# Supplementary material for: A High-Density Consensus Map of Common Wheat Integrating Four Mapping Populations Scanned by the 90K SNP Array
Source: Front Plant Sci. 2017 Aug 9;8:1389. doi: 10.3389/fpls.2017.01389 (PMC5552701; doi:10.3389/fpls.2017.01389)
Supplement: Supplementary file 1 [file Table_1.XLSX]

## Sheet: Sheet1
Supplemental Table S1:
Details of SNP markers mapped in the four individual linkage maps.
Doumai × Shi4185						Gaocheng8901 × Zhoumai16						Linmai2 × Zhong892						Zhou8425B × Chinese Spring
Index on iSelect 90K SNP bead chip	SNP ID	Name	Linkage group	Dist. (cM)		Index on iSelect 90K SNP bead chip	SNP ID	Name	Linkage group	Dist. (cM)		Index on iSelect 90K SNP bead chip	SNP ID	Name	Linkage group	Dist. (cM)		Index on iSelect 90K SNP bead chip	SNP ID	Name	Linkage group	Dist. (cM)
74219	IWB74219	tplb0025b13_2792	1A	0		68798	IWB68798	Tdurum_contig19376_154	1A-1	0		31385	IWB31385	Excalibur_rep_c88533_231	1A-1	0		21832	IWB21832	Excalibur_c11258_1700	1A	0
76210	IWA1376	wsnp_Ex_c10657_17376448	1A	0.64		9473	IWB9473	BS00065168_51	1A-1	0.32		21572	IWB21572	Excalibur_c101903_734	1A-1	1.67		65717	IWB65717	TA003619-0516	1A	4.16
12616	IWB12616	BS00110974_51	1A	1.71		76390	IWA1602	wsnp_Ex_c12254_19574891	1A-1	0.76		53884	IWB53884	RAC875_c14185_58	1A-1	1.76		74452	IWB74452	tplb0031m14_1597	1A	8.32
47982	IWB47982	Kukri_c8390_547	1A	2.17		8777	IWB8777	BS00059424_51	1A-1	0.9		25932	IWB25932	Excalibur_c38379_478	1A-1	2.17		12589	IWB12589	BS00110709_51	1A	9.22
26463	IWB26463	Excalibur_c43567_282	1A	2.49		7628	IWB7628	BS00026456_51	1A-1	1.03		24379	IWB24379	Excalibur_c25891_1402	1A-1	2.56		46642	IWB46642	Kukri_c5715_141	1A	9.22
8696	IWB8696	BS00056550_51	1A	2.98		21832	IWB21832	Excalibur_c11258_1700	1A-1	1.03		25852	IWB25852	Excalibur_c37693_203	1A-1	4.89		6999	IWB6999	BS00022270_51	1A	9.22
80189	IWA6645	wsnp_Ku_c1818_3557849	1A	4.01		9223	IWB9223	BS00064205_51	1A-1	1.03		78259	IWA4034	wsnp_Ex_c4876_8692849	1A-1	5.35		55413	IWB55413	RAC875_c22821_542	1A	9.22
6605	IWB6605	BS00014831_51	1A	4.01		50666	IWB50666	Kukri_s115525_295	1A-1	1.03		20818	IWB20818	Ex_c4876_1221	1A-1	5.35		57005	IWB57005	RAC875_c34888_65	1A	9.49
80188	IWA6644	wsnp_Ku_c1818_3557408	1A	4.01		25590	IWB25590	Excalibur_c35316_154	1A-1	1.42		71175	IWB71175	Tdurum_contig42479_3800	1A-1	5.35		4186	IWB4186	BobWhite_c6558_234	1A	9.49
41914	IWB41914	Kukri_c1818_2671	1A	4.01		55608	IWB55608	RAC875_c24163_994	1A-1	1.42		33339	IWB33339	GENE-3336_136	1A-1	5.77		63712	IWB63712	RFL_Contig1703_695	1A	11.01
74217	IWB74217	tplb0025b13_2372	1A	4.01		8696	IWB8696	BS00056550_51	1A-1	1.82		35649	IWB35649	IACX11001	1A-1	6.12		49628	IWB49628	Kukri_rep_c113971_162	1A	12.13
74220	IWB74220	tplb0025b13_2879	1A	4.01		17271	IWB17271	D_contig93902_72	1A-1	3.06		45123	IWB45123	Kukri_c4126_240	1A-1	6.2		23538	IWB23538	Excalibur_c20777_315	1A	12.72
7628	IWB7628	BS00026456_51	1A	4.01		17894	IWB17894	D_GA8KES402HR8TV_187	1A-1	3.77		6999	IWB6999	BS00022270_51	1A-1	6.52		75620	IWA414	wsnp_BF200531A_Ta_2_1	1A	14.1
10291	IWB10291	BS00068351_51	1A	4.01		11098	IWB11098	BS00079769_51	1A-1	3.77		12589	IWB12589	BS00110709_51	1A-1	6.52		3519	IWB3519	BobWhite_c46501_92	1A	14.48
41913	IWB41913	Kukri_c1818_2380	1A	4.01		81583	IWA8622	wsnp_RFL_Contig4735_5673999	1A-1	3.77		57005	IWB57005	RAC875_c34888_65	1A-1	6.52		51995	IWB51995	Ra_c39042_935	1A	15.61
3240	IWB3240	BobWhite_c4246_367	1A	4.01		7470	IWB7470	BS00023201_51	1A-1	3.77		7219	IWB7219	BS00022701_51	1A-1	6.52		36540	IWB36540	Jagger_c3429_157	1A	15.61
27821	IWB27821	Excalibur_c58555_110	1A	4.01		54857	IWB54857	RAC875_c19569_765	1A-1	4		4186	IWB4186	BobWhite_c6558_234	1A-1	6.52		34675	IWB34675	IAAV3168	1A	15.61
74213	IWB74213	tplb0025b13_150	1A	4.01		30819	IWB30819	Excalibur_rep_c67141_73	1A-1	4		48522	IWB48522	Kukri_c98832_211	1A-1	7.16		59888	IWB59888	RAC875_c64603_663	1A	15.61
9223	IWB9223	BS00064205_51	1A	4.01		7039	IWB7039	BS00022355_51	1A-1	4		9714	IWB9714	BS00066092_51	1A-1	7.5		78618	IWA4506	wsnp_Ex_c64327_63176640	1A	16.65
22569	IWB22569	Excalibur_c15165_367	1A	4.01		42785	IWB42785	Kukri_c2332_583	1A-1	4		78733	IWA4643	wsnp_Ex_c7252_12452995	1A-1	7.59		41059	IWB41059	Kukri_c13593_203	1A	18.88
47523	IWB47523	Kukri_c7192_1128	1A	4.01		20687	IWB20687	Ex_c4206_559	1A-1	4		60500	IWB60500	RAC875_c78062_571	1A-1	7.59		21708	IWB21708	Excalibur_c10689_254	1A	18.88
74214	IWB74214	tplb0025b13_1721	1A	4.01		54856	IWB54856	RAC875_c19569_564	1A-1	4		58651	IWB58651	RAC875_c50463_808	1A-1	7.59		24259	IWB24259	Excalibur_c25050_372	1A	18.88
21832	IWB21832	Excalibur_c11258_1700	1A	4.01		75325	IWB75325	tplb0062i18_102	1A-1	4.49		60275	IWB60275	RAC875_c7031_488	1A-1	7.59		54031	IWB54031	RAC875_c14926_589	1A	18.88
12147	IWB12147	BS00100774_51	1A	4.01		7208	IWB7208	BS00022677_51	1A-1	4.74		46752	IWB46752	Kukri_c58589_485	1A-1	7.69		54363	IWB54363	RAC875_c16820_419	1A	18.88
9222	IWB9222	BS00064204_51	1A	4.01		65373	IWB65373	TA001286-0611-w	1A-1	4.74		71538	IWB71538	Tdurum_contig44731_2508	1A-1	10.53		42659	IWB42659	Kukri_c22508_119	1A	19.14
76390	IWA1602	wsnp_Ex_c12254_19574891	1A	4.01		525	IWB525	BobWhite_c1361_1187	1A-1	4.74		68663	IWB68663	Tdurum_contig17530_822	1A-1	13.45		6471	IWB6471	BS00011787_51	1A	19.23
74222	IWB74222	tplb0025b13_372	1A	4.01		11264	IWB11264	BS00082567_51	1A-1	4.74		22004	IWB22004	Excalibur_c11941_612	1A-1	15.73		48819	IWB48819	Kukri_rep_c102900_1715	1A	19.4
48747	IWB48747	Kukri_rep_c102231_265	1A	4.09		13355	IWB13355	CAP12_c3074_192	1A-1	4.74		22005	IWB22005	Excalibur_c11941_675	1A-1	15.73		3419	IWB3419	BobWhite_c4499_153	1A	20.02
24740	IWB24740	Excalibur_c2868_451	1A	4.09		7943	IWB7943	BS00033749_51	1A-1	4.74		51485	IWB51485	Ra_c22663_367	1A-1	18.32		11335	IWB11335	BS00084022_51	1A	20.02
1449	IWB1449	BobWhite_c20902_177	1A	4.09		57868	IWB57868	RAC875_c42700_264	1A-1	4.74		31356	IWB31356	Excalibur_rep_c85213_146	1A-1	18.9		75585	IWA360	wsnp_BE586140A_Ta_2_1	1A	20.11
13560	IWB13560	CAP12_c8501_370	1A	4.09		74011	IWB74011	Tdurum_contig97729_491	1A-1	4.74		31276	IWB31276	Excalibur_rep_c77404_218	1A-1	19.81		61685	IWB61685	RAC875_rep_c107325_644	1A	20.2
35885	IWB35885	IACX2941	1A	4.09		31154	IWB31154	Excalibur_rep_c70751_58	1A-1	4.74		47933	IWB47933	Kukri_c82555_88	1A-1	20.43		31932	IWB31932	GENE-0507_285	1A	20.39
42635	IWB42635	Kukri_c22349_754	1A	4.09		34801	IWB34801	IAAV3919	1A-1	4.74		73417	IWB73417	Tdurum_contig77289_179	1A-1	20.43		31602	IWB31602	GENE-0002_856	1A	20.56
13355	IWB13355	CAP12_c3074_192	1A	4.09		71565	IWB71565	Tdurum_contig44888_837	1A-1	4.74		60976	IWB60976	RAC875_c89908_105	1A-1	21.04		35755	IWB35755	IACX1465	1A	20.74
8777	IWB8777	BS00059424_51	1A	4.09		61980	IWB61980	RAC875_rep_c110533_92	1A-1	4.74		35066	IWB35066	IAAV5652	1A-1	21.21		47933	IWB47933	Kukri_c82555_88	1A	20.74
77581	IWA3182	wsnp_Ex_c2868_5293485	1A	4.09		29495	IWB29495	Excalibur_c9509_1180	1A-1	4.74		6538	IWB6538	BS00012210_51	1A-1	21.21		73417	IWB73417	Tdurum_contig77289_179	1A	20.74
1515	IWB1515	BobWhite_c21669_430	1A	4.09		7436	IWB7436	BS00023130_51	1A-1	4.99		75091	IWB75091	tplb0055o07_1820	1A-1	21.72		45602	IWB45602	Kukri_c46010_146	1A	20.74
8776	IWB8776	BS00059422_51	1A	4.09		71713	IWB71713	Tdurum_contig46733_6628	1A-1	4.99		43981	IWB43981	Kukri_c3150_1519	1A-1	21.99		31356	IWB31356	Excalibur_rep_c85213_146	1A	20.74
36466	IWB36466	Jagger_c1888_277	1A	4.09		39039	IWB39039	Ku_c28007_1398	1A-1	4.99		45812	IWB45812	Kukri_c47852_121	1A-1	22.35		77744	IWA3373	wsnp_Ex_c31983_40709607	1A	20.74
32244	IWB32244	GENE-1118_58	1A	4.09		16675	IWB16675	D_contig36054_1409	1A-1	5.26		7307	IWB7307	BS00022885_51	1A-1	22.35		68106	IWB68106	Tdurum_contig13946_241	1A	20.74
7436	IWB7436	BS00023130_51	1A	4.09		1449	IWB1449	BobWhite_c20902_177	1A-1	5.8		11970	IWB11970	BS00096724_51	1A-1	22.59		55607	IWB55607	RAC875_c24163_501	1A	20.74
11263	IWB11263	BS00082566_51	1A	4.09		22004	IWB22004	Excalibur_c11941_612	1A-2	0		28415	IWB28415	Excalibur_c65961_156	1A-1	22.85		68107	IWB68107	Tdurum_contig13946_329	1A	20.74
39039	IWB39039	Ku_c28007_1398	1A	4.09		22005	IWB22005	Excalibur_c11941_675	1A-2	0		63682	IWB63682	RFL_Contig1563_1180	1A-1	23.77		65739	IWB65739	TA003773-0807	1A	21.18
11663	IWB11663	BS00090490_51	1A	4.45		11044	IWB11044	BS00078982_51	1A-2	0.26		19979	IWB19979	Ex_c17168_1216	1A-1	23.77		35770	IWB35770	IACX1592	1A	21.52
65717	IWB65717	TA003619-0516	1A	6.01		12251	IWB12251	BS00105601_51	1A-2	0.26		60543	IWB60543	RAC875_c7891_426	1A-1	23.94		77089	IWA2496	wsnp_Ex_c200_391015	1A	21.77
74452	IWB74452	tplb0031m14_1597	1A	18.35		54638	IWB54638	RAC875_c1825_188	1A-2	1.4		77506	IWA3073	wsnp_Ex_c26800_36025663	1A-1	24.54		45812	IWB45812	Kukri_c47852_121	1A	22.29
6999	IWB6999	BS00022270_51	1A	20.38		76218	IWA1387	wsnp_Ex_c10783_17554146	1A-2	1.4		36259	IWB36259	IACX7921	1A-1	25.44		73772	IWB73772	Tdurum_contig9199_714	1A	22.47
12589	IWB12589	BS00110709_51	1A	20.38		66061	IWB66061	TA006139-0953	1A-2	1.4		81069	IWA7824	wsnp_Ra_c2895_5488879	1A-1	26.36		30674	IWB30674	Excalibur_rep_c114535_55	1A	22.47
55413	IWB55413	RAC875_c22821_542	1A	20.38		14138	IWB14138	CAP7_c4833_55	1A-2	1.4		42650	IWB42650	Kukri_c22434_513	1A-1	26.36		51667	IWB51667	Ra_c27593_460	1A	22.56
48350	IWB48350	Kukri_c93866_431	1A	21.57		80744	IWA7377	wsnp_Ku_rep_c101175_88380491	1A-2	1.4		35308	IWB35308	IAAV7203	1A-1	26.36		71771	IWB71771	Tdurum_contig47183_205	1A	23.4
386	IWB386	BobWhite_c1265_247	1A	22.25		60691	IWB60691	RAC875_c8245_272	1A-2	1.4		78483	IWA4326	wsnp_Ex_c572_1138339	1A-1	26.36		71772	IWB71772	Tdurum_contig47183_333	1A	23.4
11202	IWB11202	BS00081680_51	1A	22.51		78357	IWA4163	wsnp_Ex_c5323_9408829	1A-2	1.4		51724	IWB51724	Ra_c2895_591	1A-1	26.36		73401	IWB73401	Tdurum_contig76915_88	1A	23.4
55079	IWB55079	RAC875_c20875_753	1A	22.51		78358	IWA4164	wsnp_Ex_c5323_9409407	1A-2	1.4		78485	IWA4328	wsnp_Ex_c572_1138770	1A-1	26.36		72875	IWB72875	Tdurum_contig622_285	1A	23.4
36389	IWB36389	IACX9458	1A	22.64		41525	IWB41525	Kukri_c16098_95	1A-2	1.4		80477	IWA7021	wsnp_Ku_c4018_7333828	1A-1	26.36		28824	IWB28824	Excalibur_c77035_156	1A	23.82
77054	IWA2452	wsnp_Ex_c19717_28713417	1A	22.89		80500	IWA7050	wsnp_Ku_c42878_50516167	1A-2	1.4		78484	IWA4327	wsnp_Ex_c572_1138503	1A-1	26.36		61401	IWB61401	RAC875_rep_c104986_200	1A	24.25
11301	IWB11301	BS00083459_51	1A	22.89		14137	IWB14137	CAP7_c4833_141	1A-2	1.4		63891	IWB63891	RFL_Contig2270_2610	1A-1	27.09		76376	IWA1583	wsnp_Ex_c12117_19381493	1A	24.25
55537	IWB55537	RAC875_c23587_271	1A	22.89		47586	IWB47586	Kukri_c7436_2259	1A-2	1.4		79151	IWA5169	wsnp_Ex_rep_c108951_91954190	1A-1	30.96		52279	IWB52279	Ra_c56967_900	1A	24.25
11203	IWB11203	BS00081682_51	1A	22.89		78238	IWA4008	wsnp_Ex_c48087_53105842	1A-2	1.4		56355	IWB56355	RAC875_c29540_413	1A-1	30.96		76375	IWA1582	wsnp_Ex_c12117_19381492	1A	24.25
36835	IWB36835	Jagger_rep_c10343_173	1A	22.89		59513	IWB59513	RAC875_c60288_431	1A-2	3.13		80893	IWA7573	wsnp_Ra_c11877_19161832	1A-1	30.96		57837	IWB57837	RAC875_c42365_265	1A	24.44
34835	IWB34835	IAAV4132	1A	22.89		3682	IWB3682	BobWhite_c48591_394	1A-2	3.83		11063	IWB11063	BS00079103_51	1A-1	31.63		17549	IWB17549	D_F5XZDLF01D3SI3_114	1A	25.95
25932	IWB25932	Excalibur_c38379_478	1A	22.89		28549	IWB28549	Excalibur_c7026_2635	1A-2	3.83		9335	IWB9335	BS00064638_51	1A-1	32.13		77644	IWA3254	wsnp_Ex_c29914_38896441	1A	26.49
78734	IWA4644	wsnp_Ex_c7252_12453079	1A	22.89		80040	IWA6441	wsnp_Ku_c11896_19337444	1A-2	3.83		11969	IWB11969	BS00096721_51	1A-1	32.13		10747	IWB10747	BS00074517_51	1A	26.49
20402	IWB20402	Ex_c28368_426	1A	22.89		48819	IWB48819	Kukri_rep_c102900_1715	1A-2	3.83		64537	IWB64537	RFL_Contig3919_1348	1A-1	32.57		62269	IWB62269	RAC875_rep_c114690_214	1A	26.58
71171	IWB71171	Tdurum_contig42479_1254	1A	22.89		33537	IWB33537	GENE-3653_323	1A-2	4.61		72080	IWB72080	Tdurum_contig50499_858	1A-1	32.83		31876	IWB31876	GENE-0431_573	1A	26.76
23779	IWB23779	Excalibur_c22240_938	1A	22.89		34995	IWB34995	IAAV5252	1A-2	5.13		44726	IWB44726	Kukri_c37726_285	1A-1	32.83		31877	IWB31877	GENE-0431_601	1A	26.85
24379	IWB24379	Excalibur_c25891_1402	1A	23.15		44045	IWB44045	Kukri_c31964_109	1A-2	5.13		80125	IWA6553	wsnp_Ku_c15214_23756800	1A-1	32.83		19979	IWB19979	Ex_c17168_1216	1A	26.85
44445	IWB44445	Kukri_c35451_1631	1A	23.44		73652	IWB73652	Tdurum_contig8382_300	1A-2	5.13		75446	IWA163	wsnp_BE445113A_Ta_2_2	1A-1	33.57		63682	IWB63682	RFL_Contig1563_1180	1A	26.85
49628	IWB49628	Kukri_rep_c113971_162	1A	24.01		44046	IWB44046	Kukri_c31964_56	1A-2	5.13		75445	IWA162	wsnp_BE445113A_Ta_2_1	1A-1	34.01		48589	IWB48589	Kukri_rep_c101022_1595	1A	27.02
60275	IWB60275	RAC875_c7031_488	1A	24.01		81049	IWA7796	wsnp_Ra_c26191_35761997	1A-2	5.13		56727	IWB56727	RAC875_c32452_55	1A-1	37.18		6261	IWB6261	BS00010643_51	1A	27.02
47067	IWB47067	Kukri_c63400_54	1A	26.95		40844	IWB40844	Kukri_c12534_559	1A-2	5.54		27260	IWB27260	Excalibur_c51845_186	1A-1	41.28		31108	IWB31108	Excalibur_rep_c70046_216	1A	27.89
9029	IWB9029	BS00063263_51	1A	28.4		808	IWB808	BobWhite_c15557_395	1A-2	6.7		61089	IWB61089	RAC875_c93814_292	1A-1	42.55		40317	IWB40317	Kukri_c10313_154	1A	29.54
66130	IWB66130	TA015410-0477	1A	28.85		31937	IWB31937	GENE-0509_78	1A-2	7.25		46604	IWB46604	Kukri_c56494_585	1A-1	42.71		45313	IWB45313	Kukri_c4318_101	1A	30.81
74173	IWB74173	tplb0024b08_1668	1A	29.04		31933	IWB31933	GENE-0509_349	1A-2	7.25		599	IWB599	BobWhite_c14158_112	1A-1	43.15		14948	IWB14948	CAP8_c806_297	1A	30.81
78618	IWA4506	wsnp_Ex_c64327_63176640	1A	29.49		75688	IWA513	wsnp_BF484606A_Ta_2_3	1A-2	7.25		27098	IWB27098	Excalibur_c49946_169	1A-1	43.15		9780	IWB9780	BS00066336_51	1A	31.32
20633	IWB20633	Ex_c3941_906	1A	30.27		45509	IWB45509	Kukri_c45123_242	1A-2	7.84		28573	IWB28573	Excalibur_c7113_2258	1A-1	47.87		77871	IWA3538	wsnp_Ex_c3572_6533892	1A	31.41
26042	IWB26042	Excalibur_c3941_537	1A	30.27		61685	IWB61685	RAC875_rep_c107325_644	1A-2	8.56		6517	IWB6517	BS00012042_51	1A-1	48.06		15302	IWB15302	D_contig04348_649	1A	31.41
31356	IWB31356	Excalibur_rep_c85213_146	1A	33.17		31602	IWB31602	GENE-0002_856	1A-2	8.82		54196	IWB54196	RAC875_c15975_1208	1A-1	48.23		75678	IWA498	wsnp_BF482891A_Ta_2_2	1A	31.41
9666	IWB9666	BS00065906_51	1A	33.85		31932	IWB31932	GENE-0507_285	1A-2	8.96		6029	IWB6029	BS00009104_51	1A-1	48.23		27064	IWB27064	Excalibur_c49588_76	1A	31.41
31602	IWB31602	GENE-0002_856	1A	34.13		45602	IWB45602	Kukri_c46010_146	1A-2	8.96		76041	IWA1081	wsnp_CAP7_c3472_1623955	1A-1	48.23		60215	IWB60215	RAC875_c68797_400	1A	31.41
61685	IWB61685	RAC875_rep_c107325_644	1A	34.13		77744	IWA3373	wsnp_Ex_c31983_40709607	1A-2	8.96		45538	IWB45538	Kukri_c45512_193	1A-1	48.23		81337	IWA8198	wsnp_Ra_rep_c74936_72685894	1A	31.41
3334	IWB3334	BobWhite_c4384_262	1A	34.13		77745	IWA3374	wsnp_Ex_c31983_40709866	1A-2	8.96		45987	IWB45987	Kukri_c49463_154	1A-1	49.4		3507	IWB3507	BobWhite_c46349_402	1A	31.41
21708	IWB21708	Excalibur_c10689_254	1A	34.13		31356	IWB31356	Excalibur_rep_c85213_146	1A-2	9.52		66606	IWB66606	Tdurum_contig10572_840	1A-1	49.73		12984	IWB12984	CAP11_c6014_160	1A	31.41
41059	IWB41059	Kukri_c13593_203	1A	34.13		73417	IWB73417	Tdurum_contig77289_179	1A-2	9.65		66605	IWB66605	Tdurum_contig10572_626	1A-1	49.89		78076	IWA3806	wsnp_Ex_c41969_48673442	1A	31.41
44045	IWB44045	Kukri_c31964_109	1A	34.13		68106	IWB68106	Tdurum_contig13946_241	1A-2	9.65		66604	IWB66604	Tdurum_contig10572_580	1A-1	50.21		56828	IWB56828	RAC875_c33300_141	1A	31.41
44046	IWB44046	Kukri_c31964_56	1A	34.13		68107	IWB68107	Tdurum_contig13946_329	1A-2	9.65		66600	IWB66600	Tdurum_contig10572_201	1A-1	50.21		30530	IWB30530	Excalibur_rep_c111311_58	1A	31.41
21557	IWB21557	Excalibur_c1014_371	1A	34.13		75585	IWA360	wsnp_BE586140A_Ta_2_1	1A-2	9.91		544	IWB544	BobWhite_c13761_242	1A-1	50.21		49169	IWB49169	Kukri_rep_c106359_124	1A	31.41
29693	IWB29693	Excalibur_rep_c100567_692	1A	34.13		35755	IWB35755	IACX1465	1A-2	10.17		66603	IWB66603	Tdurum_contig10572_453	1A-1	50.21		21126	IWB21126	Ex_c6765_2118	1A	31.41
73652	IWB73652	Tdurum_contig8382_300	1A	34.13		47933	IWB47933	Kukri_c82555_88	1A-2	10.29		79654	IWA5832	wsnp_JD_c13384_13393159	1A-1	50.21		31690	IWB31690	GENE-0126_140	1A	31.41
81049	IWA7796	wsnp_Ra_c26191_35761997	1A	34.13		60976	IWB60976	RAC875_c89908_105	1A-2	10.94		6984	IWB6984	BS00022239_51	1A-1	50.38		25391	IWB25391	Excalibur_c33881_618	1A	31.41
45602	IWB45602	Kukri_c46010_146	1A	34.13		6538	IWB6538	BS00012210_51	1A-2	11.2		46690	IWB46690	Kukri_c57770_705	1A-1	50.55		13491	IWB13491	CAP12_c6266_187	1A	31.41
34995	IWB34995	IAAV5252	1A	34.13		35066	IWB35066	IAAV5652	1A-2	11.2		26708	IWB26708	Excalibur_c45861_189	1A-1	50.55		76557	IWA1806	wsnp_Ex_c1374_2630830	1A	31.41
54363	IWB54363	RAC875_c16820_419	1A	34.13		75484	IWA217	wsnp_BE490041A_Ta_2_1	1A-2	11.99		11558	IWB11558	BS00088350_51	1A-1	51.13		24291	IWB24291	Excalibur_c25273_149	1A	31.41
6131	IWB6131	BS00009885_51	1A	34.13		26816	IWB26816	Excalibur_c46833_204	1A-2	11.99		75738	IWA578	wsnp_BG606986A_Ta_2_4	1A-1	51.13		31652	IWB31652	GENE-0071_115	1A	31.41
77744	IWA3373	wsnp_Ex_c31983_40709607	1A	34.13		30674	IWB30674	Excalibur_rep_c114535_55	1A-2	13.25		75737	IWA577	wsnp_BG606986A_Ta_2_1	1A-1	51.13		59094	IWB59094	RAC875_c55052_604	1A	31.41
79906	IWA6217	wsnp_JD_c9290_10155594	1A	34.13		38267	IWB38267	Ku_c11769_252	1A-2	13.25		20654	IWB20654	Ex_c4060_510	1A-1	51.7		80448	IWA6985	wsnp_Ku_c3844_7053669	1A	31.41
24259	IWB24259	Excalibur_c25050_372	1A	34.13		51667	IWB51667	Ra_c27593_460	1A-2	14.31		60140	IWB60140	RAC875_c6798_467	1A-1	51.7		13492	IWB13492	CAP12_c6266_298	1A	31.41
31935	IWB31935	GENE-0509_639	1A	34.13		73772	IWB73772	Tdurum_contig9199_714	1A-2	14.31		12579	IWB12579	BS00110627_51	1A-1	51.7		31914	IWB31914	GENE-0486_187	1A	31.41
77745	IWA3374	wsnp_Ex_c31983_40709866	1A	34.13		39081	IWB39081	Ku_c2898_783	1A-2	17.58		31771	IWB31771	GENE-0262_431	1A-1	51.7		60796	IWB60796	RAC875_c8515_653	1A	31.41
55607	IWB55607	RAC875_c24163_501	1A	34.3		52485	IWB52485	Ra_c69908_1877	1A-2	17.58		12454	IWB12454	BS00109991_51	1A-1	51.7		709	IWB709	BobWhite_c1488_504	1A	31.41
48819	IWB48819	Kukri_rep_c102900_1715	1A	34.61		80991	IWA7715	wsnp_Ra_c20126_29372577	1A-2	17.58		6995	IWB6995	BS00022261_51	1A-1	51.7		14647	IWB14647	CAP8_c2843_226	1A	31.41
47652	IWB47652	Kukri_c7579_559	1A	34.87		76196	IWA1357	wsnp_Ex_c10595_17291999	1A-2	17.58		26829	IWB26829	Excalibur_c47013_1503	1A-1	52.93		30269	IWB30269	Excalibur_rep_c107489_168	1A	31.41
62099	IWB62099	RAC875_rep_c111911_116	1A	34.87		20120	IWB20120	Ex_c21450_396	1A-2	18.29		59223	IWB59223	RAC875_c56690_320	1A-1	53.02		77972	IWA3665	wsnp_Ex_c3906_7086162	1A	31.41
52903	IWB52903	RAC875_c10090_963	1A	34.87		11503	IWB11503	BS00087437_51	1A-2	19.06		53469	IWB53469	RAC875_c120509_133	1A-1	53.19		76400	IWA1613	wsnp_Ex_c12352_19708127	1A	31.41
28624	IWB28624	Excalibur_c7237_1208	1A	34.92		60543	IWB60543	RAC875_c7891_426	1A-2	19.06		10668	IWB10668	BS00073413_51	1A-1	53.19		48847	IWB48847	Kukri_rep_c103147_745	1A	31.41
28622	IWB28622	Excalibur_c7237_1084	1A	34.92		43575	IWB43575	Kukri_c28482_77	1A-2	19.06		55461	IWB55461	RAC875_c23168_480	1A-1	53.19		77186	IWA2629	wsnp_Ex_c21592_30743513	1A	31.41
26996	IWB26996	Excalibur_c4887_1814	1A	35.14		59329	IWB59329	RAC875_c57977_121	1A-2	19.06		31651	IWB31651	GENE-0069_468	1A-1	53.19		45374	IWB45374	Kukri_c43730_841	1A	31.41
79668	IWA5853	wsnp_JD_c149_241276	1A	35.34		77506	IWA3073	wsnp_Ex_c26800_36025663	1A-2	19.32		68917	IWB68917	Tdurum_contig21114_255	1A-1	53.19		71889	IWB71889	Tdurum_contig48416_335	1A	31.41
53853	IWB53853	RAC875_c14066_452	1A	35.41		48589	IWB48589	Kukri_rep_c101022_1595	1A-2	20.27		29579	IWB29579	Excalibur_c97157_137	1A-1	53.19		78902	IWA4852	wsnp_Ex_c8885_14842394	1A	31.41
45604	IWB45604	Kukri_c46010_872	1A	35.58		6261	IWB6261	BS00010643_51	1A-2	20.27		1728	IWB1728	BobWhite_c23632_322	1A-1	53.19		14005	IWB14005	CAP7_c3269_236	1A	31.41
80242	IWA6715	wsnp_Ku_c21665_31431143	1A	35.74		10747	IWB10747	BS00074517_51	1A-2	20.54		29580	IWB29580	Excalibur_c97157_65	1A-1	53.19		57483	IWB57483	RAC875_c39125_365	1A	31.41
47933	IWB47933	Kukri_c82555_88	1A	35.99		40317	IWB40317	Kukri_c10313_154	1A-2	21.08		31650	IWB31650	GENE-0069_107	1A-1	53.19		35853	IWB35853	IACX2325	1A	31.41
73417	IWB73417	Tdurum_contig77289_179	1A	35.99		75582	IWA356	wsnp_BE585780A_Ta_2_1	1A-2	22.13		81018	IWA7754	wsnp_Ra_c22110_31550370	1A-1	53.19		15064	IWB15064	CAP8_rep_c7560_159	1A	31.41
6538	IWB6538	BS00012210_51	1A	36.65		9345	IWB9345	BS00064679_51	1A-2	22.13		28224	IWB28224	Excalibur_c63671_90	1A-1	57.38		76725	IWA2020	wsnp_Ex_c15383_23645972	1A	31.41
35066	IWB35066	IAAV5652	1A	36.65		12162	IWB12162	BS00101116_51	1A-2	22.13		9961	IWB9961	BS00067119_51	1A-1	57.55		31880	IWB31880	GENE-0436_569	1A	31.41
65739	IWB65739	TA003773-0807	1A	36.95		11427	IWB11427	BS00085851_51	1A-2	22.13		79287	IWA5333	wsnp_Ex_rep_c66919_65342127	1A-1	57.73		34602	IWB34602	IAAV2709	1A	31.79
60976	IWB60976	RAC875_c89908_105	1A	37.43		36287	IWB36287	IACX8300	1A-2	22.13		79601	IWA5754	wsnp_Ex_rep_c81556_76277906	1A-1	58.06		57739	IWB57739	RAC875_c41581_176	1A	31.79
53442	IWB53442	RAC875_c11899_366	1A	41.58		10619	IWB10619	BS00072686_51	1A-2	22.13		39248	IWB39248	Ku_c3523_1959	1A-1	58.4		77203	IWA2651	wsnp_Ex_c2178_4086161	1A	31.79
9895	IWB9895	BS00066852_51	1A	41.86		30482	IWB30482	Excalibur_rep_c110450_286	1A-2	22.13		77556	IWA3145	wsnp_Ex_c28149_37293117	1A-1	58.4		34735	IWB34735	IAAV3552	1A	31.79
36144	IWB36144	IACX6344	1A	41.86		8520	IWB8520	BS00048892_51	1A-2	22.13		27962	IWB27962	Excalibur_c60388_189	1A-1	58.66		6128	IWB6128	BS00009866_51	1A	31.79
77644	IWA3254	wsnp_Ex_c29914_38896441	1A	42.11		35992	IWB35992	IACX542	1A-2	22.13		63661	IWB63661	RFL_Contig1493_657	1A-1	59.28		58198	IWB58198	RAC875_c45984_286	1A	31.79
76725	IWA2020	wsnp_Ex_c15383_23645972	1A	42.63		6128	IWB6128	BS00009866_51	1A-2	22.13		9746	IWB9746	BS00066212_51	1A-1	60.45		71416	IWB71416	Tdurum_contig43360_1592	1A	31.79
25585	IWB25585	Excalibur_c35309_277	1A	42.97		31980	IWB31980	GENE-0572_334	1A-2	22.13		55332	IWB55332	RAC875_c22357_1053	1A-1	61.24		72412	IWB72412	Tdurum_contig54929_517	1A	31.79
19979	IWB19979	Ex_c17168_1216	1A	43.27		7637	IWB7637	BS00026777_51	1A-2	22.13		7908	IWB7908	BS00032825_51	1A-1	62.37		7828	IWB7828	BS00031200_51	1A	31.79
63682	IWB63682	RFL_Contig1563_1180	1A	43.27		71393	IWB71393	Tdurum_contig43093_1179	1A-2	22.57		79416	IWA5505	wsnp_Ex_rep_c68171_66944702	1A-1	62.54		43578	IWB43578	Kukri_c28532_103	1A	31.79
60543	IWB60543	RAC875_c7891_426	1A	43.27		78464	IWA4302	wsnp_Ex_c5634_9907829	1A-2	23.37		65541	IWB65541	TA002362-0785	1A-1	62.54		51652	IWB51652	Ra_c272_1632	1A	31.79
77506	IWA3073	wsnp_Ex_c26800_36025663	1A	43.27		78463	IWA4301	wsnp_Ex_c5634_9906981	1A-2	23.37		75663	IWA475	wsnp_BF474340A_Ta_2_1	1A-1	62.54		31897	IWB31897	GENE-0458_254	1A	31.79
59329	IWB59329	RAC875_c57977_121	1A	43.27		76617	IWA1882	wsnp_Ex_c1427_2736441	1A-2	24.21		77670	IWA3284	wsnp_Ex_c30552_39457767	1A-1	62.54		35639	IWB35639	IACX10924	1A	31.79
36259	IWB36259	IACX7921	1A	43.46		66407	IWB66407	Tdurum_contig10250_272	1A-2	25.6		3768	IWB3768	BobWhite_c5242_400	1A-1	62.54		58586	IWB58586	RAC875_c49760_107	1A	31.79
11503	IWB11503	BS00087437_51	1A	43.63		69187	IWB69187	Tdurum_contig25797_564	1A-2	26.64		58389	IWB58389	RAC875_c47930_448	1A-1	64.67		78143	IWA3883	wsnp_Ex_c44049_50205614	1A	31.79
11462	IWB11462	BS00086680_51	1A	43.7		79268	IWA5310	wsnp_Ex_rep_c66846_65240088	1A-2	27.55		23299	IWB23299	Excalibur_c1936_1072	1A-1	66.08		46887	IWB46887	Kukri_c609_328	1A	31.79
31760	IWB31760	GENE-0235_245	1A	44.05		65579	IWB65579	TA002594-0782	1A-2	27.78		61555	IWB61555	RAC875_rep_c106165_772	1A-1	66.41		50790	IWB50790	Ra_c10580_1629	1A	31.79
35410	IWB35410	IAAV7929	1A	44.05		2336	IWB2336	BobWhite_c30109_240	1A-2	28.04		62752	IWB62752	RAC875_rep_c71093_1302	1A-1	66.74		11916	IWB11916	BS00095100_51	1A	31.79
53037	IWB53037	RAC875_c10400_791	1A	44.05		72053	IWB72053	Tdurum_contig50221_210	1A-2	28.42		52532	IWB52532	Ra_c71093_408	1A-1	66.74		77044	IWA2438	wsnp_Ex_c1959_3692097	1A	31.79
56828	IWB56828	RAC875_c33300_141	1A	44.05		73807	IWB73807	Tdurum_contig92564_326	1A-2	28.42		76231	IWA1403	wsnp_Ex_c10903_17716723	1A-1	67.15		14066	IWB14066	CAP7_c3885_73	1A	31.79
59094	IWB59094	RAC875_c55052_604	1A	44.05		61373	IWB61373	RAC875_rep_c104557_1245	1A-2	28.42		61310	IWB61310	RAC875_rep_c100394_536	1A-1	67.24		61126	IWB61126	RAC875_c95396_73	1A	31.79
77871	IWA3538	wsnp_Ex_c3572_6533892	1A	44.05		35117	IWB35117	IAAV5939	1A-2	28.42		77	IWB77	BobWhite_c10542_777	1A-1	67.41		65334	IWB65334	TA001042-0912	1A	31.79
78076	IWA3806	wsnp_Ex_c41969_48673442	1A	44.05		20695	IWB20695	Ex_c4242_1442	1A-2	28.42		31695	IWB31695	GENE-0129_509	1A-1	68.1		80840	IWA7505	wsnp_Ku_rep_c71909_71634013	1A	31.79
78439	IWA4265	wsnp_Ex_c5543_9763520	1A	44.05		20697	IWB20697	Ex_c42595_2332	1A-2	28.42		43028	IWB43028	Kukri_c24753_460	1A-1	68.41		6933	IWB6933	BS00022156_51	1A	31.79
12984	IWB12984	CAP11_c6014_160	1A	44.05		74073	IWB74073	Tdurum_contig99671_174	1A-2	28.42		59427	IWB59427	RAC875_c59190_384	1A-1	68.41		3618	IWB3618	BobWhite_c478_1386	1A	31.79
25621	IWB25621	Excalibur_c3565_2673	1A	44.05		48704	IWB48704	Kukri_rep_c101946_496	1A-2	28.42		54893	IWB54893	RAC875_c19751_166	1A-1	68.41		22206	IWB22206	Excalibur_c13058_241	1A	31.79
27889	IWB27889	Excalibur_c59486_172	1A	44.05		38877	IWB38877	Ku_c23960_333	1A-2	28.42		50952	IWB50952	Ra_c11613_81	1A-1	68.41		76674	IWA1952	wsnp_Ex_c14866_22995097	1A	31.79
57546	IWB57546	RAC875_c39721_351	1A	44.05		64970	IWB64970	RFL_Contig530_2305	1A-2	28.42		3351	IWB3351	BobWhite_c44164_402	1A-1	69.09		76701	IWA1991	wsnp_Ex_c15188_23387754	1A	31.79
76400	IWA1613	wsnp_Ex_c12352_19708127	1A	44.05		20306	IWB20306	Ex_c25689_1603	1A-2	28.42		36325	IWB36325	IACX882	1A-1	74.44		28853	IWB28853	Excalibur_c7761_535	1A	31.79
78197	IWA3955	wsnp_Ex_c4605_8239915	1A	44.05		52241	IWB52241	Ra_c54249_1031	1A-2	28.42		74944	IWB74944	tplb0049h18_765	1A-1	77.01		34951	IWB34951	IAAV4916	1A	31.79
35945	IWB35945	IACX4168	1A	44.05		76159	IWA1307	wsnp_Ex_c10257_16825240	1A-2	28.42		9077	IWB9077	BS00063537_51	1A-1	78.83		36287	IWB36287	IACX8300	1A	31.79
40764	IWB40764	Kukri_c12165_1148	1A	44.05		77285	IWA2768	wsnp_Ex_c22963_32183009	1A-2	28.42		38	IWB38	BobWhite_c1027_1127	1A-1	79		56599	IWB56599	RAC875_c31364_576	1A	31.79
56573	IWB56573	RAC875_c31168_238	1A	44.05		20671	IWB20671	Ex_c4121_1205	1A-2	28.42		24575	IWB24575	Excalibur_c27376_74	1A-1	79		11427	IWB11427	BS00085851_51	1A	31.79
81162	IWA7945	wsnp_Ra_c4481_8119609	1A	44.05		35842	IWB35842	IACX219	1A-2	28.42		58726	IWB58726	RAC875_c5119_2696	1A-1	79.08		78857	IWA4797	wsnp_Ex_c8364_14095508	1A	31.79
81214	IWA8026	wsnp_Ra_c6182_10833256	1A	44.05		60037	IWB60037	RAC875_c6664_63	1A-2	28.42		26765	IWB26765	Excalibur_c46365_304	1A-1	79.08		81456	IWA8394	wsnp_RFL_Contig2808_2585736	1A	31.79
12529	IWB12529	BS00110415_51	1A	44.05		42791	IWB42791	Kukri_c23350_433	1A-2	28.42		79343	IWA5407	wsnp_Ex_rep_c67492_66096650	1A-1	79.08		59957	IWB59957	RAC875_c65515_283	1A	31.79
13491	IWB13491	CAP12_c6266_187	1A	44.05		76623	IWA1888	wsnp_Ex_c14361_22341570	1A-2	28.42		67027	IWB67027	Tdurum_contig11349_810	1A-1	79.08		36322	IWB36322	IACX872	1A	31.79
31366	IWB31366	Excalibur_rep_c86757_244	1A	44.05		19845	IWB19845	Ex_c14361_506	1A-2	28.42		31956	IWB31956	GENE-0543_113	1A-1	79.8		73513	IWB73513	Tdurum_contig81558_272	1A	31.79
35883	IWB35883	IACX293	1A	44.05		19752	IWB19752	Ex_c12584_2014	1A-2	28.42		45184	IWB45184	Kukri_c4204_1946	1A-1	79.8		37545	IWB37545	JD_c49839_558	1A	31.79
57290	IWB57290	RAC875_c3751_96	1A	44.05		20307	IWB20307	Ex_c25689_1606	1A-2	28.42		30871	IWB30871	Excalibur_rep_c67492_1119	1A-1	79.8		78142	IWA3882	wsnp_Ex_c44049_50205457	1A	31.79
77870	IWA3536	wsnp_Ex_c3572_6531810	1A	44.05		37712	IWB37712	JD_c63991_766	1A-2	28.42		31959	IWB31959	GENE-0543_594	1A-1	79.8		78144	IWA3884	wsnp_Ex_c44049_50205904	1A	31.79
14647	IWB14647	CAP8_c2843_226	1A	44.05		71397	IWB71397	Tdurum_contig43203_318	1A-2	28.42		31955	IWB31955	GENE-0543_1074	1A-1	79.8		39261	IWB39261	Ku_c3569_595	1A	31.79
72418	IWB72418	Tdurum_contig55009_1153	1A	44.05		65878	IWB65878	TA004725-0348	1A-2	28.69		45183	IWB45183	Kukri_c4204_1673	1A-1	79.8		59537	IWB59537	RAC875_c60610_118	1A	31.79
77566	IWA3160	wsnp_Ex_c2840_5247386	1A	44.05		42357	IWB42357	Kukri_c20672_360	1A-2	29.66		45182	IWB45182	Kukri_c4204_1346	1A-1	79.8		31862	IWB31862	GENE-0405_237	1A	31.79
77867	IWA3533	wsnp_Ex_c3565_6521098	1A	44.05		11190	IWB11190	BS00081455_51	1A-2	30.7		22174	IWB22174	Excalibur_c12932_2102	1A-1	79.8		71415	IWB71415	Tdurum_contig43360_1381	1A	31.79
81038	IWA7779	wsnp_Ra_c24776_34331660	1A	44.05		79080	IWA5084	wsnp_Ex_rep_c103087_88124573	1A-2	30.7		9191	IWB9191	BS00064087_51	1A-1	79.89		51524	IWB51524	Ra_c2322_732	1A	32.18
81337	IWA8198	wsnp_Ra_rep_c74936_72685894	1A	44.05		31640	IWB31640	GENE-0053_224	1A-2	30.7		64713	IWB64713	RFL_Contig4538_484	1A-1	81.57		31665	IWB31665	GENE-0099_460	1A	32.18
14772	IWB14772	CAP8_c4897_397	1A	44.05		47404	IWB47404	Kukri_c67601_267	1A-2	30.7		77613	IWA3215	wsnp_Ex_c2918_5381441	1A-1	82.04		42710	IWB42710	Kukri_c2286_85	1A	32.52
15064	IWB15064	CAP8_rep_c7560_159	1A	44.05		46432	IWB46432	Kukri_c54467_100	1A-2	30.7		63140	IWB63140	RAC875_rep_c78831_168	1A-1	82.13		6026	IWB6026	BS00008865_51	1A	32.52
31652	IWB31652	GENE-0071_115	1A	44.05		76931	IWA2287	wsnp_Ex_c18169_26977013	1A-2	30.7		75215	IWB75215	tplb0059i08_441	1A-1	82.13		1868	IWB1868	BobWhite_c2506_332	1A	32.52
43760	IWB43760	Kukri_c29668_338	1A	44.05		79509	IWA5631	wsnp_Ex_rep_c69738_68695568	1A-2	30.7		71743	IWB71743	Tdurum_contig47006_1105	1A-1	82.13		36259	IWB36259	IACX7921	1A	32.69
48626	IWB48626	Kukri_rep_c101316_375	1A	44.05		79079	IWA5083	wsnp_Ex_rep_c103087_88123733	1A-2	30.7		59763	IWB59763	RAC875_c63359_1446	1A-1	84.56		64862	IWB64862	RFL_Contig5001_386	1A	33.39
48847	IWB48847	Kukri_rep_c103147_745	1A	44.05		46963	IWB46963	Kukri_c61766_907	1A-2	30.82		31958	IWB31958	GENE-0543_577	1A-1	84.66		31927	IWB31927	GENE-0505_148	1A	34.55
76557	IWA1806	wsnp_Ex_c1374_2630830	1A	44.05		49136	IWB49136	Kukri_rep_c106037_96	1A-2	30.82		49684	IWB49684	Kukri_rep_c115657_255	1A-1	84.97		47987	IWB47987	Kukri_c8397_524	1A	34.88
14005	IWB14005	CAP7_c3269_236	1A	44.05		49698	IWB49698	Kukri_rep_c115954_137	1A-2	30.82		76476	IWA1710	wsnp_Ex_c12932_20486842	1A-1	84.97		27360	IWB27360	Excalibur_c53069_54	1A	34.88
16658	IWB16658	D_contig35755_111	1A	44.05		66135	IWB66135	TA016013-1040	1A-2	30.82		9978	IWB9978	BS00067170_51	1A-1	86.04		53606	IWB53606	RAC875_c12847_2362	1A	34.88
24291	IWB24291	Excalibur_c25273_149	1A	44.05		77866	IWA3532	wsnp_Ex_c3565_6520901	1A-2	30.82		34513	IWB34513	IAAV2162	1A-1	86.21		68753	IWB68753	Tdurum_contig18709_773	1A	34.88
31640	IWB31640	GENE-0053_224	1A	44.05		81162	IWA7945	wsnp_Ra_c4481_8119609	1A-2	30.82		70021	IWB70021	Tdurum_contig30426_261	1A-1	87.65		76159	IWA1307	wsnp_Ex_c10257_16825240	1A	34.88
45811	IWB45811	Kukri_c47825_138	1A	44.05		12529	IWB12529	BS00110415_51	1A-2	30.82		12340	IWB12340	BS00107935_51	1A-1	87.65		47955	IWB47955	Kukri_c8332_120	1A	34.88
49169	IWB49169	Kukri_rep_c106359_124	1A	44.05		16658	IWB16658	D_contig35755_111	1A-2	30.82		53622	IWB53622	RAC875_c1295_1603	1A-1	87.65		64359	IWB64359	RFL_Contig345_777	1A	34.88
50882	IWB50882	Ra_c11023_679	1A	44.05		414	IWB414	BobWhite_c12841_56	1A-2	30.82		58886	IWB58886	RAC875_c52947_84	1A-1	87.81		42386	IWB42386	Kukri_c20865_755	1A	34.88
53598	IWB53598	RAC875_c12808_182	1A	44.05		35945	IWB35945	IACX4168	1A-2	30.82		38744	IWB38744	Ku_c20664_262	1A-1	87.81		64970	IWB64970	RFL_Contig530_2305	1A	34.88
66135	IWB66135	TA016013-1040	1A	44.05		30625	IWB30625	Excalibur_rep_c113303_500	1A-2	30.82		47248	IWB47248	Kukri_c65610_572	1A-1	87.81		21357	IWB21357	Ex_c81067_195	1A	34.88
75678	IWA498	wsnp_BF482891A_Ta_2_2	1A	44.05		78197	IWA3955	wsnp_Ex_c4605_8239915	1A-2	30.82		337	IWB337	BobWhite_c12305_959	1A-1	87.81		31901	IWB31901	GENE-0468_115	1A	34.88
76140	IWA1279	wsnp_Ex_c10100_16600633	1A	44.05		76140	IWA1279	wsnp_Ex_c10100_16600633	1A-2	30.82		73664	IWB73664	Tdurum_contig84252_155	1A-1	87.81		50590	IWB50590	Kukri_s100897_109	1A	34.88
77972	IWA3665	wsnp_Ex_c3906_7086162	1A	44.05		78439	IWA4265	wsnp_Ex_c5543_9763520	1A-2	30.82		76737	IWA2035	wsnp_Ex_c1557_2973321	1A-1	87.81		58692	IWB58692	RAC875_c5081_756	1A	34.88
6779	IWB6779	BS00021878_51	1A	44.05		55677	IWB55677	RAC875_c24560_604	1A-2	30.82		76357	IWA1560	wsnp_Ex_c11939_19147790	1A-1	87.81		19751	IWB19751	Ex_c12571_1531	1A	34.88
11190	IWB11190	BS00081455_51	1A	44.05		72418	IWB72418	Tdurum_contig55009_1153	1A-2	30.82		10791	IWB10791	BS00075271_51	1A-1	88.99		31662	IWB31662	GENE-0092_312	1A	34.88
13492	IWB13492	CAP12_c6266_298	1A	44.05		80440	IWA6971	wsnp_Ku_c37925_46678703	1A-2	30.82		10491	IWB10491	BS00070695_51	1A-1	88.99		2336	IWB2336	BobWhite_c30109_240	1A	34.88
15302	IWB15302	D_contig04348_649	1A	44.05		53598	IWB53598	RAC875_c12808_182	1A-2	30.82		10518	IWB10518	BS00070991_51	1A-1	88.99		25356	IWB25356	Excalibur_c33567_363	1A	34.88
30625	IWB30625	Excalibur_rep_c113303_500	1A	44.05		35410	IWB35410	IAAV7929	1A-2	30.82		79639	IWA5806	wsnp_JD_c12333_12595897	1A-1	90.28		65579	IWB65579	TA002594-0782	1A	34.88
49698	IWB49698	Kukri_rep_c115954_137	1A	44.05		65452	IWB65452	TA001772-0625	1A-2	30.82		71745	IWB71745	Tdurum_contig47006_2711	1A-1	90.28		35397	IWB35397	IAAV7862	1A	34.88
79080	IWA5084	wsnp_Ex_rep_c103087_88124573	1A	44.05		79021	IWA5010	wsnp_Ex_rep_c101414_86780996	1A-2	30.82		41993	IWB41993	Kukri_c18608_729	1A-1	90.28		42791	IWB42791	Kukri_c23350_433	1A	34.88
80543	IWA7104	wsnp_Ku_c47386_53862969	1A	44.05		79022	IWA5011	wsnp_Ex_rep_c101414_86781128	1A-2	30.82		79586	IWA5734	wsnp_Ex_rep_c72011_70562321	1A-1	90.28		24738	IWB24738	Excalibur_c28678_478	1A	34.88
414	IWB414	BobWhite_c12841_56	1A	44.05		8273	IWB8273	BS00041358_51	1A-2	30.82		78072	IWA3799	wsnp_Ex_c4186_7560575	1A-1	90.36		65878	IWB65878	TA004725-0348	1A	34.88
30251	IWB30251	Excalibur_rep_c107144_405	1A	44.05		35364	IWB35364	IAAV7551	1A-2	30.82		26996	IWB26996	Excalibur_c4887_1814	1A-2	0		48704	IWB48704	Kukri_rep_c101946_496	1A	34.88
35364	IWB35364	IAAV7551	1A	44.05		55848	IWB55848	RAC875_c25799_457	1A-2	30.82		62099	IWB62099	RAC875_rep_c111911_116	1A-2	0.25		60195	IWB60195	RAC875_c68568_78	1A	34.88
46963	IWB46963	Kukri_c61766_907	1A	44.05		75672	IWA490	wsnp_BF475149A_Ta_2_1	1A-2	30.82		47651	IWB47651	Kukri_c7579_443	1A-2	0.25		35842	IWB35842	IACX219	1A	34.88
49136	IWB49136	Kukri_rep_c106037_96	1A	44.05		40764	IWB40764	Kukri_c12165_1148	1A-2	30.82		47652	IWB47652	Kukri_c7579_559	1A-2	0.25		62367	IWB62367	RAC875_rep_c116534_296	1A	34.88
55677	IWB55677	RAC875_c24560_604	1A	44.05		53037	IWB53037	RAC875_c10400_791	1A-2	30.82		52903	IWB52903	RAC875_c10090_963	1A-2	0.25		36063	IWB36063	IACX592	1A	34.88
77863	IWA3528	wsnp_Ex_c35563_43690084	1A	44.05		35883	IWB35883	IACX293	1A-2	30.82		28624	IWB28624	Excalibur_c7237_1208	1A-2	0.41		56146	IWB56146	RAC875_c27993_1690	1A	34.88
78199	IWA3957	wsnp_Ex_c4605_8241260	1A	44.05		53107	IWB53107	RAC875_c105730_397	1A-2	30.82		28622	IWB28622	Excalibur_c7237_1084	1A-2	0.41		76623	IWA1888	wsnp_Ex_c14361_22341570	1A	34.88
47404	IWB47404	Kukri_c67601_267	1A	44.05		56573	IWB56573	RAC875_c31168_238	1A-2	30.82		65739	IWB65739	TA003773-0807	1A-2	0.96		37712	IWB37712	JD_c63991_766	1A	34.88
60796	IWB60796	RAC875_c8515_653	1A	44.05		78199	IWA3957	wsnp_Ex_c4605_8241260	1A-2	30.82		77089	IWA2496	wsnp_Ex_c200_391015	1A-2	1.12		66407	IWB66407	Tdurum_contig10250_272	1A	34.88
64861	IWB64861	RFL_Contig5001_1099	1A	44.05		6779	IWB6779	BS00021878_51	1A-2	30.82		77090	IWA2497	wsnp_Ex_c200_391493	1A-2	1.12		69155	IWB69155	Tdurum_contig25641_409	1A	34.88
77436	IWA2982	wsnp_Ex_c25628_34888439	1A	44.05		31760	IWB31760	GENE-0235_245	1A-2	30.82		71771	IWB71771	Tdurum_contig47183_205	1A-2	1.29		79268	IWA5310	wsnp_Ex_rep_c66846_65240088	1A	34.88
79036	IWA5031	wsnp_Ex_rep_c101746_87053634	1A	44.05		42121	IWB42121	Kukri_c19389_97	1A-2	30.82		10025	IWB10025	BS00067339_51	1A-2	1.37		71226	IWB71226	Tdurum_contig42515_1245	1A	34.88
79079	IWA5083	wsnp_Ex_rep_c103087_88123733	1A	44.05		78676	IWA4576	wsnp_Ex_c6817_11761300	1A-2	30.82		64273	IWB64273	RFL_Contig3232_1224	1A-2	1.37		60860	IWB60860	RAC875_c8662_917	1A	35.04
709	IWB709	BobWhite_c1488_504	1A	44.05		57290	IWB57290	RAC875_c3751_96	1A-2	30.82		49291	IWB49291	Kukri_rep_c107771_588	1A-2	1.53		70878	IWB70878	Tdurum_contig42129_2640	1A	35.47
10292	IWB10292	BS00068358_51	1A	44.05		77435	IWA2981	wsnp_Ex_c25628_34888253	1A-2	30.82		42898	IWB42898	Kukri_c23985_166	1A-2	1.53		31781	IWB31781	GENE-0283_330	1A	35.64
27064	IWB27064	Excalibur_c49588_76	1A	44.05		78198	IWA3956	wsnp_Ex_c4605_8240189	1A-2	30.82		42899	IWB42899	Kukri_c23985_229	1A-2	1.53		55700	IWB55700	RAC875_c24776_303	1A	36.41
77866	IWA3532	wsnp_Ex_c3565_6520901	1A	44.05		9465	IWB9465	BS00065146_51	1A-2	30.82		43652	IWB43652	Kukri_c29134_108	1A-2	1.61		31689	IWB31689	GENE-0126_115	1A	36.76
79235	IWA5268	wsnp_Ex_rep_c66562_64849366	1A	44.05		77996	IWA3695	wsnp_Ex_c3986_7217641	1A-2	30.82		74474	IWB74474	tplb0032k01_549	1A-2	1.61		18694	IWB18694	D_GBUVHFX02GARI1_351	1A	37.37
53107	IWB53107	RAC875_c105730_397	1A	44.05		10918	IWB10918	BS00077199_51	1A-2	30.82		4326	IWB4326	BobWhite_c7352_218	1A-2	1.61		18616	IWB18616	D_GBUVHFX01COQEJ_254	1A	38.62
60215	IWB60215	RAC875_c68797_400	1A	44.05		77863	IWA3528	wsnp_Ex_c35563_43690084	1A-2	30.82		12486	IWB12486	BS00110151_51	1A-2	1.61		55848	IWB55848	RAC875_c25799_457	1A	38.62
76931	IWA2287	wsnp_Ex_c18169_26977013	1A	44.05		79235	IWA5268	wsnp_Ex_rep_c66562_64849366	1A-2	30.82		54731	IWB54731	RAC875_c18749_87	1A-2	1.61		56573	IWB56573	RAC875_c31168_238	1A	38.62
77186	IWA2629	wsnp_Ex_c21592_30743513	1A	44.05		11893	IWB11893	BS00094681_51	1A-2	30.82		46021	IWB46021	Kukri_c49776_192	1A-2	1.61		81038	IWA7779	wsnp_Ra_c24776_34331660	1A	38.62
77435	IWA2981	wsnp_Ex_c25628_34888253	1A	44.05		25621	IWB25621	Excalibur_c3565_2673	1A-2	30.82		72042	IWB72042	Tdurum_contig5008_635	1A-2	1.61		31640	IWB31640	GENE-0053_224	1A	38.62
79021	IWA5010	wsnp_Ex_rep_c101414_86780996	1A	44.05		78677	IWA4577	wsnp_Ex_c6817_11762714	1A-2	30.82		53853	IWB53853	RAC875_c14066_452	1A-2	1.94		30251	IWB30251	Excalibur_rep_c107144_405	1A	38.62
80512	IWA7065	wsnp_Ku_c4413_8008008	1A	44.05		80512	IWA7065	wsnp_Ku_c4413_8008008	1A-2	30.82		80498	IWA7048	wsnp_Ku_c4271_7774388	1A-2	2.34		78439	IWA4265	wsnp_Ex_c5543_9763520	1A	38.62
9465	IWB9465	BS00065146_51	1A	44.05		81038	IWA7779	wsnp_Ra_c24776_34331660	1A-2	30.82		76490	IWA1725	wsnp_Ex_c1309_2503093	1A-2	3		79080	IWA5084	wsnp_Ex_rep_c103087_88124573	1A	38.62
10918	IWB10918	BS00077199_51	1A	44.05		75360	IWA42	wsnp_BE403956A_Ta_2_3	1A-2	30.82		45604	IWB45604	Kukri_c46010_872	1A-2	3		80543	IWA7104	wsnp_Ku_c47386_53862969	1A	38.62
35853	IWB35853	IACX2325	1A	44.05		10292	IWB10292	BS00068358_51	1A-2	30.82		61179	IWB61179	RAC875_c9700_989	1A-2	3		31760	IWB31760	GENE-0235_245	1A	38.62
80440	IWA6971	wsnp_Ku_c37925_46678703	1A	44.05		12595	IWB12595	BS00110766_51	1A-2	30.82		80497	IWA7047	wsnp_Ku_c42539_50247597	1A-2	3.72		77863	IWA3528	wsnp_Ex_c35563_43690084	1A	38.62
80448	IWA6985	wsnp_Ku_c3844_7053669	1A	44.05		43760	IWB43760	Kukri_c29668_338	1A-2	30.82		44419	IWB44419	Kukri_c35200_895	1A-2	5.27		79021	IWA5010	wsnp_Ex_rep_c101414_86780996	1A	38.62
8273	IWB8273	BS00041358_51	1A	44.05		77867	IWA3533	wsnp_Ex_c3565_6521098	1A-2	30.82		75207	IWB75207	tplb0059e14_515	1A-2	5.36		43760	IWB43760	Kukri_c29668_338	1A	38.62
30269	IWB30269	Excalibur_rep_c107489_168	1A	44.05		77436	IWA2982	wsnp_Ex_c25628_34888439	1A-2	30.82		51777	IWB51777	Ra_c30689_939	1A-2	5.87		6779	IWB6779	BS00021878_51	1A	38.62
45374	IWB45374	Kukri_c43730_841	1A	44.05		30251	IWB30251	Excalibur_rep_c107144_405	1A-2	30.82		77208	IWA2656	wsnp_Ex_c2181_4089788	1A-2	5.87		78197	IWA3955	wsnp_Ex_c4605_8239915	1A	38.62
65452	IWB65452	TA001772-0625	1A	44.05		80441	IWA6972	wsnp_Ku_c37925_46679146	1A-2	30.82		34853	IWB34853	IAAV4243	1A-2	5.87		77436	IWA2982	wsnp_Ex_c25628_34888439	1A	38.62
78676	IWA4576	wsnp_Ex_c6817_11761300	1A	44.05		80543	IWA7104	wsnp_Ku_c47386_53862969	1A-2	30.82		77763	IWA3398	wsnp_Ex_c3253_5994376	1A-2	5.87		31887	IWB31887	GENE-0446_243	1A	38.62
78677	IWA4577	wsnp_Ex_c6817_11762714	1A	44.05		31887	IWB31887	GENE-0446_243	1A-2	31.09		77389	IWA2922	wsnp_Ex_c24686_33942264	1A-2	5.87		78198	IWA3956	wsnp_Ex_c4605_8240189	1A	38.62
78902	IWA4852	wsnp_Ex_c8885_14842394	1A	44.05		2328	IWB2328	BobWhite_c300_174	1A-2	32		80781	IWA7421	wsnp_Ku_rep_c107796_93118214	1A-2	5.87		72896	IWB72896	Tdurum_contig62552_256	1A	38.62
31690	IWB31690	GENE-0126_140	1A	44.05		40833	IWB40833	Kukri_c1250_634	1A-2	34.97		57257	IWB57257	RAC875_c37183_331	1A-2	5.87		75672	IWA490	wsnp_BF475149A_Ta_2_1	1A	38.62
75360	IWA42	wsnp_BE403956A_Ta_2_3	1A	44.05		42886	IWB42886	Kukri_c23926_409	1A-2	36.75		77388	IWA2921	wsnp_Ex_c24686_33941368	1A-2	5.87		10918	IWB10918	BS00077199_51	1A	38.62
12595	IWB12595	BS00110766_51	1A	44.05		67378	IWB67378	Tdurum_contig11999_293	1A-2	38.04		54845	IWB54845	RAC875_c19509_174	1A-2	6.28		79235	IWA5268	wsnp_Ex_rep_c66562_64849366	1A	38.62
55848	IWB55848	RAC875_c25799_457	1A	44.05		21564	IWB21564	Excalibur_c10167_1028	1A-2	39.01		36084	IWB36084	IACX5982	1A-2	6.78		2328	IWB2328	BobWhite_c300_174	1A	38.62
71889	IWB71889	Tdurum_contig48416_335	1A	44.05		80332	IWA6835	wsnp_Ku_c2815_5317230	1A-2	39.01		48980	IWB48980	Kukri_rep_c104386_273	1A-2	6.78		40764	IWB40764	Kukri_c12165_1148	1A	38.62
77996	IWA3695	wsnp_Ex_c3986_7217641	1A	44.05		34341	IWB34341	IAAV1225	1A-2	39.01		59114	IWB59114	RAC875_c5544_4156	1A-2	6.78		78677	IWA4577	wsnp_Ex_c6817_11762714	1A	38.62
79022	IWA5011	wsnp_Ex_rep_c101414_86781128	1A	44.05		9607	IWB9607	BS00065676_51	1A-2	39.01		3515	IWB3515	BobWhite_c4646_119	1A-2	6.78		80512	IWA7065	wsnp_Ku_c4413_8008008	1A	38.62
75672	IWA490	wsnp_BF475149A_Ta_2_1	1A	44.05		76836	IWA2152	wsnp_Ex_c16592_25117132	1A-2	39.01		9220	IWB9220	BS00064197_51	1A-2	6.95		20695	IWB20695	Ex_c4242_1442	1A	39.61
11893	IWB11893	BS00094681_51	1A	44.05		81250	IWA8070	wsnp_Ra_c7818_13376644	1A-2	39.01		26888	IWB26888	Excalibur_c47654_70	1A-2	6.95		42357	IWB42357	Kukri_c20672_360	1A	40.37
78198	IWA3956	wsnp_Ex_c4605_8240189	1A	44.05		40291	IWB40291	Kukri_c10239_2186	1A-2	39.01		2336	IWB2336	BobWhite_c30109_240	1A-2	7.83		36443	IWB36443	Jagger_c1403_60	1A	40.62
39871	IWB39871	Ku_c6979_182	1A	44.05		20387	IWB20387	Ex_c28144_1843	1A-2	39.14		65579	IWB65579	TA002594-0782	1A-2	7.92		5985	IWB5985	BS00004522_51	1A	40.62
57405	IWB57405	RAC875_c38417_246	1A	44.05		55805	IWB55805	RAC875_c25507_551	1A-2	39.14		79268	IWA5310	wsnp_Ex_rep_c66846_65240088	1A-2	8		37094	IWB37094	JD_c17158_393	1A	40.62
42121	IWB42121	Kukri_c19389_97	1A	44.05		54092	IWB54092	RAC875_c15426_1713	1A-2	39.14		31671	IWB31671	GENE-0106_229	1A-2	8.27		55507	IWB55507	RAC875_c23442_221	1A	40.87
57483	IWB57483	RAC875_c39125_365	1A	44.05		21382	IWB21382	Ex_c8514_1342	1A-2	39.26		2937	IWB2937	BobWhite_c37935_124	1A-2	8.27		65666	IWB65666	TA003238-0490	1A	40.95
80441	IWA6972	wsnp_Ku_c37925_46679146	1A	44.05		79590	IWA5740	wsnp_Ex_rep_c73818_71733737	1A-2	39.26		78119	IWA3857	wsnp_Ex_c4310_7770452	1A-2	8.27		63891	IWB63891	RFL_Contig2270_2610	1A	41.3
21835	IWB21835	Excalibur_c11273_284	1A	44.14		8994	IWB8994	BS00063068_51	1A-2	39.26		35810	IWB35810	IACX18883	1A-2	8.27		79556	IWA5692	wsnp_Ex_rep_c70358_69302556	1A	42.54
79127	IWA5140	wsnp_Ex_rep_c105541_89932598	1A	44.14		80597	IWA7173	wsnp_Ku_c557_1166684	1A-2	39.26		81099	IWA7862	wsnp_Ra_c32175_41221223	1A-2	8.27		43491	IWB43491	Kukri_c27785_400	1A	42.54
76674	IWA1952	wsnp_Ex_c14866_22995097	1A	44.14		35927	IWB35927	IACX3496	1A-2	39.26		27914	IWB27914	Excalibur_c59894_97	1A-2	8.27		58903	IWB58903	RAC875_c53185_802	1A	42.54
78463	IWA4301	wsnp_Ex_c5634_9906981	1A	44.14		52324	IWB52324	Ra_c6038_588	1A-2	39.26		40349	IWB40349	Kukri_c10453_875	1A-2	8.98		38496	IWB38496	Ku_c1571_1457	1A	42.62
22559	IWB22559	Excalibur_c15098_591	1A	44.14		52305	IWB52305	Ra_c58315_265	1A-2	39.26		6545	IWB6545	BS00012283_51	1A-2	9.38		67378	IWB67378	Tdurum_contig11999_293	1A	42.7
78464	IWA4302	wsnp_Ex_c5634_9907829	1A	44.14		55460	IWB55460	RAC875_c23158_301	1A-2	39.26		79658	IWA5839	wsnp_JD_c13903_13781269	1A-2	9.38		11515	IWB11515	BS00087600_51	1A	42.88
78857	IWA4797	wsnp_Ex_c8364_14095508	1A	44.14		77447	IWA2995	wsnp_Ex_c25734_34995416	1A-2	39.26		35655	IWB35655	IACX11070	1A-2	9.38		30576	IWB30576	Excalibur_rep_c112145_271	1A	42.88
9780	IWB9780	BS00066336_51	1A	44.28		4741	IWB4741	BobWhite_rep_c49207_243	1A-2	39.26		74613	IWB74613	tplb0036k16_751	1A-2	9.38		6783	IWB6783	BS00021889_51	1A	42.88
79509	IWA5631	wsnp_Ex_rep_c69738_68695568	1A	44.33		34506	IWB34506	IAAV213	1A-2	39.26		78371	IWA4179	wsnp_Ex_c534_1058778	1A-2	9.38		9607	IWB9607	BS00065676_51	1A	43.05
8898	IWB8898	BS00062715_51	1A	44.33		53186	IWB53186	RAC875_c10835_144	1A-2	39.91		10043	IWB10043	BS00067421_51	1A-2	9.38		21564	IWB21564	Excalibur_c10167_1028	1A	43.05
24089	IWB24089	Excalibur_c24041_794	1A	44.33		7929	IWB7929	BS00033469_51	1A-2	40.44		36168	IWB36168	IACX662	1A-2	9.38		79993	IWA6378	wsnp_Ku_c10239_16988077	1A	43.05
46432	IWB46432	Kukri_c54467_100	1A	44.33		78455	IWA4291	wsnp_Ex_c56097_58351893	1A-2	40.44		57702	IWB57702	RAC875_c41275_131	1A-2	9.38		81250	IWA8070	wsnp_Ra_c7818_13376644	1A	43.05
43481	IWB43481	Kukri_c27717_316	1A	44.5		57702	IWB57702	RAC875_c41275_131	1A-2	40.44		7423	IWB7423	BS00023101_51	1A-2	9.38		80332	IWA6835	wsnp_Ku_c2815_5317230	1A	43.05
61408	IWB61408	RAC875_rep_c105092_114	1A	44.5		78456	IWA4292	wsnp_Ex_c56097_58352130	1A-2	40.44		57832	IWB57832	RAC875_c42285_977	1A-2	9.38		55805	IWB55805	RAC875_c25507_551	1A	43.05
23434	IWB23434	Excalibur_c20133_87	1A	44.5		40349	IWB40349	Kukri_c10453_875	1A-2	40.44		78330	IWA4126	wsnp_Ex_c5216_9235964	1A-2	9.54		58391	IWB58391	RAC875_c47959_85	1A	43.05
81144	IWA7922	wsnp_Ra_c41581_48764320	1A	44.5		2937	IWB2937	BobWhite_c37935_124	1A-2	40.99		7929	IWB7929	BS00033469_51	1A-2	9.79		34341	IWB34341	IAAV1225	1A	43.05
44535	IWB44535	Kukri_c362_91	1A	44.5		3005	IWB3005	BobWhite_c38865_319	1A-2	41.56		52305	IWB52305	Ra_c58315_265	1A-2	9.79		76836	IWA2152	wsnp_Ex_c16592_25117132	1A	43.05
75789	IWA639	wsnp_CAP11_c1029_611774	1A	44.5		60861	IWB60861	RAC875_c86680_391	1A-2	41.56		78456	IWA4292	wsnp_Ex_c56097_58352130	1A-2	9.79		40291	IWB40291	Kukri_c10239_2186	1A	43.05
6481	IWB6481	BS00011835_51	1A	44.5		6738	IWB6738	BS00021719_51	1A-2	41.56		78455	IWA4291	wsnp_Ex_c56097_58351893	1A-2	9.87		56058	IWB56058	RAC875_c2734_135	1A	43.62
58981	IWB58981	RAC875_c53748_52	1A	44.5		48157	IWB48157	Kukri_c88698_296	1A-2	41.56		5985	IWB5985	BS00004522_51	1A-2	10.72		24988	IWB24988	Excalibur_c30591_637	1A	44.02
81112	IWA7879	wsnp_Ra_c34203_42948357	1A	44.5		7434	IWB7434	BS00023126_51	1A-2	42.24		42357	IWB42357	Kukri_c20672_360	1A-2	11.05		69488	IWB69488	Tdurum_contig28296_243	1A	44.02
31380	IWB31380	Excalibur_rep_c88290_94	1A	44.5		58391	IWB58391	RAC875_c47959_85	1A-2	42.94		30957	IWB30957	Excalibur_rep_c68424_255	1A-2	11.45		35957	IWB35957	IACX4386	1A	44.02
44534	IWB44534	Kukri_c362_151	1A	44.5		79556	IWA5692	wsnp_Ex_rep_c70358_69302556	1A-2	43.2		35436	IWB35436	IAAV8147	1A-2	11.45		5807	IWB5807	BS00002216_51	1A	44.02
6962	IWB6962	BS00022201_51	1A	44.5		56058	IWB56058	RAC875_c2734_135	1A-2	43.2		79788	IWA6044	wsnp_JD_c40990_29127031	1A-2	11.45		34496	IWB34496	IAAV2072	1A	44.02
65010	IWB65010	RFL_Contig5450_993	1A	44.5		58903	IWB58903	RAC875_c53185_802	1A-2	43.2		78143	IWA3883	wsnp_Ex_c44049_50205614	1A-2	11.45		35955	IWB35955	IACX4378	1A	44.02
76700	IWA1990	wsnp_Ex_c15188_23387523	1A	44.5		43491	IWB43491	Kukri_c27785_400	1A-2	43.2		66213	IWB66213	Tdurum_contig100641_225	1A-2	11.45		12736	IWB12736	CAP11_c1972_285	1A	44.02
25829	IWB25829	Excalibur_c37474_179	1A	44.5		38496	IWB38496	Ku_c1571_1457	1A-2	43.71		79729	IWA5952	wsnp_JD_c24506_20670773	1A-2	11.45		46872	IWB46872	Kukri_c60564_136	1A	44.02
25830	IWB25830	Excalibur_c37474_242	1A	44.5		6783	IWB6783	BS00021889_51	1A-2	44.22		35297	IWB35297	IAAV7131	1A-2	11.45		42886	IWB42886	Kukri_c23926_409	1A	44.41
12189	IWB12189	BS00102492_51	1A	44.5		30576	IWB30576	Excalibur_rep_c112145_271	1A-2	44.22		80963	IWA7677	wsnp_Ra_c18045_27024765	1A-2	11.45		9936	IWB9936	BS00067021_51	1A	44.76
25391	IWB25391	Excalibur_c33881_618	1A	44.62		11515	IWB11515	BS00087600_51	1A-2	44.22		66112	IWB66112	TA013367-0455	1A-2	11.45		78088	IWA3820	wsnp_Ex_c42282_48900922	1A	45.1
78739	IWA4649	wsnp_Ex_c7271_12483592	1A	44.66		36192	IWB36192	IACX742	1A-2	44.99		19762	IWB19762	Ex_c12763_662	1A-2	11.45		80474	IWA7018	wsnp_Ku_c39878_48218985	1A	45.1
4472	IWB4472	BobWhite_c8428_346	1A	44.66		46872	IWB46872	Kukri_c60564_136	1A-2	44.99		65314	IWB65314	RFL_Contig921_337	1A-2	11.45		3806	IWB3806	BobWhite_c5356_1272	1A	45.1
32307	IWB32307	GENE-1214_288	1A	44.66		5807	IWB5807	BS00002216_51	1A-2	44.99		77816	IWA3472	wsnp_Ex_c34260_42602649	1A-2	11.45		1228	IWB1228	BobWhite_c18881_338	1A	45.1
78128	IWA3867	wsnp_Ex_c43454_49770425	1A	44.66		34496	IWB34496	IAAV2072	1A-2	44.99		80643	IWA7241	wsnp_Ku_c67495_66513940	1A-2	11.45		46302	IWB46302	Kukri_c52952_315	1A	45.1
20954	IWB20954	Ex_c5759_628	1A	44.66		35957	IWB35957	IACX4386	1A-2	44.99		77839	IWA3499	wsnp_Ex_c34821_43076533	1A-2	11.45		80896	IWA7577	wsnp_Ra_c12148_19539667	1A	45.1
7689	IWB7689	BS00028491_51	1A	44.82		11908	IWB11908	BS00094925_51	1A-2	44.99		70699	IWB70699	Tdurum_contig41931_480	1A-2	11.45		59026	IWB59026	RAC875_c54380_249	1A	45.1
80197	IWA6657	wsnp_Ku_c18611_27943266	1A	44.82		9936	IWB9936	BS00067021_51	1A-2	45.62		76558	IWA1807	wsnp_Ex_c1374_2630879	1A-2	11.45		76385	IWA1594	wsnp_Ex_c12165_19452361	1A	45.1
13493	IWB13493	CAP12_c6266_339	1A	45.24		69488	IWB69488	Tdurum_contig28296_243	1A-2	46.75		35080	IWB35080	IAAV5730	1A-2	11.45		27052	IWB27052	Excalibur_c49421_443	1A	45.1
65314	IWB65314	RFL_Contig921_337	1A	45.31		80896	IWA7577	wsnp_Ra_c12148_19539667	1A-2	46.75		44145	IWB44145	Kukri_c32885_145	1A-2	11.45		34656	IWB34656	IAAV3049	1A	45.1
20955	IWB20955	Ex_c5759_663	1A	45.31		24988	IWB24988	Excalibur_c30591_637	1A-2	46.75		51652	IWB51652	Ra_c272_1632	1A-2	11.45		30746	IWB30746	Excalibur_rep_c66449_1588	1A	45.1
35080	IWB35080	IAAV5730	1A	45.31		77551	IWA3134	wsnp_Ex_c27940_37101775	1A-2	46.75		76543	IWA1785	wsnp_Ex_c13564_21327699	1A-2	11.45		77551	IWA3134	wsnp_Ex_c27940_37101775	1A	45.1
31887	IWB31887	GENE-0446_243	1A	45.44		12736	IWB12736	CAP11_c1972_285	1A-2	46.75		77973	IWA3666	wsnp_Ex_c3906_7086294	1A-2	11.45		36192	IWB36192	IACX742	1A	45.1
80963	IWA7677	wsnp_Ra_c18045_27024765	1A	45.48		78323	IWA4116	wsnp_Ex_c5192_9203100	1A-2	46.75		22206	IWB22206	Excalibur_c13058_241	1A-2	11.45		77819	IWA3475	wsnp_Ex_c34344_42676379	1A	45.1
30957	IWB30957	Excalibur_rep_c68424_255	1A	45.48		56592	IWB56592	RAC875_c31276_1128	1A-2	46.75		54694	IWB54694	RAC875_c18539_1159	1A-2	11.45		77820	IWA3477	wsnp_Ex_c34344_42677360	1A	45.1
35351	IWB35351	IAAV749	1A	45.48		78324	IWA4117	wsnp_Ex_c5192_9203682	1A-2	46.75		77187	IWA2630	wsnp_Ex_c21592_30743815	1A-2	11.45		54214	IWB54214	RAC875_c16080_777	1A	45.1
77187	IWA2630	wsnp_Ex_c21592_30743815	1A	45.48		20856	IWB20856	Ex_c5192_943	1A-2	46.75		78142	IWA3882	wsnp_Ex_c44049_50205457	1A-2	11.45		5360	IWB5360	BobWhite_rep_c63278_349	1A	45.1
21584	IWB21584	Excalibur_c102582_360	1A	45.48		35955	IWB35955	IACX4378	1A-2	46.75		80183	IWA6636	wsnp_Ku_c17726_26872129	1A-2	11.45		56592	IWB56592	RAC875_c31276_1128	1A	45.1
79729	IWA5952	wsnp_JD_c24506_20670773	1A	45.48		80274	IWA6756	wsnp_Ku_c24239_34199356	1A-2	46.75		23033	IWB23033	Excalibur_c17872_137	1A-2	11.45		11908	IWB11908	BS00094925_51	1A	45.1
19762	IWB19762	Ex_c12763_662	1A	45.48		34656	IWB34656	IAAV3049	1A-2	46.75		20955	IWB20955	Ex_c5759_663	1A-2	11.45		25179	IWB25179	Excalibur_c32167_59	1A	45.1
76543	IWA1785	wsnp_Ex_c13564_21327699	1A	45.48		64265	IWB64265	RFL_Contig3203_1971	1A-2	46.75		22518	IWB22518	Excalibur_c14943_695	1A-2	11.45		35023	IWB35023	IAAV5406	1A	45.1
77973	IWA3666	wsnp_Ex_c3906_7086294	1A	45.48		76395	IWA1608	wsnp_Ex_c12336_19686808	1A-2	46.75		31887	IWB31887	GENE-0446_243	1A-2	11.45		76395	IWA1608	wsnp_Ex_c12336_19686808	1A	45.1
66112	IWB66112	TA013367-0455	1A	45.48		80238	IWA6709	wsnp_Ku_c21356_31093507	1A-2	46.75		77802	IWA3451	wsnp_Ex_c33831_42253707	1A-2	11.45		81125	IWA7898	wsnp_Ra_c37745_45806931	1A	45.1
77817	IWA3473	wsnp_Ex_c34260_42602746	1A	45.48		81125	IWA7898	wsnp_Ra_c37745_45806931	1A-2	46.87		78144	IWA3884	wsnp_Ex_c44049_50205904	1A-2	11.45		79241	IWA5277	wsnp_Ex_rep_c66628_64934660	1A	45.1
80643	IWA7241	wsnp_Ku_c67495_66513940	1A	45.48		78875	IWA4816	wsnp_Ex_c8588_14419007	1A-2	46.87		21584	IWB21584	Excalibur_c102582_360	1A-2	11.45		78875	IWA4816	wsnp_Ex_c8588_14419007	1A	45.1
22518	IWB22518	Excalibur_c14943_695	1A	45.48		80272	IWA6751	wsnp_Ku_c23926_33870364	1A-2	46.87		77817	IWA3473	wsnp_Ex_c34260_42602746	1A-2	11.45		78324	IWA4117	wsnp_Ex_c5192_9203682	1A	45.1
54694	IWB54694	RAC875_c18539_1159	1A	45.48		1228	IWB1228	BobWhite_c18881_338	1A-2	46.99		3033	IWB3033	BobWhite_c39091_286	1A-2	11.45		80238	IWA6709	wsnp_Ku_c21356_31093507	1A	45.1
79788	IWA6044	wsnp_JD_c40990_29127031	1A	45.48		77819	IWA3475	wsnp_Ex_c34344_42676379	1A-2	46.99		21126	IWB21126	Ex_c6765_2118	1A-2	11.45		40078	IWB40078	Ku_c8351_2029	1A	45.1
21126	IWB21126	Ex_c6765_2118	1A	45.48		13287	IWB13287	CAP12_c2265_240	1A-2	46.99		54199	IWB54199	RAC875_c15998_53	1A-2	11.45		80272	IWA6751	wsnp_Ku_c23926_33870364	1A	45.1
23033	IWB23033	Excalibur_c17872_137	1A	45.48		77820	IWA3477	wsnp_Ex_c34344_42677360	1A-2	46.99		39871	IWB39871	Ku_c6979_182	1A-2	11.45		80274	IWA6756	wsnp_Ku_c24239_34199356	1A	45.1
76558	IWA1807	wsnp_Ex_c1374_2630879	1A	45.48		54214	IWB54214	RAC875_c16080_777	1A-2	46.99		35351	IWB35351	IAAV749	1A-2	11.77		78323	IWA4116	wsnp_Ex_c5192_9203100	1A	45.1
77816	IWA3472	wsnp_Ex_c34260_42602649	1A	45.48		76385	IWA1594	wsnp_Ex_c12165_19452361	1A-2	46.99		25391	IWB25391	Excalibur_c33881_618	1A-2	12.36		20856	IWB20856	Ex_c5192_943	1A	45.1
77802	IWA3451	wsnp_Ex_c33831_42253707	1A	45.48		80474	IWA7018	wsnp_Ku_c39878_48218985	1A-2	46.99		80197	IWA6657	wsnp_Ku_c18611_27943266	1A-2	12.36		64265	IWB64265	RFL_Contig3203_1971	1A	45.1
54199	IWB54199	RAC875_c15998_53	1A	45.48		46302	IWB46302	Kukri_c52952_315	1A-2	46.99		31366	IWB31366	Excalibur_rep_c86757_244	1A-2	12.36		13287	IWB13287	CAP12_c2265_240	1A	45.66
70699	IWB70699	Tdurum_contig41931_480	1A	45.48		78088	IWA3820	wsnp_Ex_c42282_48900922	1A-2	46.99		32307	IWB32307	GENE-1214_288	1A-2	12.36		7434	IWB7434	BS00023126_51	1A	46.45
35436	IWB35436	IAAV8147	1A	45.52		27052	IWB27052	Excalibur_c49421_443	1A-2	46.99		78739	IWA4649	wsnp_Ex_c7271_12483592	1A-2	12.36		57465	IWB57465	RAC875_c38916_66	1A	46.77
31507	IWB31507	Excalibur_s107771_77	1A	45.63		40078	IWB40078	Ku_c8351_2029	1A-2	46.99		4472	IWB4472	BobWhite_c8428_346	1A-2	12.36		80939	IWA7644	wsnp_Ra_c16080_24638622	1A	46.77
45313	IWB45313	Kukri_c4318_101	1A	45.63		35023	IWB35023	IAAV5406	1A-2	46.99		20954	IWB20954	Ex_c5759_628	1A-2	12.36		64622	IWB64622	RFL_Contig4231_575	1A	46.85
57485	IWB57485	RAC875_c39165_148	1A	45.63		5360	IWB5360	BobWhite_rep_c63278_349	1A-2	46.99		7689	IWB7689	BS00028491_51	1A-2	12.36		6733	IWB6733	BS00021714_51	1A	47.28
25221	IWB25221	Excalibur_c32608_64	1A	45.63		3806	IWB3806	BobWhite_c5356_1272	1A-2	46.99		78128	IWA3867	wsnp_Ex_c43454_49770425	1A-2	12.36		79865	IWA6162	wsnp_JD_c722_1080592	1A	47.37
35980	IWB35980	IACX500	1A	45.63		79241	IWA5277	wsnp_Ex_rep_c66628_64934660	1A-2	46.99		30269	IWB30269	Excalibur_rep_c107489_168	1A-2	12.36		52047	IWB52047	Ra_c4159_2716	1A	47.37
8098	IWB8098	BS00037255_51	1A	45.63		30746	IWB30746	Excalibur_rep_c66449_1588	1A-2	46.99		80448	IWA6985	wsnp_Ku_c3844_7053669	1A-2	13.28		77165	IWA2598	wsnp_Ex_c21336_30465618	1A	47.53
31657	IWB31657	GENE-0075_140	1A	45.63		59026	IWB59026	RAC875_c54380_249	1A-2	47.25		62824	IWB62824	RAC875_rep_c71967_180	1A-2	13.66		31863	IWB31863	GENE-0410_71	1A	47.53
65677	IWB65677	TA003382-0407	1A	45.63		59947	IWB59947	RAC875_c65388_140	1A-2	48.84		14798	IWB14798	CAP8_c5157_55	1A-2	14.58		77156	IWA2584	wsnp_Ex_c21193_30320134	1A	47.53
14948	IWB14948	CAP8_c806_297	1A	45.63		35897	IWB35897	IACX3047	1A-2	49.57		76562	IWA1811	wsnp_Ex_c13783_21613564	1A-2	14.93		380	IWB380	BobWhite_c12568_900	1A	47.53
54845	IWB54845	RAC875_c19509_174	1A	45.71		35039	IWB35039	IAAV5535	1A-2	49.57		56613	IWB56613	RAC875_c3144_836	1A-2	15.18		43096	IWB43096	Kukri_c25215_124	1A	47.53
78144	IWA3884	wsnp_Ex_c44049_50205904	1A	45.77		34337	IWB34337	IAAV1185	1A-2	49.57		27850	IWB27850	Excalibur_c58965_179	1A-2	15.89		25487	IWB25487	Excalibur_c34697_831	1A	47.53
64840	IWB64840	RFL_Contig4953_469	1A	45.86		79461	IWA5568	wsnp_Ex_rep_c68857_67737959	1A-2	49.94		62407	IWB62407	RAC875_rep_c117227_624	1A-2	16.7		55442	IWB55442	RAC875_c23081_141	1A	47.53
78736	IWA4646	wsnp_Ex_c7258_12461939	1A	45.97		19625	IWB19625	Ex_c105443_895	1A-2	49.94		62406	IWB62406	RAC875_rep_c117227_601	1A-2	16.78		35691	IWB35691	IACX11338	1A	47.53
1803	IWB1803	BobWhite_c24113_529	1A	45.97		7874	IWB7874	BS00032112_51	1A-2	49.94		62219	IWB62219	RAC875_rep_c113487_57	1A-2	16.78		19958	IWB19958	Ex_c16529_304	1A	47.95
35337	IWB35337	IAAV7414	1A	45.97		30464	IWB30464	Excalibur_rep_c110246_86	1A-2	49.94		45496	IWB45496	Kukri_c4495_138	1A-2	16.97		7874	IWB7874	BS00032112_51	1A	48.11
76657	IWA1933	wsnp_Ex_c14733_22819350	1A	45.97		25487	IWB25487	Excalibur_c34697_831	1A-2	50.06		46566	IWB46566	Kukri_c55979_598	1A-2	18.19		79461	IWA5568	wsnp_Ex_rep_c68857_67737959	1A	48.11
76658	IWA1934	wsnp_Ex_c14733_22819625	1A	45.97		77165	IWA2598	wsnp_Ex_c21336_30465618	1A-2	50.06		28355	IWB28355	Excalibur_c65227_444	1A-2	19.02		7816	IWB7816	BS00031066_51	1A	48.11
81371	IWA8255	wsnp_RFL_Contig1736_858448	1A	45.97		43096	IWB43096	Kukri_c25215_124	1A-2	50.06		31924	IWB31924	GENE-0491_632	1A-2	19.02		19625	IWB19625	Ex_c105443_895	1A	48.11
61297	IWB61297	RAC875_c9965_354	1A	45.97		77156	IWA2584	wsnp_Ex_c21193_30320134	1A-2	50.06		22767	IWB22767	Excalibur_c16292_1338	1A-2	19.02		30464	IWB30464	Excalibur_rep_c110246_86	1A	48.11
74462	IWB74462	tplb0032d09_1393	1A	45.97		380	IWB380	BobWhite_c12568_900	1A-2	50.06		61264	IWB61264	RAC875_c9899_510	1A-2	19.02		11766	IWB11766	BS00092585_51	1A	48.19
78280	IWA4061	wsnp_Ex_c49829_54319220	1A	45.97		55442	IWB55442	RAC875_c23081_141	1A-2	50.06		31781	IWB31781	GENE-0283_330	1A-2	19.02		34337	IWB34337	IAAV1185	1A	48.64
78286	IWA4071	wsnp_Ex_c50235_54588957	1A	45.97		6733	IWB6733	BS00021714_51	1A-2	50.18		55507	IWB55507	RAC875_c23442_221	1A-2	19.52		35039	IWB35039	IAAV5535	1A	48.64
12821	IWB12821	CAP11_c2984_419	1A	45.97		52047	IWB52047	Ra_c4159_2716	1A-2	50.18		6632	IWB6632	BS00016654_51	1A-2	19.52		35897	IWB35897	IACX3047	1A	48.73
63072	IWB63072	RAC875_rep_c76047_63	1A	45.97		35691	IWB35691	IACX11338	1A-2	50.68		35585	IWB35585	IAAV9050	1A-2	19.52		11628	IWB11628	BS00089894_51	1A	49.45
10894	IWB10894	BS00076668_51	1A	45.97		31863	IWB31863	GENE-0410_71	1A-2	50.68		27629	IWB27629	Excalibur_c56097_168	1A-2	20.28		50788	IWB50788	Ra_c105707_788	1A	49.53
10001	IWB10001	BS00067277_51	1A	45.97		79865	IWA6162	wsnp_JD_c722_1080592	1A-2	50.68		55217	IWB55217	RAC875_c21625_246	1A-2	20.28		70352	IWB70352	Tdurum_contig32437_257	1A	49.53
75674	IWA492	wsnp_BF478737A_Ta_2_1	1A	46.01		7816	IWB7816	BS00031066_51	1A-2	51.37		22224	IWB22224	Excalibur_c13183_128	1A-2	20.28		79156	IWA5174	wsnp_Ex_rep_c109742_92411838	1A	49.7
45874	IWB45874	Kukri_c48434_88	1A	46.11		11766	IWB11766	BS00092585_51	1A-2	51.64		55460	IWB55460	RAC875_c23158_301	1A-2	20.28		80237	IWA6708	wsnp_Ku_c21316_31053776	1A	49.78
46627	IWB46627	Kukri_c56996_147	1A	46.21		80236	IWA6707	wsnp_Ku_c21316_31053745	1A-2	52.44		34496	IWB34496	IAAV2072	1A-2	20.86		80236	IWA6707	wsnp_Ku_c21316_31053745	1A	49.78
31528	IWB31528	Excalibur_s110878_142	1A	46.21		80237	IWA6708	wsnp_Ku_c21316_31053776	1A-2	52.44		5807	IWB5807	BS00002216_51	1A-2	20.86		27324	IWB27324	Excalibur_c52495_89	1A	49.95
50585	IWB50585	Kukri_rep_c99813_69	1A	46.21		43838	IWB43838	Kukri_c30322_414	1A-2	52.82		35957	IWB35957	IACX4386	1A-2	20.86		12119	IWB12119	BS00100120_51	1A	50.13
78142	IWA3882	wsnp_Ex_c44049_50205457	1A	46.48		13258	IWB13258	CAP12_c1906_217	1A-2	52.82		46872	IWB46872	Kukri_c60564_136	1A-2	20.95		13258	IWB13258	CAP12_c1906_217	1A	50.22
51652	IWB51652	Ra_c272_1632	1A	46.64		62117	IWB62117	RAC875_rep_c112044_340	1A-2	52.94		9936	IWB9936	BS00067021_51	1A-2	21.29		43838	IWB43838	Kukri_c30322_414	1A	50.22
22206	IWB22206	Excalibur_c13058_241	1A	46.64		57297	IWB57297	RAC875_c37545_289	1A-2	53.3		11908	IWB11908	BS00094925_51	1A-2	21.29		62117	IWB62117	RAC875_rep_c112044_340	1A	50.22
35297	IWB35297	IAAV7131	1A	46.64		56355	IWB56355	RAC875_c29540_413	1A-2	53.3		36192	IWB36192	IACX742	1A-2	21.29		64537	IWB64537	RFL_Contig3919_1348	1A	50.8
78143	IWA3883	wsnp_Ex_c44049_50205614	1A	46.64		75965	IWA931	wsnp_CAP12_c1960_972031	1A-2	53.3		64265	IWB64265	RFL_Contig3203_1971	1A-2	21.29		49731	IWB49731	Kukri_rep_c117029_125	1A	51.2
77839	IWA3499	wsnp_Ex_c34821_43076533	1A	46.64		7079	IWB7079	BS00022432_51	1A-2	53.3		80238	IWA6709	wsnp_Ku_c21356_31093507	1A-2	21.29		2320	IWB2320	BobWhite_c29908_113	1A	51.2
44145	IWB44145	Kukri_c32885_145	1A	46.64		55587	IWB55587	RAC875_c24047_284	1A-2	53.3		19958	IWB19958	Ex_c16529_304	1A-2	22.01		35541	IWB35541	IAAV8804	1A	51.2
57676	IWB57676	RAC875_c41113_144	1A	46.64		56353	IWB56353	RAC875_c29540_1109	1A-2	53.3		64622	IWB64622	RFL_Contig4231_575	1A-2	23		81103	IWA7869	wsnp_Ra_c3270_6136601	1A	51.2
80183	IWA6636	wsnp_Ku_c17726_26872129	1A	46.64		10133	IWB10133	BS00067742_51	1A-2	53.3		80939	IWA7644	wsnp_Ra_c16080_24638622	1A-2	23.08		81102	IWA7868	wsnp_Ra_c3270_6136110	1A	51.2
22274	IWB22274	Excalibur_c13489_867	1A	49.1		49917	IWB49917	Kukri_rep_c69614_1326	1A-2	53.3		57465	IWB57465	RAC875_c38916_66	1A-2	23.08		7079	IWB7079	BS00022432_51	1A	51.44
42357	IWB42357	Kukri_c20672_360	1A	49.84		79151	IWA5169	wsnp_Ex_rep_c108951_91954190	1A-2	53.3		1228	IWB1228	BobWhite_c18881_338	1A-2	23.17		63864	IWB63864	RFL_Contig22_387	1A	51.44
35308	IWB35308	IAAV7203	1A	50.38		66605	IWB66605	Tdurum_contig10572_626	1A-2	53.3		56592	IWB56592	RAC875_c31276_1128	1A-2	23.17		46717	IWB46717	Kukri_c58155_786	1A	51.44
81069	IWA7824	wsnp_Ra_c2895_5488879	1A	50.38		75761	IWA605	wsnp_BM140362A_Ta_2_2	1A-2	53.3		59026	IWB59026	RAC875_c54380_249	1A-2	23.17		56355	IWB56355	RAC875_c29540_413	1A	51.44
78485	IWA4328	wsnp_Ex_c572_1138770	1A	50.38		80893	IWA7573	wsnp_Ra_c11877_19161832	1A-2	53.3		78323	IWA4116	wsnp_Ex_c5192_9203100	1A-2	23.17		66605	IWB66605	Tdurum_contig10572_626	1A	51.44
51724	IWB51724	Ra_c2895_591	1A	50.38		44918	IWB44918	Kukri_c39377_286	1A-2	53.3		42886	IWB42886	Kukri_c23926_409	1A-2	23.17		63865	IWB63865	RFL_Contig22_617	1A	51.44
78483	IWA4326	wsnp_Ex_c572_1138339	1A	50.38		43631	IWB43631	Kukri_c29039_315	1A-2	53.3		77820	IWA3477	wsnp_Ex_c34344_42677360	1A-2	23.17		65808	IWB65808	TA004265-0757	1A	51.44
78484	IWA4327	wsnp_Ex_c572_1138503	1A	50.38		58517	IWB58517	RAC875_c49074_374	1A-2	53.3		3806	IWB3806	BobWhite_c5356_1272	1A-2	23.17		79151	IWA5169	wsnp_Ex_rep_c108951_91954190	1A	51.44
42650	IWB42650	Kukri_c22434_513	1A	50.38		74828	IWB74828	tplb0045g22_418	1A-2	53.3		7921	IWB7921	BS00033262_51	1A-2	23.17		9513	IWB9513	BS00065325_51	1A	51.44
63891	IWB63891	RFL_Contig2270_2610	1A	51.02		56354	IWB56354	RAC875_c29540_391	1A-2	53.3		76385	IWA1594	wsnp_Ex_c12165_19452361	1A-2	23.17		20404	IWB20404	Ex_c2848_957	1A	51.44
74701	IWB74701	tplb0041a22_935	1A	51.35		38367	IWB38367	Ku_c13107_579	1A-2	53.3		78088	IWA3820	wsnp_Ex_c42282_48900922	1A-2	23.17		55587	IWB55587	RAC875_c24047_284	1A	51.44
31675	IWB31675	GENE-0112_64	1A	53.16		10113	IWB10113	BS00067652_51	1A-2	53.3		54214	IWB54214	RAC875_c16080_777	1A-2	23.17		56353	IWB56353	RAC875_c29540_1109	1A	51.44
44485	IWB44485	Kukri_c3582_87	1A	53.16		81105	IWA7871	wsnp_Ra_c33025_41968284	1A-2	53.3		80474	IWA7018	wsnp_Ku_c39878_48218985	1A-2	23.17		80125	IWA6553	wsnp_Ku_c15214_23756800	1A	51.44
28550	IWB28550	Excalibur_c7033_159	1A	53.93		81102	IWA7868	wsnp_Ra_c3270_6136110	1A-2	53.42		27052	IWB27052	Excalibur_c49421_443	1A-2	23.17		81105	IWA7871	wsnp_Ra_c33025_41968284	1A	51.44
11515	IWB11515	BS00087600_51	1A	53.93		35541	IWB35541	IAAV8804	1A-2	53.42		80896	IWA7577	wsnp_Ra_c12148_19539667	1A-2	23.17		9512	IWB9512	BS00065324_51	1A	51.44
30576	IWB30576	Excalibur_rep_c112145_271	1A	53.93		2320	IWB2320	BobWhite_c29908_113	1A-2	53.42		34656	IWB34656	IAAV3049	1A-2	23.17		45915	IWB45915	Kukri_c48879_148	1A	51.44
6783	IWB6783	BS00021889_51	1A	53.93		81103	IWA7869	wsnp_Ra_c3270_6136601	1A-2	53.42		77551	IWA3134	wsnp_Ex_c27940_37101775	1A-2	23.17		80893	IWA7573	wsnp_Ra_c11877_19161832	1A	51.44
75520	IWA268	wsnp_BE495786A_Ta_2_1	1A	53.93		49731	IWB49731	Kukri_rep_c117029_125	1A-2	53.42		78875	IWA4816	wsnp_Ex_c8588_14419007	1A-2	23.17		6743	IWB6743	BS00021728_51	1A	51.44
40233	IWB40233	Kukri_c10065_415	1A	54.5		36026	IWB36026	IACX5793	1A-2	53.54		5360	IWB5360	BobWhite_rep_c63278_349	1A-2	23.17		57297	IWB57297	RAC875_c37545_289	1A	52.02
31604	IWB31604	GENE-0004_635	1A	54.5		36076	IWB36076	IACX5960	1A-2	53.54		40078	IWB40078	Ku_c8351_2029	1A-2	23.17		77124	IWA2540	wsnp_Ex_c20489_29564938	1A	52.62
13783	IWB13783	CAP7_c12435_63	1A	54.5		12119	IWB12119	BS00100120_51	1A-2	53.54		80272	IWA6751	wsnp_Ku_c23926_33870364	1A-2	23.17		11182	IWB11182	BS00081395_51	1A	52.62
61100	IWB61100	RAC875_c94534_75	1A	54.5		75446	IWA163	wsnp_BE445113A_Ta_2_2	1A-2	53.9		81125	IWA7898	wsnp_Ra_c37745_45806931	1A-2	23.17		75965	IWA931	wsnp_CAP12_c1960_972031	1A	52.62
7216	IWB7216	BS00022698_51	1A	54.5		75445	IWA162	wsnp_BE445113A_Ta_2_1	1A-2	53.9		77819	IWA3475	wsnp_Ex_c34344_42676379	1A-2	23.17		11087	IWB11087	BS00079538_51	1A	52.62
78323	IWA4116	wsnp_Ex_c5192_9203100	1A	55.33		5744	IWB5744	BS00000269_51	1A-2	54.18		76395	IWA1608	wsnp_Ex_c12336_19686808	1A-2	23.17		6974	IWB6974	BS00022220_51	1A	52.62
69488	IWB69488	Tdurum_contig28296_243	1A	55.33		27324	IWB27324	Excalibur_c52495_89	1A-2	54.77		30746	IWB30746	Excalibur_rep_c66449_1588	1A-2	23.17		6944	IWB6944	BS00022173_51	1A	52.62
56592	IWB56592	RAC875_c31276_1128	1A	55.33		22752	IWB22752	Excalibur_c16203_451	1A-2	56.27		78324	IWA4117	wsnp_Ex_c5192_9203682	1A-2	23.17		58599	IWB58599	RAC875_c49948_217	1A	52.62
34656	IWB34656	IAAV3049	1A	55.33		25803	IWB25803	Excalibur_c37298_689	1A-2	57.2		80274	IWA6756	wsnp_Ku_c24239_34199356	1A-2	23.17		7753	IWB7753	BS00030036_51	1A	52.62
24988	IWB24988	Excalibur_c30591_637	1A	55.33		11708	IWB11708	BS00091479_51	1A-2	58.23		20856	IWB20856	Ex_c5192_943	1A-2	23.17		44038	IWB44038	Kukri_c31891_1355	1A	52.62
80274	IWA6756	wsnp_Ku_c24239_34199356	1A	55.33		7753	IWB7753	BS00030036_51	1A-2	59.15		35023	IWB35023	IAAV5406	1A-2	23.17		10133	IWB10133	BS00067742_51	1A	52.87
77551	IWA3134	wsnp_Ex_c27940_37101775	1A	55.33		77124	IWA2540	wsnp_Ex_c20489_29564938	1A-2	59.28		79241	IWA5277	wsnp_Ex_rep_c66628_64934660	1A-2	23.17		58517	IWB58517	RAC875_c49074_374	1A	52.87
12736	IWB12736	CAP11_c1972_285	1A	55.33		44038	IWB44038	Kukri_c31891_1355	1A-2	59.28		46302	IWB46302	Kukri_c52952_315	1A-2	23.17		38367	IWB38367	Ku_c13107_579	1A	53.44
35955	IWB35955	IACX4378	1A	55.33		58599	IWB58599	RAC875_c49948_217	1A-2	59.4		25179	IWB25179	Excalibur_c32167_59	1A-2	23.17		43631	IWB43631	Kukri_c29039_315	1A	53.44
80896	IWA7577	wsnp_Ra_c12148_19539667	1A	55.33		11087	IWB11087	BS00079538_51	1A-2	59.77		24988	IWB24988	Excalibur_c30591_637	1A-2	23.49		44918	IWB44918	Kukri_c39377_286	1A	53.44
20856	IWB20856	Ex_c5192_943	1A	55.33		11182	IWB11182	BS00081395_51	1A-2	59.77		12736	IWB12736	CAP11_c1972_285	1A-2	23.49		11969	IWB11969	BS00096721_51	1A	53.44
80238	IWA6709	wsnp_Ku_c21356_31093507	1A	55.33		6944	IWB6944	BS00022173_51	1A-2	59.77		35955	IWB35955	IACX4378	1A-2	23.49		9335	IWB9335	BS00064638_51	1A	53.44
64265	IWB64265	RFL_Contig3203_1971	1A	55.33		6974	IWB6974	BS00022220_51	1A-2	59.77		69488	IWB69488	Tdurum_contig28296_243	1A-2	23.57		52879	IWB52879	RAC875_c100147_55	1A	53.68
76395	IWA1608	wsnp_Ex_c12336_19686808	1A	55.33		10926	IWB10926	BS00077432_51	1A-2	60.04		7434	IWB7434	BS00023126_51	1A-2	24.24		25443	IWB25443	Excalibur_c3429_652	1A	53.68
78324	IWA4117	wsnp_Ex_c5192_9203682	1A	55.33		56727	IWB56727	RAC875_c32452_55	1A-2	61.64		3005	IWB3005	BobWhite_c38865_319	1A-2	24.74		10382	IWB10382	BS00069145_51	1A	53.92
3806	IWB3806	BobWhite_c5356_1272	1A	55.53		65551	IWB65551	TA002402-1350	1A-2	62.44		48157	IWB48157	Kukri_c88698_296	1A-2	25.08		77767	IWA3406	wsnp_Ex_c32590_41222878	1A	54.36
42886	IWB42886	Kukri_c23926_409	1A	55.53		11547	IWB11547	BS00088136_51	1A-2	62.44		60861	IWB60861	RAC875_c86680_391	1A-2	25.08		11543	IWB11543	BS00088035_51	1A	54.36
77820	IWA3477	wsnp_Ex_c34344_42677360	1A	55.53		80253	IWA6729	wsnp_Ku_c23012_32893918	1A-2	62.57		6738	IWB6738	BS00021719_51	1A-2	25.08		3489	IWB3489	BobWhite_c46007_582	1A	54.36
80272	IWA6751	wsnp_Ku_c23926_33870364	1A	55.53		13265	IWB13265	CAP12_c1979_117	1A-2	63.09		7022	IWB7022	BS00022318_51	1A-2	25.51		46448	IWB46448	Kukri_c54678_88	1A	54.45
81125	IWA7898	wsnp_Ra_c37745_45806931	1A	55.53		26566	IWB26566	Excalibur_c44668_382	1A-2	63.23		57831	IWB57831	RAC875_c42285_1007	1A-2	27.61		77083	IWA2489	wsnp_Ex_c1997_3757496	1A	54.96
77819	IWA3475	wsnp_Ex_c34344_42676379	1A	55.53		77085	IWA2491	wsnp_Ex_c1997_3757721	1A-2	63.8		40833	IWB40833	Kukri_c1250_634	1A-2	28.35		40975	IWB40975	Kukri_c1313_1158	1A	55.22
78875	IWA4816	wsnp_Ex_c8588_14419007	1A	55.53		77244	IWA2703	wsnp_Ex_c22284_31478675	1A-2	64.67		11628	IWB11628	BS00089894_51	1A-2	30.44		56795	IWB56795	RAC875_c32979_440	1A	55.31
25179	IWB25179	Excalibur_c32167_59	1A	55.53		38369	IWB38369	Ku_c1313_1673	1A-2	64.79		50788	IWB50788	Ra_c105707_788	1A-2	30.44		38369	IWB38369	Ku_c1313_1673	1A	55.31
79241	IWA5277	wsnp_Ex_rep_c66628_64934660	1A	55.53		40975	IWB40975	Kukri_c1313_1158	1A-2	64.79		63865	IWB63865	RFL_Contig22_617	1A-2	31.71		77244	IWA2703	wsnp_Ex_c22284_31478675	1A	55.57
13287	IWB13287	CAP12_c2265_240	1A	55.69		77081	IWA2485	wsnp_Ex_c1997_3756118	1A-2	65.15		6743	IWB6743	BS00021728_51	1A-2	31.71		33406	IWB33406	GENE-3454_74	1A	55.57
80474	IWA7018	wsnp_Ku_c39878_48218985	1A	55.69		77083	IWA2489	wsnp_Ex_c1997_3757496	1A-2	65.15		9512	IWB9512	BS00065324_51	1A-2	31.79		52379	IWB52379	Ra_c64515_242	1A	55.57
78088	IWA3820	wsnp_Ex_c42282_48900922	1A	55.69		38172	IWB38172	Ku_c10813_1122	1A-2	65.15		41966	IWB41966	Kukri_c18413_168	1A-2	31.97		38172	IWB38172	Ku_c10813_1122	1A	55.57
46302	IWB46302	Kukri_c52952_315	1A	55.69		36631	IWB36631	Jagger_c5280_407	1A-2	65.15		46316	IWB46316	Kukri_c53153_92	1A-2	31.97		35171	IWB35171	IAAV6234	1A	55.57
30746	IWB30746	Excalibur_rep_c66449_1588	1A	55.69		52379	IWB52379	Ra_c64515_242	1A-2	65.15		75722	IWA560	wsnp_BG314157A_Ta_2_1	1A-2	31.97		40942	IWB40942	Kukri_c12984_465	1A	55.89
27052	IWB27052	Excalibur_c49421_443	1A	55.69		35171	IWB35171	IAAV6234	1A-2	65.15		57297	IWB57297	RAC875_c37545_289	1A-2	32.4		77080	IWA2484	wsnp_Ex_c1997_3755945	1A	55.97
5360	IWB5360	BobWhite_rep_c63278_349	1A	55.69		79855	IWA6145	wsnp_JD_c6544_7697412	1A-2	65.15		44918	IWB44918	Kukri_c39377_286	1A-2	32.4		36631	IWB36631	Jagger_c5280_407	1A	55.97
1228	IWB1228	BobWhite_c18881_338	1A	55.84		79854	IWA6144	wsnp_JD_c6544_7697235	1A-2	65.15		43631	IWB43631	Kukri_c29039_315	1A-2	32.48		40049	IWB40049	Ku_c809_2419	1A	55.97
59026	IWB59026	RAC875_c54380_249	1A	55.84		40049	IWB40049	Ku_c809_2419	1A-2	65.15		65398	IWB65398	TA001450-1081	1A-2	33.9		79855	IWA6145	wsnp_JD_c6544_7697412	1A	55.97
35023	IWB35023	IAAV5406	1A	55.84		33406	IWB33406	GENE-3454_74	1A-2	65.15		3489	IWB3489	BobWhite_c46007_582	1A-2	34.77		45961	IWB45961	Kukri_c49170_655	1A	55.97
54214	IWB54214	RAC875_c16080_777	1A	55.94		49402	IWB49402	Kukri_rep_c109473_80	1A-2	65.15		77767	IWA3406	wsnp_Ex_c32590_41222878	1A-2	34.77		77081	IWA2485	wsnp_Ex_c1997_3756118	1A	55.97
76385	IWA1594	wsnp_Ex_c12165_19452361	1A	56.02		79856	IWA6146	wsnp_JD_c6544_7697578	1A-2	65.15		11543	IWB11543	BS00088035_51	1A-2	34.77		36871	IWB36871	JD_c107_16	1A	55.97
64622	IWB64622	RFL_Contig4231_575	1A	56.08		77080	IWA2484	wsnp_Ex_c1997_3755945	1A-2	65.28		46448	IWB46448	Kukri_c54678_88	1A-2	34.77		49402	IWB49402	Kukri_rep_c109473_80	1A	55.97
80939	IWA7644	wsnp_Ra_c16080_24638622	1A	56.08		60627	IWB60627	RAC875_c80876_67	1A-2	65.4		72548	IWB72548	Tdurum_contig57101_1160	1A-2	35.41		79854	IWA6144	wsnp_JD_c6544_7697235	1A	55.97
57465	IWB57465	RAC875_c38916_66	1A	56.12		45961	IWB45961	Kukri_c49170_655	1A-2	65.4		72553	IWB72553	Tdurum_contig57101_505	1A-2	35.41		79856	IWA6146	wsnp_JD_c6544_7697578	1A	55.97
40078	IWB40078	Ku_c8351_2029	1A	56.33		40942	IWB40942	Kukri_c12984_465	1A-2	65.4		72555	IWB72555	Tdurum_contig57101_936	1A-2	35.41		77085	IWA2491	wsnp_Ex_c1997_3757721	1A	56.05
25487	IWB25487	Excalibur_c34697_831	1A	58.01		599	IWB599	BobWhite_c14158_112	1A-2	68.39		9711	IWB9711	BS00066071_51	1A-2	35.41		72550	IWB72550	Tdurum_contig57101_1349	1A	56.39
77156	IWA2584	wsnp_Ex_c21193_30320134	1A	58.01		27098	IWB27098	Excalibur_c49946_169	1A-2	68.39		22509	IWB22509	Excalibur_c14911_546	1A-2	35.41		22509	IWB22509	Excalibur_c14911_546	1A	56.72
30464	IWB30464	Excalibur_rep_c110246_86	1A	58.01		41872	IWB41872	Kukri_c18017_1696	1A-2	70.05		72554	IWB72554	Tdurum_contig57101_742	1A-2	35.41		675	IWB675	BobWhite_c14587_51	1A	56.72
43096	IWB43096	Kukri_c25215_124	1A	58.01		79977	IWA6341	wsnp_JG_c3720_1558699	1A-2	70.05		6571	IWB6571	BS00012525_51	1A-2	35.41		72548	IWB72548	Tdurum_contig57101_1160	1A	56.72
11766	IWB11766	BS00092585_51	1A	58.01		54743	IWB54743	RAC875_c18839_403	1A-2	70.05		72551	IWB72551	Tdurum_contig57101_1616	1A-2	35.41		72551	IWB72551	Tdurum_contig57101_1616	1A	56.72
19625	IWB19625	Ex_c105443_895	1A	58.01		27132	IWB27132	Excalibur_c5033_587	1A-2	70.05		675	IWB675	BobWhite_c14587_51	1A-2	35.41		72554	IWB72554	Tdurum_contig57101_742	1A	56.72
380	IWB380	BobWhite_c12568_900	1A	58.01		55	IWB55	BobWhite_c104_89	1A-2	70.31		65551	IWB65551	TA002402-1350	1A-2	36.54		9711	IWB9711	BS00066071_51	1A	56.72
77165	IWA2598	wsnp_Ex_c21336_30465618	1A	58.01		34600	IWB34600	IAAV2694	1A-2	70.31		11547	IWB11547	BS00088136_51	1A-2	36.54		60627	IWB60627	RAC875_c80876_67	1A	57.11
55442	IWB55442	RAC875_c23081_141	1A	58.01		9126	IWB9126	BS00063778_51	1A-2	71.05		80253	IWA6729	wsnp_Ku_c23012_32893918	1A-2	36.79		26566	IWB26566	Excalibur_c44668_382	1A	57.44
7874	IWB7874	BS00032112_51	1A	58.01		54196	IWB54196	RAC875_c15975_1208	1A-2	73.88		56795	IWB56795	RAC875_c32979_440	1A-2	37.68		13265	IWB13265	CAP12_c1979_117	1A	57.44
79461	IWA5568	wsnp_Ex_rep_c68857_67737959	1A	58.01		45538	IWB45538	Kukri_c45512_193	1A-2	73.88		27140	IWB27140	Excalibur_c50394_199	1A-2	41.38		75757	IWA601	wsnp_BM137879A_Ta_2_1	1A	57.7
7816	IWB7816	BS00031066_51	1A	58.01		6029	IWB6029	BS00009104_51	1A-2	74.14		69621	IWB69621	Tdurum_contig28774_365	1A-2	41.54		7257	IWB7257	BS00022788_51	1A	57.7
52047	IWB52047	Ra_c4159_2716	1A	58.01		76041	IWA1081	wsnp_CAP7_c3472_1623955	1A-2	74.14		52379	IWB52379	Ra_c64515_242	1A-2	45.18		279	IWB279	BobWhite_c11946_277	1A	57.7
34337	IWB34337	IAAV1185	1A	58.7		6517	IWB6517	BS00012042_51	1A-2	74.14		35171	IWB35171	IAAV6234	1A-2	45.18		51584	IWB51584	Ra_c24793_726	1A	58.02
35039	IWB35039	IAAV5535	1A	58.72		12479	IWB12479	BS00110130_51	1A-2	74.85		77244	IWA2703	wsnp_Ex_c22284_31478675	1A-2	45.18		43588	IWB43588	Kukri_c28695_269	1A	58.02
35897	IWB35897	IACX3047	1A	58.78		6984	IWB6984	BS00022239_51	1A-2	75.68		33406	IWB33406	GENE-3454_74	1A-2	45.18		58119	IWB58119	RAC875_c45115_509	1A	58.02
27324	IWB27324	Excalibur_c52495_89	1A	60.6		66600	IWB66600	Tdurum_contig10572_201	1A-2	75.68		38172	IWB38172	Ku_c10813_1122	1A-2	45.18		45451	IWB45451	Kukri_c44509_515	1A	58.02
11628	IWB11628	BS00089894_51	1A	60.97		7058	IWB7058	BS00022396_51	1A-2	76.62		38369	IWB38369	Ku_c1313_1673	1A-2	45.26		28402	IWB28402	Excalibur_c65755_51	1A	58.02
50788	IWB50788	Ra_c105707_788	1A	60.97		75738	IWA578	wsnp_BG606986A_Ta_2_4	1A-2	76.75		40975	IWB40975	Kukri_c1313_1158	1A-2	45.26		34331	IWB34331	IAAV1142	1A	58.02
12119	IWB12119	BS00100120_51	1A	61.37		75737	IWA577	wsnp_BG606986A_Ta_2_1	1A-2	76.75		59251	IWB59251	RAC875_c57061_313	1A-2	46.81		53633	IWB53633	RAC875_c12993_201	1A	58.02
36026	IWB36026	IACX5793	1A	61.54		11558	IWB11558	BS00088350_51	1A-2	76.75		38589	IWB38589	Ku_c17322_2436	1A-2	47.13		58118	IWB58118	RAC875_c45115_340	1A	58.02
36076	IWB36076	IACX5960	1A	61.54		12579	IWB12579	BS00110627_51	1A-2	77.01		80575	IWA7145	wsnp_Ku_c5210_9290700	1A-2	47.13		76950	IWA2314	wsnp_Ex_c1845_3472790	1A	58.02
79156	IWA5174	wsnp_Ex_rep_c109742_92411838	1A	61.86		20654	IWB20654	Ex_c4060_510	1A-2	77.01		2101	IWB2101	BobWhite_c27438_81	1A-2	47.13		23141	IWB23141	Excalibur_c1845_718	1A	58.02
6769	IWB6769	BS00021864_51	1A	61.86		60140	IWB60140	RAC875_c6798_467	1A-2	77.01		36623	IWB36623	Jagger_c5111_190	1A-2	47.3		23140	IWB23140	Excalibur_c1845_4911	1A	58.02
70352	IWB70352	Tdurum_contig32437_257	1A	61.86		12454	IWB12454	BS00109991_51	1A-2	77.01		9631	IWB9631	BS00065784_51	1A-2	47.62		53632	IWB53632	RAC875_c12993_127	1A	58.02
80236	IWA6707	wsnp_Ku_c21316_31053745	1A	61.95		31771	IWB31771	GENE-0262_431	1A-2	77.01		31849	IWB31849	GENE-0392_97	1A-2	47.62		27332	IWB27332	Excalibur_c52725_585	1A	58.34
80237	IWA6708	wsnp_Ku_c21316_31053776	1A	61.95		6995	IWB6995	BS00022261_51	1A-2	77.01		47390	IWB47390	Kukri_c67383_102	1A-2	47.62		24863	IWB24863	Excalibur_c29605_535	1A	58.7
13258	IWB13258	CAP12_c1906_217	1A	61.95		66548	IWB66548	Tdurum_contig10492_617	1A-2	78.01		77766	IWA3405	wsnp_Ex_c3258_6004611	1A-2	47.62		44683	IWB44683	Kukri_c37343_250	1A	58.89
43838	IWB43838	Kukri_c30322_414	1A	62.14		55855	IWB55855	RAC875_c25814_361	1A-2	78.62		60784	IWB60784	RAC875_c8482_160	1A-2	47.62		79977	IWA6341	wsnp_JG_c3720_1558699	1A	59.37
62117	IWB62117	RAC875_rep_c112044_340	1A	62.14		24302	IWB24302	Excalibur_c25353_1171	1A-2	79.78		9545	IWB9545	BS00065430_51	1A-2	47.62		41872	IWB41872	Kukri_c18017_1696	1A	59.46
81102	IWA7868	wsnp_Ra_c3270_6136110	1A	62.32		4075	IWB4075	BobWhite_c6046_304	1A-2	80.36		7965	IWB7965	BS00034278_51	1A-2	47.62		54743	IWB54743	RAC875_c18839_403	1A	59.46
2320	IWB2320	BobWhite_c29908_113	1A	62.32		4042	IWB4042	BobWhite_c5967_537	1A-2	80.51		80175	IWA6624	wsnp_Ku_c17322_26392311	1A-2	47.62		27132	IWB27132	Excalibur_c5033_587	1A	59.46
35541	IWB35541	IAAV8804	1A	62.32		77790	IWA3435	wsnp_Ex_c33452_41938159	1A-2	80.51		78121	IWA3859	wsnp_Ex_c43228_49605281	1A-2	47.62		55	IWB55	BobWhite_c104_89	1A	59.54
81103	IWA7869	wsnp_Ra_c3270_6136601	1A	62.32		23854	IWB23854	Excalibur_c22768_811	1A-2	80.51		79406	IWA5493	wsnp_Ex_rep_c68085_66839109	1A-2	47.62		34600	IWB34600	IAAV2694	1A	59.72
49731	IWB49731	Kukri_rep_c117029_125	1A	62.32		36087	IWB36087	IACX5994	1A-2	80.51		64795	IWB64795	RFL_Contig4781_1792	1A-2	47.62		36623	IWB36623	Jagger_c5111_190	1A	61.04
5744	IWB5744	BS00000269_51	1A	62.77		23855	IWB23855	Excalibur_c22768_963	1A-2	80.51		79439	IWA5534	wsnp_Ex_rep_c68493_67320068	1A-2	47.62		47390	IWB47390	Kukri_c67383_102	1A	61.04
64537	IWB64537	RFL_Contig3919_1348	1A	62.92		77789	IWA3434	wsnp_Ex_c33452_41938013	1A-2	80.51		13864	IWB13864	CAP7_c1891_230	1A-2	47.62		7965	IWB7965	BS00034278_51	1A	61.04
57297	IWB57297	RAC875_c37545_289	1A	63.2		55184	IWB55184	RAC875_c21411_162	1A-2	80.51		80574	IWA7144	wsnp_Ku_c5210_9289260	1A-2	47.62		79406	IWA5493	wsnp_Ex_rep_c68085_66839109	1A	61.04
44918	IWB44918	Kukri_c39377_286	1A	63.2		42989	IWB42989	Kukri_c24570_282	1A-2	80.51		8943	IWB8943	BS00062876_51	1A-2	47.62		62520	IWB62520	RAC875_rep_c120644_74	1A	61.04
66605	IWB66605	Tdurum_contig10572_626	1A	63.32		47502	IWB47502	Kukri_c7119_392	1A-2	80.51		80890	IWA7570	wsnp_Ra_c11594_18777085	1A-2	47.62		13379	IWB13379	CAP12_c3602_91	1A	61.04
58517	IWB58517	RAC875_c49074_374	1A	63.41		36711	IWB36711	Jagger_c6890_167	1A-2	82.64		6118	IWB6118	BS00009808_51	1A-2	47.62		76310	IWA1501	wsnp_Ex_c1145_2199269	1A	61.04
58518	IWB58518	RAC875_c49074_458	1A	63.41		76104	IWA1225	wsnp_CAP8_rep_c3938_1936666	1A-2	84.81		12650	IWB12650	CAP11_c1021_200	1A-2	47.78		78121	IWA3859	wsnp_Ex_c43228_49605281	1A	61.04
10133	IWB10133	BS00067742_51	1A	63.47		10473	IWB10473	BS00070560_51	1A-2	85.64		8166	IWB8166	BS00039377_51	1A-2	47.78		6118	IWB6118	BS00009808_51	1A	61.04
7753	IWB7753	BS00030036_51	1A	63.55		12340	IWB12340	BS00107935_51	1A-3	0		8167	IWB8167	BS00039378_51	1A-2	47.78		25102	IWB25102	Excalibur_c3145_70	1A	61.04
44038	IWB44038	Kukri_c31891_1355	1A	63.55		70021	IWB70021	Tdurum_contig30426_261	1A-3	0		25102	IWB25102	Excalibur_c3145_70	1A-2	48.35		53520	IWB53520	RAC875_c1230_279	1A	61.04
77124	IWA2540	wsnp_Ex_c20489_29564938	1A	63.55		53622	IWB53622	RAC875_c1295_1603	1A-3	0		13768	IWB13768	CAP7_c12113_171	1A-2	48.35		80575	IWA7145	wsnp_Ku_c5210_9290700	1A	61.04
45915	IWB45915	Kukri_c48879_148	1A	63.66		12695	IWB12695	CAP11_c1500_171	1A-3	0.12		67661	IWB67661	Tdurum_contig12576_159	1A-2	48.35		64795	IWB64795	RFL_Contig4781_1792	1A	61.04
9335	IWB9335	BS00064638_51	1A	63.7		58885	IWB58885	RAC875_c52947_338	1A-3	0.12		74432	IWB74432	tplb0031d22_1107	1A-2	48.59		6354	IWB6354	BS00011146_51	1A	61.04
80125	IWA6553	wsnp_Ku_c15214_23756800	1A	63.78		47247	IWB47247	Kukri_c65610_551	1A-3	0.12		1981	IWB1981	BobWhite_c26212_208	1A-2	48.59		31061	IWB31061	Excalibur_rep_c69456_172	1A	61.04
72080	IWB72080	Tdurum_contig50499_858	1A	63.78		81233	IWA8051	wsnp_Ra_c6891_11974621	1A-3	0.12		75572	IWA339	wsnp_BE517729A_Ta_2_1	1A-2	48.59		44723	IWB44723	Kukri_c377_2406	1A	61.04
44726	IWB44726	Kukri_c37726_285	1A	63.78		78248	IWA4021	wsnp_Ex_c48407_53323483	1A-3	0.25		24863	IWB24863	Excalibur_c29605_535	1A-2	48.83		38589	IWB38589	Ku_c17322_2436	1A	61.04
11969	IWB11969	BS00096721_51	1A	63.84		31719	IWB31719	GENE-0171_87	1A-3	0.39		13749	IWB13749	CAP7_c11581_78	1A-2	49.9		54111	IWB54111	RAC875_c15564_729	1A	61.38
20404	IWB20404	Ex_c2848_957	1A	63.9		38851	IWB38851	Ku_c23222_204	1A-3	0.66		63334	IWB63334	RAC875_rep_c95460_302	1A-2	49.9		79112	IWA5125	wsnp_Ex_rep_c104894_89466993	1A	61.38
46717	IWB46717	Kukri_c58155_786	1A	64.07		51036	IWB51036	Ra_c1295_635	1A-3	0.66		79876	IWA6176	wsnp_JD_c7581_8666052	1A-2	50.22		36227	IWB36227	IACX7716	1A	61.47
43631	IWB43631	Kukri_c29039_315	1A	64.26		79405	IWA5491	wsnp_Ex_rep_c68058_66805898	1A-3	1.05		36553	IWB36553	Jagger_c3646_235	1A-2	50.54		60140	IWB60140	RAC875_c6798_467	1A	65.14
78622	IWA4511	wsnp_Ex_c6452_11213329	1A	64.51		77446	IWA2994	wsnp_Ex_c25730_34991010	1A-3	1.18		78216	IWA3980	wsnp_Ex_c4685_8377545	1A-2	50.69		12454	IWB12454	BS00109991_51	1A	65.14
58599	IWB58599	RAC875_c49948_217	1A	64.69		20487	IWB20487	Ex_c3201_1046	1A-3	1.94		4630	IWB4630	BobWhite_c96_170	1A-2	51.12		31771	IWB31771	GENE-0262_431	1A	65.14
25443	IWB25443	Excalibur_c3429_652	1A	64.79		34851	IWB34851	IAAV4238	1A-3	2.18		78293	IWA4080	wsnp_Ex_c5060_8985678	1A-2	51.12		6995	IWB6995	BS00022261_51	1A	65.14
75965	IWA931	wsnp_CAP12_c1960_972031	1A	64.95		76928	IWA2278	wsnp_Ex_c17990_26770146	1A-3	3.45		75699	IWA530	wsnp_BG263358A_Ta_2_1	1A-2	51.2		40130	IWB40130	Ku_c8992_405	1A	66.48
65643	IWB65643	TA003063-0097	1A	65.16		7910	IWB7910	BS00032855_51	1A-3	3.72		38341	IWB38341	Ku_c12688_352	1A-2	51.2		79049	IWA5046	wsnp_Ex_rep_c102067_87313597	1A	66.48
10926	IWB10926	BS00077432_51	1A	65.42		72461	IWB72461	Tdurum_contig5560_193	1A-3	3.72		31945	IWB31945	GENE-0527_92	1A-2	51.2		61497	IWB61497	RAC875_rep_c105766_652	1A	66.48
10382	IWB10382	BS00069145_51	1A	65.69		39956	IWB39956	Ku_c72511_106	1A-3	3.72		52902	IWB52902	RAC875_c10083_800	1A-2	51.61		34352	IWB34352	IAAV130	1A	66.57
11182	IWB11182	BS00081395_51	1A	65.69		31181	IWB31181	Excalibur_rep_c71271_247	1A-3	3.72		67824	IWB67824	Tdurum_contig13020_136	1A-2	51.61		76089	IWA1195	wsnp_CAP8_c4785_2322876	1A	67.55
11087	IWB11087	BS00079538_51	1A	65.69		53156	IWB53156	RAC875_c10715_519	1A-3	3.72		75700	IWA531	wsnp_BG263358A_Ta_2_3	1A-2	51.78		10475	IWB10475	BS00070581_51	1A	67.55
6944	IWB6944	BS00022173_51	1A	65.69		12664	IWB12664	CAP11_c1115_150	1A-3	3.72		35808	IWB35808	IACX1873	1A-2	52.45		7515	IWB7515	BS00023935_51	1A	67.55
33406	IWB33406	GENE-3454_74	1A	66.09		1038	IWB1038	BobWhite_c17416_426	1A-3	3.72		9628	IWB9628	BS00065750_51	1A-2	53.06		11109	IWB11109	BS00080076_51	1A	67.55
52379	IWB52379	Ra_c64515_242	1A	66.09		76158	IWA1306	wsnp_Ex_c102566_87702963	1A-3	3.85		47990	IWB47990	Kukri_c84024_375	1A-2	53.06		20162	IWB20162	Ex_c2226_244	1A	67.55
56795	IWB56795	RAC875_c32979_440	1A	66.09		3413	IWB3413	BobWhite_c44947_277	1A-3	4.58		80409	IWA6934	wsnp_Ku_c33917_43336069	1A-2	53.15		10474	IWB10474	BS00070580_51	1A	67.55
77244	IWA2703	wsnp_Ex_c22284_31478675	1A	66.09		10132	IWB10132	BS00067741_51	1A-3	4.58		35531	IWB35531	IAAV8743	1A-2	53.15		12600	IWB12600	BS00110877_51	1A	67.89
35171	IWB35171	IAAV6234	1A	66.09		22117	IWB22117	Excalibur_c1255_293	1A-3	4.58		2243	IWB2243	BobWhite_c28971_184	1A-2	53.23		36241	IWB36241	IACX7789	1A	68.32
69621	IWB69621	Tdurum_contig28774_365	1A	66.09		76422	IWA1644	wsnp_Ex_c1255_2411550	1A-3	4.58		1972	IWB1972	BobWhite_c26122_129	1A-2	53.23		8121	IWB8121	BS00037976_51	1A	68.58
38172	IWB38172	Ku_c10813_1122	1A	66.09		28413	IWB28413	Excalibur_c65931_377	1A-3	4.58		14141	IWB14141	CAP7_c4879_249	1A-2	53.48		57802	IWB57802	RAC875_c41993_582	1A	68.66
40975	IWB40975	Kukri_c1313_1158	1A	66.09		78050	IWA3764	wsnp_Ex_c412_814247	1A-3	4.58		78645	IWA4538	wsnp_Ex_c6563_11378915	1A-2	53.64		11424	IWB11424	BS00085821_51	1A	68.91
27140	IWB27140	Excalibur_c50394_199	1A	66.09		80396	IWA6916	wsnp_Ku_c330_683203	1A-3	4.58		7676	IWB7676	BS00028146_51	1A-2	53.64		41037	IWB41037	Kukri_c13463_728	1A	68.91
60627	IWB60627	RAC875_c80876_67	1A	66.26		57894	IWB57894	RAC875_c43002_382	1A-3	5.52		11161	IWB11161	BS00081002_51	1A-2	55.15		35745	IWB35745	IACX14	1A	68.91
40942	IWB40942	Kukri_c12984_465	1A	66.26		8918	IWB8918	BS00062759_51	1A-3	6.32		36087	IWB36087	IACX5994	1A-2	56.17		68479	IWB68479	Tdurum_contig15967_90	1A	69.4
40049	IWB40049	Ku_c809_2419	1A	66.26		9141	IWB9141	BS00063847_51	1A-3	6.82		77789	IWA3434	wsnp_Ex_c33452_41938013	1A-2	56.17		72959	IWB72959	Tdurum_contig63715_235	1A	69.4
77081	IWA2485	wsnp_Ex_c1997_3756118	1A	66.26		81210	IWA8020	wsnp_Ra_c59303_60669172	1A-3	6.82		47502	IWB47502	Kukri_c7119_392	1A-2	56.17		66484	IWB66484	Tdurum_contig10365_341	1A	70.09
36631	IWB36631	Jagger_c5280_407	1A	66.26		45781	IWB45781	Kukri_c47559_289	1A-3	6.96		77790	IWA3435	wsnp_Ex_c33452_41938159	1A-2	56.17		72212	IWB72212	Tdurum_contig51833_439	1A	70.8
79855	IWA6145	wsnp_JD_c6544_7697412	1A	66.26		9993	IWB9993	BS00067221_51	1A-3	7.23		24302	IWB24302	Excalibur_c25353_1171	1A-2	56.42		8040	IWB8040	BS00036104_51	1A	71.05
77083	IWA2489	wsnp_Ex_c1997_3757496	1A	66.26		16648	IWB16648	D_contig35560_267	1A-3	8.7		23855	IWB23855	Excalibur_c22768_963	1A-2	56.42		59501	IWB59501	RAC875_c60162_206	1A	71.05
45961	IWB45961	Kukri_c49170_655	1A	66.26		78328	IWA4121	wsnp_Ex_c52086_55808193	1A-3	10.04		4042	IWB4042	BobWhite_c5967_537	1A-2	56.42		28224	IWB28224	Excalibur_c63671_90	1A	71.56
49402	IWB49402	Kukri_rep_c109473_80	1A	66.26		78327	IWA4120	wsnp_Ex_c52086_55808126	1A-3	10.04		23854	IWB23854	Excalibur_c22768_811	1A-2	56.42		79703	IWA5910	wsnp_JD_c20553_18260620	1A	75.59
77080	IWA2484	wsnp_Ex_c1997_3755945	1A	66.26		65294	IWB65294	RFL_Contig858_2219	1A-3	10.04		55184	IWB55184	RAC875_c21411_162	1A-2	56.42		1403	IWB1403	BobWhite_c20553_568	1A	75.59
77085	IWA2491	wsnp_Ex_c1997_3757721	1A	66.26		44295	IWB44295	Kukri_c34242_404	1A-3	10.04		4075	IWB4075	BobWhite_c6046_304	1A-2	56.86		37168	IWB37168	JD_c20553_448	1A	75.59
79854	IWA6144	wsnp_JD_c6544_7697235	1A	66.26		57932	IWB57932	RAC875_c43389_105	1A-3	10.04		65422	IWB65422	TA001600-1603	1A-2	57.4		62509	IWB62509	RAC875_rep_c119761_111	1A	75.59
79856	IWA6146	wsnp_JD_c6544_7697578	1A	66.26		60808	IWB60808	RAC875_c85550_52	1A-3	10.04		78075	IWA3805	wsnp_Ex_c41953_48658353	1A-2	57.4		52276	IWB52276	Ra_c5683_1762	1A	75.59
26566	IWB26566	Excalibur_c44668_382	1A	66.62		11979	IWB11979	BS00096930_51	1A-3	10.04		79787	IWA6042	wsnp_JD_c3973_5044238	1A-2	57.4		41243	IWB41243	Kukri_c14635_73	1A	75.59
13265	IWB13265	CAP12_c1979_117	1A	66.62		13792	IWB13792	CAP7_c1295_62	1A-3	10.04		35025	IWB35025	IAAV544	1A-2	57.4		52277	IWB52277	Ra_c5683_2584	1A	75.59
65551	IWB65551	TA002402-1350	1A	67.64		56272	IWB56272	RAC875_c29059_648	1A-3	10.04		4307	IWB4307	BobWhite_c721_74	1A-2	57.4		30452	IWB30452	Excalibur_rep_c110054_341	1A	75.59
11547	IWB11547	BS00088136_51	1A	67.64		64713	IWB64713	RFL_Contig4538_484	1A-3	10.45		62911	IWB62911	RAC875_rep_c72890_63	1A-2	57.4		79704	IWA5911	wsnp_JD_c20553_18260731	1A	75.59
28573	IWB28573	Excalibur_c7113_2258	1A	81.51		78072	IWA3799	wsnp_Ex_c4186_7560575	1A-3	11.42		78074	IWA3804	wsnp_Ex_c41953_48657850	1A-2	57.4		52033	IWB52033	Ra_c41164_730	1A	75.59
54196	IWB54196	RAC875_c15975_1208	1A	81.51		71745	IWB71745	Tdurum_contig47006_2711	1A-3	11.42		79049	IWA5046	wsnp_Ex_rep_c102067_87313597	1A-2	58.4		45733	IWB45733	Kukri_c47131_569	1A	75.83
6029	IWB6029	BS00009104_51	1A	81.51		79639	IWA5806	wsnp_JD_c12333_12595897	1A-3	11.42		61497	IWB61497	RAC875_rep_c105766_652	1A-2	58.4		74445	IWB74445	tplb0031l06_747	1A	75.83
6517	IWB6517	BS00012042_51	1A	81.51		22896	IWB22896	Excalibur_c17004_1396	1A-3	11.42		11423	IWB11423	BS00085818_51	1A-2	60.15		77017	IWA2405	wsnp_Ex_c19353_28290651	1A	75.83
55855	IWB55855	RAC875_c25814_361	1A	83.63		79586	IWA5734	wsnp_Ex_rep_c72011_70562321	1A-3	11.42		41037	IWB41037	Kukri_c13463_728	1A-2	60.46		67469	IWB67469	Tdurum_contig12152_63	1A	75.83
12479	IWB12479	BS00110130_51	1A	84.25		10491	IWB10491	BS00070695_51	1A-3	12.67		37168	IWB37168	JD_c20553_448	1A-2	63.09		77016	IWA2404	wsnp_Ex_c19353_28290393	1A	76.06
7058	IWB7058	BS00022396_51	1A	84.59		10791	IWB10791	BS00075271_51	1A-3	12.67		52033	IWB52033	Ra_c41164_730	1A-2	63.09		39439	IWB39439	Ku_c4369_351	1A	76.48
75738	IWA578	wsnp_BG606986A_Ta_2_4	1A	84.89		10518	IWB10518	BS00070991_51	1A-3	12.67		8310	IWB8310	BS00042197_51	1B	0		42217	IWB42217	Kukri_c1984_1555	1A	77.52
11558	IWB11558	BS00088350_51	1A	84.89		877	IWB877	BobWhite_c16159_288	1A-3	13.82		59888	IWB59888	RAC875_c64603_663	1B	1.74		42216	IWB42216	Kukri_c1984_1024	1A	77.52
12579	IWB12579	BS00110627_51	1A	85.81		58735	IWB58735	RAC875_c51346_99	1A-3	14.74		12612	IWB12612	BS00110945_51	1B	2.77		62134	IWB62134	RAC875_rep_c112241_279	1A	77.61
20654	IWB20654	Ex_c4060_510	1A	85.81		8702	IWB8702	BS00056823_51	1A-3	15.04		39278	IWB39278	Ku_c36151_460	1B	3.87		66931	IWB66931	Tdurum_contig11106_340	1A	78.23
60140	IWB60140	RAC875_c6798_467	1A	85.81		12374	IWB12374	BS00108585_51	1A-3	15.04		76219	IWA1388	wsnp_Ex_c10783_17555091	1B	5.06		66930	IWB66930	Tdurum_contig11106_264	1A	78.23
26829	IWB26829	Excalibur_c47013_1503	1A	86.32		45411	IWB45411	Kukri_c44201_497	1A-3	15.58		13583	IWB13583	CAP12_rep_c3980_87	1B	7.83		60380	IWB60380	RAC875_c7563_273	1A	78.88
884	IWB884	BobWhite_c16206_317	1A	86.91		73184	IWB73184	Tdurum_contig70803_475	1A-3	16.22		76678	IWA1958	wsnp_Ex_c1493_2862065	1B	10.16		79416	IWA5505	wsnp_Ex_rep_c68171_66944702	1A	79.23
10668	IWB10668	BS00073413_51	1A	87.31		76354	IWA1557	wsnp_Ex_c11939_19147421	1A-3	16.22		58616	IWB58616	RAC875_c5016_314	1B	12.71		3768	IWB3768	BobWhite_c5242_400	1A	79.23
53469	IWB53469	RAC875_c120509_133	1A	87.66		69908	IWB69908	Tdurum_contig29886_139	1A-3	16.22		47909	IWB47909	Kukri_c8211_761	1B	15.09		22456	IWB22456	Excalibur_c1453_1310	1A	79.23
29579	IWB29579	Excalibur_c97157_137	1A	87.66		80603	IWA7182	wsnp_Ku_c5687_10068945	1A-3	16.22		12503	IWB12503	BS00110276_51	1B	15.82		65541	IWB65541	TA002362-0785	1A	79.23
55461	IWB55461	RAC875_c23168_480	1A	87.66		80052	IWA6458	wsnp_Ku_c12441_20092792	1A-3	16.22		11297	IWB11297	BS00083340_51	1B	16.39		77670	IWA3284	wsnp_Ex_c30552_39457767	1A	79.23
31650	IWB31650	GENE-0069_107	1A	87.66		76355	IWA1558	wsnp_Ex_c11939_19147514	1A-3	16.22		53183	IWB53183	RAC875_c108229_54	1B	16.39		75663	IWA475	wsnp_BF474340A_Ta_2_1	1A	79.23
68917	IWB68917	Tdurum_contig21114_255	1A	87.66		21667	IWB21667	Excalibur_c10538_1153	1A-3	16.22		2853	IWB2853	BobWhite_c3661_88	1B	16.48		58389	IWB58389	RAC875_c47930_448	1A	81.07
1728	IWB1728	BobWhite_c23632_322	1A	87.66		10223	IWB10223	BS00068074_51	1A-3	16.35		21518	IWB21518	Excalibur_c10065_570	1B	16.48		62537	IWB62537	RAC875_rep_c69152_184	1A	81.17
29580	IWB29580	Excalibur_c97157_65	1A	87.66		76953	IWA2317	wsnp_Ex_c18499_27344859	1A-3	17.18		53793	IWB53793	RAC875_c13855_882	1B	16.48		70079	IWB70079	Tdurum_contig30664_181	1A	82.87
31651	IWB31651	GENE-0069_468	1A	87.66		12293	IWB12293	BS00106641_51	1A-3	17.18		56359	IWB56359	RAC875_c29598_147	1B	16.48		36704	IWB36704	Jagger_c6772_80	1A	84.69
42989	IWB42989	Kukri_c24570_282	1A	88.06		7430	IWB7430	BS00023114_51	1A-3	17.18		7027	IWB7027	BS00022323_51	1B	17.12		80784	IWA7428	wsnp_Ku_rep_c109724_94227136	1A	85.02
66148	IWB66148	Tdurum_contig10005_658	1A	89.1		7275	IWB7275	BS00022824_51	1A-3	17.44		27705	IWB27705	Excalibur_c5713_895	1B	17.56		77	IWB77	BobWhite_c10542_777	1A	87.18
11424	IWB11424	BS00085821_51	1A	89.45		28418	IWB28418	Excalibur_c66_147	1A-3	18.92		28142	IWB28142	Excalibur_c62713_521	1B	17.96		24000	IWB24000	Excalibur_c23598_1502	1A	87.27
41037	IWB41037	Kukri_c13463_728	1A	89.53		73482	IWB73482	Tdurum_contig81011_244	1A-3	18.92		27624	IWB27624	Excalibur_c5606_1192	1B	18.2		75	IWB75	BobWhite_c10542_532	1A	87.44
40130	IWB40130	Ku_c8992_405	1A	89.69		75809	IWA672	wsnp_CAP11_c146_160903	1A-3	18.92		48397	IWB48397	Kukri_c9501_1072	1B	18.52		41550	IWB41550	Kukri_c16271_397	1A	88.35
79049	IWA5046	wsnp_Ex_rep_c102067_87313597	1A	89.69		64453	IWB64453	RFL_Contig3683_1784	1A-3	19.05		46251	IWB46251	Kukri_c52425_198	1B	18.52		41551	IWB41551	Kukri_c16271_544	1A	88.8
61497	IWB61497	RAC875_rep_c105766_652	1A	89.69		76203	IWA1368	wsnp_Ex_c10631_17340809	1A-3	19.05		32366	IWB32366	GENE-1294_339	1B	18.52		1256	IWB1256	BobWhite_c19182_280	1A	88.8
49670	IWB49670	Kukri_rep_c115111_251	1A	89.77		81121	IWA7893	wsnp_Ra_c36089_44508724	1A-3	19.05		74222	IWB74222	tplb0025b13_372	1B	18.52		41552	IWB41552	Kukri_c16271_894	1A	88.8
11406	IWB11406	BS00085366_51	1A	89.77		29244	IWB29244	Excalibur_c88792_93	1A-3	19.05		42782	IWB42782	Kukri_c2332_1093	1B	18.52		57224	IWB57224	RAC875_c36980_161	1A	88.8
53529	IWB53529	RAC875_c12348_720	1A	89.77		61091	IWB61091	RAC875_c9386_358	1A-3	19.56		44655	IWB44655	Kukri_c37212_1286	1B	18.52		766	IWB766	BobWhite_c15256_225	1A	89.05
72493	IWB72493	Tdurum_contig56158_60	1A	89.84		19967	IWB19967	Ex_c16691_96	1B	0		71424	IWB71424	Tdurum_contig43475_155	1B	18.52		75940	IWA886	wsnp_CAP11_rep_c7847_3468669	1A	89.22
64984	IWB64984	RFL_Contig5334_831	1A	89.96		23848	IWB23848	Excalibur_c2273_2392	1B	0.55		20686	IWB20686	Ex_c4206_502	1B	18.52		61555	IWB61555	RAC875_rep_c106165_772	1A	89.46
7515	IWB7515	BS00023935_51	1A	89.96		49701	IWB49701	Kukri_rep_c116003_106	1B	1.24		11263	IWB11263	BS00082566_51	1B	18.52		61310	IWB61310	RAC875_rep_c100394_536	1A	89.46
10300	IWB10300	BS00068391_51	1A	89.96		45757	IWB45757	Kukri_c47342_149	1B	2.92		28058	IWB28058	Excalibur_c6154_413	1B	18.52		76231	IWA1403	wsnp_Ex_c10903_17716723	1A	89.46
24480	IWB24480	Excalibur_c26688_138	1A	89.96		29507	IWB29507	Excalibur_c95327_126	1B	3.51		16361	IWB16361	D_contig28342_351	1B	18.98		62752	IWB62752	RAC875_rep_c71093_1302	1A	89.77
57802	IWB57802	RAC875_c41993_582	1A	89.96		31615	IWB31615	GENE-0019_1155	1B	3.78		71531	IWB71531	Tdurum_contig44588_1549	1B	19.45		52532	IWB52532	Ra_c71093_408	1A	89.93
75423	IWA135	wsnp_BE443588A_Ta_2_1	1A	89.96		31844	IWB31844	GENE-0387_795	1B	4.03		10633	IWB10633	BS00073009_51	1B	19.99		11057	IWB11057	BS00079087_51	1A	90.17
75825	IWA691	wsnp_CAP11_c1815_982483	1A	89.96		77940	IWA3631	wsnp_Ex_c38116_45719983	1B	4.43		10596	IWB10596	BS00072185_51	1B	19.99		62751	IWB62751	RAC875_rep_c71093_1070	1A	90.17
35304	IWB35304	IAAV7172	1A	89.96		71457	IWB71457	Tdurum_contig43910_1113	1B	5.08		10810	IWB10810	BS00075515_51	1B	19.99		74107	IWB74107	tplb0021i12_383	1A	90.17
1562	IWB1562	BobWhite_c22134_398	1A	89.96		75173	IWB75173	tplb0058h11_348	1B	5.08		70170	IWB70170	Tdurum_contig31130_148	1B	19.99		79931	IWA6253	wsnp_JD_rep_c49006_33254974	1A	90.17
64983	IWB64983	RFL_Contig5334_1969	1A	89.96		27852	IWB27852	Excalibur_c59016_839	1B	5.08		57986	IWB57986	RAC875_c4385_1628	1B	20.51		31696	IWB31696	GENE-0129_861	1A	90.17
8121	IWB8121	BS00037976_51	1A	89.96		69863	IWB69863	Tdurum_contig29676_141	1B	5.08		47777	IWB47777	Kukri_c78742_122	1B	20.68		31695	IWB31695	GENE-0129_509	1A	90.57
12600	IWB12600	BS00110877_51	1A	89.96		11830	IWB11830	BS00093841_51	1B	5.08		53489	IWB53489	RAC875_c12151_582	1B	21.36		72719	IWB72719	Tdurum_contig60210_371	1A	91.33
75206	IWB75206	tplb0059d21_1032	1A	89.96		69082	IWB69082	Tdurum_contig25434_218	1B	5.08		47951	IWB47951	Kukri_c83200_268	1B	21.97		46190	IWB46190	Kukri_c51781_199	1A	91.33
76089	IWA1195	wsnp_CAP8_c4785_2322876	1A	89.96		59327	IWB59327	RAC875_c5796_424	1B	5.08		63621	IWB63621	RFL_Contig1377_301	1B	22.57		59871	IWB59871	RAC875_c64412_77	1A	91.67
60125	IWB60125	RAC875_c67771_805	1A	89.96		23125	IWB23125	Excalibur_c1841_368	1B	5.08		8598	IWB8598	BS00051105_51	1B	23.15		50952	IWB50952	Ra_c11613_81	1A	91.67
75424	IWA136	wsnp_BE443588A_Ta_2_2	1A	89.96		70319	IWB70319	Tdurum_contig32033_334	1B	5.08		60396	IWB60396	RAC875_c75971_349	1B	23.58		54893	IWB54893	RAC875_c19751_166	1A	91.67
78203	IWA3962	wsnp_Ex_c4612_8254533	1A	89.96		47949	IWB47949	Kukri_c8308_245	1B	5.33		7600	IWB7600	BS00025965_51	1B	23.91		53371	IWB53371	RAC875_c11613_571	1A	92
10986	IWB10986	BS00078085_51	1A	89.96		73372	IWB73372	Tdurum_contig76507_422	1B	5.33		19825	IWB19825	Ex_c13871_694	1B	24.44		14143	IWB14143	CAP7_c490_123	1A	93.08
7472	IWB7472	BS00023203_51	1A	89.96		61762	IWB61762	RAC875_rep_c108085_570	1B	5.33		70554	IWB70554	Tdurum_contig35757_161	1B	24.99		75591	IWA374	wsnp_BE591290B_Ta_2_7	1A	94.32
77594	IWA3195	wsnp_Ex_c28900_37982485	1A	89.96		14452	IWB14452	CAP7_rep_c7114_55	1B	5.33		73112	IWB73112	Tdurum_contig68637_256	1B	25.31		42798	IWB42798	Kukri_c2338_533	1A	94.76
3160	IWB3160	BobWhite_c41272_159	1A	89.96		71717	IWB71717	Tdurum_contig46780_203	1B	5.33		6479	IWB6479	BS00011824_51	1B	25.48		4244	IWB4244	BobWhite_c6820_199	1A	94.76
65954	IWB65954	TA005289-1104	1A	89.96		65943	IWB65943	TA005233-0508	1B	5.45		72690	IWB72690	Tdurum_contig59794_640	1B	25.66		73557	IWB73557	Tdurum_contig8224_378	1A	94.76
73951	IWB73951	Tdurum_contig96086_74	1A	89.96		10555	IWB10555	BS00071555_51	1B	5.45		47391	IWB47391	Kukri_c67384_56	1B	26.16		2902	IWB2902	BobWhite_c37358_208	1A	94.76
10474	IWB10474	BS00070580_51	1A	89.96		73480	IWB73480	Tdurum_contig8081_2331	1B	5.45		9291	IWB9291	BS00064465_51	1B	26.58		35045	IWB35045	IAAV5567	1A	94.76
36241	IWB36241	IACX7789	1A	90.15		75400	IWA106	wsnp_BE442716B_Ta_2_1	1B	5.45		56433	IWB56433	RAC875_c30138_595	1B	26.58		47703	IWB47703	Kukri_c7691_212	1A	94.76
27519	IWB27519	Excalibur_c54842_340	1A	90.41		37703	IWB37703	JD_c6360_288	1B	5.71		45437	IWB45437	Kukri_c44369_131	1B	26.82		3351	IWB3351	BobWhite_c44164_402	1A	94.76
41933	IWB41933	Kukri_c18274_551	1A	90.41		7939	IWB7939	BS00033681_51	1B	5.71		80764	IWA7399	wsnp_Ku_rep_c103074_89905152	1B	27.15		77770	IWA3409	wsnp_Ex_c3264_6017750	1A	94.76
1856	IWB1856	BobWhite_c24825_349	1A	90.41		10997	IWB10997	BS00078228_51	1B	5.71		50501	IWB50501	Kukri_rep_c92398_80	1B	27.75		78789	IWA4713	wsnp_Ex_c7684_13109335	1A	94.76
8040	IWB8040	BS00036104_51	1A	90.41		31964	IWB31964	GENE-0549_18	1B	5.71		10453	IWB10453	BS00070283_51	1B	28.5		13385	IWB13385	CAP12_c3758_112	1A	94.76
59501	IWB59501	RAC875_c60162_206	1A	90.41		74145	IWB74145	tplb0023b14_704	1B	6.08		6419	IWB6419	BS00011500_51	1B	29.58		26250	IWB26250	Excalibur_c41553_213	1A	94.76
59500	IWB59500	RAC875_c60162_129	1A	90.41		79301	IWA5348	wsnp_Ex_rep_c67036_65492436	1B	6.08		38236	IWB38236	Ku_c11394_862	1B	30.14		76203	IWA1368	wsnp_Ex_c10631_17340809	1A	95.41
34750	IWB34750	IAAV3650	1A	90.41		81258	IWA8081	wsnp_Ra_c8484_14372772	1B	6.08		77940	IWA3631	wsnp_Ex_c38116_45719983	1B	30.14		29244	IWB29244	Excalibur_c88792_93	1A	95.41
36967	IWB36967	JD_c13024_360	1A	90.41		76886	IWA2221	wsnp_Ex_c17452_26163465	1B	6.08		58051	IWB58051	RAC875_c44575_561	1B	30.14		33223	IWB33223	GENE-3098_53	1A	95.49
76547	IWA1790	wsnp_Ex_c1359_2604298	1A	90.41		81259	IWA8082	wsnp_Ra_c8484_14372815	1B	6.08		43926	IWB43926	Kukri_c30982_1173	1B	30.14		81121	IWA7893	wsnp_Ra_c36089_44508724	1A	95.49
79649	IWA5822	wsnp_JD_c13024_13129681	1A	90.41		81246	IWA8065	wsnp_Ra_c7527_12935330	1B	6.21		63332	IWB63332	RAC875_rep_c95069_54	1B	30.14		61091	IWB61091	RAC875_c9386_358	1A	95.65
51733	IWB51733	Ra_c29200_300	1A	90.41		72708	IWB72708	Tdurum_contig60052_184	1B	6.76		58050	IWB58050	RAC875_c44575_396	1B	30.14		51467	IWB51467	Ra_c2227_825	1A	96.07
34672	IWB34672	IAAV3156	1A	90.54		80220	IWA6684	wsnp_Ku_c20139_29729256	1B	6.76		80372	IWA6890	wsnp_Ku_c30982_40765254	1B	30.14		57157	IWB57157	RAC875_c36089_179	1A	96.07
5566	IWB5566	BobWhite_rep_c65812_710	1A	90.54		65091	IWB65091	RFL_Contig5706_1294	1B	6.76		7205	IWB7205	BS00022670_51	1B	30.14		14279	IWB14279	CAP7_c821_239	1A	96.07
79816	IWA6081	wsnp_JD_c4904_6034093	1A	90.54		9703	IWB9703	BS00066046_51	1B	6.76		34571	IWB34571	IAAV2546	1B	30.14		51468	IWB51468	Ra_c2227_855	1A	96.07
80443	IWA6975	wsnp_Ku_c3804_6986527	1A	90.54		80556	IWA7119	wsnp_Ku_c4951_8856170	1B	6.76		62725	IWB62725	RAC875_rep_c70803_1442	1B	30.14		29226	IWB29226	Excalibur_c88081_143	1A	96.75
46495	IWB46495	Kukri_c55266_242	1A	90.54		51640	IWB51640	Ra_c26829_375	1B	6.76		7188	IWB7188	BS00022632_51	1B	30.14		64453	IWB64453	RFL_Contig3683_1784	1A	97.32
13164	IWB13164	CAP11_s8920_357	1A	90.54		79804	IWA6063	wsnp_JD_c4485_5618761	1B	6.76		80373	IWA6891	wsnp_Ku_c30982_40765341	1B	30.14		39158	IWB39158	Ku_c3169_1250	1A	97.78
2666	IWB2666	BobWhite_c34030_310	1A	90.77		73167	IWB73167	Tdurum_contig70304_781	1B	6.76		49701	IWB49701	Kukri_rep_c116003_106	1B	30.67		79859	IWA6152	wsnp_JD_c6664_7807201	1A	98.24
69322	IWB69322	Tdurum_contig27799_114	1A	90.81		80275	IWA6758	wsnp_Ku_c24323_34285350	1B	6.76		3296	IWB3296	BobWhite_c43322_203	1B	31.2		4214	IWB4214	BobWhite_c6664_644	1A	98.32
72719	IWB72719	Tdurum_contig60210_371	1A	91.02		35412	IWB35412	IAAV7936	1B	7.01		616	IWB616	BobWhite_c14271_1379	1B	31.2		54198	IWB54198	RAC875_c1599_342	1A	98.49
3350	IWB3350	BobWhite_c44164_151	1A	91.25		43423	IWB43423	Kukri_c27343_503	1B	7.01		40632	IWB40632	Kukri_c11580_339	1B	31.2		29697	IWB29697	Excalibur_rep_c101018_254	1A	98.67
65396	IWB65396	TA001430-0733	1A	91.25		76450	IWA1680	wsnp_Ex_c12774_20272038	1B	7.01		47025	IWB47025	Kukri_c62848_1581	1B	31.2		77748	IWA3378	wsnp_Ex_c3201_5910659	1A	100.84
76003	IWA1015	wsnp_CAP12_rep_c8598_3608465	1A	91.25		79392	IWA5474	wsnp_Ex_rep_c67942_66669791	1B	7.01		55131	IWB55131	RAC875_c21131_3615	1B	31.2		28298	IWB28298	Excalibur_c64479_512	1A	101.27
42217	IWB42217	Kukri_c1984_1555	1A	91.25		27767	IWB27767	Excalibur_c57881_200	1B	7.01		65799	IWB65799	TA004184-0525	1B	31.2		78249	IWA4022	wsnp_Ex_c48407_53323801	1A	101.6
55224	IWB55224	RAC875_c21673_641	1A	91.25		34661	IWB34661	IAAV3082	1B	7.01		35739	IWB35739	IACX13378	1B	31.2		6426	IWB6426	BS00011521_51	1A	101.6
41551	IWB41551	Kukri_c16271_544	1A	91.25		2788	IWB2788	BobWhite_c35520_397	1B	7.01		47024	IWB47024	Kukri_c62848_106	1B	31.2		60174	IWB60174	RAC875_c68350_61	1A	101.6
62134	IWB62134	RAC875_rep_c112241_279	1A	91.25		21121	IWB21121	Ex_c67541_975	1B	7.01		65426	IWB65426	TA001643-0728	1B	31.2		78248	IWA4021	wsnp_Ex_c48407_53323483	1A	101.6
80784	IWA7428	wsnp_Ku_rep_c109724_94227136	1A	91.25		35028	IWB35028	IAAV5455	1B	7.01		6405	IWB6405	BS00011450_51	1B	31.2		77747	IWA3377	wsnp_Ex_c3201_5910642	1A	101.6
22883	IWB22883	Excalibur_c16947_81	1A	91.25		62737	IWB62737	RAC875_rep_c70937_1065	1B	7.01		71062	IWB71062	Tdurum_contig42289_1857	1B	31.2		53222	IWB53222	RAC875_c11016_495	1A	101.6
23299	IWB23299	Excalibur_c1936_1072	1A	91.25		62738	IWB62738	RAC875_rep_c70937_641	1B	7.01		72083	IWB72083	Tdurum_contig50555_1144	1B	31.2		43929	IWB43929	Kukri_c310_1953	1A	102.07
43028	IWB43028	Kukri_c24753_460	1A	91.25		77274	IWA2753	wsnp_Ex_c2278_4270123	1B	7.13		72955	IWB72955	Tdurum_contig63670_287	1B	31.2		31719	IWB31719	GENE-0171_87	1A	102.17
22882	IWB22882	Excalibur_c16947_114	1A	91.25		75427	IWA140	wsnp_BE443930B_Ta_2_1	1B	7.13		7599	IWB7599	BS00025964_51	1B	31.2		38851	IWB38851	Ku_c23222_204	1A	102.82
41445	IWB41445	Kukri_c15731_399	1A	91.25		81005	IWA7734	wsnp_Ra_c21032_30370234	1B	7.13		36860	IWB36860	JD_c10376_670	1B	31.2		51036	IWB51036	Ra_c1295_635	1A	102.82
14091	IWB14091	CAP7_c4277_191	1A	91.25		24772	IWB24772	Excalibur_c28907_471	1B	7.84		19185	IWB19185	D_GDRF1KQ01EBJFL_200	1B	31.2		45411	IWB45411	Kukri_c44201_497	1A	103.79
24001	IWB24001	Excalibur_c23598_1632	1A	91.25		31478	IWB31478	Excalibur_s102212_259	1B	9.02		31649	IWB31649	GENE-0065_444	1B	31.2		77911	IWA3590	wsnp_Ex_c36911_44767554	1A	104.1
78963	IWA4931	wsnp_Ex_c9534_15793556	1A	91.25		12819	IWB12819	CAP11_c2974_53	1B	9.87		79477	IWA5592	wsnp_Ex_rep_c69266_68192766	1B	31.2		35143	IWB35143	IAAV6100	1A	104.1
79416	IWA5505	wsnp_Ex_rep_c68171_66944702	1A	91.25		35577	IWB35577	IAAV9005	1B	10.13		4508	IWB4508	BobWhite_c8713_420	1B	31.2		76721	IWA2015	wsnp_Ex_c15377_23637176	1A	104.1
77296	IWA2783	wsnp_Ex_c23143_32376622	1A	91.25		62507	IWB62507	RAC875_rep_c119728_146	1B	10.13		44741	IWB44741	Kukri_c37856_492	1B	31.2		79090	IWA5097	wsnp_Ex_rep_c103474_88421290	1A	104.1
81145	IWA7924	wsnp_Ra_c4184_7637695	1A	91.25		51971	IWB51971	Ra_c37969_549	1B	10.13		65404	IWB65404	TA001473-0980	1B	31.2		34474	IWB34474	IAAV1930	1A	104.5
766	IWB766	BobWhite_c15256_225	1A	91.25		22498	IWB22498	Excalibur_c14801_451	1B	10.13		7402	IWB7402	BS00023058_51	1B	31.2		34620	IWB34620	IAAV2844	1A	104.5
25046	IWB25046	Excalibur_c30974_65	1A	91.25		75673	IWA491	wsnp_BF478690B_Ta_2_1	1B	10.13		22782	IWB22782	Excalibur_c16383_167	1B	31.2		81210	IWA8020	wsnp_Ra_c59303_60669172	1A	104.5
76232	IWA1404	wsnp_Ex_c10903_17717179	1A	91.25		62157	IWB62157	RAC875_rep_c112555_200	1B	10.13		36558	IWB36558	Jagger_c37_54	1B	31.2		41758	IWB41758	Kukri_c17412_1249	1A	104.5
80986	IWA7707	wsnp_Ra_c19637_28840370	1A	91.25		54760	IWB54760	RAC875_c19014_725	1B	10.13		38258	IWB38258	Ku_c11706_149	1B	31.2		45781	IWB45781	Kukri_c47559_289	1A	104.5
42216	IWB42216	Kukri_c1984_1024	1A	91.25		65731	IWB65731	TA003725-0553	1B	10.13		73372	IWB73372	Tdurum_contig76507_422	1B	31.2		12374	IWB12374	BS00108585_51	1A	104.5
52906	IWB52906	RAC875_c100961_334	1A	91.25		34504	IWB34504	IAAV2125	1B	10.13		39338	IWB39338	Ku_c3893_771	1B	31.2		8702	IWB8702	BS00056823_51	1A	104.5
57224	IWB57224	RAC875_c36980_161	1A	91.25		7324	IWB7324	BS00022920_51	1B	10.13		40986	IWB40986	Kukri_c13156_129	1B	31.2		12375	IWB12375	BS00108591_51	1A	104.5
43918	IWB43918	Kukri_c30924_203	1A	91.25		35239	IWB35239	IAAV6731	1B	10.13		55062	IWB55062	RAC875_c20775_540	1B	31.2		8918	IWB8918	BS00062759_51	1A	104.75
64553	IWB64553	RFL_Contig399_1005	1A	91.25		7183	IWB7183	BS00022619_51	1B	10.13		68307	IWB68307	Tdurum_contig14847_144	1B	31.2		44568	IWB44568	Kukri_c36428_156	1A	104.92
73517	IWB73517	Tdurum_contig81642_298	1A	91.25		53084	IWB53084	RAC875_c10497_231	1B	10.25		79950	IWA6290	wsnp_JD_rep_c62985_40164465	1B	31.2		3449	IWB3449	BobWhite_c45316_290	1A	105.5
76582	IWA1837	wsnp_Ex_c13955_21833712	1A	91.25		25483	IWB25483	Excalibur_c34625_281	1B	10.51		23446	IWB23446	Excalibur_c20228_135	1B	31.2		877	IWB877	BobWhite_c16159_288	1A	105.85
1400	IWB1400	BobWhite_c20553_319	1A	91.25		12200	IWB12200	BS00103166_51	1B	11.7		31756	IWB31756	GENE-0227_217	1B	31.2		1038	IWB1038	BobWhite_c17416_426	1A	107.29
31275	IWB31275	Excalibur_rep_c77271_230	1A	91.25		1336	IWB1336	BobWhite_c20015_300	1B	11.7		38539	IWB38539	Ku_c16382_213	1B	31.2		11979	IWB11979	BS00096930_51	1A	107.29
41552	IWB41552	Kukri_c16271_894	1A	91.25		63365	IWB63365	RAC875_rep_c98040_92	1B	11.7		47026	IWB47026	Kukri_c62848_1632	1B	31.2		60808	IWB60808	RAC875_c85550_52	1A	107.29
75853	IWA735	wsnp_CAP11_c29_68486	1A	91.25		75521	IWA270	wsnp_BE495786B_Ta_2_2	1B	11.7		52958	IWB52958	RAC875_c10226_1478	1B	31.2		78327	IWA4120	wsnp_Ex_c52086_55808126	1A	107.29
80697	IWA7316	wsnp_Ku_c816_1684613	1A	91.25		63364	IWB63364	RAC875_rep_c98040_163	1B	11.7		10318	IWB10318	BS00068456_51	1B	31.2		4201	IWB4201	BobWhite_c66315_505	1A	107.29
3536	IWB3536	BobWhite_c46857_82	1A	91.25		76911	IWA2254	wsnp_Ex_c17707_26454940	1B	11.7		23213	IWB23213	Excalibur_c1886_1288	1B	31.2		13792	IWB13792	CAP7_c1295_62	1A	107.29
8695	IWB8695	BS00056547_51	1A	91.25		31661	IWB31661	GENE-0091_426	1B	11.7		40376	IWB40376	Kukri_c10593_1064	1B	31.2		78328	IWA4121	wsnp_Ex_c52086_55808193	1A	107.29
58556	IWB58556	RAC875_c49433_308	1A	91.25		1335	IWB1335	BobWhite_c20015_225	1B	11.7		63556	IWB63556	RFL_Contig1081_570	1B	31.2		42582	IWB42582	Kukri_c22011_1447	1A	107.29
47411	IWB47411	Kukri_c67703_174	1A	91.25		40993	IWB40993	Kukri_c13188_256	1B	11.7		74187	IWB74187	tplb0024i16_800	1B	31.2		65294	IWB65294	RFL_Contig858_2219	1A	107.29
53370	IWB53370	RAC875_c11613_469	1A	91.25		13329	IWB13329	CAP12_c2759_111	1B	11.7		21535	IWB21535	Excalibur_c100908_482	1B	31.2		56272	IWB56272	RAC875_c29059_648	1A	107.29
64555	IWB64555	RFL_Contig399_859	1A	91.25		4238	IWB4238	BobWhite_c6803_387	1B	11.7		27669	IWB27669	Excalibur_c56657_282	1B	31.2		57932	IWB57932	RAC875_c43389_105	1A	107.29
71793	IWB71793	Tdurum_contig47345_284	1A	91.25		81079	IWA7836	wsnp_Ra_c29782_39115548	1B	11.7		39145	IWB39145	Ku_c31251_565	1B	31.2		78772	IWA4693	wsnp_Ex_c750_1474300	1A	107.29
72526	IWB72526	Tdurum_contig56662_54	1A	91.25		78475	IWA4316	wsnp_Ex_c5679_9976893	1B	11.7		40633	IWB40633	Kukri_c11580_451	1B	31.2		78213	IWA3977	wsnp_Ex_c46670_52108070	1A	107.29
73444	IWB73444	Tdurum_contig78830_348	1A	91.25		80981	IWA7700	wsnp_Ra_c19148_28288923	1B	11.7		60665	IWB60665	RAC875_c8183_201	1B	31.2		78771	IWA4692	wsnp_Ex_c750_1474184	1A	107.29
77827	IWA3485	wsnp_Ex_c34594_42877119	1A	91.25		72738	IWB72738	Tdurum_contig60509_232	1B	11.7		7314	IWB7314	BS00022902_51	1B	31.2		64713	IWB64713	RFL_Contig4538_484	1A	107.89
1256	IWB1256	BobWhite_c19182_280	1A	91.25		6916	IWB6916	BS00022124_51	1B	11.96		8257	IWB8257	BS00041010_51	1B	31.2		59404	IWB59404	RAC875_c5882_307	1A	108.5
46190	IWB46190	Kukri_c51781_199	1A	91.25		7684	IWB7684	BS00028318_51	1B	11.96		35375	IWB35375	IAAV7704	1B	31.2		26254	IWB26254	Excalibur_c41592_100	1A	108.5
52703	IWB52703	Ra_c8027_1021	1A	91.25		68866	IWB68866	Tdurum_contig20299_508	1B	12.09		38748	IWB38748	Ku_c20710_135	1B	31.2		37	IWB37	BobWhite_c10251_382	1A	108.5
65541	IWB65541	TA002362-0785	1A	91.25		68867	IWB68867	Tdurum_contig20299_601	1B	12.09		49491	IWB49491	Kukri_rep_c111213_148	1B	31.2		7490	IWB7490	BS00023419_51	1A	108.5
73464	IWB73464	Tdurum_contig80278_250	1A	91.25		68864	IWB68864	Tdurum_contig20299_142	1B	12.09		52679	IWB52679	Ra_c7855_49	1B	31.2		62521	IWB62521	RAC875_rep_c120646_120	1A	108.5
54366	IWB54366	RAC875_c16824_202	1A	91.25		68865	IWB68865	Tdurum_contig20299_368	1B	12.09		55603	IWB55603	RAC875_c24109_600	1B	31.2		78627	IWA4518	wsnp_Ex_c6476_11246531	1A	108.5
7908	IWB7908	BS00032825_51	1A	91.25		64848	IWB64848	RFL_Contig4977_2333	1B	12.85		71717	IWB71717	Tdurum_contig46780_203	1B	31.2		22154	IWB22154	Excalibur_c12819_216	1A	108.5
34758	IWB34758	IAAV3695	1A	91.25		52956	IWB52956	RAC875_c102223_220	1B	12.85		71800	IWB71800	Tdurum_contig47456_182	1B	31.2		3413	IWB3413	BobWhite_c44947_277	1A	108.5
45491	IWB45491	Kukri_c44895_139	1A	91.25		13176	IWB13176	CAP12_c1129_220	1B	12.85		76271	IWA1451	wsnp_Ex_c11177_18096010	1B	31.2		15653	IWB15653	D_contig12592_200	1A	108.5
10613	IWB10613	BS00072408_51	1A	91.25		13836	IWB13836	CAP7_c1625_317	1B	12.85		80717	IWA7343	wsnp_Ku_c9014_15193623	1B	31.2		34872	IWB34872	IAAV4435	1A	108.5
47904	IWB47904	Kukri_c82086_387	1A	91.25		70733	IWB70733	Tdurum_contig42016_333	1B	12.85		6457	IWB6457	BS00011695_51	1B	31.2		6493	IWB6493	BS00011913_51	1A	108.5
81294	IWA8135	wsnp_Ra_rep_c108284_91604017	1A	91.25		64730	IWB64730	RFL_Contig4576_702	1B	13.83		14360	IWB14360	CAP7_rep_c10850_139	1B	31.2		36094	IWB36094	IACX6022	1A	108.5
37296	IWB37296	JD_c285_1438	1A	91.25		8134	IWB8134	BS00038643_51	1B	14.1		20264	IWB20264	Ex_c24969_223	1B	31.2		42490	IWB42490	Kukri_c21396_771	1A	108.84
76404	IWA1618	wsnp_Ex_c12399_19776420	1A	91.25		29159	IWB29159	Excalibur_c8613_1266	1B	14.1		38670	IWB38670	Ku_c18793_951	1B	31.2		8643	IWB8643	BS00054271_51	1A	109.02
77670	IWA3284	wsnp_Ex_c30552_39457767	1A	91.25		31909	IWB31909	GENE-0480_265	1B	14.1		55253	IWB55253	RAC875_c21842_1647	1B	31.2		65748	IWB65748	TA003848-0787	1A	109.02
78632	IWA4523	wsnp_Ex_c6488_11266589	1A	91.25		55419	IWB55419	RAC875_c22886_261	1B	15.15		70190	IWB70190	Tdurum_contig31201_380	1B	31.2		7532	IWB7532	BS00024286_51	1A	110.17
3768	IWB3768	BobWhite_c5242_400	1A	91.25		78762	IWA4680	wsnp_Ex_c7447_12751589	1B	15.15		46147	IWB46147	Kukri_c51268_248	1B	31.2		7489	IWB7489	BS00023417_51	1A	110.17
23648	IWB23648	Excalibur_c21534_1436	1A	91.25		75708	IWA540	wsnp_BG274294B_Ta_2_3	1B	15.15		51448	IWB51448	Ra_c21902_654	1B	31.2		15488	IWB15488	D_contig08749_250	1B	0
59427	IWB59427	RAC875_c59190_384	1A	91.25		78763	IWA4681	wsnp_Ex_c7447_12752449	1B	15.15		54994	IWB54994	RAC875_c20420_87	1B	31.2		72084	IWB72084	Tdurum_contig50555_632	1B	1.03
64554	IWB64554	RFL_Contig399_1148	1A	91.25		8507	IWB8507	BS00048610_51	1B	15.15		63062	IWB63062	RAC875_rep_c75762_175	1B	31.2		31505	IWB31505	Excalibur_s107592_234	1B	1.21
77828	IWA3486	wsnp_Ex_c34594_42877243	1A	91.25		55418	IWB55418	RAC875_c22886_235	1B	15.15		69635	IWB69635	Tdurum_contig288_253	1B	31.2		79763	IWA5996	wsnp_JD_c3091_4079762	1B	1.64
7991	IWB7991	BS00034899_51	1A	91.25		10066	IWB10066	BS00067512_51	1B	15.28		75426	IWA139	wsnp_be443797B_Ta_2_1	1B	31.2		36183	IWB36183	IACX7107	1B	2.34
54518	IWB54518	RAC875_c17651_1174	1A	91.25		32500	IWB32500	GENE-1476_579	1B	15.56		76585	IWA1841	wsnp_Ex_c14_27570	1B	31.2		14488	IWB14488	CAP7_s13262_197	1B	2.5
9856	IWB9856	BS00066659_51	1A	91.25		61825	IWB61825	RAC875_rep_c108853_108	1B	15.69		21601	IWB21601	Excalibur_c10319_229	1B	31.2		11790	IWB11790	BS00093096_51	1B	3.17
75663	IWA475	wsnp_BF474340A_Ta_2_1	1A	91.25		69319	IWB69319	Tdurum_contig27797_729	1B	16.33		24040	IWB24040	Excalibur_c23779_474	1B	31.2		69946	IWB69946	Tdurum_contig30024_245	1B	3.76
76063	IWA1118	wsnp_CAP7_rep_c5385_2417464	1A	91.25		36104	IWB36104	IACX6064	1B	17.91		31615	IWB31615	GENE-0019_1155	1B	31.2		3745	IWB3745	BobWhite_c5176_1164	1B	4.03
77320	IWA2818	wsnp_Ex_c23598_32826926	1A	91.25		59153	IWB59153	RAC875_c55891_712	1B	17.91		35204	IWB35204	IAAV6464	1B	31.2		54807	IWB54807	RAC875_c1927_197	1B	4.38
78064	IWA3783	wsnp_Ex_c41553_48351921	1A	91.25		5926	IWB5926	BS00003934_51	1B	17.91		35515	IWB35515	IAAV8661	1B	31.2		3839	IWB3839	BobWhite_c5441_151	1B	4.87
61773	IWB61773	RAC875_rep_c108284_98	1A	91.25		9482	IWB9482	BS00065217_51	1B	17.91		39998	IWB39998	Ku_c7557_607	1B	31.2		9727	IWB9727	BS00066135_51	1B	4.87
68712	IWB68712	Tdurum_contig18174_283	1A	91.25		73514	IWB73514	Tdurum_contig8158_269	1B	17.91		43111	IWB43111	Kukri_c2535_98	1B	31.2		27616	IWB27616	Excalibur_c55964_227	1B	4.87
77770	IWA3409	wsnp_Ex_c3264_6017750	1A	91.25		71367	IWB71367	Tdurum_contig42852_667	1B	18.05		62640	IWB62640	RAC875_rep_c70022_1648	1B	31.2		35603	IWB35603	IAAV9195	1B	4.87
10473	IWB10473	BS00070560_51	1A	91.46		22510	IWB22510	Excalibur_c14911_976	1B	18.05		63945	IWB63945	RFL_Contig2443_394	1B	31.2		36939	IWB36939	JD_c12243_353	1B	4.87
14143	IWB14143	CAP7_c490_123	1A	91.54		47726	IWB47726	Kukri_c7770_176	1B	18.44		67336	IWB67336	Tdurum_contig11877_414	1B	31.2		57972	IWB57972	RAC875_c4377_461	1B	4.87
80091	IWA6506	wsnp_Ku_c13768_21859275	1A	91.68		71822	IWB71822	Tdurum_contig47550_699	1B	18.44		20542	IWB20542	Ex_c34713_501	1B	31.2		58125	IWB58125	RAC875_c45183_415	1B	4.87
41550	IWB41550	Kukri_c16271_397	1A	91.91		164	IWB164	BobWhite_c11044_322	1B	18.44		39999	IWB39999	Ku_c7557_633	1B	31.2		74559	IWB74559	tplb0035d14_1161	1B	4.87
75591	IWA374	wsnp_BE591290B_Ta_2_7	1A	92.11		73694	IWB73694	Tdurum_contig85620_467	1B	18.44		47674	IWB47674	Kukri_c76307_182	1B	31.2		78304	IWA4093	wsnp_Ex_c51156_55193734	1B	4.87
76203	IWA1368	wsnp_Ex_c10631_17340809	1A	92.43		7534	IWB7534	BS00024321_51	1B	19.47		72968	IWB72968	Tdurum_contig63991_404	1B	31.2		4843	IWB4843	BobWhite_rep_c50112_99	1B	4.87
29244	IWB29244	Excalibur_c88792_93	1A	92.43		75197	IWB75197	tplb0059a20_709	1B	20.41		35316	IWB35316	IAAV7260	1B	31.2		6024	IWB6024	BS00008803_51	1B	4.87
81121	IWA7893	wsnp_Ra_c36089_44508724	1A	92.43		35689	IWB35689	IACX11320	1B	20.67		37294	IWB37294	JD_c2834_381	1B	31.2		7787	IWB7787	BS00030635_51	1B	4.87
33223	IWB33223	GENE-3098_53	1A	92.43		41378	IWB41378	Kukri_c15391_468	1B	20.67		50463	IWB50463	Kukri_rep_c88171_730	1B	31.2		11297	IWB11297	BS00083340_51	1B	4.87
64453	IWB64453	RFL_Contig3683_1784	1A	92.43		72730	IWB72730	Tdurum_contig604_356	1B	20.67		51306	IWB51306	Ra_c18323_183	1B	31.2		12558	IWB12558	BS00110530_51	1B	4.87
61091	IWB61091	RAC875_c9386_358	1A	92.68		3990	IWB3990	BobWhite_c5812_440	1B	20.8		68771	IWB68771	Tdurum_contig19102_84	1B	31.2		24223	IWB24223	Excalibur_c24828_1288	1B	4.87
77297	IWA2784	wsnp_Ex_c23143_32377033	1A	92.97		61202	IWB61202	RAC875_c97479_160	1B	20.8		71413	IWB71413	Tdurum_contig43346_108	1B	31.2		27840	IWB27840	Excalibur_c5881_398	1B	4.87
4214	IWB4214	BobWhite_c6664_644	1A	93.63		78781	IWA4703	wsnp_Ex_c7585_12957020	1B	20.8		73650	IWB73650	Tdurum_contig83763_107	1B	31.2		31855	IWB31855	GENE-0400_297	1B	4.87
34929	IWB34929	IAAV4820	1A	93.84		80858	IWA7528	wsnp_Ku_rep_c89089_82009285	1B	20.8		3233	IWB3233	BobWhite_c4236_410	1B	31.2		47684	IWB47684	Kukri_c7647_1122	1B	4.87
54198	IWB54198	RAC875_c1599_342	1A	93.84		78967	IWA4939	wsnp_Ex_c9577_15857465	1B	20.8		19967	IWB19967	Ex_c16691_96	1B	31.2		49368	IWB49368	Kukri_rep_c108883_577	1B	4.87
79859	IWA6152	wsnp_JD_c6664_7807201	1A	94.42		77371	IWA2890	wsnp_Ex_c24318_33562395	1B	20.8		31677	IWB31677	GENE-0116_102	1B	31.2		66182	IWB66182	Tdurum_contig100344_160	1B	4.87
28298	IWB28298	Excalibur_c64479_512	1A	98.99		80071	IWA6479	wsnp_Ku_c13043_20902807	1B	20.8		31942	IWB31942	GENE-0522_336	1B	31.2		67341	IWB67341	Tdurum_contig11891_466	1B	4.87
78249	IWA4022	wsnp_Ex_c48407_53323801	1A	98.99		75852	IWA734	wsnp_CAP11_c287_244799	1B	20.8		40316	IWB40316	Kukri_c10308_342	1B	31.2		74048	IWB74048	Tdurum_contig9874_391	1B	4.87
77748	IWA3378	wsnp_Ex_c3201_5910659	1A	99.41		2681	IWB2681	BobWhite_c34267_459	1B	20.8		47684	IWB47684	Kukri_c7647_1122	1B	31.2		394	IWB394	BobWhite_c12695_394	1B	4.87
31719	IWB31719	GENE-0171_87	1A	99.63		8901	IWB8901	BS00062724_51	1B	20.8		47949	IWB47949	Kukri_c8308_245	1B	31.2		11695	IWB11695	BS00091126_51	1B	4.87
60174	IWB60174	RAC875_c68350_61	1A	99.75		64025	IWB64025	RFL_Contig2686_285	1B	20.8		67968	IWB67968	Tdurum_contig13391_680	1B	31.2		16588	IWB16588	D_contig33799_445	1B	4.87
77747	IWA3377	wsnp_Ex_c3201_5910642	1A	99.75		70037	IWB70037	Tdurum_contig30517_174	1B	20.8		72756	IWB72756	Tdurum_contig60809_268	1B	31.2		23435	IWB23435	Excalibur_c2016_292	1B	4.87
36325	IWB36325	IACX882	1A	100.05		70038	IWB70038	Tdurum_contig30517_310	1B	20.8		7249	IWB7249	BS00022767_51	1B	31.2		31784	IWB31784	GENE-0285_336	1B	4.87
79274	IWA5317	wsnp_Ex_rep_c66872_65273203	1A	100.26		76741	IWA2041	wsnp_Ex_c15611_23929128	1B	20.8		9735	IWB9735	BS00066165_51	1B	31.2		31834	IWB31834	GENE-0366_124	1B	4.87
79532	IWA5660	wsnp_Ex_rep_c69932_68893867	1A	100.26		44943	IWB44943	Kukri_c39698_278	1B	20.8		10153	IWB10153	BS00067800_51	1B	31.2		33211	IWB33211	GENE-3075_364	1B	4.87
79967	IWA6312	wsnp_JD_rep_c65095_41464278	1A	100.65		76740	IWA2040	wsnp_Ex_c15611_23928961	1B	20.8		24659	IWB24659	Excalibur_c28016_132	1B	31.2		43737	IWB43737	Kukri_c29541_416	1B	4.87
47247	IWB47247	Kukri_c65610_551	1A	100.65		77370	IWA2889	wsnp_Ex_c24318_33561600	1B	20.8		35406	IWB35406	IAAV7915	1B	31.2		43788	IWB43788	Kukri_c29917_512	1B	4.87
12695	IWB12695	CAP11_c1500_171	1A	100.65		11437	IWB11437	BS00086083_51	1B	20.8		39745	IWB39745	Ku_c62848_956	1B	31.2		60005	IWB60005	RAC875_c66148_178	1B	4.87
80805	IWA7453	wsnp_Ku_rep_c69362_68705297	1A	100.65		39199	IWB39199	Ku_c33271_432	1B	20.8		46989	IWB46989	Kukri_c62285_336	1B	31.2		66183	IWB66183	Tdurum_contig100344_184	1B	4.87
79275	IWA5319	wsnp_Ex_rep_c66872_65273904	1A	100.65		50027	IWB50027	Kukri_rep_c70501_255	1B	20.8		49800	IWB49800	Kukri_rep_c68583_931	1B	31.2		79972	IWA6325	wsnp_JG_c1503_769884	1B	4.87
29142	IWB29142	Excalibur_c85499_232	1A	100.65		40953	IWB40953	Kukri_c13043_1084	1B	20.8		61004	IWB61004	RAC875_c90431_275	1B	31.2		5134	IWB5134	BobWhite_rep_c55823_162	1B	4.87
58885	IWB58885	RAC875_c52947_338	1A	100.65		48254	IWB48254	Kukri_c9133_2211	1B	20.8		76768	IWA2073	wsnp_Ex_c15934_24341135	1B	31.2		9664	IWB9664	BS00065896_51	1B	4.87
76721	IWA2015	wsnp_Ex_c15377_23637176	1A	100.99		51663	IWB51663	Ra_c2748_671	1B	20.8		81454	IWA8392	wsnp_RFL_Contig2794_2564017	1B	31.2		11582	IWB11582	BS00088767_51	1B	4.87
35143	IWB35143	IAAV6100	1A	101.11		57197	IWB57197	RAC875_c36559_1994	1B	20.8		5596	IWB5596	BobWhite_rep_c66146_237	1B	31.2		34610	IWB34610	IAAV2773	1B	4.87
77911	IWA3590	wsnp_Ex_c36911_44767554	1A	101.11		64623	IWB64623	RFL_Contig4235_707	1B	20.8		10780	IWB10780	BS00075036_51	1B	31.2		35142	IWB35142	IAAV61	1B	4.87
79090	IWA5097	wsnp_Ex_rep_c103474_88421290	1A	101.11		29348	IWB29348	Excalibur_c9149_1789	1B	20.8		34367	IWB34367	IAAV1364	1B	31.2		46231	IWB46231	Kukri_c5221_506	1B	4.87
34620	IWB34620	IAAV2844	1A	101.3		64027	IWB64027	RFL_Contig2686_571	1B	20.8		50050	IWB50050	Kukri_rep_c70738_896	1B	31.2		49083	IWB49083	Kukri_rep_c105316_262	1B	4.87
59699	IWB59699	RAC875_c62550_470	1A	101.3		65886	IWB65886	TA004824-0802	1B	20.8		59775	IWB59775	RAC875_c63421_83	1B	31.2		66008	IWB66008	TA005710-0827	1B	4.87
41758	IWB41758	Kukri_c17412_1249	1A	101.42		19712	IWB19712	Ex_c11930_509	1B	20.8		79445	IWA5546	wsnp_Ex_rep_c68573_67416138	1B	31.2		67344	IWB67344	Tdurum_contig11891_621	1B	4.87
34474	IWB34474	IAAV1930	1A	101.52		48875	IWB48875	Kukri_rep_c103359_233	1B	20.8		80628	IWA7219	wsnp_Ku_c62848_63784645	1B	31.2		2923	IWB2923	BobWhite_c3771_441	1B	4.87
34851	IWB34851	IAAV4238	1A	102.43		53437	IWB53437	RAC875_c1188_531	1B	20.8		8611	IWB8611	BS00052075_51	1B	31.2		18581	IWB18581	D_GBUVHFX01BGETX_77	1B	4.87
36489	IWB36489	Jagger_c2379_114	1A	103.49		70039	IWB70039	Tdurum_contig30517_578	1B	20.8		13980	IWB13980	CAP7_c302_518	1B	31.2		24553	IWB24553	Excalibur_c27174_222	1B	4.87
36490	IWB36490	Jagger_c2379_126	1A	103.49		34907	IWB34907	IAAV4667	1B	20.8		26169	IWB26169	Excalibur_c4082_370	1B	31.2		31730	IWB31730	GENE-0189_307	1B	4.87
74944	IWB74944	tplb0049h18_765	1A	106.05		40955	IWB40955	Kukri_c13043_832	1B	20.8		30727	IWB30727	Excalibur_rep_c66306_499	1B	31.2		31951	IWB31951	GENE-0538_65	1B	4.87
21725	IWB21725	Excalibur_c10736_1051	1A	106.58		78968	IWA4940	wsnp_Ex_c9577_15857679	1B	20.8		32306	IWB32306	GENE-1214_159	1B	31.2		34916	IWB34916	IAAV4723	1B	4.87
24575	IWB24575	Excalibur_c27376_74	1A	109.75		80857	IWA7527	wsnp_Ku_rep_c89089_82009060	1B	20.8		47585	IWB47585	Kukri_c7428_604	1B	31.2		44413	IWB44413	Kukri_c35119_544	1B	4.87
38	IWB38	BobWhite_c1027_1127	1A	109.75		81059	IWA7811	wsnp_Ra_c2748_5223434	1B	20.8		53143	IWB53143	RAC875_c10659_570	1B	31.2		45437	IWB45437	Kukri_c44369_131	1B	4.87
8006	IWB8006	BS00035273_51	1A	110.02		21657	IWB21657	Excalibur_c10496_651	1B	20.8		56464	IWB56464	RAC875_c30381_573	1B	31.2		45758	IWB45758	Kukri_c47342_73	1B	4.87
34513	IWB34513	IAAV2162	1A	110.51		29347	IWB29347	Excalibur_c9149_1326	1B	20.8		59785	IWB59785	RAC875_c63624_753	1B	31.2		46395	IWB46395	Kukri_c54054_511	1B	4.87
78627	IWA4518	wsnp_Ex_c6476_11246531	1A	111.78		34775	IWB34775	IAAV3802	1B	20.8		61762	IWB61762	RAC875_rep_c108085_570	1B	31.2		50464	IWB50464	Kukri_rep_c88225_329	1B	4.87
26254	IWB26254	Excalibur_c41592_100	1A	111.78		44942	IWB44942	Kukri_c39698_228	1B	20.8		76154	IWA1302	wsnp_Ex_c10233_16784994	1B	31.2		57027	IWB57027	RAC875_c35052_670	1B	4.87
81526	IWA8523	wsnp_RFL_Contig3850_4199825	1A	112.16		77300	IWA2788	wsnp_Ex_c23230_32466568	1B	20.8		80639	IWA7234	wsnp_Ku_c66585_65967792	1B	31.2		160	IWB160	BobWhite_c11036_842	1B	4.87
53259	IWB53259	RAC875_c1113_5163	1A	112.26		79143	IWA5159	wsnp_Ex_rep_c107911_91350866	1B	20.8		80839	IWA7504	wsnp_Ku_rep_c71900_71624324	1B	31.2		492	IWB492	BobWhite_c13378_662	1B	4.87
80677	IWA7289	wsnp_Ku_c754_1557338	1A	112.53		41175	IWB41175	Kukri_c14239_1995	1B	20.8		6103	IWB6103	BS00009731_51	1B	31.2		2291	IWB2291	BobWhite_c29659_339	1B	4.87
3413	IWB3413	BobWhite_c44947_277	1A	112.7		21824	IWB21824	Excalibur_c112015_118	1B	20.8		14377	IWB14377	CAP7_rep_c12580_266	1B	31.2		5896	IWB5896	BS00003802_51	1B	4.87
76158	IWA1306	wsnp_Ex_c102566_87702963	1A	113.59		48255	IWB48255	Kukri_c9133_534	1B	20.8		14452	IWB14452	CAP7_rep_c7114_55	1B	31.2		5974	IWB5974	BS00004399_51	1B	4.87
34353	IWB34353	IAAV1301	1A	115.43		51921	IWB51921	Ra_c35710_395	1B	20.8		21152	IWB21152	Ex_c68416_859	1B	31.2		6522	IWB6522	BS00012068_51	1B	4.87
10056	IWB10056	BS00067458_51	1A	115.75		3338	IWB3338	BobWhite_c43917_288	1B	20.8		25098	IWB25098	Excalibur_c3140_697	1B	31.2		9977	IWB9977	BS00067169_51	1B	4.87
71597	IWB71597	Tdurum_contig45350_605	1A	115.75		76494	IWA1729	wsnp_Ex_c13109_20725640	1B	20.8		38368	IWB38368	Ku_c1312_1194	1B	31.2		11223	IWB11223	BS00081969_51	1B	4.87
64713	IWB64713	RFL_Contig4538_484	1A	116.56		77159	IWA2588	wsnp_Ex_c21198_30327016	1B	20.8		50985	IWB50985	Ra_c1195_200	1B	31.2		11761	IWB11761	BS00092514_51	1B	4.87
78327	IWA4120	wsnp_Ex_c52086_55808126	1A	116.72		79144	IWA5160	wsnp_Ex_rep_c107911_91350930	1B	20.8		54340	IWB54340	RAC875_c16677_56	1B	31.2		17376	IWB17376	D_F1BEJMU02JP8DY_187	1B	4.87
13792	IWB13792	CAP7_c1295_62	1A	116.72		40954	IWB40954	Kukri_c13043_1293	1B	20.8		35936	IWB35936	IACX3811	1B	31.2		34753	IWB34753	IAAV3666	1B	4.87
78328	IWA4121	wsnp_Ex_c52086_55808193	1A	116.72		78302	IWA4091	wsnp_Ex_c5101_9053178	1B	20.8		46756	IWB46756	Kukri_c5861_360	1B	31.2		47909	IWB47909	Kukri_c8211_761	1B	4.87
56272	IWB56272	RAC875_c29059_648	1A	116.72		80491	IWA7040	wsnp_Ku_c4175_7603236	1B	20.8		51732	IWB51732	Ra_c29142_340	1B	31.2		51037	IWB51037	Ra_c12999_321	1B	4.87
60808	IWB60808	RAC875_c85550_52	1A	116.72		67865	IWB67865	Tdurum_contig13117_1316	1B	20.8		58317	IWB58317	RAC875_c47137_112	1B	31.2		57360	IWB57360	RAC875_c37934_225	1B	4.87
57932	IWB57932	RAC875_c43389_105	1A	116.72		77302	IWA2790	wsnp_Ex_c23235_32471767	1B	20.8		70189	IWB70189	Tdurum_contig31201_201	1B	31.2		62541	IWB62541	RAC875_rep_c69176_194	1B	4.87
1038	IWB1038	BobWhite_c17416_426	1A	117.78		13336	IWB13336	CAP12_c2858_94	1B	20.8		73256	IWB73256	Tdurum_contig7497_570	1B	31.2		72786	IWB72786	Tdurum_contig61410_467	1B	4.87
39956	IWB39956	Ku_c72511_106	1A	118.16		78780	IWA4702	wsnp_Ex_c7585_12955306	1B	20.8		76973	IWA2345	wsnp_Ex_c18733_27607958	1B	31.2		73945	IWB73945	Tdurum_contig95782_945	1B	4.87
76928	IWA2278	wsnp_Ex_c17990_26770146	1A	118.16		40167	IWB40167	Ku_c956_1797	1B	20.8		78616	IWA4504	wsnp_Ex_c6417_11155739	1B	31.2		79561	IWA5702	wsnp_Ex_rep_c70593_69508988	1B	4.87
7910	IWB7910	BS00032855_51	1A	118.16		77158	IWA2586	wsnp_Ex_c21198_30326388	1B	20.8		79264	IWA5304	wsnp_Ex_rep_c66802_65172754	1B	31.2		4945	IWB4945	BobWhite_rep_c51268_248	1B	4.87
71745	IWB71745	Tdurum_contig47006_2711	1A	118.69		77301	IWA2789	wsnp_Ex_c23235_32471358	1B	20.8		80147	IWA6581	wsnp_Ku_c16117_24917524	1B	31.2		5323	IWB5323	BobWhite_rep_c62985_546	1B	4.87
78072	IWA3799	wsnp_Ex_c4186_7560575	1A	118.69		78301	IWA4090	wsnp_Ex_c5101_9052671	1B	20.8		4355	IWB4355	BobWhite_c7577_69	1B	31.2		5995	IWB5995	BS00005004_51	1B	4.87
79586	IWA5734	wsnp_Ex_rep_c72011_70562321	1A	118.69		58080	IWB58080	RAC875_c44775_130	1B	21.8		51549	IWB51549	Ra_c23839_884	1B	31.2		6786	IWB6786	BS00021899_51	1B	4.87
55658	IWB55658	RAC875_c24429_132	1B	0		80171	IWA6614	wsnp_Ku_c17017_26019611	1B	22.78		55832	IWB55832	RAC875_c25708_503	1B	31.2		13326	IWB13326	CAP12_c2714_164	1B	4.87
11662	IWB11662	BS00090449_51	1B	0.62		35053	IWB35053	IAAV5588	1B	23.41		63613	IWB63613	RFL_Contig1354_484	1B	31.2		17989	IWB17989	D_GB5Y7FA01C2ERV_339	1B	4.87
37703	IWB37703	JD_c6360_288	1B	1.07		11589	IWB11589	BS00089031_51	1B	23.41		65685	IWB65685	TA003422-0757	1B	31.2		31622	IWB31622	GENE-0025_338	1B	4.87
50261	IWB50261	Kukri_rep_c73393_848	1B	1.23		53013	IWB53013	RAC875_c103613_441	1B	23.55		71369	IWB71369	Tdurum_contig42856_1271	1B	31.2		34164	IWB34164	GENE-4777_662	1B	4.87
31700	IWB31700	GENE-0136_82	1B	1.23		64026	IWB64026	RFL_Contig2686_438	1B	24.08		72329	IWB72329	Tdurum_contig53888_107	1B	31.2		34726	IWB34726	IAAV3509	1B	4.87
78899	IWA4849	wsnp_Ex_c8865_14815305	1B	1.23		10104	IWB10104	BS00067627_51	1B	24.47		11820	IWB11820	BS00093740_51	1B	31.2		42184	IWB42184	Kukri_c19709_383	1B	4.87
31964	IWB31964	GENE-0549_18	1B	1.23		1627	IWB1627	BobWhite_c22710_152	1B	25.27		28303	IWB28303	Excalibur_c64533_980	1B	31.2		55297	IWB55297	RAC875_c2209_988	1B	4.87
38033	IWB38033	Ku_c10106_313	1B	1.23		13768	IWB13768	CAP7_c12113_171	1B	26.66		35599	IWB35599	IAAV9176	1B	31.2		70812	IWB70812	Tdurum_contig42092_1244	1B	4.87
57830	IWB57830	RAC875_c42283_686	1B	1.47		60916	IWB60916	RAC875_c87950_333	1B	27.05		56374	IWB56374	RAC875_c2972_225	1B	31.2		76085	IWA1191	wsnp_CAP8_c4576_2228073	1B	4.87
11881	IWB11881	BS00094499_51	1B	1.66		43219	IWB43219	Kukri_c25961_108	1B	27.05		68271	IWB68271	Tdurum_contig14650_689	1B	31.2		80169	IWA6610	wsnp_Ku_c16938_25916260	1B	4.87
40763	IWB40763	Kukri_c12151_769	1B	1.66		8677	IWB8677	BS00055864_51	1B	27.05		74353	IWB74353	tplb0029b01_123	1B	31.2		2955	IWB2955	BobWhite_c38234_255	1B	4.87
44741	IWB44741	Kukri_c37856_492	1B	1.66		31916	IWB31916	GENE-0487_644	1B	27.05		75613	IWA406	wsnp_BE637971B_Ta_1_20	1B	31.2		3477	IWB3477	BobWhite_c45790_683	1B	4.87
51549	IWB51549	Ra_c23839_884	1B	1.66		36145	IWB36145	IACX6346	1B	27.05		81153	IWA7934	wsnp_Ra_c4296_7819139	1B	31.2		8071	IWB8071	BS00036866_51	1B	4.87
60240	IWB60240	RAC875_c6905_776	1B	1.66		8678	IWB8678	BS00055866_51	1B	27.05		36013	IWB36013	IACX5756	1B	31.2		10734	IWB10734	BS00074369_51	1B	4.87
70150	IWB70150	Tdurum_contig31008_367	1B	1.66		43220	IWB43220	Kukri_c25961_166	1B	27.05		40109	IWB40109	Ku_c8767_1245	1B	31.2		11128	IWB11128	BS00080401_51	1B	4.87
71800	IWB71800	Tdurum_contig47456_182	1B	1.66		36733	IWB36733	Jagger_c7242_85	1B	27.18		47169	IWB47169	Kukri_c6462_320	1B	31.2		11129	IWB11129	BS00080435_51	1B	4.87
73662	IWB73662	Tdurum_contig84184_124	1B	1.66		22662	IWB22662	Excalibur_c15617_425	1B	27.57		52671	IWB52671	Ra_c7745_1438	1B	31.2		11291	IWB11291	BS00083237_51	1B	4.87
73732	IWB73732	Tdurum_contig87816_268	1B	1.66		28295	IWB28295	Excalibur_c64439_87	1B	27.57		62417	IWB62417	RAC875_rep_c117462_124	1B	31.2		14686	IWB14686	CAP8_c3376_126	1B	4.87
80717	IWA7343	wsnp_Ku_c9014_15193623	1B	1.66		53799	IWB53799	RAC875_c13877_1015	1B	27.57		63614	IWB63614	RFL_Contig1354_663	1B	31.2		21571	IWB21571	Excalibur_c101903_287	1B	4.87
4355	IWB4355	BobWhite_c7577_69	1B	1.66		42109	IWB42109	Kukri_c1932_300	1B	27.57		75530	IWA284	wsnp_BE497109B_Ta_2_5	1B	31.2		21955	IWB21955	Excalibur_c11764_1265	1B	4.87
6392	IWB6392	BS00011390_51	1B	1.66		42331	IWB42331	Kukri_c20486_255	1B	27.57		81514	IWA8506	wsnp_RFL_Contig373_3974834	1B	31.2		22867	IWB22867	Excalibur_c16851_232	1B	4.87
8913	IWB8913	BS00062740_51	1B	1.66		22074	IWB22074	Excalibur_c1236_840	1B	27.57		22289	IWB22289	Excalibur_c13573_230	1B	31.2		26475	IWB26475	Excalibur_c43626_117	1B	4.87
13980	IWB13980	CAP7_c302_518	1B	1.66		47687	IWB47687	Kukri_c7657_651	1B	27.57		22709	IWB22709	Excalibur_c15885_1145	1B	31.2		31751	IWB31751	GENE-0217_123	1B	4.87
14360	IWB14360	CAP7_rep_c10850_139	1B	1.66		47688	IWB47688	Kukri_c7657_986	1B	27.57		31732	IWB31732	GENE-0193_197	1B	31.2		31856	IWB31856	GENE-0400_330	1B	4.87
36860	IWB36860	JD_c10376_670	1B	1.66		35892	IWB35892	IACX299	1B	27.57		52497	IWB52497	Ra_c70039_1705	1B	31.2		31900	IWB31900	GENE-0466_416	1B	4.87
49701	IWB49701	Kukri_rep_c116003_106	1B	1.66		42110	IWB42110	Kukri_c1932_624	1B	27.57		53408	IWB53408	RAC875_c11749_97	1B	31.2		34356	IWB34356	IAAV1312	1B	4.87
50050	IWB50050	Kukri_rep_c70738_896	1B	1.66		10982	IWB10982	BS00078029_51	1B	27.57		72966	IWB72966	Tdurum_contig63991_186	1B	31.2		36875	IWB36875	JD_c10917_403	1B	4.87
67336	IWB67336	Tdurum_contig11877_414	1B	1.66		7151	IWB7151	BS00022551_51	1B	27.57		72967	IWB72967	Tdurum_contig63991_280	1B	31.2		42782	IWB42782	Kukri_c2332_1093	1B	4.87
69081	IWB69081	Tdurum_contig25434_209	1B	1.66		10877	IWB10877	BS00076394_51	1B	27.57		74352	IWB74352	tplb0029b01_1022	1B	31.2		46147	IWB46147	Kukri_c51268_248	1B	4.87
75173	IWB75173	tplb0058h11_348	1B	1.66		45477	IWB45477	Kukri_c44709_96	1B	27.57		6368	IWB6368	BS00011205_51	1B	31.2		53174	IWB53174	RAC875_c1080_523	1B	4.87
75401	IWA107	wsnp_BE442716B_Ta_2_2	1B	1.66		46202	IWB46202	Kukri_c51864_225	1B	27.57		8956	IWB8956	BS00062942_51	1B	31.2		53510	IWB53510	RAC875_c1224_1290	1B	4.87
37118	IWB37118	JD_c18139_485	1B	1.66		34598	IWB34598	IAAV2683	1B	27.57		34464	IWB34464	IAAV1869	1B	31.2		56246	IWB56246	RAC875_c28894_526	1B	4.87
40109	IWB40109	Ku_c8767_1245	1B	1.66		53315	IWB53315	RAC875_c1136_363	1B	28.06		51878	IWB51878	Ra_c33845_794	1B	31.2		59889	IWB59889	RAC875_c64609_63	1B	4.87
40376	IWB40376	Kukri_c10593_1064	1B	1.66		12151	IWB12151	BS00100853_51	1B	28.06		79803	IWA6062	wsnp_JD_c4444_5575748	1B	31.2		61876	IWB61876	RAC875_rep_c109306_454	1B	4.87
42397	IWB42397	Kukri_c20927_339	1B	1.66		65947	IWB65947	TA005251-0278	1B	28.06		79935	IWA6259	wsnp_JD_rep_c49357_33576509	1B	31.2		67269	IWB67269	Tdurum_contig11741_955	1B	4.87
56778	IWB56778	RAC875_c32894_1038	1B	1.66		56553	IWB56553	RAC875_c31031_387	1B	28.06		4322	IWB4322	BobWhite_c7333_76	1B	31.2		76219	IWA1388	wsnp_Ex_c10783_17555091	1B	4.87
57398	IWB57398	RAC875_c38384_450	1B	1.66		61925	IWB61925	RAC875_rep_c109970_73	1B	28.06		23524	IWB23524	Excalibur_c20610_149	1B	31.2		3972	IWB3972	BobWhite_c5757_260	1B	4.87
61762	IWB61762	RAC875_rep_c108085_570	1B	1.66		9918	IWB9918	BS00066944_51	1B	28.06		27146	IWB27146	Excalibur_c5052_151	1B	31.2		6664	IWB6664	BS00019225_51	1B	4.87
66462	IWB66462	Tdurum_contig10326_151	1B	1.66		7621	IWB7621	BS00026338_51	1B	28.06		35128	IWB35128	IAAV6	1B	31.2		7122	IWB7122	BS00022504_51	1B	4.87
76768	IWA2073	wsnp_Ex_c15934_24341135	1B	1.66		53316	IWB53316	RAC875_c1136_867	1B	28.06		44740	IWB44740	Kukri_c37856_123	1B	31.2		9174	IWB9174	BS00064029_51	1B	4.87
79445	IWA5546	wsnp_Ex_rep_c68573_67416138	1B	1.66		27934	IWB27934	Excalibur_c60106_73	1B	28.06		54643	IWB54643	RAC875_c18282_1390	1B	31.2		10052	IWB10052	BS00067444_51	1B	4.87
461	IWB461	BobWhite_c1318_691	1B	1.66		11514	IWB11514	BS00087589_51	1B	30.33		60596	IWB60596	RAC875_c79971_61	1B	31.2		11263	IWB11263	BS00082566_51	1B	4.87
6458	IWB6458	BS00011712_51	1B	1.66		31027	IWB31027	Excalibur_rep_c69066_270	1B	32.4		6209	IWB6209	BS00010352_51	1B	31.2		11877	IWB11877	BS00094469_51	1B	4.87
8147	IWB8147	BS00038928_51	1B	1.66		77540	IWA3120	wsnp_Ex_c27644_36826484	1B	32.4		20536	IWB20536	Ex_c34070_464	1B	31.2		22821	IWB22821	Excalibur_c16625_256	1B	4.87
20542	IWB20542	Ex_c34713_501	1B	1.66		59663	IWB59663	RAC875_c62171_386	1B	32.4		23525	IWB23525	Excalibur_c20610_251	1B	31.2		24465	IWB24465	Excalibur_c26597_153	1B	4.87
34036	IWB34036	GENE-4605_536	1B	1.66		21176	IWB21176	Ex_c69066_186	1B	32.4		47697	IWB47697	Kukri_c76762_166	1B	31.2		26043	IWB26043	Excalibur_c3941_963	1B	4.87
47949	IWB47949	Kukri_c8308_245	1B	1.66		59511	IWB59511	RAC875_c60269_205	1B	32.67		73015	IWB73015	Tdurum_contig65023_587	1B	31.2		26868	IWB26868	Excalibur_c4745_340	1B	4.87
50463	IWB50463	Kukri_rep_c88171_730	1B	1.66		79584	IWA5731	wsnp_Ex_rep_c71376_70138381	1B	33.56		76598	IWA1859	wsnp_Ex_c1412_2711077	1B	31.2		28981	IWB28981	Excalibur_c810_328	1B	4.87
51306	IWB51306	Ra_c18323_183	1B	1.66		78603	IWA4489	wsnp_Ex_c6378_11087794	1B	33.56		12735	IWB12735	CAP11_c1969_268	1B	31.2		31731	IWB31731	GENE-0189_45	1B	4.87
51448	IWB51448	Ra_c21902_654	1B	1.66		78602	IWA4488	wsnp_Ex_c6378_11086366	1B	34.38		35800	IWB35800	IACX184	1B	31.2		34779	IWB34779	IAAV3809	1B	4.87
55253	IWB55253	RAC875_c21842_1647	1B	1.66		63380	IWB63380	RAC875_rep_c99365_219	1B	34.38		51198	IWB51198	Ra_c16069_1820	1B	31.2		35527	IWB35527	IAAV8714	1B	4.87
56779	IWB56779	RAC875_c32894_1116	1B	1.66		80363	IWA6876	wsnp_Ku_c30494_40319867	1B	34.38		66125	IWB66125	TA015141-0717	1B	31.2		35590	IWB35590	IAAV9097	1B	4.87
77489	IWA3048	wsnp_Ex_c26419_35667216	1B	1.66		7579	IWB7579	BS00025527_51	1B	34.38		74186	IWB74186	tplb0024i16_1177	1B	31.2		35940	IWB35940	IACX3951	1B	4.87
8804	IWB8804	BS00060270_51	1B	1.66		30173	IWB30173	Excalibur_rep_c106078_822	1B	34.38		75979	IWA962	wsnp_CAP12_c399_219300	1B	31.2		36147	IWB36147	IACX6356	1B	4.87
19967	IWB19967	Ex_c16691_96	1B	1.66		7446	IWB7446	BS00023148_51	1B	34.38		39421	IWB39421	Ku_c42700_2798	1B	31.2		38006	IWB38006	JG_c8473_141	1B	4.87
24844	IWB24844	Excalibur_c29446_921	1B	1.66		12322	IWB12322	BS00107589_51	1B	34.38		35982	IWB35982	IACX502	1B	31.2		39998	IWB39998	Ku_c7557_607	1B	4.87
31677	IWB31677	GENE-0116_102	1B	1.66		36342	IWB36342	IACX9046	1B	34.38		61331	IWB61331	RAC875_rep_c101933_656	1B	31.2		40235	IWB40235	Kukri_c100694_132	1B	4.87
51878	IWB51878	Ra_c33845_794	1B	1.66		6497	IWB6497	BS00011934_51	1B	34.38		71064	IWB71064	Tdurum_contig42289_936	1B	31.2		41725	IWB41725	Kukri_c17177_2181	1B	4.87
55603	IWB55603	RAC875_c24109_600	1B	1.66		49552	IWB49552	Kukri_rep_c112383_588	1B	34.38		77489	IWA3048	wsnp_Ex_c26419_35667216	1B	31.2		44021	IWB44021	Kukri_c3181_2340	1B	4.87
69863	IWB69863	Tdurum_contig29676_141	1B	1.66		751	IWB751	BobWhite_c15152_341	1B	34.38		77679	IWA3295	wsnp_Ex_c30805_39678077	1B	31.2		46200	IWB46200	Kukri_c51861_216	1B	4.87
72597	IWB72597	Tdurum_contig57731_162	1B	1.66		56771	IWB56771	RAC875_c32848_578	1B	34.38		17979	IWB17979	D_GB5Y7FA01BMOJY_241	1B	31.2		46881	IWB46881	Kukri_c60746_198	1B	4.87
80639	IWA7234	wsnp_Ku_c66585_65967792	1B	1.66		1072	IWB1072	BobWhite_c17644_112	1B	34.38		70284	IWB70284	Tdurum_contig31624_230	1B	31.2		49451	IWB49451	Kukri_rep_c110443_491	1B	4.87
3296	IWB3296	BobWhite_c43322_203	1B	1.66		1073	IWB1073	BobWhite_c17644_456	1B	34.38		72330	IWB72330	Tdurum_contig53888_350	1B	31.2		57025	IWB57025	RAC875_c35052_1690	1B	4.87
21535	IWB21535	Excalibur_c100908_482	1B	1.66		3067	IWB3067	BobWhite_c39656_106	1B	34.38		8612	IWB8612	BS00052089_51	1B	31.2		61882	IWB61882	RAC875_rep_c109416_191	1B	4.87
55632	IWB55632	RAC875_c24337_1280	1B	1.66		8312	IWB8312	BS00042244_51	1B	34.38		42054	IWB42054	Kukri_c18951_493	1B	31.2		78791	IWA4715	wsnp_Ex_c7705_13139890	1B	4.87
70318	IWB70318	Tdurum_contig32033_125	1B	1.66		65872	IWB65872	TA004690-1102	1B	34.38		50530	IWB50530	Kukri_rep_c95031_104	1B	31.2		4510	IWB4510	BobWhite_c872_587	1B	4.87
71457	IWB71457	Tdurum_contig43910_1113	1B	1.66		6179	IWB6179	BS00010148_51	1B	34.38		65069	IWB65069	RFL_Contig5637_1008	1B	31.2		9510	IWB9510	BS00065314_51	1B	4.87
72598	IWB72598	Tdurum_contig57731_225	1B	1.66		6222	IWB6222	BS00010436_51	1B	34.38		40634	IWB40634	Kukri_c11580_818	1B	31.2		11705	IWB11705	BS00091317_51	1B	4.87
75361	IWA44	wsnp_BE403956B_Ta_2_3	1B	1.66		40197	IWB40197	Ku_c9909_1766	1B	34.38		42728	IWB42728	Kukri_c2297_181	1B	31.2		14301	IWB14301	CAP7_c8902_121	1B	4.87
78544	IWA4402	wsnp_Ex_c6022_10552811	1B	1.66		52875	IWB52875	RAC875_c100059_123	1B	34.62		34448	IWB34448	IAAV178	1B	31.2		14628	IWB14628	CAP8_c2544_283	1B	4.87
14452	IWB14452	CAP7_rep_c7114_55	1B	1.66		73608	IWB73608	Tdurum_contig83079_133	1B	34.62		6008	IWB6008	BS00006820_51	1B	31.2		23524	IWB23524	Excalibur_c20610_149	1B	4.87
23125	IWB23125	Excalibur_c1841_368	1B	1.66		44036	IWB44036	Kukri_c3187_1062	1B	34.62		7716	IWB7716	BS00029345_51	1B	31.2		26434	IWB26434	Excalibur_c43347_79	1B	4.87
34464	IWB34464	IAAV1869	1B	1.66		29957	IWB29957	Excalibur_rep_c103592_844	1B	35.36		41164	IWB41164	Kukri_c14149_462	1B	31.2		27655	IWB27655	Excalibur_c5635_277	1B	4.87
38394	IWB38394	Ku_c13515_171	1B	1.66		12504	IWB12504	BS00110278_51	1B	36.08		31700	IWB31700	GENE-0136_82	1B	31.7		28100	IWB28100	Excalibur_c6213_689	1B	4.87
73480	IWB73480	Tdurum_contig8081_2331	1B	1.66		25615	IWB25615	Excalibur_c3557_66	1B	36.08		38033	IWB38033	Ku_c10106_313	1B	31.79		30374	IWB30374	Excalibur_rep_c108957_344	1B	4.87
8148	IWB8148	BS00038929_51	1B	1.66		29956	IWB29956	Excalibur_rep_c103592_565	1B	36.08		37703	IWB37703	JD_c6360_288	1B	31.79		31659	IWB31659	GENE-0087_196	1B	4.87
10555	IWB10555	BS00071555_51	1B	1.66		29959	IWB29959	Excalibur_rep_c103592_955	1B	36.08		78899	IWA4849	wsnp_Ex_c8865_14815305	1B	31.79		31714	IWB31714	GENE-0163_519	1B	4.87
41124	IWB41124	Kukri_c13968_1342	1B	1.66		75739	IWA579	wsnp_BG606986B_Ta_2_1	1B	36.08		50261	IWB50261	Kukri_rep_c73393_848	1B	31.79		31895	IWB31895	GENE-0456_163	1B	4.87
46989	IWB46989	Kukri_c62285_336	1B	1.66		29471	IWB29471	Excalibur_c94658_59	1B	36.08		31964	IWB31964	GENE-0549_18	1B	31.79		35208	IWB35208	IAAV6503	1B	4.87
75593	IWA378	wsnp_BE591501B_Ta_2_1	1B	1.66		33179	IWB33179	GENE-3046_367	1B	36.08		6519	IWB6519	BS00012051_51	1B	32.05		35264	IWB35264	IAAV6888	1B	4.87
80147	IWA6581	wsnp_Ku_c16117_24917524	1B	1.66		30242	IWB30242	Excalibur_rep_c107035_354	1B	37.71		24118	IWB24118	Excalibur_c24217_1151	1B	32.22		42309	IWB42309	Kukri_c20401_674	1B	4.87
11880	IWB11880	BS00094498_51	1B	1.66		29758	IWB29758	Excalibur_rep_c101787_89	1B	37.71		69585	IWB69585	Tdurum_contig28668_124	1B	32.46		44216	IWB44216	Kukri_c33586_75	1B	4.87
31759	IWB31759	GENE-0235_131	1B	1.66		36329	IWB36329	IACX886	1B	39.31		65744	IWB65744	TA003801-1144	1B	32.46		46387	IWB46387	Kukri_c53962_102	1B	4.87
47169	IWB47169	Kukri_c6462_320	1B	1.66		54518	IWB54518	RAC875_c17651_1174	1B	39.44		75894	IWA792	wsnp_CAP11_c631_419930	1B	32.46		47506	IWB47506	Kukri_c7129_227	1B	4.87
69736	IWB69736	Tdurum_contig29228_114	1B	1.66		69351	IWB69351	Tdurum_contig27860_478	1B	39.85		71601	IWB71601	Tdurum_contig45357_821	1B	32.46		48975	IWB48975	Kukri_rep_c104321_201	1B	4.87
73015	IWB73015	Tdurum_contig65023_587	1B	1.66		41127	IWB41127	Kukri_c13978_132	1B	39.85		26359	IWB26359	Excalibur_c42588_225	1B	32.46		57269	IWB57269	RAC875_c37320_392	1B	4.87
76154	IWA1302	wsnp_Ex_c10233_16784994	1B	1.66		57512	IWB57512	RAC875_c39401_502	1B	39.85		8296	IWB8296	BS00041947_51	1B	32.63		59785	IWB59785	RAC875_c63624_753	1B	4.87
26008	IWB26008	Excalibur_c39191_82	1B	1.66		63855	IWB63855	RFL_Contig2176_932	1B	39.85		71872	IWB71872	Tdurum_contig48171_189	1B	32.63		64887	IWB64887	RFL_Contig5090_1154	1B	4.87
31782	IWB31782	GENE-0283_96	1B	1.66		58887	IWB58887	RAC875_c52957_154	1B	39.85		77095	IWA2504	wsnp_Ex_c2004_3770146	1B	32.89		66657	IWB66657	Tdurum_contig10663_267	1B	4.87
32306	IWB32306	GENE-1214_159	1B	1.66		13742	IWB13742	CAP7_c1137_53	1B	39.85		46227	IWB46227	Kukri_c52134_124	1B	33.85		67741	IWB67741	Tdurum_contig12812_182	1B	4.87
33337	IWB33337	GENE-3334_199	1B	1.66		70123	IWB70123	Tdurum_contig30877_235	1B	39.85		75428	IWA141	wsnp_BE443930B_Ta_2_2	1B	35.53		76834	IWA2150	wsnp_Ex_c16581_25100502	1B	4.87
49345	IWB49345	Kukri_rep_c108436_534	1B	1.66		69338	IWB69338	Tdurum_contig27843_281	1B	39.85		75417	IWA128	wsnp_BE443332B_Ta_2_2	1B	35.53		4735	IWB4735	BobWhite_rep_c49149_530	1B	4.87
71369	IWB71369	Tdurum_contig42856_1271	1B	1.66		73681	IWB73681	Tdurum_contig85180_99	1B	39.85		77842	IWA3502	wsnp_Ex_c34966_43196962	1B	36.33		4803	IWB4803	BobWhite_rep_c49751_629	1B	4.87
72329	IWB72329	Tdurum_contig53888_107	1B	1.66		26591	IWB26591	Excalibur_c44818_109	1B	39.85		78871	IWA4811	wsnp_Ex_c852_1657319	1B	36.33		5110	IWB5110	BobWhite_rep_c55186_299	1B	4.87
221	IWB221	BobWhite_c11460_291	1B	1.66		39942	IWB39942	Ku_c7195_2622	1B	39.85		12462	IWB12462	BS00110052_51	1B	36.33		5963	IWB5963	BS00004316_51	1B	4.87
6103	IWB6103	BS00009731_51	1B	1.66		69337	IWB69337	Tdurum_contig27843_142	1B	39.85		79457	IWA5561	wsnp_Ex_rep_c68712_67571580	1B	36.33		7232	IWB7232	BS00022736_51	1B	4.87
8257	IWB8257	BS00041010_51	1B	1.66		63852	IWB63852	RFL_Contig2176_1111	1B	39.85		35083	IWB35083	IAAV5744	1B	36.33		11293	IWB11293	BS00083306_51	1B	4.87
12169	IWB12169	BS00101360_51	1B	1.66		57510	IWB57510	RAC875_c39401_229	1B	39.85		10413	IWB10413	BS00069723_51	1B	36.49		11334	IWB11334	BS00084021_51	1B	4.87
35871	IWB35871	IACX2701	1B	1.66		7410	IWB7410	BS00023071_51	1B	39.85		8182	IWB8182	BS00039583_51	1B	37.49		11925	IWB11925	BS00095286_51	1B	4.87
36032	IWB36032	IACX5814	1B	1.66		63853	IWB63853	RFL_Contig2176_1163	1B	39.85		25483	IWB25483	Excalibur_c34625_281	1B	37.81		17273	IWB17273	D_contig94337_140	1B	4.87
39421	IWB39421	Ku_c42700_2798	1B	1.66		72499	IWB72499	Tdurum_contig56281_261	1B	40.47		12819	IWB12819	CAP11_c2974_53	1B	37.89		24097	IWB24097	Excalibur_c24105_135	1B	4.87
42728	IWB42728	Kukri_c2297_181	1B	1.66		66169	IWB66169	Tdurum_contig10023_235	1B	43.09		53019	IWB53019	RAC875_c103682_77	1B	38.05		24604	IWB24604	Excalibur_c27658_264	1B	4.87
12484	IWB12484	BS00110148_51	1B	1.66		9961	IWB9961	BS00067119_51	1B	46.02		65731	IWB65731	TA003725-0553	1B	38.05		27752	IWB27752	Excalibur_c5775_228	1B	4.87
40762	IWB40762	Kukri_c12151_467	1B	1.66		65180	IWB65180	RFL_Contig5937_1677	1B	47.39		62507	IWB62507	RAC875_rep_c119728_146	1B	38.05		28429	IWB28429	Excalibur_c66156_743	1B	4.87
58817	IWB58817	RAC875_c5227_1385	1B	1.66		65181	IWB65181	RFL_Contig5937_1699	1B	47.39		54760	IWB54760	RAC875_c19014_725	1B	38.05		29275	IWB29275	Excalibur_c89515_95	1B	4.87
72330	IWB72330	Tdurum_contig53888_350	1B	1.66		26166	IWB26166	Excalibur_c40808_441	1B	47.39		78189	IWA3945	wsnp_Ex_c4561_8184576	1B	38.05		30193	IWB30193	Excalibur_rep_c106310_500	1B	4.87
75426	IWA139	wsnp_be443797B_Ta_2_1	1B	1.66		31454	IWB31454	Excalibur_rep_c96924_118	1B	47.39		45407	IWB45407	Kukri_c4412_383	1B	38.05		31713	IWB31713	GENE-0158_358	1B	4.87
8611	IWB8611	BS00052075_51	1B	1.66		3260	IWB3260	BobWhite_c42716_71	1B	47.39		53084	IWB53084	RAC875_c10497_231	1B	38.05		31715	IWB31715	GENE-0163_949	1B	4.87
31732	IWB31732	GENE-0193_197	1B	1.66		12497	IWB12497	BS00110231_51	1B	47.39		37331	IWB37331	JD_c3116_778	1B	38.05		31976	IWB31976	GENE-0565_201	1B	4.87
59327	IWB59327	RAC875_c5796_424	1B	1.66		31201	IWB31201	Excalibur_rep_c72368_68	1B	47.39		51971	IWB51971	Ra_c37969_549	1B	38.05		34595	IWB34595	IAAV268	1B	4.87
65324	IWB65324	RFL_Contig981_1985	1B	1.66		58356	IWB58356	RAC875_c47427_75	1B	47.39		62157	IWB62157	RAC875_rep_c112555_200	1B	38.05		39683	IWB39683	Ku_c5960_496	1B	4.87
70882	IWB70882	Tdurum_contig42129_3350	1B	1.66		54559	IWB54559	RAC875_c1785_366	1B	47.39		35239	IWB35239	IAAV6731	1B	38.05		41254	IWB41254	Kukri_c147_1620	1B	4.87
72559	IWB72559	Tdurum_contig57127_56	1B	1.66		79166	IWA5186	wsnp_Ex_rep_c66255_64400455	1B	47.39		75673	IWA491	wsnp_BF478690B_Ta_2_1	1B	38.05		42629	IWB42629	Kukri_c22313_166	1B	4.87
72599	IWB72599	Tdurum_contig57731_412	1B	1.66		26167	IWB26167	Excalibur_c40808_534	1B	48.2		79833	IWA6107	wsnp_JD_c5659_6814240	1B	39.19		43158	IWB43158	Kukri_c25654_382	1B	4.87
73372	IWB73372	Tdurum_contig76507_422	1B	1.66		25341	IWB25341	Excalibur_c33470_175	1B	51.06		68866	IWB68866	Tdurum_contig20299_508	1B	39.53		45038	IWB45038	Kukri_c40439_366	1B	4.87
75400	IWA106	wsnp_BE442716B_Ta_2_1	1B	1.66		78352	IWA4155	wsnp_Ex_c5296_9365860	1B	51.72		68867	IWB68867	Tdurum_contig20299_601	1B	39.53		46204	IWB46204	Kukri_c51925_654	1B	4.87
79264	IWA5304	wsnp_Ex_rep_c66802_65172754	1B	1.66		71993	IWB71993	Tdurum_contig49651_546	1B	51.85		6916	IWB6916	BS00022124_51	1B	39.53		47034	IWB47034	Kukri_c6300_347	1B	4.87
26142	IWB26142	Excalibur_c4047_1130	1B	1.66		71992	IWB71992	Tdurum_contig49651_227	1B	51.85		68864	IWB68864	Tdurum_contig20299_142	1B	39.53		49337	IWB49337	Kukri_rep_c108299_221	1B	4.87
27852	IWB27852	Excalibur_c59016_839	1B	1.66		78350	IWA4153	wsnp_Ex_c5296_9365528	1B	51.85		7684	IWB7684	BS00028318_51	1B	39.53		52278	IWB52278	Ra_c5696_1556	1B	4.87
47638	IWB47638	Kukri_c75399_389	1B	1.66		78351	IWA4154	wsnp_Ex_c5296_9365847	1B	51.85		68865	IWB68865	Tdurum_contig20299_368	1B	39.53		53427	IWB53427	RAC875_c118477_79	1B	4.87
50530	IWB50530	Kukri_rep_c95031_104	1B	1.66		72324	IWB72324	Tdurum_contig53772_362	1B	51.85		70733	IWB70733	Tdurum_contig42016_333	1B	40.46		53585	IWB53585	RAC875_c1276_717	1B	4.87
65943	IWB65943	TA005233-0508	1B	1.66		4676	IWB4676	BobWhite_c9881_1312	1B	53.13		52956	IWB52956	RAC875_c102223_220	1B	40.62		55829	IWB55829	RAC875_c25692_343	1B	4.87
10897	IWB10897	BS00076696_51	1B	1.66		10729	IWB10729	BS00074328_51	1B	53.13		64848	IWB64848	RFL_Contig4977_2333	1B	40.62		57870	IWB57870	RAC875_c42715_856	1B	4.87
62805	IWB62805	RAC875_rep_c71685_445	1B	1.66		35712	IWB35712	IACX11634	1B	53.13		13836	IWB13836	CAP7_c1625_317	1B	40.94		58265	IWB58265	RAC875_c46581_420	1B	4.87
37720	IWB37720	JD_c64600_281	1B	1.66		21947	IWB21947	Excalibur_c11680_81	1B	53.13		26950	IWB26950	Excalibur_c48379_461	1B	42.37		64883	IWB64883	RFL_Contig5080_2394	1B	4.87
69662	IWB69662	Tdurum_contig28899_127	1B	1.66		35329	IWB35329	IAAV7352	1B	53.13		26192	IWB26192	Excalibur_c40993_1129	1B	43.33		65361	IWB65361	TA001211-0664	1B	4.87
7716	IWB7716	BS00029345_51	1B	1.66		60038	IWB60038	RAC875_c66649_186	1B	53.13		75690	IWA515	wsnp_BF485168B_Ta_2_1	1B	43.33		65755	IWB65755	TA003907-0995	1B	4.87
50916	IWB50916	Ra_c11303_359	1B	1.66		1416	IWB1416	BobWhite_c20621_683	1B	54.99		42820	IWB42820	Kukri_c23489_126	1B	45.64		73112	IWB73112	Tdurum_contig68637_256	1B	4.87
69082	IWB69082	Tdurum_contig25434_218	1B	1.66		5074	IWB5074	BobWhite_rep_c54139_273	1B	54.99		79513	IWA5635	wsnp_Ex_rep_c69766_68723140	1B	45.89		74655	IWB74655	tplb0038o14_634	1B	4.87
71008	IWB71008	Tdurum_contig42217_127	1B	1.66		1415	IWB1415	BobWhite_c20621_541	1B	54.99		31681	IWB31681	GENE-0120_431	1B	45.89		74997	IWB74997	tplb0052b04_1651	1B	4.87
15892	IWB15892	D_contig17842_656	1B	1.66		79597	IWA5749	wsnp_Ex_rep_c78209_74462664	1B	54.99		31680	IWB31680	GENE-0120_397	1B	45.89		75874	IWA764	wsnp_CAP11_c3968_1874257	1B	4.87
34448	IWB34448	IAAV178	1B	1.66		62270	IWB62270	RAC875_rep_c114694_99	1B	54.99		78878	IWA4819	wsnp_Ex_c8625_14468525	1B	46.05		78135	IWA3875	wsnp_Ex_c43586_49862663	1B	4.87
70319	IWB70319	Tdurum_contig32033_334	1B	1.66		35958	IWB35958	IACX4411	1B	54.99		49534	IWB49534	Kukri_rep_c111991_498	1B	46.05		79293	IWA5339	wsnp_Ex_rep_c66980_65419811	1B	4.87
33215	IWB33215	GENE-3085_533	1B	1.66		79708	IWA5915	wsnp_JD_c20621_18304110	1B	54.99		77185	IWA2626	wsnp_Ex_c21559_30710510	1B	46.05		801	IWB801	BobWhite_c15522_250	1B	4.87
71459	IWB71459	Tdurum_contig43910_687	1B	1.66		3330	IWB3330	BobWhite_c4375_347	1B	54.99		78512	IWA4361	wsnp_Ex_c58292_59652859	1B	46.39		2853	IWB2853	BobWhite_c3661_88	1B	4.87
71717	IWB71717	Tdurum_contig46780_203	1B	1.66		13447	IWB13447	CAP12_c544_164	1B	55.64		35960	IWB35960	IACX4461	1B	46.39		7016	IWB7016	BS00022304_51	1B	4.87
73804	IWB73804	Tdurum_contig92446_532	1B	1.66		51279	IWB51279	Ra_c17685_927	1B	55.64		54446	IWB54446	RAC875_c17313_2309	1B	47.23		12474	IWB12474	BS00110120_51	1B	4.87
10823	IWB10823	BS00075663_51	1B	1.66		56525	IWB56525	RAC875_c30786_411	1B	55.64		81497	IWA8474	wsnp_RFL_Contig3469_3608001	1B	47.96		17540	IWB17540	D_F5XZDLF01CSICV_77	1B	4.87
25098	IWB25098	Excalibur_c3140_697	1B	1.66		13134	IWB13134	CAP11_rep_c7035_189	1B	57.76		56758	IWB56758	RAC875_c32687_153	1B	48.46		17979	IWB17979	D_GB5Y7FA01BMOJY_241	1B	4.87
77679	IWA3295	wsnp_Ex_c30805_39678077	1B	1.66		18556	IWB18556	D_GBUVHFX01API9H_416	1B	58.53		28419	IWB28419	Excalibur_c66007_385	1B	49.04		19395	IWB19395	D_GDS7LZN02GBBZ2_143	1B	4.87
192	IWB192	BobWhite_c11235_370	1B	1.66		72607	IWB72607	Tdurum_contig57927_460	1B	59.57		75972	IWA946	wsnp_CAP12_c257_143515	1B	49.36		21929	IWB21929	Excalibur_c11598_1079	1B	4.87
28386	IWB28386	Excalibur_c65641_619	1B	1.66		72606	IWB72606	Tdurum_contig57927_171	1B	59.96		13289	IWB13289	CAP12_c2291_383	1B	49.36		23016	IWB23016	Excalibur_c17801_198	1B	4.87
50917	IWB50917	Ra_c11303_583	1B	1.66		7066	IWB7066	BS00022411_51	1B	59.96		61131	IWB61131	RAC875_c95548_156	1B	49.36		23553	IWB23553	Excalibur_c20863_318	1B	4.87
10049	IWB10049	BS00067434_51	1B	1.66		8318	IWB8318	BS00042340_51	1B	60.37		76625	IWA1890	wsnp_Ex_c1440_2764867	1B	49.36		31615	IWB31615	GENE-0019_1155	1B	4.87
12735	IWB12735	CAP11_c1969_268	1B	1.66		74776	IWB74776	tplb0043k02_463	1B	60.75		76624	IWA1889	wsnp_Ex_c1440_2764269	1B	49.36		31624	IWB31624	GENE-0032_951	1B	4.87
35253	IWB35253	IAAV6825	1B	1.66		74775	IWB74775	tplb0043k02_1114	1B	60.75		76951	IWA2315	wsnp_Ex_c18462_27305612	1B	49.36		31660	IWB31660	GENE-0087_561	1B	4.87
35800	IWB35800	IACX184	1B	1.66		27691	IWB27691	Excalibur_c56999_109	1B	60.75		23920	IWB23920	Excalibur_c23155_327	1B	49.93		31767	IWB31767	GENE-0254_148	1B	4.87
6814	IWB6814	BS00021946_51	1B	1.66		11512	IWB11512	BS00087544_51	1B	61		58254	IWB58254	RAC875_c46467_250	1B	50.5		31926	IWB31926	GENE-0496_408	1B	4.87
10524	IWB10524	BS00071083_51	1B	1.66		9452	IWB9452	BS00065108_51	1B	61.51		15063	IWB15063	CAP8_rep_c7343_88	1B	50.5		32968	IWB32968	GENE-2541_403	1B	4.87
11830	IWB11830	BS00093841_51	1B	1.66		9493	IWB9493	BS00065257_51	1B	61.51		11261	IWB11261	BS00082521_51	1B	50.5		33689	IWB33689	GENE-3956_349	1B	4.87
10444	IWB10444	BS00070139_51	1B	1.66		55332	IWB55332	RAC875_c22357_1053	1B	61.51		28518	IWB28518	Excalibur_c6892_274	1B	50.5		33690	IWB33690	GENE-3956_91	1B	4.87
8612	IWB8612	BS00052089_51	1B	1.66		46187	IWB46187	Kukri_c51735_79	1B	61.76		55428	IWB55428	RAC875_c22936_495	1B	50.5		34323	IWB34323	IAAV11	1B	4.87
9008	IWB9008	BS00063113_51	1B	1.66		4617	IWB4617	BobWhite_c9511_388	1B	62.28		3677	IWB3677	BobWhite_c48550_198	1B	50.5		34812	IWB34812	IAAV3998	1B	4.87
57854	IWB57854	RAC875_c42551_141	1B	1.66		56070	IWB56070	RAC875_c27472_443	1B	62.28		71348	IWB71348	Tdurum_contig42755_1086	1B	50.5		34850	IWB34850	IAAV423	1B	4.87
27773	IWB27773	Excalibur_c57972_116	1B	1.86		12325	IWB12325	BS00107675_51	1B	62.95		24205	IWB24205	Excalibur_c24663_1042	1B	50.5		35204	IWB35204	IAAV6464	1B	4.87
61963	IWB61963	RAC875_rep_c110403_532	1B	2.06		10286	IWB10286	BS00068327_51	1B	63.22		25200	IWB25200	Excalibur_c32411_288	1B	50.5		35370	IWB35370	IAAV7634	1B	4.87
64687	IWB64687	RFL_Contig4444_1745	1B	2.28		45410	IWB45410	Kukri_c44191_452	1B	63.66		73016	IWB73016	Tdurum_contig65046_52	1B	50.5		35375	IWB35375	IAAV7704	1B	4.87
7939	IWB7939	BS00033681_51	1B	2.61		58214	IWB58214	RAC875_c46093_492	1B	63.94		10143	IWB10143	BS00067769_51	1B	50.5		36174	IWB36174	IACX6800	1B	4.87
6900	IWB6900	BS00022089_51	1B	2.61		3831	IWB3831	BobWhite_c54288_98	1B	65.42		14950	IWB14950	CAP8_c818_370	1B	50.5		37173	IWB37173	JD_c2070_563	1B	4.87
81246	IWA8065	wsnp_Ra_c7527_12935330	1B	2.61		73492	IWB73492	Tdurum_contig81273_475	1B	66.68		74900	IWB74900	tplb0048b10_1365	1B	50.5		37340	IWB37340	JD_c3173_947	1B	4.87
10997	IWB10997	BS00078228_51	1B	2.61		11625	IWB11625	BS00089790_51	1B	66.68		11183	IWB11183	BS00081396_51	1B	50.5		38342	IWB38342	Ku_c12689_1094	1B	4.87
75427	IWA140	wsnp_BE443930B_Ta_2_1	1B	2.82		71194	IWB71194	Tdurum_contig42491_666	1B	67.44		4734	IWB4734	BobWhite_rep_c49133_71	1B	50.5		38781	IWB38781	Ku_c21412_196	1B	4.87
81258	IWA8081	wsnp_Ra_c8484_14372772	1B	2.82		22334	IWB22334	Excalibur_c13879_930	1B	67.71		5184	IWB5184	BobWhite_rep_c57575_65	1B	50.5		43365	IWB43365	Kukri_c26973_189	1B	4.87
81005	IWA7734	wsnp_Ra_c21032_30370234	1B	2.82		35108	IWB35108	IAAV5863	1B	68.24		11618	IWB11618	BS00089563_51	1B	50.5		47522	IWB47522	Kukri_c7192_1077	1B	4.87
76886	IWA2221	wsnp_Ex_c17452_26163465	1B	2.82		1373	IWB1373	BobWhite_c2027_350	1B	68.78		10196	IWB10196	BS00067971_51	1B	50.5		48180	IWB48180	Kukri_c8943_1381	1B	4.87
9703	IWB9703	BS00066046_51	1B	2.82		44898	IWB44898	Kukri_c39223_831	1B	69.18		30252	IWB30252	Excalibur_rep_c107218_71	1B	50.5		49683	IWB49683	Kukri_rep_c115647_349	1B	4.87
56493	IWB56493	RAC875_c30569_210	1B	2.82		1371	IWB1371	BobWhite_c2027_215	1B	69.18		73964	IWB73964	Tdurum_contig969_209	1B	50.5		50150	IWB50150	Kukri_rep_c71840_754	1B	4.87
65091	IWB65091	RFL_Contig5706_1294	1B	2.82		3934	IWB3934	BobWhite_c5655_300	1B	70.39		11707	IWB11707	BS00091465_51	1B	50.5		53645	IWB53645	RAC875_c13012_1598	1B	4.87
79301	IWA5348	wsnp_Ex_rep_c67036_65492436	1B	2.82		2019	IWB2019	BobWhite_c26569_190	1B	70.68		12327	IWB12327	BS00107749_51	1B	50.5		57764	IWB57764	RAC875_c41675_396	1B	4.87
81259	IWA8082	wsnp_Ra_c8484_14372815	1B	2.82		74534	IWB74534	tplb0034e16_925	1B	70.95		47923	IWB47923	Kukri_c8235_371	1B	50.58		60166	IWB60166	RAC875_c6825_202	1B	4.87
74145	IWB74145	tplb0023b14_704	1B	2.82		21547	IWB21547	Excalibur_c10111_85	1B	70.95		11230	IWB11230	BS00082071_51	1B	50.58		60822	IWB60822	RAC875_c85881_200	1B	4.87
80556	IWA7119	wsnp_Ku_c4951_8856170	1B	2.82		62674	IWB62674	RAC875_rep_c70332_961	1B	70.95		80698	IWA7317	wsnp_Ku_c8235_14030979	1B	50.58		63418	IWB63418	RAC875_s110549_274	1B	4.87
51640	IWB51640	Ra_c26829_375	1B	3.24		81515	IWA8507	wsnp_RFL_Contig3738_3992954	1B	70.95		78237	IWA4006	wsnp_Ex_c4808_8584315	1B	50.58		65400	IWB65400	TA001459-1122	1B	4.87
80275	IWA6758	wsnp_Ku_c24323_34285350	1B	3.24		21546	IWB21546	Excalibur_c10111_127	1B	70.95		73514	IWB73514	Tdurum_contig8158_269	1B	51.99		65404	IWB65404	TA001473-0980	1B	4.87
72708	IWB72708	Tdurum_contig60052_184	1B	3.24		74533	IWB74533	tplb0034e16_1165	1B	70.95		36104	IWB36104	IACX6064	1B	51.99		65587	IWB65587	TA002664-0848	1B	4.87
80220	IWA6684	wsnp_Ku_c20139_29729256	1B	3.24		73429	IWB73429	Tdurum_contig777_260	1B	70.95		5926	IWB5926	BS00003934_51	1B	51.99		65804	IWB65804	TA004235-0297	1B	4.87
43423	IWB43423	Kukri_c27343_503	1B	3.62		52606	IWB52606	Ra_c7324_1464	1B	71.61		71367	IWB71367	Tdurum_contig42852_667	1B	51.99		65873	IWB65873	TA004698-0181	1B	4.87
77274	IWA2753	wsnp_Ex_c2278_4270123	1B	3.62		74754	IWB74754	tplb0043a07_1521	1B	71.61		59153	IWB59153	RAC875_c55891_712	1B	51.99		65973	IWB65973	TA005390-1205	1B	4.87
35028	IWB35028	IAAV5455	1B	3.62		52607	IWB52607	Ra_c7324_527	1B	71.61		9482	IWB9482	BS00065217_51	1B	51.99		66007	IWB66007	TA005699-1050	1B	4.87
62737	IWB62737	RAC875_rep_c70937_1065	1B	3.62		74755	IWB74755	tplb0043a07_880	1B	71.61		22510	IWB22510	Excalibur_c14911_976	1B	51.99		68801	IWB68801	Tdurum_contig19376_810	1B	4.87
34661	IWB34661	IAAV3082	1B	3.62		11858	IWB11858	BS00094237_51	1B	72.53		58168	IWB58168	RAC875_c45678_1083	1B	52.37		68890	IWB68890	Tdurum_contig20702_274	1B	4.87
62738	IWB62738	RAC875_rep_c70937_641	1B	3.62		34585	IWB34585	IAAV2619	1B	73.03		59152	IWB59152	RAC875_c55891_659	1B	52.37		71196	IWB71196	Tdurum_contig42493_605	1B	4.87
79392	IWA5474	wsnp_Ex_rep_c67942_66669791	1B	3.62		13006	IWB13006	CAP11_c6406_71	1B	73.03		8187	IWB8187	BS00039740_51	1B	52.92		74219	IWB74219	tplb0025b13_2792	1B	4.87
35412	IWB35412	IAAV7936	1B	3.79		13005	IWB13005	CAP11_c6406_104	1B	73.03		73045	IWB73045	Tdurum_contig66511_957	1B	53.43		75020	IWB75020	tplb0053b16_1030	1B	4.87
21121	IWB21121	Ex_c67541_975	1B	3.79		75028	IWB75028	tplb0053e09_1284	1B	73.16		71822	IWB71822	Tdurum_contig47550_699	1B	54.3		79120	IWA5133	wsnp_Ex_rep_c105244_89727546	1B	4.87
76450	IWA1680	wsnp_Ex_c12774_20272038	1B	3.79		77837	IWA3497	wsnp_Ex_c34765_43024979	1B	73.3		47726	IWB47726	Kukri_c7770_176	1B	54.3		264	IWB264	BobWhite_c11817_376	1B	4.87
2788	IWB2788	BobWhite_c35520_397	1B	3.79		44899	IWB44899	Kukri_c39223_871	1B	73.67		73694	IWB73694	Tdurum_contig85620_467	1B	54.38		1958	IWB1958	BobWhite_c26_1245	1B	4.87
27767	IWB27767	Excalibur_c57881_200	1B	3.79		28242	IWB28242	Excalibur_c63885_115	1B	74.05		164	IWB164	BobWhite_c11044_322	1B	54.38		4274	IWB4274	BobWhite_c7063_276	1B	4.87
13266	IWB13266	CAP12_c1981_78	1B	4.59		12356	IWB12356	BS00108257_51	1B	74.05		64623	IWB64623	RFL_Contig4235_707	1B	54.8		4509	IWB4509	BobWhite_c872_311	1B	4.87
64721	IWB64721	RFL_Contig4559_486	1B	4.59		42466	IWB42466	Kukri_c21276_816	1B	74.05		41378	IWB41378	Kukri_c15391_468	1B	54.8		4978	IWB4978	BobWhite_rep_c51917_234	1B	4.87
79537	IWA5665	wsnp_Ex_rep_c69986_68942866	1B	4.59		42465	IWB42465	Kukri_c21276_1056	1B	74.05		72730	IWB72730	Tdurum_contig604_356	1B	54.8		6550	IWB6550	BS00012321_51	1B	4.87
63392	IWB63392	RAC875_s105188_92	1B	4.59		77670	IWA3284	wsnp_Ex_c30552_39457767	1B	74.05		35689	IWB35689	IACX11320	1B	54.8		6620	IWB6620	BS00015528_51	1B	4.87
77104	IWA2517	wsnp_Ex_c2025_3799847	1B	4.59		3768	IWB3768	BobWhite_c5242_400	1B	74.33		8944	IWB8944	BS00062880_51	1B	54.8		7133	IWB7133	BS00022521_51	1B	4.87
79536	IWA5664	wsnp_Ex_rep_c69986_68942834	1B	4.59		70380	IWB70380	Tdurum_contig32775_78	1B	75.01		77301	IWA2789	wsnp_Ex_c23235_32471358	1B	55.04		9167	IWB9167	BS00063979_51	1B	4.87
35083	IWB35083	IAAV5744	1B	4.59		51317	IWB51317	Ra_c18630_284	1B	75.13		78967	IWA4939	wsnp_Ex_c9577_15857465	1B	55.04		9627	IWB9627	BS00065737_51	1B	4.87
77842	IWA3502	wsnp_Ex_c34966_43196962	1B	4.59		56046	IWB56046	RAC875_c27273_334	1B	75.13		78781	IWA4703	wsnp_Ex_c7585_12957020	1B	55.04		9658	IWB9658	BS00065882_51	1B	4.87
46165	IWB46165	Kukri_c51474_334	1B	4.59		1304	IWB1304	BobWhite_c19733_149	1B	75.13		40953	IWB40953	Kukri_c13043_1084	1B	55.04		11741	IWB11741	BS00091993_51	1B	4.87
60853	IWB60853	RAC875_c865_1936	1B	4.59		20313	IWB20313	Ex_c25733_348	1B	76.45		11437	IWB11437	BS00086083_51	1B	55.04		15340	IWB15340	D_contig05173_749	1B	4.87
12462	IWB12462	BS00110052_51	1B	4.59		60663	IWB60663	RAC875_c818_1185	1B	76.84		80071	IWA6479	wsnp_Ku_c13043_20902807	1B	55.04		26732	IWB26732	Excalibur_c46114_728	1B	4.87
63003	IWB63003	RAC875_rep_c74070_518	1B	4.59		80782	IWA7422	wsnp_Ku_rep_c107952_93214466	1B	76.84		80858	IWA7528	wsnp_Ku_rep_c89089_82009285	1B	55.04		27619	IWB27619	Excalibur_c56029_277	1B	4.87
80997	IWA7723	wsnp_Ra_c2027_3945764	1B	4.59		35340	IWB35340	IAAV7428	1B	76.84		21657	IWB21657	Excalibur_c10496_651	1B	55.04		33049	IWB33049	GENE-2762_144	1B	4.87
68856	IWB68856	Tdurum_contig20191_171	1B	4.59		63739	IWB63739	RFL_Contig1823_1044	1B	78.62		77371	IWA2890	wsnp_Ex_c24318_33562395	1B	55.04		34657	IWB34657	IAAV3057	1B	4.87
25239	IWB25239	Excalibur_c32708_488	1B	4.59		72142	IWB72142	Tdurum_contig50988_500	1B	78.62		80491	IWA7040	wsnp_Ku_c4175_7603236	1B	55.04		34716	IWB34716	IAAV3431	1B	4.87
80742	IWA7375	wsnp_Ku_c9971_16598986	1B	4.59		70079	IWB70079	Tdurum_contig30664_181	1B	78.62		3990	IWB3990	BobWhite_c5812_440	1B	55.04		35015	IWB35015	IAAV5364	1B	4.87
11938	IWB11938	BS00095568_51	1B	4.59		36563	IWB36563	Jagger_c3757_131	1B	78.62		65886	IWB65886	TA004824-0802	1B	55.04		35406	IWB35406	IAAV7915	1B	4.87
34939	IWB34939	IAAV4866	1B	4.59		12093	IWB12093	BS00099794_51	1B	78.62		78968	IWA4940	wsnp_Ex_c9577_15857679	1B	55.04		38396	IWB38396	Ku_c13532_1765	1B	4.87
79457	IWA5561	wsnp_Ex_rep_c68712_67571580	1B	4.59		1725	IWB1725	BobWhite_c23617_167	1B	78.62		80857	IWA7527	wsnp_Ku_rep_c89089_82009060	1B	55.04		42185	IWB42185	Kukri_c19709_407	1B	4.87
80996	IWA7722	wsnp_Ra_c2027_3945713	1B	4.59		29150	IWB29150	Excalibur_c8585_561	1B	78.62		19712	IWB19712	Ex_c11930_509	1B	55.04		46956	IWB46956	Kukri_c61725_199	1B	4.87
77909	IWA3588	wsnp_Ex_c3681_6716255	1B	4.59		29151	IWB29151	Excalibur_c8585_701	1B	78.62		29348	IWB29348	Excalibur_c9149_1789	1B	55.04		48590	IWB48590	Kukri_rep_c101022_707	1B	4.87
78871	IWA4811	wsnp_Ex_c852_1657319	1B	4.59		12399	IWB12399	BS00109244_51	1B	78.62		51663	IWB51663	Ra_c2748_671	1B	55.04		49765	IWB49765	Kukri_rep_c68217_1456	1B	4.87
33517	IWB33517	GENE-3626_308	1B	4.59		81539	IWA8543	wsnp_RFL_Contig3951_4390396	1B	80.27		81059	IWA7811	wsnp_Ra_c2748_5223434	1B	55.04		58644	IWB58644	RAC875_c50407_177	1B	4.87
76059	IWA1109	wsnp_CAP7_c940_480745	1B	4.59		5810	IWB5810	BS00002484_51	1B	80.27		44942	IWB44942	Kukri_c39698_228	1B	55.04		60709	IWB60709	RAC875_c82649_146	1B	4.87
35076	IWB35076	IAAV5704	1B	4.59		13876	IWB13876	CAP7_c199_62	1B	80.27		70037	IWB70037	Tdurum_contig30517_174	1B	55.04		61004	IWB61004	RAC875_c90431_275	1B	4.87
51782	IWB51782	Ra_c3083_982	1B	4.59		46686	IWB46686	Kukri_c57725_146	1B	80.27		40955	IWB40955	Kukri_c13043_832	1B	55.04		63414	IWB63414	RAC875_s110045_62	1B	4.87
10413	IWB10413	BS00069723_51	1B	4.59		75829	IWA696	wsnp_CAP11_c1902_1022590	1B	80.27		70039	IWB70039	Tdurum_contig30517_578	1B	55.04		63417	IWB63417	RAC875_s110549_201	1B	4.87
52558	IWB52558	Ra_c71973_691	1B	4.59		10454	IWB10454	BS00070285_51	1B	80.27		29347	IWB29347	Excalibur_c9149_1326	1B	55.04		65660	IWB65660	TA003204-1339	1B	4.87
77908	IWA3587	wsnp_Ex_c3681_6715277	1B	4.59		6805	IWB6805	BS00021934_51	1B	80.41		44943	IWB44943	Kukri_c39698_278	1B	55.04		72041	IWB72041	Tdurum_contig5008_556	1B	4.87
13110	IWB13110	CAP11_rep_c5039_201	1B	4.59		73736	IWB73736	Tdurum_contig8840_237	1B	82.81		75852	IWA734	wsnp_CAP11_c287_244799	1B	55.04		74222	IWB74222	tplb0025b13_372	1B	4.87
80995	IWA7721	wsnp_Ra_c2027_3943938	1B	4.59		73737	IWB73737	Tdurum_contig8840_540	1B	82.81		40167	IWB40167	Ku_c956_1797	1B	55.04		74996	IWB74996	tplb0052b04_1104	1B	4.87
5511	IWB5511	BobWhite_rep_c64920_402	1B	4.93		81538	IWA8542	wsnp_RFL_Contig395_4387107	1B	82.81		70038	IWB70038	Tdurum_contig30517_310	1B	55.04		76678	IWA1958	wsnp_Ex_c1493_2862065	1B	4.87
80905	IWA7594	wsnp_Ra_c12888_20519578	1B	4.93		73738	IWB73738	Tdurum_contig8840_575	1B	82.81		34775	IWB34775	IAAV3802	1B	55.04		78503	IWA4350	wsnp_Ex_c5780_10154132	1B	4.87
10646	IWB10646	BS00073132_51	1B	4.93		36293	IWB36293	IACX8359	1B	82.81		40954	IWB40954	Kukri_c13043_1293	1B	55.04		80752	IWA7385	wsnp_Ku_rep_c101863_88951284	1B	4.87
51889	IWB51889	Ra_c34433_417	1B	4.93		16699	IWB16699	D_contig36766_228	1B	82.81		48875	IWB48875	Kukri_rep_c103359_233	1B	55.04		80897	IWA7578	wsnp_Ra_c12151_19543036	1B	4.87
78388	IWA4198	wsnp_Ex_c5388_9527189	1B	5.11		11885	IWB11885	BS00094562_51	1B	82.81		79144	IWA5160	wsnp_Ex_rep_c107911_91350930	1B	55.04		2387	IWB2387	BobWhite_c3068_393	1B	4.87
58266	IWB58266	RAC875_c46646_549	1B	5.11		631	IWB631	BobWhite_c14362_86	1B	83.32		76740	IWA2040	wsnp_Ex_c15611_23928961	1B	55.04		4795	IWB4795	BobWhite_rep_c49610_521	1B	4.87
65832	IWB65832	TA004407-0898	1B	5.11		8840	IWB8840	BS00061472_51	1B	84.46		48255	IWB48255	Kukri_c9133_534	1B	55.04		5660	IWB5660	BobWhite_s63351_73	1B	4.87
31478	IWB31478	Excalibur_s102212_259	1B	5.11		44883	IWB44883	Kukri_c39079_635	1B	91.49		77158	IWA2586	wsnp_Ex_c21198_30326388	1B	55.04		5980	IWB5980	BS00004418_51	1B	4.87
79810	IWA6073	wsnp_JD_c4641_5774711	1B	5.11		68743	IWB68743	Tdurum_contig18557_228	1B	92.6		77302	IWA2790	wsnp_Ex_c23235_32471767	1B	55.04		6773	IWB6773	BS00021870_51	1B	4.87
14484	IWB14484	CAP7_s12849_67	1B	5.11		11007	IWB11007	BS00078414_51	1B	92.6		79143	IWA5159	wsnp_Ex_rep_c107911_91350866	1B	55.04		8749	IWB8749	BS00058718_51	1B	4.87
14999	IWB14999	CAP8_c9553_109	1B	5.11		72443	IWB72443	Tdurum_contig55429_116	1B	92.6		77159	IWA2588	wsnp_Ex_c21198_30327016	1B	55.04		11757	IWB11757	BS00092426_51	1B	4.87
75943	IWA890	wsnp_CAP11_rep_c8576_3700031	1B	5.11		35847	IWB35847	IACX2234	1B	92.6		77370	IWA2889	wsnp_Ex_c24318_33561600	1B	55.04		14518	IWB14518	CAP8_c1356_189	1B	4.87
47133	IWB47133	Kukri_c64195_1044	1B	5.32		72444	IWB72444	Tdurum_contig55429_147	1B	92.6		78302	IWA4091	wsnp_Ex_c5101_9053178	1B	55.04		22868	IWB22868	Excalibur_c16851_835	1B	4.87
52443	IWB52443	Ra_c68984_1882	1B	5.6		73284	IWB73284	Tdurum_contig75589_317	1B	92.6		76741	IWA2041	wsnp_Ex_c15611_23929128	1B	55.04		27323	IWB27323	Excalibur_c52484_106	1B	4.87
28554	IWB28554	Excalibur_c7035_155	1B	5.6		62262	IWB62262	RAC875_rep_c114580_267	1B	92.84		78780	IWA4702	wsnp_Ex_c7585_12955306	1B	55.04		31769	IWB31769	GENE-0256_368	1B	4.87
35581	IWB35581	IAAV9039	1B	5.6		48711	IWB48711	Kukri_rep_c102001_420	1B	92.84		21824	IWB21824	Excalibur_c112015_118	1B	55.04		31874	IWB31874	GENE-0427_115	1B	4.87
79002	IWA4987	wsnp_Ex_c9960_16397347	1B	5.6		81286	IWA8123	wsnp_Ra_rep_c106049_89905448	1B	92.84		34907	IWB34907	IAAV4667	1B	55.04		34618	IWB34618	IAAV2838	1B	4.87
27097	IWB27097	Excalibur_c49906_385	1B	5.83		48712	IWB48712	Kukri_rep_c102001_59	1B	92.84		45450	IWB45450	Kukri_c44509_455	1B	55.04		34818	IWB34818	IAAV4055	1B	4.87
60913	IWB60913	RAC875_c87890_312	1B	5.83		61363	IWB61363	RAC875_rep_c104133_703	1B	92.84		48254	IWB48254	Kukri_c9133_2211	1B	55.04		35194	IWB35194	IAAV6407	1B	4.87
24627	IWB24627	Excalibur_c27798_1068	1B	5.83		75958	IWA919	wsnp_CAP12_c1337_682282	1B	92.84		78301	IWA4090	wsnp_Ex_c5101_9052671	1B	55.04		35414	IWB35414	IAAV798	1B	4.87
35864	IWB35864	IACX2578	1B	5.83		27960	IWB27960	Excalibur_c60382_77	1B	92.84		77300	IWA2788	wsnp_Ex_c23230_32466568	1B	55.04		35554	IWB35554	IAAV8883	1B	4.87
72647	IWB72647	Tdurum_contig59449_400	1B	5.83		39347	IWB39347	Ku_c39079_214	1B	92.84		3338	IWB3338	BobWhite_c43917_288	1B	55.04		35739	IWB35739	IACX13378	1B	4.87
47134	IWB47134	Kukri_c64195_1203	1B	5.83		48673	IWB48673	Kukri_rep_c101649_404	1B	92.84		8901	IWB8901	BS00062724_51	1B	55.04		44455	IWB44455	Kukri_c35521_117	1B	4.87
60912	IWB60912	RAC875_c87890_234	1B	5.83		31174	IWB31174	Excalibur_rep_c71107_517	1B	92.84		76494	IWA1729	wsnp_Ex_c13109_20725640	1B	55.04		45510	IWB45510	Kukri_c45137_137	1B	4.87
11607	IWB11607	BS00089313_51	1B	5.83		74539	IWB74539	tplb0034g09_1257	1B	93.21		75197	IWB75197	tplb0059a20_709	1B	56.16		55745	IWB55745	RAC875_c25100_89	1B	4.87
72646	IWB72646	Tdurum_contig59449_249	1B	5.83		64868	IWB64868	RFL_Contig5022_2001	1B	93.21		42110	IWB42110	Kukri_c1932_624	1B	62.36		56393	IWB56393	RAC875_c29906_275	1B	4.87
61058	IWB61058	RAC875_c92464_53	1B	5.83		33491	IWB33491	GENE-3606_1331	1B	93.83		13769	IWB13769	CAP7_c12113_388	1B	68.68		58702	IWB58702	RAC875_c50872_470	1B	4.87
77495	IWA3057	wsnp_Ex_c26620_35859364	1B	5.83		55065	IWB55065	RAC875_c20798_336	1B	93.83		16994	IWB16994	D_contig64246_320	1B	68.76		61851	IWB61851	RAC875_rep_c109118_164	1B	4.87
27095	IWB27095	Excalibur_c49906_242	1B	5.83		36268	IWB36268	IACX8074	1B	93.83		62204	IWB62204	RAC875_rep_c113316_305	1B	69		63777	IWB63777	RFL_Contig1952_781	1B	4.87
30875	IWB30875	Excalibur_rep_c67541_1585	1B	5.83		36371	IWB36371	IACX9290	1B	93.83		61639	IWB61639	RAC875_rep_c106876_446	1B	69.4		64274	IWB64274	RFL_Contig3232_1308	1B	4.87
47132	IWB47132	Kukri_c64195_104	1B	5.83		31871	IWB31871	GENE-0416_480	1B	93.83		61640	IWB61640	RAC875_rep_c106876_558	1B	69.4		64576	IWB64576	RFL_Contig4059_310	1B	4.87
44285	IWB44285	Kukri_c34182_125	1B	5.83		7694	IWB7694	BS00028747_51	1B	95.32		44558	IWB44558	Kukri_c36329_526	1B	69.49		67022	IWB67022	Tdurum_contig11334_554	1B	4.87
47135	IWB47135	Kukri_c64195_346	1B	5.83		57627	IWB57627	RAC875_c4047_115	1B	95.58		10104	IWB10104	BS00067627_51	1B	69.74		68553	IWB68553	Tdurum_contig16541_89	1B	4.87
11168	IWB11168	BS00081125_51	1B	5.83		57628	IWB57628	RAC875_c4047_90	1B	95.58		625	IWB625	BobWhite_c14304_687	1B	71.13		70475	IWB70475	Tdurum_contig34019_260	1B	4.87
11284	IWB11284	BS00083072_51	1B	5.83		4213	IWB4213	BobWhite_c6664_386	1B	96.94		57197	IWB57197	RAC875_c36559_1994	1B	72.65		70816	IWB70816	Tdurum_contig42092_353	1B	4.87
29292	IWB29292	Excalibur_c90096_77	1B	5.83		31676	IWB31676	GENE-0115_375	1B	98.2		64025	IWB64025	RFL_Contig2686_285	1B	72.65		72066	IWB72066	Tdurum_contig50355_685	1B	4.87
79242	IWA5278	wsnp_Ex_rep_c66643_64952627	1B	5.83		59155	IWB59155	RAC875_c55934_165	1B	98.2		41175	IWB41175	Kukri_c14239_1995	1B	72.65		73727	IWB73727	Tdurum_contig87227_108	1B	4.87
63890	IWB63890	RFL_Contig2270_1560	1B	5.83		43860	IWB43860	Kukri_c30490_328	1B	98.2		64027	IWB64027	RFL_Contig2686_571	1B	72.65		74242	IWB74242	tplb0025i03_346	1B	4.87
80210	IWA6674	wsnp_Ku_c19618_29134473	1B	5.83		9292	IWB9292	BS00064471_51	1B	98.2		64026	IWB64026	RFL_Contig2686_438	1B	72.65		79316	IWA5370	wsnp_Ex_rep_c67198_65702998	1B	4.87
47136	IWB47136	Kukri_c64195_432	1B	5.83		41428	IWB41428	Kukri_c1565_111	1B	98.2		2681	IWB2681	BobWhite_c34267_459	1B	72.65		57	IWB57	BobWhite_c10402_170	1B	4.87
74758	IWB74758	tplb0043a23_530	1B	6.12		47986	IWB47986	Kukri_c8395_1352	1B	99.19		39199	IWB39199	Ku_c33271_432	1B	72.65		3239	IWB3239	BobWhite_c4246_292	1B	4.87
31673	IWB31673	GENE-0107_807	1B	6.12		22618	IWB22618	Excalibur_c15389_501	1B	99.19		61202	IWB61202	RAC875_c97479_160	1B	72.65		4184	IWB4184	BobWhite_c65478_119	1B	4.87
44100	IWB44100	Kukri_c32430_109	1B	6.12		72032	IWB72032	Tdurum_contig4997_816	1B	99.19		7018	IWB7018	BS00022314_51	1B	72.65		4511	IWB4511	BobWhite_c872_620	1B	4.87
80473	IWA7017	wsnp_Ku_c39862_48205590	1B	6.12		72031	IWB72031	Tdurum_contig4997_178	1B	99.19		51921	IWB51921	Ra_c35710_395	1B	72.65		5046	IWB5046	BobWhite_rep_c53595_274	1B	4.87
78660	IWA4556	wsnp_Ex_c6611_11451949	1B	6.12		65512	IWB65512	TA002215-1444	1B	99.19		53437	IWB53437	RAC875_c1188_531	1B	72.65		5753	IWB5753	BS00000487_51	1B	4.87
78661	IWA4557	wsnp_Ex_c6611_11452297	1B	6.12		72033	IWB72033	Tdurum_contig4997_974	1B	99.19		67865	IWB67865	Tdurum_contig13117_1316	1B	72.65		7727	IWB7727	BS00029416_51	1B	4.87
77688	IWA3307	wsnp_Ex_c30969_39821293	1B	6.18		8096	IWB8096	BS00037246_51	1B	99.19		50027	IWB50027	Kukri_rep_c70501_255	1B	72.65		11196	IWB11196	BS00081569_51	1B	4.87
7365	IWB7365	BS00023001_51	1B	6.18		8097	IWB8097	BS00037250_51	1B	99.19		80171	IWA6614	wsnp_Ku_c17017_26019611	1B	72.65		11540	IWB11540	BS00087988_51	1B	4.87
8272	IWB8272	BS00041355_51	1B	6.18		48008	IWB48008	Kukri_c84547_404	1B	101.02		13336	IWB13336	CAP12_c2858_94	1B	72.65		12005	IWB12005	BS00097523_51	1B	4.87
12619	IWB12619	BS00111033_51	1B	6.18		28978	IWB28978	Excalibur_c80977_396	1B	101.75		34598	IWB34598	IAAV2683	1B	73.14		12252	IWB12252	BS00105606_51	1B	4.87
35922	IWB35922	IACX3408	1B	6.18		11303	IWB11303	BS00083500_51	1B	102.18		43220	IWB43220	Kukri_c25961_166	1B	73.14		12452	IWB12452	BS00109971_51	1B	4.87
74185	IWB74185	tplb0024i15_1754	1B	6.37		73865	IWB73865	Tdurum_contig93330_263	1B	102.18		35053	IWB35053	IAAV5588	1B	73.14		12561	IWB12561	BS00110545_51	1B	4.87
72962	IWB72962	Tdurum_contig63834_340	1B	6.81		9706	IWB9706	BS00066052_51	1B	102.18		36145	IWB36145	IACX6346	1B	73.14		16115	IWB16115	D_contig22896_682	1B	4.87
81187	IWA7982	wsnp_Ra_c5088_9081927	1B	6.81		73866	IWB73866	Tdurum_contig93330_656	1B	102.18		53013	IWB53013	RAC875_c103613_441	1B	73.3		18174	IWB18174	D_GBB4FNX01B0JBC_195	1B	4.87
29900	IWB29900	Excalibur_rep_c103109_88	1B	6.81		34471	IWB34471	IAAV1913	1B	102.18		11589	IWB11589	BS00089031_51	1B	73.3		19584	IWB19584	Ex_c103126_573	1B	4.87
10630	IWB10630	BS00072982_51	1B	6.81		8053	IWB8053	BS00036439_51	1B	102.18		28295	IWB28295	Excalibur_c64439_87	1B	73.47		20364	IWB20364	Ex_c2725_1442	1B	4.87
52413	IWB52413	Ra_c6701_506	1B	6.81		35677	IWB35677	IACX11266	1B	102.18		42331	IWB42331	Kukri_c20486_255	1B	73.47		27669	IWB27669	Excalibur_c56657_282	1B	4.87
1576	IWB1576	BobWhite_c22303_121	1B	6.81		7427	IWB7427	BS00023105_51	1B	102.18		53874	IWB53874	RAC875_c1413_597	1B	74.03		31748	IWB31748	GENE-0211_446	1B	4.87
72078	IWB72078	Tdurum_contig50473_889	1B	6.81		7059	IWB7059	BS00022398_51	1B	102.18		67348	IWB67348	Tdurum_contig11896_550	1B	74.03		31766	IWB31766	GENE-0254_122	1B	4.87
80881	IWA7560	wsnp_Ra_c11232_18256748	1B	6.81		40850	IWB40850	Kukri_c1259_864	1B	102.18		73156	IWB73156	Tdurum_contig69792_167	1B	74.03		31879	IWB31879	GENE-0433_66	1B	4.87
80397	IWA6917	wsnp_Ku_c33028_42580216	1B	6.81		31941	IWB31941	GENE-0514_210	1B	102.18		48469	IWB48469	Kukri_c9752_793	1B	74.03		32519	IWB32519	GENE-1529_694	1B	4.87
13774	IWB13774	CAP7_c12162_251	1B	6.81		34652	IWB34652	IAAV3040	1B	102.18		36733	IWB36733	Jagger_c7242_85	1B	74.67		38350	IWB38350	Ku_c12783_286	1B	4.87
60063	IWB60063	RAC875_c6701_291	1B	6.81		28298	IWB28298	Excalibur_c64479_512	1B	102.18		22662	IWB22662	Excalibur_c15617_425	1B	74.91		38368	IWB38368	Ku_c1312_1194	1B	4.87
78392	IWA4203	wsnp_Ex_c53976_57027635	1B	6.81		11634	IWB11634	BS00089959_51	1B	102.18		22074	IWB22074	Excalibur_c1236_840	1B	74.91		41143	IWB41143	Kukri_c14040_499	1B	4.87
42604	IWB42604	Kukri_c22155_1010	1B	6.81		22483	IWB22483	Excalibur_c14706_421	1B	102.18		35892	IWB35892	IACX299	1B	74.91		45151	IWB45151	Kukri_c41543_366	1B	4.87
78189	IWA3945	wsnp_Ex_c4561_8184576	1B	7.22		4839	IWB4839	BobWhite_rep_c50057_164	1B	102.98		38693	IWB38693	Ku_c1932_1583	1B	74.91		47794	IWB47794	Kukri_c79135_136	1B	4.87
37546	IWB37546	JD_c49915_400	1B	7.22		5732	IWB5732	BS00000010_51	1B	104.35		47687	IWB47687	Kukri_c7657_651	1B	74.91		47981	IWB47981	Kukri_c8390_441	1B	4.87
37331	IWB37331	JD_c3116_778	1B	7.22		72918	IWB72918	Tdurum_contig62905_165	1B	105.44		42109	IWB42109	Kukri_c1932_300	1B	74.91		49333	IWB49333	Kukri_rep_c108287_1022	1B	4.87
51971	IWB51971	Ra_c37969_549	1B	7.22		73714	IWB73714	Tdurum_contig8669_296	1B	106.11		10877	IWB10877	BS00076394_51	1B	74.91		49367	IWB49367	Kukri_rep_c108883_500	1B	4.87
25483	IWB25483	Excalibur_c34625_281	1B	7.22		73713	IWB73713	Tdurum_contig8669_131	1B	106.11		47688	IWB47688	Kukri_c7657_986	1B	74.91		49766	IWB49766	Kukri_rep_c68217_1702	1B	4.87
12819	IWB12819	CAP11_c2974_53	1B	7.22		15244	IWB15244	D_contig03023_692	1B	107.31		53799	IWB53799	RAC875_c13877_1015	1B	74.91		56433	IWB56433	RAC875_c30138_595	1B	4.87
62507	IWB62507	RAC875_rep_c119728_146	1B	7.22		9110	IWB9110	BS00063686_51	1B	108.19		7151	IWB7151	BS00022551_51	1B	75.07		56620	IWB56620	RAC875_c31504_522	1B	4.87
54760	IWB54760	RAC875_c19014_725	1B	7.22		3405	IWB3405	BobWhite_c4482_73	1B	108.19		53315	IWB53315	RAC875_c1136_363	1B	75.6		59617	IWB59617	RAC875_c61701_129	1B	4.87
73484	IWB73484	Tdurum_contig81102_102	1B	7.22		8044	IWB8044	BS00036189_51	1B	108.19		16985	IWB16985	D_contig63582_55	1B	75.76		61919	IWB61919	RAC875_rep_c109901_811	1B	4.87
45407	IWB45407	Kukri_c4412_383	1B	7.22		20426	IWB20426	Ex_c29452_302	1B	108.19		61925	IWB61925	RAC875_rep_c109970_73	1B	75.76		64527	IWB64527	RFL_Contig388_958	1B	4.87
34504	IWB34504	IAAV2125	1B	7.22		25583	IWB25583	Excalibur_c35289_64	1B	108.19		65947	IWB65947	TA005251-0278	1B	75.76		70294	IWB70294	Tdurum_contig31713_448	1B	4.87
62157	IWB62157	RAC875_rep_c112555_200	1B	7.22		65272	IWB65272	RFL_Contig785_535	1B	108.43		27934	IWB27934	Excalibur_c60106_73	1B	75.76		71945	IWB71945	Tdurum_contig4913_602	1B	4.87
65731	IWB65731	TA003725-0553	1B	7.22		65271	IWB65271	RFL_Contig785_1700	1B	108.43		56553	IWB56553	RAC875_c31031_387	1B	75.76		72780	IWB72780	Tdurum_contig61324_305	1B	4.87
22498	IWB22498	Excalibur_c14801_451	1B	7.22		9079	IWB9079	BS00063551_51	1B	108.57		10860	IWB10860	BS00076244_51	1B	75.76		76361	IWA1566	wsnp_Ex_c11976_19193550	1B	4.87
35577	IWB35577	IAAV9005	1B	7.22		9077	IWB9077	BS00063537_51	1B	108.57		10861	IWB10861	BS00076245_51	1B	75.76		77129	IWA2547	wsnp_Ex_c20581_29663216	1B	4.87
53084	IWB53084	RAC875_c10497_231	1B	7.22		28127	IWB28127	Excalibur_c62486_205	1B	109.15		12151	IWB12151	BS00100853_51	1B	75.76		802	IWB802	BobWhite_c15522_625	1B	4.87
75673	IWA491	wsnp_BF478690B_Ta_2_1	1B	7.22		9931	IWB9931	BS00067000_51	1B	109.7		9918	IWB9918	BS00066944_51	1B	75.76		1973	IWB1973	BobWhite_c26130_475	1B	4.87
7324	IWB7324	BS00022920_51	1B	7.22		77630	IWA3238	wsnp_Ex_c29452_38489374	1B	109.7		7621	IWB7621	BS00026338_51	1B	75.76		4247	IWB4247	BobWhite_c685_1231	1B	4.87
27300	IWB27300	Excalibur_c5218_75	1B	7.22		62110	IWB62110	RAC875_rep_c111993_160	1B	109.7		53316	IWB53316	RAC875_c1136_867	1B	75.76		8222	IWB8222	BS00040342_51	1B	4.87
65754	IWB65754	TA003900-0407	1B	7.22		258	IWB258	BobWhite_c11756_79	1B	109.82		38629	IWB38629	Ku_c17871_1360	1B	75.76		10085	IWB10085	BS00067586_51	1B	4.87
8182	IWB8182	BS00039583_51	1B	7.22		6488	IWB6488	BS00011892_51	1B	109.82		31027	IWB31027	Excalibur_rep_c69066_270	1B	76.16		10673	IWB10673	BS00073515_51	1B	4.87
35239	IWB35239	IAAV6731	1B	7.22		1341	IWB1341	BobWhite_c20073_382	1B	109.82		77540	IWA3120	wsnp_Ex_c27644_36826484	1B	76.16		12520	IWB12520	BS00110375_51	1B	4.87
57335	IWB57335	RAC875_c37780_94	1B	7.22		3257	IWB3257	BobWhite_c42696_188	1B	109.82		56771	IWB56771	RAC875_c32848_578	1B	76.16		17306	IWB17306	D_F1BEJMU01CYX2V_133	1B	4.87
53019	IWB53019	RAC875_c103682_77	1B	7.22		53366	IWB53366	RAC875_c11599_494	1B	110.39		59663	IWB59663	RAC875_c62171_386	1B	76.16		21709	IWB21709	Excalibur_c10689_318	1B	4.87
7183	IWB7183	BS00022619_51	1B	7.22		72247	IWB72247	Tdurum_contig52086_524	1B	110.83		21176	IWB21176	Ex_c69066_186	1B	76.16		22125	IWB22125	Excalibur_c1263_901	1B	4.87
26950	IWB26950	Excalibur_c48379_461	1B	9.59		72243	IWB72243	Tdurum_contig52086_129	1B	111.09		1073	IWB1073	BobWhite_c17644_456	1B	76.82		24567	IWB24567	Excalibur_c2732_929	1B	4.87
58168	IWB58168	RAC875_c45678_1083	1B	15.16		72245	IWB72245	Tdurum_contig52086_342	1B	111.22		80363	IWA6876	wsnp_Ku_c30494_40319867	1B	76.82		24791	IWB24791	Excalibur_c2906_555	1B	4.87
59152	IWB59152	RAC875_c55891_659	1B	15.16		13057	IWB13057	CAP11_c7969_315	1B	111.22		63380	IWB63380	RAC875_rep_c99365_219	1B	76.82		30456	IWB30456	Excalibur_rep_c110099_126	1B	4.87
73514	IWB73514	Tdurum_contig8158_269	1B	15.48		34947	IWB34947	IAAV4884	1B	111.22		7446	IWB7446	BS00023148_51	1B	76.82		30609	IWB30609	Excalibur_rep_c112996_167	1B	4.87
5926	IWB5926	BS00003934_51	1B	15.48		64238	IWB64238	RFL_Contig3165_667	1B	111.22		30173	IWB30173	Excalibur_rep_c106078_822	1B	76.82		31815	IWB31815	GENE-0336_140	1B	4.87
36104	IWB36104	IACX6064	1B	15.48		74944	IWB74944	tplb0049h18_765	1B	111.22		12322	IWB12322	BS00107589_51	1B	76.82		32564	IWB32564	GENE-1623_147	1B	4.87
9482	IWB9482	BS00065217_51	1B	15.48		49520	IWB49520	Kukri_rep_c111710_140	1B	111.22		65872	IWB65872	TA004690-1102	1B	76.82		33779	IWB33779	GENE-4091_147	1B	4.87
59153	IWB59153	RAC875_c55891_712	1B	15.48		80328	IWA6831	wsnp_Ku_c2797_5284087	1B	111.22		751	IWB751	BobWhite_c15152_341	1B	76.82		35129	IWB35129	IAAV6001	1B	4.87
71367	IWB71367	Tdurum_contig42852_667	1B	15.48		72244	IWB72244	Tdurum_contig52086_264	1B	111.22		1072	IWB1072	BobWhite_c17644_112	1B	76.82		35249	IWB35249	IAAV6799	1B	4.87
22510	IWB22510	Excalibur_c14911_976	1B	15.48		76195	IWA1355	wsnp_Ex_c1058_2020681	1B	111.22		44036	IWB44036	Kukri_c3187_1062	1B	77.58		36914	IWB36914	JD_c11817_592	1B	4.87
11437	IWB11437	BS00086083_51	1B	16.76		70716	IWB70716	Tdurum_contig41999_2908	1B	111.48		73608	IWB73608	Tdurum_contig83079_133	1B	78.15		37238	IWB37238	JD_c2439_468	1B	4.87
57197	IWB57197	RAC875_c36559_1994	1B	16.76		78633	IWA4525	wsnp_Ex_c649_1279852	1B	111.89		49552	IWB49552	Kukri_rep_c112383_588	1B	78.15		37339	IWB37339	JD_c3173_1128	1B	4.87
78967	IWA4939	wsnp_Ex_c9577_15857465	1B	16.76		31957	IWB31957	GENE-0543_201	1B	111.89		52875	IWB52875	RAC875_c100059_123	1B	78.15		37688	IWB37688	JD_c6297_810	1B	4.87
34775	IWB34775	IAAV3802	1B	16.76		24256	IWB24256	Excalibur_c25043_545	1B	112.54		78602	IWA4488	wsnp_Ex_c6378_11086366	1B	78.15		38395	IWB38395	Ku_c13532_1753	1B	4.87
77370	IWA2889	wsnp_Ex_c24318_33561600	1B	16.76		68524	IWB68524	Tdurum_contig1631_240	1B	115.29		6497	IWB6497	BS00011934_51	1B	78.15		38539	IWB38539	Ku_c16382_213	1B	4.87
78781	IWA4703	wsnp_Ex_c7585_12957020	1B	16.76		78772	IWA4693	wsnp_Ex_c750_1474300	1B	115.29		3067	IWB3067	BobWhite_c39656_106	1B	78.15		42844	IWB42844	Kukri_c23662_414	1B	4.87
19712	IWB19712	Ex_c11930_509	1B	16.76		72748	IWB72748	Tdurum_contig60566_269	1B	115.69		6179	IWB6179	BS00010148_51	1B	78.15		44280	IWB44280	Kukri_c3414_114	1B	4.87
64027	IWB64027	RFL_Contig2686_571	1B	16.76		71870	IWB71870	Tdurum_contig48103_1481	1B	115.83		8312	IWB8312	BS00042244_51	1B	78.15		53256	IWB53256	RAC875_c11123_186	1B	4.87
77371	IWA2890	wsnp_Ex_c24318_33562395	1B	16.76		38247	IWB38247	Ku_c11537_539	1B	116.23		7579	IWB7579	BS00025527_51	1B	78.15		53723	IWB53723	RAC875_c13454_1256	1B	4.87
80071	IWA6479	wsnp_Ku_c13043_20902807	1B	16.76		11265	IWB11265	BS00082577_51	1B	116.23		6222	IWB6222	BS00010436_51	1B	78.15		55606	IWB55606	RAC875_c24163_155	1B	4.87
40953	IWB40953	Kukri_c13043_1084	1B	16.76		78965	IWA4936	wsnp_Ex_c955_1827719	1B	116.23		36342	IWB36342	IACX9046	1B	78.15		58364	IWB58364	RAC875_c47463_231	1B	4.87
40955	IWB40955	Kukri_c13043_832	1B	16.76		78964	IWA4935	wsnp_Ex_c955_1827567	1B	116.23		40197	IWB40197	Ku_c9909_1766	1B	78.15		60156	IWB60156	RAC875_c68119_594	1B	4.87
65886	IWB65886	TA004824-0802	1B	16.76		35036	IWB35036	IAAV5516	1B	116.47		78603	IWA4489	wsnp_Ex_c6378_11087794	1B	79.11		64586	IWB64586	RFL_Contig4104_670	1B	4.87
40954	IWB40954	Kukri_c13043_1293	1B	16.76		50867	IWB50867	Ra_c109187_371	1B	116.75		79584	IWA5731	wsnp_Ex_rep_c71376_70138381	1B	79.3		64963	IWB64963	RFL_Contig529_963	1B	4.87
64025	IWB64025	RFL_Contig2686_285	1B	16.76		43108	IWB43108	Kukri_c25303_638	1B	119.49		29957	IWB29957	Excalibur_rep_c103592_844	1B	80.98		65605	IWB65605	TA002792-0575	1B	4.87
76741	IWA2041	wsnp_Ex_c15611_23929128	1B	16.76		18583	IWB18583	D_GBUVHFX01BGL2Y_284	1B	122.53		12504	IWB12504	BS00110278_51	1B	81.31		66301	IWB66301	Tdurum_contig10150_64	1B	4.87
78301	IWA4090	wsnp_Ex_c5101_9052671	1B	16.76		47962	IWB47962	Kukri_c83523_57	1D	0		29959	IWB29959	Excalibur_rep_c103592_955	1B	81.31		70595	IWB70595	Tdurum_contig37488_126	1B	4.87
76740	IWA2040	wsnp_Ex_c15611_23928961	1B	16.76		5769	IWB5769	BS00000744_51	1D	0.13		33179	IWB33179	GENE-3046_367	1B	81.31		79803	IWA6062	wsnp_JD_c4444_5575748	1B	4.87
80491	IWA7040	wsnp_Ku_c4175_7603236	1B	16.76		11899	IWB11899	BS00094793_51	1D	0.13		29956	IWB29956	Excalibur_rep_c103592_565	1B	81.39		963	IWB963	BobWhite_c16816_284	1B	4.87
78302	IWA4091	wsnp_Ex_c5101_9053178	1B	16.76		78041	IWA3753	wsnp_Ex_c41048_47969948	1D	0.13		29471	IWB29471	Excalibur_c94658_59	1B	81.71		1964	IWB1964	BobWhite_c26045_230	1B	4.87
78780	IWA4702	wsnp_Ex_c7585_12955306	1B	16.76		79763	IWA5996	wsnp_JD_c3091_4079762	1D	0.13		25615	IWB25615	Excalibur_c3557_66	1B	81.88		3175	IWB3175	BobWhite_c4147_1351	1B	4.87
40167	IWB40167	Ku_c956_1797	1B	16.76		55047	IWB55047	RAC875_c2070_893	1D	1.21		75739	IWA579	wsnp_BG606986B_Ta_2_1	1B	81.88		7638	IWB7638	BS00026899_51	1B	4.87
13336	IWB13336	CAP12_c2858_94	1B	16.76		77544	IWA3125	wsnp_Ex_c278_538285	1D	1.21		36329	IWB36329	IACX886	1B	82.38		10039	IWB10039	BS00067404_51	1B	4.87
78968	IWA4940	wsnp_Ex_c9577_15857679	1B	16.76		55046	IWB55046	RAC875_c2070_566	1D	1.21		54519	IWB54519	RAC875_c17651_1286	1B	82.88		10963	IWB10963	BS00077837_51	1B	4.87
48255	IWB48255	Kukri_c9133_534	1B	16.76		44748	IWB44748	Kukri_c37907_345	1D	2		9208	IWB9208	BS00064162_51	1B	83.06		11931	IWB11931	BS00095478_51	1B	4.87
48254	IWB48254	Kukri_c9133_2211	1B	16.76		15585	IWB15585	D_contig10739_363	1D	2		54518	IWB54518	RAC875_c17651_1174	1B	83.15		12867	IWB12867	CAP11_c3813_253	1B	4.87
61202	IWB61202	RAC875_c97479_160	1B	16.76		12224	IWB12224	BS00104366_51	1D	2		59602	IWB59602	RAC875_c61512_173	1B	84.68		13321	IWB13321	CAP12_c2640_211	1B	4.87
41175	IWB41175	Kukri_c14239_1995	1B	16.76		7590	IWB7590	BS00025755_51	1D	6.87		43857	IWB43857	Kukri_c30461_857	1B	84.84		14553	IWB14553	CAP8_c1655_340	1B	4.87
2681	IWB2681	BobWhite_c34267_459	1B	16.76		75909	IWA817	wsnp_CAP11_c8597_3709328	1D	7.95		68329	IWB68329	Tdurum_contig15015_883	1B	84.84		22289	IWB22289	Excalibur_c13573_230	1B	4.87
13768	IWB13768	CAP7_c12113_171	1B	17.76		81050	IWA7797	wsnp_Ra_c2633_5017265	1D	9.75		7161	IWB7161	BS00022577_51	1B	84.84		23285	IWB23285	Excalibur_c19291_571	1B	4.87
22074	IWB22074	Excalibur_c1236_840	1B	17.98		56360	IWB56360	RAC875_c29598_336	1D	15.85		29430	IWB29430	Excalibur_c93510_360	1B	84.84		25023	IWB25023	Excalibur_c30762_713	1B	4.87
47687	IWB47687	Kukri_c7657_651	1B	17.98		3637	IWB3637	BobWhite_c48128_103	1D	20.97		66482	IWB66482	Tdurum_contig10362_328	1B	84.84		26243	IWB26243	Excalibur_c4151_166	1B	4.87
22662	IWB22662	Excalibur_c15617_425	1B	17.98		76366	IWA1572	wsnp_Ex_c12012_19240904	1D	21.37		66483	IWB66483	Tdurum_contig10362_555	1B	84.84		26376	IWB26376	Excalibur_c42764_741	1B	4.87
42331	IWB42331	Kukri_c20486_255	1B	17.98		11036	IWB11036	BS00078897_51	1D	21.64		75588	IWA367	wsnp_BE590634B_Ta_2_1	1B	84.84		31621	IWB31621	GENE-0025_120	1B	4.87
53799	IWB53799	RAC875_c13877_1015	1B	17.98		40302	IWB40302	Kukri_c10253_2547	1D	21.64		77719	IWA3341	wsnp_Ex_c3147_5816957	1B	84.84		31816	IWB31816	GENE-0336_224	1B	4.87
47688	IWB47688	Kukri_c7657_986	1B	17.98		12311	IWB12311	BS00107250_51	1D	21.64		15493	IWB15493	D_contig08971_589	1B	84.84		31826	IWB31826	GENE-0346_235	1B	4.87
35892	IWB35892	IACX299	1B	17.98		11081	IWB11081	BS00079462_51	1D	21.64		9256	IWB9256	BS00064349_51	1B	84.84		35471	IWB35471	IAAV8409	1B	4.87
7151	IWB7151	BS00022551_51	1B	17.98		25587	IWB25587	Excalibur_c35310_375	1D	21.64		35811	IWB35811	IACX1891	1B	84.84		35925	IWB35925	IACX3431	1B	4.87
28295	IWB28295	Excalibur_c64439_87	1B	17.98		33351	IWB33351	GENE-3348_44	1D	21.64		9764	IWB9764	BS00066278_51	1B	84.84		36665	IWB36665	Jagger_c5906_333	1B	4.87
10877	IWB10877	BS00076394_51	1B	17.98		76367	IWA1573	wsnp_Ex_c12012_19240943	1D	21.78		64037	IWB64037	RFL_Contig2736_827	1B	84.84		37538	IWB37538	JD_c4952_1073	1B	4.87
38693	IWB38693	Ku_c1932_1583	1B	17.98		80211	IWA6675	wsnp_Ku_c19622_29138795	1D	24.25		75589	IWA368	wsnp_BE590634B_Ta_2_5	1B	84.84		40665	IWB40665	Kukri_c11707_160	1B	4.87
53013	IWB53013	RAC875_c103613_441	1B	18.12		79029	IWA5019	wsnp_Ex_rep_c101500_86856438	1D	26.12		80600	IWA7179	wsnp_Ku_c56140_59771244	1B	84.84		41164	IWB41164	Kukri_c14149_462	1B	4.87
599	IWB599	BobWhite_c14158_112	1B	18.12		79030	IWA5020	wsnp_Ex_rep_c101500_86856679	1D	26.12		36344	IWB36344	IACX906	1B	84.84		58382	IWB58382	RAC875_c4783_311	1B	4.87
43220	IWB43220	Kukri_c25961_166	1B	18.12		79028	IWA5018	wsnp_Ex_rep_c101500_86856089	1D	26.12		42095	IWB42095	Kukri_c19247_53	1B	84.84		58419	IWB58419	RAC875_c48253_341	1B	4.87
31917	IWB31917	GENE-0487_795	1B	18.12		59652	IWB59652	RAC875_c62_321	1D	27.34		65711	IWB65711	TA003586-0637	1B	84.84		65568	IWB65568	TA002525-0992	1B	4.87
11589	IWB11589	BS00089031_51	1B	18.12		5767	IWB5767	BS00000717_51	1D	27.34		3634	IWB3634	BobWhite_c48071_144	1B	84.84		65713	IWB65713	TA003600-0503	1B	4.87
36145	IWB36145	IACX6346	1B	18.12		65041	IWB65041	RFL_Contig5594_873	1D	27.34		42096	IWB42096	Kukri_c19247_711	1B	84.84		67478	IWB67478	Tdurum_contig12173_284	1B	4.87
35053	IWB35053	IAAV5588	1B	18.12		65040	IWB65040	RFL_Contig5594_1283	1D	27.34		36283	IWB36283	IACX8280	1B	84.84		68067	IWB68067	Tdurum_contig13709_317	1B	4.87
34598	IWB34598	IAAV2683	1B	18.12		59650	IWB59650	RAC875_c62_1514	1D	27.34		60525	IWB60525	RAC875_c78619_523	1B	85.43		70554	IWB70554	Tdurum_contig35757_161	1B	4.87
77540	IWA3120	wsnp_Ex_c27644_36826484	1B	18.21		5768	IWB5768	BS00000721_51	1D	27.34		15023	IWB15023	CAP8_rep_c4408_182	1B	85.78		1453	IWB1453	BobWhite_c2092_519	1B	4.87
31027	IWB31027	Excalibur_rep_c69066_270	1B	18.21		75370	IWA57	wsnp_BE405518D_Ta_2_3	1D	27.34		58520	IWB58520	RAC875_c4908_1539	1B	86.1		2188	IWB2188	BobWhite_c28295_256	1B	4.87
27934	IWB27934	Excalibur_c60106_73	1B	18.21		59651	IWB59651	RAC875_c62_1546	1D	27.34		63479	IWB63479	RAC875_s118343_266	1B	86.1		7942	IWB7942	BS00033738_51	1B	4.87
61925	IWB61925	RAC875_rep_c109970_73	1B	18.21		52945	IWB52945	RAC875_c102059_75	1D	27.59		14749	IWB14749	CAP8_c4595_252	1B	86.1		8027	IWB8027	BS00035794_51	1B	4.87
56553	IWB56553	RAC875_c31031_387	1B	18.21		12249	IWB12249	BS00105568_51	1D	27.59		59930	IWB59930	RAC875_c65295_290	1B	86.1		9421	IWB9421	BS00064975_51	1B	4.87
10861	IWB10861	BS00076245_51	1B	18.21		18094	IWB18094	D_GB5Y7FA02HBLTO_213	1D	27.59		8293	IWB8293	BS00041912_51	1B	86.1		10784	IWB10784	BS00075116_51	1B	4.87
59663	IWB59663	RAC875_c62171_386	1B	18.21		75987	IWA980	wsnp_CAP12_c633_339740	1D	27.59		76947	IWA2308	wsnp_Ex_c18384_27213023	1B	86.1		13527	IWB13527	CAP12_c715_102	1B	4.87
10860	IWB10860	BS00076244_51	1B	18.21		11479	IWB11479	BS00087086_51	1D	27.59		9937	IWB9937	BS00067024_51	1B	86.1		14649	IWB14649	CAP8_c2850_333	1B	4.87
21176	IWB21176	Ex_c69066_186	1B	18.21		11524	IWB11524	BS00087783_51	1D	27.59		80489	IWA7037	wsnp_Ku_c41261_49287074	1B	86.1		15943	IWB15943	D_contig18874_367	1B	4.87
59511	IWB59511	RAC875_c60269_205	1B	18.21		35682	IWB35682	IACX11290	1D	27.59		6709	IWB6709	BS00021680_51	1B	86.1		18114	IWB18114	D_GB5Y7FA02I3OFD_118	1B	4.87
9918	IWB9918	BS00066944_51	1B	18.21		25218	IWB25218	Excalibur_c3260_863	1D	27.59		75511	IWA255	wsnp_BE494527B_Ta_2_1	1B	86.1		23188	IWB23188	Excalibur_c18735_1380	1B	4.87
12151	IWB12151	BS00100853_51	1B	18.21		7184	IWB7184	BS00022620_51	1D	27.59		77022	IWA2411	wsnp_Ex_c194_381656	1B	86.1		24659	IWB24659	Excalibur_c28016_132	1B	4.87
56771	IWB56771	RAC875_c32848_578	1B	18.21		48457	IWB48457	Kukri_c9693_1890	1D	27.59		35726	IWB35726	IACX1240	1B	86.1		28142	IWB28142	Excalibur_c62713_521	1B	4.87
65947	IWB65947	TA005251-0278	1B	18.21		12360	IWB12360	BS00108305_51	1D	27.59		9155	IWB9155	BS00063928_51	1B	86.1		31819	IWB31819	GENE-0339_153	1B	4.87
53316	IWB53316	RAC875_c1136_867	1B	18.21		5804	IWB5804	BS00002178_51	1D	27.59		40040	IWB40040	Ku_c79340_308	1B	86.1		31898	IWB31898	GENE-0459_114	1B	4.87
7621	IWB7621	BS00026338_51	1B	18.21		11921	IWB11921	BS00095225_51	1D	27.59		42194	IWB42194	Kukri_c19765_946	1B	86.1		42707	IWB42707	Kukri_c22856_385	1B	4.87
38629	IWB38629	Ku_c17871_1360	1B	18.21		12841	IWB12841	CAP11_c3218_126	1D	27.59		11914	IWB11914	BS00095088_51	1B	86.1		48462	IWB48462	Kukri_c9721_1525	1B	4.87
56565	IWB56565	RAC875_c31133_198	1B	18.21		19497	IWB19497	D_GDS7LZN02JVIW1_263	1D	27.59		38554	IWB38554	Ku_c16636_347	1B	86.1		49511	IWB49511	Kukri_rep_c111568_656	1B	4.87
73156	IWB73156	Tdurum_contig69792_167	1B	18.47		37391	IWB37391	JD_c3737_285	1D	27.59		75930	IWA858	wsnp_CAP11_rep_c4253_2009273	1B	86.1		52973	IWB52973	RAC875_c10273_726	1B	4.87
48469	IWB48469	Kukri_c9752_793	1B	18.47		6579	IWB6579	BS00012936_51	1D	27.59		35479	IWB35479	IAAV8459	1B	86.1		57692	IWB57692	RAC875_c41222_105	1B	4.87
67348	IWB67348	Tdurum_contig11896_550	1B	18.47		25219	IWB25219	Excalibur_c3260_989	1D	27.59		7290	IWB7290	BS00022851_51	1B	86.1		60396	IWB60396	RAC875_c75971_349	1B	4.87
53874	IWB53874	RAC875_c1413_597	1B	18.47		22141	IWB22141	Excalibur_c12703_766	1D	27.59		64093	IWB64093	RFL_Contig2826_548	1B	86.1		60591	IWB60591	RAC875_c79906_721	1B	4.87
60916	IWB60916	RAC875_c87950_333	1B	18.65		6558	IWB6558	BS00012392_51	1D	28.12		40585	IWB40585	Kukri_c11389_59	1B	86.1		68933	IWB68933	Tdurum_contig21489_536	1B	4.87
31916	IWB31916	GENE-0487_644	1B	18.65		49537	IWB49537	Kukri_rep_c112035_340	1D	28.12		24662	IWB24662	Excalibur_c28045_741	1B	86.41		69054	IWB69054	Tdurum_contig25384_255	1B	4.87
35678	IWB35678	IACX11274	1B	18.65		42712	IWB42712	Kukri_c22870_91	1D	28.52		6004	IWB6004	BS00006033_51	1B	86.83		80430	IWA6960	wsnp_Ku_c3682_6786230	1B	4.87
8677	IWB8677	BS00055864_51	1B	18.73		31733	IWB31733	GENE-0194_90	1D	28.52		79954	IWA6294	wsnp_JD_rep_c63201_40318622	1B	86.92		81153	IWA7934	wsnp_Ra_c4296_7819139	1B	4.87
8678	IWB8678	BS00055866_51	1B	18.73		13834	IWB13834	CAP7_c1609_203	1D	28.52		50693	IWB50693	Kukri_s117372_152	1B	86.92		54	IWB54	BobWhite_c10399_401	1B	4.87
45748	IWB45748	Kukri_c47285_376	1B	18.77		34792	IWB34792	IAAV3890	1D	28.52		10606	IWB10606	BS00072289_51	1B	87.63		533	IWB533	BobWhite_c13654_447	1B	4.87
46202	IWB46202	Kukri_c51864_225	1B	18.87		9563	IWB9563	BS00065478_51	1D	28.52		57106	IWB57106	RAC875_c35729_1215	1B	92.01		6790	IWB6790	BS00021904_51	1B	4.87
47886	IWB47886	Kukri_c8143_355	1B	19.2		26151	IWB26151	Excalibur_c4058_1121	1D	28.52		68554	IWB68554	Tdurum_contig16606_648	1B	92.18		7922	IWB7922	BS00033332_51	1B	4.87
1627	IWB1627	BobWhite_c22710_152	1B	19.88		17147	IWB17147	D_contig74531_32	1D	28.52		65451	IWB65451	TA001769-0538	1B	92.33		9404	IWB9404	BS00064929_51	1B	4.87
5884	IWB5884	BS00003743_51	1B	20.19		10694	IWB10694	BS00073871_51	1D	28.52		66920	IWB66920	Tdurum_contig11077_342	1B	93.6		11173	IWB11173	BS00081168_51	1B	4.87
66369	IWB66369	Tdurum_contig10222_68	1B	20.6		75791	IWA642	wsnp_CAP11_c1043_618449	1D	28.52		66919	IWB66919	Tdurum_contig11077_122	1B	94.02		11310	IWB11310	BS00083562_51	1B	4.87
8066	IWB8066	BS00036778_51	1B	20.6		55972	IWB55972	RAC875_c26747_243	1D	29.04		5855	IWB5855	BS00003633_51	1B	94.1		11536	IWB11536	BS00087939_51	1B	4.87
596	IWB596	BobWhite_c14141_197	1B	20.6		55910	IWB55910	RAC875_c26231_68	1D	29.45		25833	IWB25833	Excalibur_c37496_271	1B	94.35		11842	IWB11842	BS00093945_51	1B	4.87
47806	IWB47806	Kukri_c7948_86	1B	20.6		10764	IWB10764	BS00074824_51	1D	29.59		11512	IWB11512	BS00087544_51	1B	95.02		11975	IWB11975	BS00096770_51	1B	4.87
7179	IWB7179	BS00022614_51	1B	20.77		6941	IWB6941	BS00022168_51	1D	29.59		58214	IWB58214	RAC875_c46093_492	1B	95.62		15454	IWB15454	D_contig07994_167	1B	4.87
7953	IWB7953	BS00034012_51	1B	20.85		74807	IWB74807	tplb0044p22_2330	1D	29.59		74534	IWB74534	tplb0034e16_925	1B	96.91		19917	IWB19917	Ex_c15717_451	1B	4.87
46336	IWB46336	Kukri_c5336_365	1B	20.99		75915	IWA830	wsnp_CAP11_rep_c4017_1896951	1D	29.59		79305	IWA5352	wsnp_Ex_rep_c67098_65573819	1B	96.91		24029	IWB24029	Excalibur_c23734_234	1B	4.87
7258	IWB7258	BS00022789_51	1B	21.12		6406	IWB6406	BS00011451_51	1D	29.59		62674	IWB62674	RAC875_rep_c70332_961	1B	96.91		24131	IWB24131	Excalibur_c24303_268	1B	4.87
79326	IWA5383	wsnp_Ex_rep_c67299_65845319	1B	21.31		7982	IWB7982	BS00034563_51	1D	29.59		81515	IWA8507	wsnp_RFL_Contig3738_3992954	1B	96.91		24743	IWB24743	Excalibur_c28681_966	1B	4.87
79325	IWA5382	wsnp_Ex_rep_c67299_65844168	1B	21.31		11461	IWB11461	BS00086679_51	1D	29.59		21547	IWB21547	Excalibur_c10111_85	1B	96.91		27557	IWB27557	Excalibur_c55348_283	1B	4.87
30242	IWB30242	Excalibur_rep_c107035_354	1B	28.02		18554	IWB18554	D_GBUVHFX01ANH44_230	1D	29.59		30984	IWB30984	Excalibur_rep_c68706_1084	1B	96.91		27615	IWB27615	Excalibur_c55959_710	1B	4.87
60066	IWB60066	RAC875_c67037_209	1B	28.02		9010	IWB9010	BS00063146_51	1D	29.59		74533	IWB74533	tplb0034e16_1165	1B	96.91		28919	IWB28919	Excalibur_c7954_672	1B	4.87
29758	IWB29758	Excalibur_rep_c101787_89	1B	28.02		9893	IWB9893	BS00066847_51	1D	29.59		46347	IWB46347	Kukri_c5357_323	1B	96.91		31552	IWB31552	Excalibur_s113077_141	1B	4.87
66483	IWB66483	Tdurum_contig10362_555	1B	29.78		22831	IWB22831	Excalibur_c16662_300	1D	29.59		21546	IWB21546	Excalibur_c10111_127	1B	96.91		35366	IWB35366	IAAV7575	1B	4.87
65711	IWB65711	TA003586-0637	1B	30.05		16859	IWB16859	D_contig52961_535	1D	30.43		36750	IWB36750	Jagger_c7553_185	1B	97.59		35609	IWB35609	IAAV960	1B	4.87
36344	IWB36344	IACX906	1B	30.05		23596	IWB23596	Excalibur_c21172_952	1D	31.67		51317	IWB51317	Ra_c18630_284	1B	98.92		35833	IWB35833	IACX20627	1B	4.87
65956	IWB65956	TA005303-0910	1B	30.05		10099	IWB10099	BS00067620_51	1D	31.67		56046	IWB56046	RAC875_c27273_334	1B	99.01		39044	IWB39044	Ku_c2820_1430	1B	4.87
76947	IWA2308	wsnp_Ex_c18384_27213023	1B	30.53		50368	IWB50368	Kukri_rep_c79478_1209	1D	31.67		60663	IWB60663	RAC875_c818_1185	1B	99.61		41474	IWB41474	Kukri_c15901_1064	1B	4.87
24662	IWB24662	Excalibur_c28045_741	1B	30.53		9793	IWB9793	BS00066395_51	1D	31.67		35340	IWB35340	IAAV7428	1B	99.61		41774	IWB41774	Kukri_c17540_394	1B	4.87
8293	IWB8293	BS00041912_51	1B	30.53		26805	IWB26805	Excalibur_c46695_219	1D	31.67		80782	IWA7422	wsnp_Ku_rep_c107952_93214466	1B	99.61		46598	IWB46598	Kukri_c56333_178	1B	4.87
6709	IWB6709	BS00021680_51	1B	30.53		50206	IWB50206	Kukri_rep_c72587_123	1D	31.67		9411	IWB9411	BS00064944_51	1B	100.99		46756	IWB46756	Kukri_c5861_360	1B	4.87
40040	IWB40040	Ku_c79340_308	1B	30.53		58523	IWB58523	RAC875_c49080_325	1D	31.67		29150	IWB29150	Excalibur_c8585_561	1B	100.99		48815	IWB48815	Kukri_rep_c102887_300	1B	4.87
77022	IWA2411	wsnp_Ex_c194_381656	1B	30.53		3828	IWB3828	BobWhite_c5419_643	1D	31.67		36563	IWB36563	Jagger_c3757_131	1B	100.99		53143	IWB53143	RAC875_c10659_570	1B	4.87
7290	IWB7290	BS00022851_51	1B	30.53		5496	IWB5496	BobWhite_rep_c64736_316	1D	31.67		70079	IWB70079	Tdurum_contig30664_181	1B	100.99		53314	IWB53314	RAC875_c113582_346	1B	4.87
38554	IWB38554	Ku_c16636_347	1B	30.53		9791	IWB9791	BS00066391_51	1D	31.67		12093	IWB12093	BS00099794_51	1B	100.99		53489	IWB53489	RAC875_c12151_582	1B	4.87
42194	IWB42194	Kukri_c19765_946	1B	30.76		35012	IWB35012	IAAV5348	1D	31.67		1725	IWB1725	BobWhite_c23617_167	1B	100.99		56359	IWB56359	RAC875_c29598_147	1B	4.87
9155	IWB9155	BS00063928_51	1B	31.1		45818	IWB45818	Kukri_c47895_471	1D	31.67		12399	IWB12399	BS00109244_51	1B	100.99		57198	IWB57198	RAC875_c3656_1229	1B	4.87
80489	IWA7037	wsnp_Ku_c41261_49287074	1B	31.1		4433	IWB4433	BobWhite_c816_289	1D	31.67		29151	IWB29151	Excalibur_c8585_701	1B	100.99		57816	IWB57816	RAC875_c42113_423	1B	4.87
9937	IWB9937	BS00067024_51	1B	31.1		34920	IWB34920	IAAV4760	1D	31.67		72142	IWB72142	Tdurum_contig50988_500	1B	100.99		60932	IWB60932	RAC875_c8849_134	1B	4.87
59930	IWB59930	RAC875_c65295_290	1B	31.1		3829	IWB3829	BobWhite_c5419_861	1D	31.67		63739	IWB63739	RFL_Contig1823_1044	1B	100.99		64584	IWB64584	RFL_Contig4104_3197	1B	4.87
63479	IWB63479	RAC875_s118343_266	1B	31.41		16721	IWB16721	D_contig37339_168	1D	31.67		66973	IWB66973	Tdurum_contig11216_942	1B	100.99		65665	IWB65665	TA003235-0794	1B	4.87
35726	IWB35726	IACX1240	1B	31.63		35153	IWB35153	IAAV614	1D	31.67		9537	IWB9537	BS00065396_51	1B	101.29		66085	IWB66085	TA006347-0547	1B	4.87
58520	IWB58520	RAC875_c4908_1539	1B	31.63		24526	IWB24526	Excalibur_c27057_401	1D	31.67		9410	IWB9410	BS00064943_51	1B	102.67		66136	IWB66136	TA016320-0412	1B	4.87
75511	IWA255	wsnp_BE494527B_Ta_2_1	1B	31.63		7914	IWB7914	BS00033037_51	1D	31.67		20313	IWB20313	Ex_c25733_348	1B	104.8		67282	IWB67282	Tdurum_contig11756_264	1B	4.87
15023	IWB15023	CAP8_rep_c4408_182	1B	31.63		35669	IWB35669	IACX11153	1D	31.67		26319	IWB26319	Excalibur_c42301_54	1B	105.75		68104	IWB68104	Tdurum_contig13937_1782	1B	4.87
64093	IWB64093	RFL_Contig2826_548	1B	31.99		12156	IWB12156	BS00100990_51	1D	31.67		13106	IWB13106	CAP11_rep_c4760_280	1B	105.75		70238	IWB70238	Tdurum_contig31387_156	1B	4.87
14749	IWB14749	CAP8_c4595_252	1B	32.43		6766	IWB6766	BS00021851_51	1D	31.67		42637	IWB42637	Kukri_c22352_270	1B	105.75		71821	IWB71821	Tdurum_contig47512_972	1B	4.87
45740	IWB45740	Kukri_c47202_601	1B	33.77		34926	IWB34926	IAAV4794	1D	31.67		6777	IWB6777	BS00021876_51	1B	106.78		72253	IWB72253	Tdurum_contig52189_1322	1B	4.87
31201	IWB31201	Excalibur_rep_c72368_68	1B	34.03		62577	IWB62577	RAC875_rep_c69508_215	1D	31.91		36125	IWB36125	IACX6230	1B	106.78		74463	IWB74463	tplb0032f08_401	1B	4.87
26167	IWB26167	Excalibur_c40808_534	1B	34.03		60962	IWB60962	RAC875_c8932_740	1D	31.91		7872	IWB7872	BS00032077_51	1B	106.78		939	IWB939	BobWhite_c16623_68	1B	4.87
26166	IWB26166	Excalibur_c40808_441	1B	34.03		46138	IWB46138	Kukri_c5113_1082	1D	31.91		11390	IWB11390	BS00084895_51	1B	106.78		5991	IWB5991	BS00004789_51	1B	4.87
3260	IWB3260	BobWhite_c42716_71	1B	34.03		43011	IWB43011	Kukri_c24648_262	1D	31.91		78257	IWA4031	wsnp_Ex_c48677_53513032	1B	106.78		6008	IWB6008	BS00006820_51	1B	4.87
54559	IWB54559	RAC875_c1785_366	1B	34.03		5949	IWB5949	BS00004145_51	1D	31.91		6213	IWB6213	BS00010392_51	1B	106.78		9272	IWB9272	BS00064406_51	1B	4.87
79166	IWA5186	wsnp_Ex_rep_c66255_64400455	1B	34.03		35725	IWB35725	IACX12270	1D	31.91		80201	IWA6663	wsnp_Ku_c18881_28259811	1B	106.78		9636	IWB9636	BS00065815_51	1B	4.87
58378	IWB58378	RAC875_c47741_227	1B	34.03		10919	IWB10919	BS00077237_51	1D	31.91		65867	IWB65867	TA004668-0687	1B	106.78		11384	IWB11384	BS00084722_51	1B	4.87
65181	IWB65181	RFL_Contig5937_1699	1B	34.03		57310	IWB57310	RAC875_c3762_710	1D	31.91		7871	IWB7871	BS00032076_51	1B	106.78		11706	IWB11706	BS00091445_51	1B	4.87
65180	IWB65180	RFL_Contig5937_1677	1B	34.03		46338	IWB46338	Kukri_c53398_200	1D	31.91		24341	IWB24341	Excalibur_c25597_508	1B	106.78		12032	IWB12032	BS00098306_51	1B	4.87
58356	IWB58356	RAC875_c47427_75	1B	34.03		63182	IWB63182	RAC875_rep_c81479_191	1D	31.91		80573	IWA7141	wsnp_Ku_c51703_56915288	1B	106.78		12678	IWB12678	CAP11_c1320_264	1B	4.87
12497	IWB12497	BS00110231_51	1B	34.03		42544	IWB42544	Kukri_c21718_661	1D	31.91		26965	IWB26965	Excalibur_c48566_88	1B	107.77		21945	IWB21945	Excalibur_c11666_996	1B	4.87
31454	IWB31454	Excalibur_rep_c96924_118	1B	34.03		5944	IWB5944	BS00004070_51	1D	31.91		77522	IWA3095	wsnp_Ex_c27176_36392532	1B	107.77		24506	IWB24506	Excalibur_c26936_636	1B	4.87
1415	IWB1415	BobWhite_c20621_541	1B	36.05		7075	IWB7075	BS00022426_51	1D	32.5		77523	IWA3096	wsnp_Ex_c27176_36392758	1B	107.77		27028	IWB27028	Excalibur_c49234_475	1B	4.87
1416	IWB1416	BobWhite_c20621_683	1B	36.05		14969	IWB14969	CAP8_c879_120	1D	33.73		79375	IWA5448	wsnp_Ex_rep_c67747_66422973	1B	107.77		31878	IWB31878	GENE-0433_170	1B	4.87
35958	IWB35958	IACX4411	1B	36.05		75448	IWA165	wsnp_BE445121D_Ta_2_2	1D	33.73		79374	IWA5445	wsnp_Ex_rep_c67747_66422078	1B	107.77		31967	IWB31967	GENE-0553_173	1B	4.87
62270	IWB62270	RAC875_rep_c114694_99	1B	36.05		7851	IWB7851	BS00031658_51	1D	33.73		1305	IWB1305	BobWhite_c19733_301	1B	107.77		33756	IWB33756	GENE-4063_410	1B	4.87
79597	IWA5749	wsnp_Ex_rep_c78209_74462664	1B	36.05		27894	IWB27894	Excalibur_c5958_1398	1D	33.73		79698	IWA5900	wsnp_JD_c19419_17536513	1B	107.77		34992	IWB34992	IAAV5236	1B	4.87
5074	IWB5074	BobWhite_rep_c54139_273	1B	36.05		27893	IWB27893	Excalibur_c5958_1270	1D	33.73		37894	IWB37894	JD_c954_2440	1B	107.77		35133	IWB35133	IAAV6025	1B	4.87
79708	IWA5915	wsnp_JD_c20621_18304110	1B	36.05		54579	IWB54579	RAC875_c17951_108	1D	33.73		77524	IWA3097	wsnp_Ex_c27176_36393952	1B	107.93		35821	IWB35821	IACX19890	1B	4.87
3330	IWB3330	BobWhite_c4375_347	1B	36.05		8605	IWB8605	BS00051826_51	1D	33.73		58901	IWB58901	RAC875_c53177_101	1B	109.37		35926	IWB35926	IACX3433	1B	4.87
34425	IWB34425	IAAV1683	1B	36.8		36154	IWB36154	IACX6432	1D	33.73		70380	IWB70380	Tdurum_contig32775_78	1B	111.48		36240	IWB36240	IACX778	1B	4.87
22011	IWB22011	Excalibur_c11980_619	1B	36.8		41948	IWB41948	Kukri_c18350_208	1D	34.49		28242	IWB28242	Excalibur_c63885_115	1B	111.57		36874	IWB36874	JD_c10917_341	1B	4.87
31486	IWB31486	Excalibur_s103715_85	1B	36.8		41947	IWB41947	Kukri_c18350_151	1D	34.49		42465	IWB42465	Kukri_c21276_1056	1B	111.57		39278	IWB39278	Ku_c36151_460	1B	4.87
43818	IWB43818	Kukri_c30159_573	1B	36.8		5553	IWB5553	BobWhite_rep_c65565_359	1D	34.49		42466	IWB42466	Kukri_c21276_816	1B	111.57		41306	IWB41306	Kukri_c14968_674	1B	4.87
66195	IWB66195	Tdurum_contig10036_474	1B	36.8		14480	IWB14480	CAP7_rep_c9997_155	1D	35.05		34335	IWB34335	IAAV1167	1B	112.35		41939	IWB41939	Kukri_c18305_873	1B	4.87
36598	IWB36598	Jagger_c4380_159	1B	36.8		65387	IWB65387	TA001371-0399	1D	36.83		44898	IWB44898	Kukri_c39223_831	1B	113.21		42630	IWB42630	Kukri_c22313_199	1B	4.87
66198	IWB66198	Tdurum_contig10036_977	1B	36.8		49565	IWB49565	Kukri_rep_c112609_711	1D	36.83		1371	IWB1371	BobWhite_c2027_215	1B	113.21		43019	IWB43019	Kukri_c24684_134	1B	4.87
25499	IWB25499	Excalibur_c34765_1356	1B	36.8		55112	IWB55112	RAC875_c21004_880	1D	37.72		44899	IWB44899	Kukri_c39223_871	1B	113.37		43337	IWB43337	Kukri_c26731_312	1B	4.87
25498	IWB25498	Excalibur_c34765_1023	1B	36.8		76845	IWA2164	wsnp_Ex_c16720_25268525	1D	37.84		77837	IWA3497	wsnp_Ex_c34765_43024979	1B	113.52		44341	IWB44341	Kukri_c34536_373	1B	4.87
66191	IWB66191	Tdurum_contig10036_1614	1B	36.8		79146	IWA5163	wsnp_Ex_rep_c108057_91436561	1D	37.84		73429	IWB73429	Tdurum_contig777_260	1B	114.58		60129	IWB60129	RAC875_c67826_84	1B	4.87
66189	IWB66189	Tdurum_contig10036_1461	1B	36.8		76279	IWA1464	wsnp_Ex_c1130_2166731	1D	37.84		3934	IWB3934	BobWhite_c5655_300	1B	114.75		60559	IWB60559	RAC875_c79370_378	1B	4.87
66196	IWB66196	Tdurum_contig10036_741	1B	36.8		52165	IWB52165	Ra_c4899_609	1D	37.84		52606	IWB52606	Ra_c7324_1464	1B	114.75		68267	IWB68267	Tdurum_contig14584_159	1B	4.87
34335	IWB34335	IAAV1167	1B	36.8		7876	IWB7876	BS00032149_51	1D	39.03		74754	IWB74754	tplb0043a07_1521	1B	114.75		69334	IWB69334	Tdurum_contig27840_760	1B	4.87
34402	IWB34402	IAAV1549	1B	36.8		9925	IWB9925	BS00066976_51	1D	39.15		52607	IWB52607	Ra_c7324_527	1B	114.75		71173	IWB71173	Tdurum_contig42479_2158	1B	4.87
29144	IWB29144	Excalibur_c8557_258	1B	36.8		65654	IWB65654	TA003135-0494	1D	41.91		2019	IWB2019	BobWhite_c26569_190	1B	114.75		74583	IWB74583	tplb0035p13_560	1B	4.87
65905	IWB65905	TA004946-0577	1B	36.8		41036	IWB41036	Kukri_c13458_226	1D	45.47		11351	IWB11351	BS00084216_51	1B	114.75		80839	IWA7504	wsnp_Ku_rep_c71900_71624324	1B	4.87
66185	IWB66185	Tdurum_contig10036_1044	1B	36.8		12483	IWB12483	BS00110144_51	1D	45.6		74755	IWB74755	tplb0043a07_880	1B	114.75		2715	IWB2715	BobWhite_c34661_208	1B	4.87
66186	IWB66186	Tdurum_contig10036_1057	1B	36.8		15740	IWB15740	D_contig14507_369	1D	47.04		1415	IWB1415	BobWhite_c20621_541	1B	117.43		3042	IWB3042	BobWhite_c39269_243	1B	4.87
66192	IWB66192	Tdurum_contig10036_1695	1B	36.8		76239	IWA1412	wsnp_Ex_c10959_17801482	1D	49.02		1416	IWB1416	BobWhite_c20621_683	1B	117.43		5987	IWB5987	BS00004637_51	1B	4.87
1374	IWB1374	BobWhite_c2027_84	1B	36.8		56827	IWB56827	RAC875_c33279_526	1D	49.67		79597	IWA5749	wsnp_Ex_rep_c78209_74462664	1B	117.43		6368	IWB6368	BS00011205_51	1B	4.87
73882	IWB73882	Tdurum_contig93532_89	1B	36.8		80582	IWA7154	wsnp_Ku_c53270_57959459	1D	49.67		79708	IWA5915	wsnp_JD_c20621_18304110	1B	117.43		6457	IWB6457	BS00011695_51	1B	4.87
23869	IWB23869	Excalibur_c22845_180	1B	37.24		34905	IWB34905	IAAV4656	1D	50.31		35958	IWB35958	IACX4411	1B	117.43		6753	IWB6753	BS00021748_51	1B	4.87
7144	IWB7144	BS00022539_51	1B	37.4		42251	IWB42251	Kukri_c20062_389	1D	51.6		3330	IWB3330	BobWhite_c4375_347	1B	117.43		7124	IWB7124	BS00022507_51	1B	4.87
72606	IWB72606	Tdurum_contig57927_171	1B	37.85		6651	IWB6651	BS00018250_51	1D	55.01		5074	IWB5074	BobWhite_rep_c54139_273	1B	117.43		7791	IWB7791	BS00030667_51	1B	4.87
7066	IWB7066	BS00022411_51	1B	37.85		31940	IWB31940	GENE-0511_484	1D	55.41		62270	IWB62270	RAC875_rep_c114694_99	1B	117.76		8023	IWB8023	BS00035690_51	1B	4.87
72607	IWB72607	Tdurum_contig57927_460	1B	37.92		46866	IWB46866	Kukri_c6051_640	1D	55.41		80730	IWA7357	wsnp_Ku_c9441_15823298	1B	118.28		10129	IWB10129	BS00067717_51	1B	4.87
6989	IWB6989	BS00022249_51	1B	37.92		10778	IWB10778	BS00075001_51	1D	55.41		54063	IWB54063	RAC875_c15190_1089	1B	118.81		10230	IWB10230	BS00068096_51	1B	4.87
8318	IWB8318	BS00042340_51	1B	38.02		31938	IWB31938	GENE-0511_161	1D	55.41		6989	IWB6989	BS00022249_51	1B	119.23		10396	IWB10396	BS00069316_51	1B	4.87
73639	IWB73639	Tdurum_contig83542_138	1B	38.24		58572	IWB58572	RAC875_c49612_102	1D	55.41		10621	IWB10621	BS00072791_51	1B	119.6		11819	IWB11819	BS00093736_51	1B	4.87
47064	IWB47064	Kukri_c63336_621	1B	38.54		76726	IWA2021	wsnp_Ex_c15396_23659859	1D	55.41		72607	IWB72607	Tdurum_contig57927_460	1B	120.23		27624	IWB27624	Excalibur_c5606_1192	1B	4.87
67794	IWB67794	Tdurum_contig12959_425	1B	38.72		7250	IWB7250	BS00022768_51	1D	55.41		7066	IWB7066	BS00022411_51	1B	120.39		31636	IWB31636	GENE-0041_486	1B	4.87
47062	IWB47062	Kukri_c63336_531	1B	38.97		17816	IWB17816	D_GA8KES401EYUM8_190	1D	55.41		72606	IWB72606	Tdurum_contig57927_171	1B	120.39		31655	IWB31655	GENE-0074_370	1B	4.87
66920	IWB66920	Tdurum_contig11077_342	1B	38.97		11260	IWB11260	BS00082503_51	1D	55.41		10582	IWB10582	BS00071893_51	1B	126.13		31686	IWB31686	GENE-0121_495	1B	4.87
68554	IWB68554	Tdurum_contig16606_648	1B	38.97		4265	IWB4265	BobWhite_c6998_365	1D	55.66		31740	IWB31740	GENE-0208_279	1B	126.4		31752	IWB31752	GENE-0221_100	1B	4.87
13488	IWB13488	CAP12_c6260_154	1B	38.97		40977	IWB40977	Kukri_c1313_746	1D	55.66		31743	IWB31743	GENE-0208_899	1B	126.4		34915	IWB34915	IAAV4705	1B	4.87
12536	IWB12536	BS00110435_51	1B	38.97		79204	IWA5234	wsnp_Ex_rep_c66423_64641115	1D	55.66		23772	IWB23772	Excalibur_c22205_573	1B	126.99		36672	IWB36672	Jagger_c6107_116	1B	4.87
41897	IWB41897	Kukri_c18109_682	1B	38.97		9742	IWB9742	BS00066188_51	1D	55.66		73131	IWB73131	Tdurum_contig68980_317	1B	126.99		37560	IWB37560	JD_c50373_20	1B	4.87
25833	IWB25833	Excalibur_c37496_271	1B	38.97		35348	IWB35348	IAAV7473	1D	55.66		73132	IWB73132	Tdurum_contig68980_448	1B	126.99		38258	IWB38258	Ku_c11706_149	1B	4.87
46553	IWB46553	Kukri_c55861_124	1B	38.97		76411	IWA1631	wsnp_Ex_c12447_19847242	1D	55.66		79710	IWA5918	wsnp_JD_c20871_18460030	1B	127.79		39271	IWB39271	Ku_c36017_329	1B	4.87
74753	IWB74753	tplb0043a07_1411	1B	38.97		76969	IWA2340	wsnp_Ex_c18665_27541568	1D	55.66		51451	IWB51451	Ra_c21994_996	1B	129		39791	IWB39791	Ku_c66951_958	1B	4.87
26489	IWB26489	Excalibur_c43793_379	1B	38.97		31799	IWB31799	GENE-0315_356	1D	55.66		31692	IWB31692	GENE-0129_123	1B	130.05		39999	IWB39999	Ku_c7557_633	1B	4.87
65451	IWB65451	TA001769-0538	1B	38.97		79205	IWA5235	wsnp_Ex_rep_c66423_64641680	1D	55.66		31691	IWB31691	GENE-0129_110	1B	130.05		41702	IWB41702	Kukri_c17055_189	1B	4.87
60344	IWB60344	RAC875_c7357_1107	1B	38.97		43083	IWB43083	Kukri_c25138_1155	1D	55.66		31693	IWB31693	GENE-0129_190	1B	130.05		43987	IWB43987	Kukri_c31541_909	1B	4.87
66919	IWB66919	Tdurum_contig11077_122	1B	38.97		57122	IWB57122	RAC875_c35846_671	1D	55.66		3373	IWB3373	BobWhite_c44460_821	1B	130.05		46597	IWB46597	Kukri_c56333_138	1B	4.87
53690	IWB53690	RAC875_c13258_955	1B	38.97		27183	IWB27183	Excalibur_c50856_63	1D	55.66		59868	IWB59868	RAC875_c64377_732	1B	130.05		50728	IWB50728	Ra_c10119_1794	1B	4.87
41895	IWB41895	Kukri_c18109_475	1B	38.97		60890	IWB60890	RAC875_c87321_108	1D	55.66		58538	IWB58538	RAC875_c49225_66	1B	130.05		57817	IWB57817	RAC875_c42113_93	1B	4.87
13489	IWB13489	CAP12_c6260_64	1B	38.97		31798	IWB31798	GENE-0315_211	1D	55.66		11058	IWB11058	BS00079088_51	1B	130.05		57986	IWB57986	RAC875_c4385_1628	1B	4.87
5855	IWB5855	BS00003633_51	1B	38.97		79203	IWA5232	wsnp_Ex_rep_c66423_64640941	1D	55.66		31694	IWB31694	GENE-0129_214	1B	130.05		59509	IWB59509	RAC875_c6025_1151	1B	4.87
41896	IWB41896	Kukri_c18109_649	1B	38.97		19614	IWB19614	Ex_c10466_373	1D	55.66		48721	IWB48721	Kukri_rep_c102102_273	1B	130.05		62670	IWB62670	RAC875_rep_c70319_1751	1B	4.87
47063	IWB47063	Kukri_c63336_577	1B	39.08		26941	IWB26941	Excalibur_c48317_242	1D	55.66		62056	IWB62056	RAC875_rep_c111494_195	1B	130.05		63056	IWB63056	RAC875_rep_c75626_232	1B	4.87
57106	IWB57106	RAC875_c35729_1215	1B	39.36		80856	IWA7525	wsnp_Ku_rep_c83972_79348562	1D	55.66		3081	IWB3081	BobWhite_c39901_338	1B	130.05		64280	IWB64280	RFL_Contig3262_974	1B	4.87
58214	IWB58214	RAC875_c46093_492	1B	39.49		35103	IWB35103	IAAV5841	1D	55.66		6507	IWB6507	BS00012012_51	1B	130.71		69171	IWB69171	Tdurum_contig25732_112	1B	4.87
11512	IWB11512	BS00087544_51	1B	39.49		31654	IWB31654	GENE-0072_33	1D	57.1		40255	IWB40255	Kukri_c10121_498	1B	130.71		72085	IWB72085	Tdurum_contig50555_944	1B	4.87
80730	IWA7357	wsnp_Ku_c9441_15823298	1B	39.77		18403	IWB18403	D_GBF1XID01DNWRS_378	1D	58.41		7868	IWB7868	BS00032037_51	1B	130.71		72690	IWB72690	Tdurum_contig59794_640	1B	4.87
51279	IWB51279	Ra_c17685_927	1B	40.23		77496	IWA3058	wsnp_Ex_c26626_35864468	1D	58.41		6619	IWB6619	BS00015519_51	1B	130.71		72782	IWB72782	Tdurum_contig61324_473	1B	4.87
74775	IWB74775	tplb0043k02_1114	1B	40.23		65822	IWB65822	TA004358-0724	1D	58.41		78231	IWA3998	wsnp_Ex_c4774_8519623	1B	130.71		4440	IWB4440	BobWhite_c8218_162	1B	4.87
56525	IWB56525	RAC875_c30786_411	1B	40.23		64429	IWB64429	RFL_Contig3622_1217	1D	58.41		7870	IWB7870	BS00032040_51	1B	130.71		4598	IWB4598	BobWhite_c9316_300	1B	4.87
74776	IWB74776	tplb0043k02_463	1B	40.23		71354	IWB71354	Tdurum_contig42797_3196	1D	58.69		50473	IWB50473	Kukri_rep_c89128_138	1B	130.71		4708	IWB4708	BobWhite_rep_c48874_321	1B	4.87
27691	IWB27691	Excalibur_c56999_109	1B	40.23		38882	IWB38882	Ku_c241_1597	1D	58.84		7869	IWB7869	BS00032039_51	1B	130.71		10469	IWB10469	BS00070522_51	1B	4.87
13447	IWB13447	CAP12_c544_164	1B	40.31		80298	IWA6791	wsnp_Ku_c2624_4986980	1D	59.24		28820	IWB28820	Excalibur_c7684_54	1B	130.71		10745	IWB10745	BS00074510_51	1B	4.87
13134	IWB13134	CAP11_rep_c7035_189	1B	40.69		80595	IWA7171	wsnp_Ku_c5560_9853214	1D	59.24		66543	IWB66543	Tdurum_contig10475_87	1B	131.62		11791	IWB11791	BS00093102_51	1B	4.87
18556	IWB18556	D_GBUVHFX01API9H_416	1B	40.81		44108	IWB44108	Kukri_c3253_83	1D	59.24		69144	IWB69144	Tdurum_contig25612_195	1B	131.62		11851	IWB11851	BS00094017_51	1B	4.87
3934	IWB3934	BobWhite_c5655_300	1B	41.19		78498	IWA4344	wsnp_Ex_c57601_59245965	1D	59.24		13172	IWB13172	CAP12_c1085_283	1B	131.62		26821	IWB26821	Excalibur_c46902_92	1B	4.87
21547	IWB21547	Excalibur_c10111_85	1B	41.19		2577	IWB2577	BobWhite_c3283_54	1D	59.24		69142	IWB69142	Tdurum_contig25612_117	1B	131.94		29600	IWB29600	Excalibur_c9766_2249	1B	4.87
36750	IWB36750	Jagger_c7553_185	1B	41.19		15375	IWB15375	D_contig06122_208	1D	59.24		13861	IWB13861	CAP7_c1853_297	1B	132.84		31764	IWB31764	GENE-0249_161	1B	4.87
73429	IWB73429	Tdurum_contig777_260	1B	41.19		34619	IWB34619	IAAV2840	1D	59.24		35119	IWB35119	IAAV5949	1B	135.69		31896	IWB31896	GENE-0456_190	1B	4.87
81515	IWA8507	wsnp_RFL_Contig3738_3992954	1B	41.19		78686	IWA4587	wsnp_Ex_c6920_11929748	1D	59.24		29684	IWB29684	Excalibur_c99995_232	1B	137.51		31973	IWB31973	GENE-0564_125	1B	4.87
62674	IWB62674	RAC875_rep_c70332_961	1B	41.19		146	IWB146	BobWhite_c10977_834	1D	59.24		41428	IWB41428	Kukri_c1565_111	1B	138.54		34470	IWB34470	IAAV1905	1B	4.87
74534	IWB74534	tplb0034e16_925	1B	41.19		6602	IWB6602	BS00014671_51	1D	59.24		7694	IWB7694	BS00028747_51	1B	138.54		34533	IWB34533	IAAV2324	1B	4.87
74533	IWB74533	tplb0034e16_1165	1B	41.19		76607	IWA1870	wsnp_Ex_c14172_22104887	1D	59.24		31676	IWB31676	GENE-0115_375	1B	138.79		34543	IWB34543	IAAV2375	1B	4.87
79305	IWA5352	wsnp_Ex_rep_c67098_65573819	1B	41.19		78497	IWA4343	wsnp_Ex_c57601_59245549	1D	59.24		59155	IWB59155	RAC875_c55934_165	1B	138.79		34645	IWB34645	IAAV2987	1B	4.87
2019	IWB2019	BobWhite_c26569_190	1B	41.19		76499	IWA1734	wsnp_Ex_c13164_20793506	1D	59.24		43860	IWB43860	Kukri_c30490_328	1B	138.79		35116	IWB35116	IAAV5936	1B	4.87
30984	IWB30984	Excalibur_rep_c68706_1084	1B	41.19		77462	IWA3013	wsnp_Ex_c25974_35235456	1D	59.24		36475	IWB36475	Jagger_c2152_123	1B	141.65		40638	IWB40638	Kukri_c11587_99	1B	4.87
21546	IWB21546	Excalibur_c10111_127	1B	41.19		23271	IWB23271	Excalibur_c19237_895	1D	59.24		3449	IWB3449	BobWhite_c45316_290	1B	149.84		43543	IWB43543	Kukri_c28196_1480	1B	4.87
46347	IWB46347	Kukri_c5357_323	1B	41.19		39618	IWB39618	Ku_c5560_2665	1D	59.24		75847	IWA724	wsnp_CAP11_c2596_1325540	1B	151.65		44383	IWB44383	Kukri_c34902_520	1B	4.87
35108	IWB35108	IAAV5863	1B	42.54		57981	IWB57981	RAC875_c43831_91	1D	59.24		42684	IWB42684	Kukri_c22635_451	1B	152.62		44847	IWB44847	Kukri_c38845_430	1B	4.87
44898	IWB44898	Kukri_c39223_831	1B	43.33		58725	IWB58725	RAC875_c51177_261	1D	59.24		3849	IWB3849	BobWhite_c5460_495	1B	153.3		47786	IWB47786	Kukri_c7886_195	1B	4.87
70380	IWB70380	Tdurum_contig32775_78	1B	43.47		77531	IWA3108	wsnp_Ex_c27290_36498531	1D	59.24		9772	IWB9772	BS00066305_51	1B	153.55		47963	IWB47963	Kukri_c83574_151	1B	4.87
56046	IWB56046	RAC875_c27273_334	1B	43.47		80594	IWA7170	wsnp_Ku_c5560_9851459	1D	59.24		36253	IWB36253	IACX7870	1B	153.73		54028	IWB54028	RAC875_c14902_256	1B	4.87
42465	IWB42465	Kukri_c21276_1056	1B	43.47		35382	IWB35382	IAAV7745	1D	59.24		31957	IWB31957	GENE-0543_201	1B	154.4		57349	IWB57349	RAC875_c37857_158	1B	4.87
28242	IWB28242	Excalibur_c63885_115	1B	43.47		7763	IWB7763	BS00030251_51	1D	59.24		78633	IWA4525	wsnp_Ex_c649_1279852	1B	154.4		57973	IWB57973	RAC875_c4377_524	1B	4.87
51317	IWB51317	Ra_c18630_284	1B	43.47		76501	IWA1736	wsnp_Ex_c1318_2519998	1D	59.24		27547	IWB27547	Excalibur_c55186_351	1B	154.66		61877	IWB61877	RAC875_rep_c109306_570	1B	4.87
42466	IWB42466	Kukri_c21276_816	1B	43.47		76502	IWA1737	wsnp_Ex_c1318_2520706	1D	59.24		61880	IWB61880	RAC875_rep_c109327_942	1B	155.42		74215	IWB74215	tplb0025b13_2033	1B	4.87
1371	IWB1371	BobWhite_c2027_215	1B	43.84		78496	IWA4342	wsnp_Ex_c57601_59245380	1D	59.24		258	IWB258	BobWhite_c11756_79	1B	155.42		6611	IWB6611	BS00015169_51	1B	4.87
79374	IWA5445	wsnp_Ex_rep_c67747_66422078	1B	44.64		5962	IWB5962	BS00004282_51	1D	59.24		56510	IWB56510	RAC875_c30644_1031	1B	155.42		7314	IWB7314	BS00022902_51	1B	4.87
77522	IWA3095	wsnp_Ex_c27176_36392532	1B	44.64		57155	IWB57155	RAC875_c3604_1527	1D	59.24		61472	IWB61472	RAC875_rep_c105597_205	1B	155.42		7461	IWB7461	BS00023177_51	1B	4.87
77523	IWA3096	wsnp_Ex_c27176_36392758	1B	44.64		76789	IWA2097	wsnp_Ex_c1609_3069103	1D	59.24		53787	IWB53787	RAC875_c13829_144	1B	155.42		7923	IWB7923	BS00033333_51	1B	4.87
26965	IWB26965	Excalibur_c48566_88	1B	44.64		77530	IWA3107	wsnp_Ex_c27290_36498462	1D	59.24		71396	IWB71396	Tdurum_contig43162_244	1B	155.42		10318	IWB10318	BS00068456_51	1B	4.87
79375	IWA5448	wsnp_Ex_rep_c67747_66422973	1B	44.64		79885	IWA6186	wsnp_JD_c8173_9207415	1D	59.24		7948	IWB7948	BS00033776_51	1B	155.42		10568	IWB10568	BS00071690_51	1B	4.87
1305	IWB1305	BobWhite_c19733_301	1B	44.64		78684	IWA4585	wsnp_Ex_c6920_11928994	1D	59.24		11800	IWB11800	BS00093275_51	1B	155.42		20686	IWB20686	Ex_c4206_502	1B	4.87
13106	IWB13106	CAP11_rep_c4760_280	1B	45.52		52465	IWB52465	Ra_c69361_411	1D	59.24		1341	IWB1341	BobWhite_c20073_382	1B	155.42		29508	IWB29508	Excalibur_c95327_51	1B	4.87
26319	IWB26319	Excalibur_c42301_54	1B	45.52		11061	IWB11061	BS00079095_51	1D	59.24		53789	IWB53789	RAC875_c13829_413	1B	155.42		31925	IWB31925	GENE-0494_151	1B	4.87
42637	IWB42637	Kukri_c22352_270	1B	45.52		59019	IWB59019	RAC875_c54260_127	1D	59.24		9040	IWB9040	BS00063302_51	1B	155.42		32110	IWB32110	GENE-0815_140	1B	4.87
11390	IWB11390	BS00084895_51	1B	46.28		7764	IWB7764	BS00030252_51	1D	59.24		53786	IWB53786	RAC875_c13829_108	1B	155.42		36178	IWB36178	IACX6862	1B	4.87
7871	IWB7871	BS00032076_51	1B	46.28		80669	IWA7276	wsnp_Ku_c7266_12551048	1D	59.24		2673	IWB2673	BobWhite_c34125_183	1B	155.42		36662	IWB36662	Jagger_c5878_119	1B	4.87
6777	IWB6777	BS00021876_51	1B	46.28		78685	IWA4586	wsnp_Ex_c6920_11929171	1D	59.24		53788	IWB53788	RAC875_c13829_224	1B	155.42		37530	IWB37530	JD_c49343_430	1B	4.87
6213	IWB6213	BS00010392_51	1B	46.28		35520	IWB35520	IAAV868	1D	59.48		53366	IWB53366	RAC875_c11599_494	1B	155.42		47491	IWB47491	Kukri_c7_731	1B	4.87
80573	IWA7141	wsnp_Ku_c51703_56915288	1B	46.28		77779	IWA3419	wsnp_Ex_c3293_6072122	1D	59.48		36490	IWB36490	Jagger_c2379_126	1B	155.42		56461	IWB56461	RAC875_c30367_736	1B	4.87
78257	IWA4031	wsnp_Ex_c48677_53513032	1B	46.28		43648	IWB43648	Kukri_c29121_654	1D	59.48		3257	IWB3257	BobWhite_c42696_188	1B	155.42		61427	IWB61427	RAC875_rep_c105213_103	1B	4.87
24341	IWB24341	Excalibur_c25597_508	1B	46.28		16537	IWB16537	D_contig32652_163	1D	59.48		25940	IWB25940	Excalibur_c38500_494	1B	155.42		74050	IWB74050	Tdurum_contig9874_547	1B	4.87
80201	IWA6663	wsnp_Ku_c18881_28259811	1B	46.28		65846	IWB65846	TA004476-0719	1D	59.48		62110	IWB62110	RAC875_rep_c111993_160	1B	155.74		75613	IWA406	wsnp_BE637971B_Ta_1_20	1B	4.87
72142	IWB72142	Tdurum_contig50988_500	1B	46.61		29011	IWB29011	Excalibur_c8188_693	1D	59.48		22368	IWB22368	Excalibur_c14102_459	1B	155.97		76677	IWA1957	wsnp_Ex_c1493_2860766	1B	4.87
13876	IWB13876	CAP7_c199_62	1B	47		51439	IWB51439	Ra_c21676_178	1D	59.48		6488	IWB6488	BS00011892_51	1B	156.14		77151	IWA2578	wsnp_Ex_c2111_3963339	1B	4.87
75829	IWA696	wsnp_CAP11_c1902_1022590	1B	47		57713	IWB57713	RAC875_c4135_1028	1D	59.48		9931	IWB9931	BS00067000_51	1B	156.41		5791	IWB5791	BS00001364_51	1B	4.87
81539	IWA8543	wsnp_RFL_Contig3951_4390396	1B	47		77947	IWA3638	wsnp_Ex_c3831_6966926	1D	59.48		19632	IWB19632	Ex_c1058_1537	1B	156.5		18137	IWB18137	D_GB5Y7FA02JDVTB_99	1B	4.87
5810	IWB5810	BS00002484_51	1B	47		8739	IWB8739	BS00058554_51	1D	59.48		70716	IWB70716	Tdurum_contig41999_2908	1B	156.67		34887	IWB34887	IAAV4559	1B	4.87
46686	IWB46686	Kukri_c57725_146	1B	47		40887	IWB40887	Kukri_c12758_1488	1D	59.48		65584	IWB65584	TA002645-0060	1B	156.93		35274	IWB35274	IAAV6948	1B	4.87
36563	IWB36563	Jagger_c3757_131	1B	48.09		81143	IWA7921	wsnp_Ra_c4135_7565040	1D	59.48		13852	IWB13852	CAP7_c1788_146	1B	156.93		35285	IWB35285	IAAV7043	1B	4.87
29150	IWB29150	Excalibur_c8585_561	1B	48.09		40888	IWB40888	Kukri_c12758_2101	1D	59.48		45470	IWB45470	Kukri_c44604_203	1B	156.93		36167	IWB36167	IACX6586	1B	4.87
12093	IWB12093	BS00099794_51	1B	48.09		77946	IWA3637	wsnp_Ex_c3831_6965890	1D	59.48		18787	IWB18787	D_GCE8AKX01BOGN5_399	1B	156.93		36754	IWB36754	Jagger_c7740_104	1B	4.87
12399	IWB12399	BS00109244_51	1B	48.09		78843	IWA4777	wsnp_Ex_c8188_13842273	1D	59.48		9613	IWB9613	BS00065694_51	1B	156.93		40971	IWB40971	Kukri_c1312_666	1B	4.87
1725	IWB1725	BobWhite_c23617_167	1B	48.09		23920	IWB23920	Excalibur_c23155_327	1D	59.48		46761	IWB46761	Kukri_c5873_645	1B	156.93		41970	IWB41970	Kukri_c18434_200	1B	4.87
70079	IWB70079	Tdurum_contig30664_181	1B	48.09		29010	IWB29010	Excalibur_c8188_243	1D	59.48		8817	IWB8817	BS00060686_51	1B	156.93		51080	IWB51080	Ra_c13947_509	1B	4.87
63739	IWB63739	RFL_Contig1823_1044	1B	48.09		58058	IWB58058	RAC875_c44639_317	1D	60.47		71285	IWB71285	Tdurum_contig42558_134	1B	156.93		58385	IWB58385	RAC875_c47884_100	1B	4.87
29151	IWB29151	Excalibur_c8585_701	1B	48.09		26970	IWB26970	Excalibur_c48609_101	1D	61.48		73674	IWB73674	Tdurum_contig84791_198	1B	157.09		65682	IWB65682	TA003412-0312	1B	4.87
43139	IWB43139	Kukri_c25512_53	1B	49.9		12851	IWB12851	CAP11_c3464_68	1D	61.87		73390	IWB73390	Tdurum_contig76653_295	1B	157.45		66048	IWB66048	TA006072-0414	1B	4.87
73736	IWB73736	Tdurum_contig8840_237	1B	52.54		36000	IWB36000	IACX5695	1D	61.87		24256	IWB24256	Excalibur_c25043_545	1B	159.36		66125	IWB66125	TA015141-0717	1B	4.87
81538	IWA8542	wsnp_RFL_Contig395_4387107	1B	52.54		78237	IWA4006	wsnp_Ex_c4808_8584315	1D	61.87		80095	IWA6512	wsnp_Ku_c13952_22097895	1B	162.84		1739	IWB1739	BobWhite_c23763_350	1B	4.87
11885	IWB11885	BS00094562_51	1B	52.54		47923	IWB47923	Kukri_c8235_371	1D	61.87		80094	IWA6511	wsnp_Ku_c13952_22097856	1B	162.84		9735	IWB9735	BS00066165_51	1B	4.87
73737	IWB73737	Tdurum_contig8840_540	1B	52.54		6723	IWB6723	BS00021702_51	1D	61.87		7641	IWB7641	BS00027006_51	1B	162.84		23525	IWB23525	Excalibur_c20610_251	1B	4.87
73738	IWB73738	Tdurum_contig8840_575	1B	52.54		13173	IWB13173	CAP12_c111_91	1D	72.48		73820	IWB73820	Tdurum_contig92835_177	1B	162.84		25226	IWB25226	Excalibur_c32653_566	1B	4.87
631	IWB631	BobWhite_c14362_86	1B	52.89		56444	IWB56444	RAC875_c30203_57	1D	74.64		72748	IWB72748	Tdurum_contig60566_269	1B	162.84		26242	IWB26242	Excalibur_c415_844	1B	4.87
20729	IWB20729	Ex_c4436_1947	1B	71.93		22895	IWB22895	Excalibur_c17004_1262	1D	86.21		57241	IWB57241	RAC875_c37075_283	1B	162.84		31857	IWB31857	GENE-0403_110	1B	4.87
34935	IWB34935	IAAV4844	1B	71.93		59939	IWB59939	RAC875_c6537_304	1D	87.1		29387	IWB29387	Excalibur_c92298_213	1B	163.43		34541	IWB34541	IAAV2366	1B	4.87
78150	IWA3892	wsnp_Ex_c4436_7981037	1B	71.93		44964	IWB44964	Kukri_c3987_386	1D	87.69		6930	IWB6930	BS00022153_51	1B	164.3		34847	IWB34847	IAAV4194	1B	4.87
78151	IWA3893	wsnp_Ex_c4436_7981188	1B	72.85		6910	IWB6910	BS00022114_51	1D	89.02		12221	IWB12221	BS00104270_51	1B	165.12		35266	IWB35266	IAAV6899	1B	4.87
48895	IWB48895	Kukri_rep_c103550_213	1B	73.56		43272	IWB43272	Kukri_c26281_116	1D	89.84		34435	IWB34435	IAAV1732	1B	165.75		37043	IWB37043	JD_c1532_462	1B	4.87
77967	IWA3660	wsnp_Ex_c38849_46284348	1B	73.75		9028	IWB9028	BS00063255_51	1D	90.37		52979	IWB52979	RAC875_c102886_73	1B	165.75		42054	IWB42054	Kukri_c18951_493	1B	4.87
61014	IWB61014	RAC875_c9082_267	1B	73.75		62784	IWB62784	RAC875_rep_c71408_412	1D	90.37		45606	IWB45606	Kukri_c46030_412	1B	165.75		68205	IWB68205	Tdurum_contig14418_1242	1B	4.87
72835	IWB72835	Tdurum_contig61914_169	1B	74.06		64148	IWB64148	RFL_Contig2961_2046	1D	90.37		56212	IWB56212	RAC875_c28629_101	1B	165.75		76930	IWA2282	wsnp_Ex_c18107_26909127	1B	4.87
75926	IWA848	wsnp_CAP11_rep_c4138_1957470	1B	74.29		29002	IWB29002	Excalibur_c8161_1443	1D	90.37		5319	IWB5319	BobWhite_rep_c62955_567	1B	165.75		77207	IWA2655	wsnp_Ex_c2181_4089639	1B	4.87
14703	IWB14703	CAP8_c3752_330	1B	74.29		13437	IWB13437	CAP12_c523_58	1D	90.37		31963	IWB31963	GENE-0546_243	1B	165.75		11943	IWB11943	BS00095751_51	1B	4.87
4454	IWB4454	BobWhite_c8293_236	1B	74.29		26767	IWB26767	Excalibur_c46365_463	1D	90.37		56213	IWB56213	RAC875_c28629_189	1B	166.07		15041	IWB15041	CAP8_rep_c5126_147	1B	4.87
75925	IWA846	wsnp_CAP11_rep_c4138_1957291	1B	74.29		30012	IWB30012	Excalibur_rep_c104128_176	1D	90.37		31066	IWB31066	Excalibur_rep_c69522_83	1B	166.87		33952	IWB33952	GENE-4436_150	1B	4.87
71943	IWB71943	Tdurum_contig4904_2923	1B	74.62		41182	IWB41182	Kukri_c14292_157	1D	90.37		71870	IWB71870	Tdurum_contig48103_1481	1B	167.53		34861	IWB34861	IAAV4318	1B	4.87
28614	IWB28614	Excalibur_c72034_230	1B	76.33		57623	IWB57623	RAC875_c40434_373	1D	90.37		63988	IWB63988	RFL_Contig2550_679	1B	167.88		34908	IWB34908	IAAV4676	1B	4.87
5732	IWB5732	BS00000010_51	1B	78.75		80821	IWA7477	wsnp_Ku_rep_c70564_70182765	1D	90.37		72218	IWB72218	Tdurum_contig51922_676	1B	167.88		35094	IWB35094	IAAV5812	1B	4.87
73674	IWB73674	Tdurum_contig84791_198	1B	80.66		49949	IWB49949	Kukri_rep_c69829_690	1D	90.37		24349	IWB24349	Excalibur_c25640_110	1B	167.88		35120	IWB35120	IAAV5957	1B	4.87
19632	IWB19632	Ex_c1058_1537	1B	84.73		74951	IWB74951	tplb0049l16_1327	1D	90.37		41609	IWB41609	Kukri_c16608_659	1B	168.57		44328	IWB44328	Kukri_c34436_560	1B	4.87
70716	IWB70716	Tdurum_contig41999_2908	1B	84.73		4263	IWB4263	BobWhite_c6981_181	1D	90.37		76928	IWA2278	wsnp_Ex_c17990_26770146	1B	170.47		47964	IWB47964	Kukri_c83574_636	1B	4.87
15244	IWB15244	D_contig03023_692	1B	85.76		5411	IWB5411	BobWhite_rep_c63889_327	1D	90.37		62453	IWB62453	RAC875_rep_c118202_115	1B	173.28		58000	IWB58000	RAC875_c4393_194	1B	4.87
435	IWB435	BobWhite_c12960_168	1B	86.23		6421	IWB6421	BS00011508_51	1D	90.37		47962	IWB47962	Kukri_c83523_57	1D	0		65974	IWB65974	TA005394-0822	1B	4.87
1148	IWB1148	BobWhite_c1824_1445	1B	86.44		29029	IWB29029	Excalibur_c8235_241	1D	90.37		79763	IWA5996	wsnp_JD_c3091_4079762	1D	0		79365	IWA5435	wsnp_Ex_rep_c67665_66326492	1B	4.87
3405	IWB3405	BobWhite_c4482_73	1B	86.44		41611	IWB41611	Kukri_c16608_791	1D	90.37		11899	IWB11899	BS00094793_51	1D	0		9291	IWB9291	BS00064465_51	1B	4.87
8044	IWB8044	BS00036189_51	1B	86.64		49521	IWB49521	Kukri_rep_c111710_80	1D	90.37		5769	IWB5769	BS00000744_51	1D	0		31952	IWB31952	GENE-0539_113	1B	4.87
9079	IWB9079	BS00063551_51	1B	86.81		53955	IWB53955	RAC875_c14613_112	1D	90.37		78041	IWA3753	wsnp_Ex_c41048_47969948	1D	0		34404	IWB34404	IAAV1554	1B	4.87
65272	IWB65272	RFL_Contig785_535	1B	86.81		63464	IWB63464	RAC875_s117301_141	1D	90.37		9222	IWB9222	BS00064204_51	1D	2.84		34769	IWB34769	IAAV3763	1B	4.87
9077	IWB9077	BS00063537_51	1B	86.81		81348	IWA8214	wsnp_Ra_rep_c97840_85062404	1D	90.37		3277	IWB3277	BobWhite_c4303_524	1D	3.45		35419	IWB35419	IAAV8003	1B	4.87
65270	IWB65270	RFL_Contig785_1156	1B	86.81		1997	IWB1997	BobWhite_c26404_281	1D	90.37		22922	IWB22922	Excalibur_c17152_852	1D	8.32		39151	IWB39151	Ku_c31363_2165	1B	4.87
56893	IWB56893	RAC875_c33937_211	1B	87.41		53258	IWB53258	RAC875_c1113_1577	1D	90.37		25589	IWB25589	Excalibur_c35316_137	1D	11.62		41196	IWB41196	Kukri_c14357_211	1B	4.87
65271	IWB65271	RFL_Contig785_1700	1B	88.31		57984	IWB57984	RAC875_c43846_154	1D	90.37		42369	IWB42369	Kukri_c20775_56	1D	11.62		65429	IWB65429	TA001649-1197	1B	4.87
34338	IWB34338	IAAV1194	1D	0		65843	IWB65843	TA004464-0886	1D	90.37		74218	IWB74218	tplb0025b13_2687	1D	11.62		6621	IWB6621	BS00015608_51	1B	4.87
76921	IWA2269	wsnp_Ex_c17884_26647952	1D	8.47		74942	IWB74942	tplb0049h18_1121	1D	90.37		22056	IWB22056	Excalibur_c12254_2003	1D	11.62		7392	IWB7392	BS00023044_51	1B	4.87
75614	IWA407	wsnp_BE637971D_Ta_2_3	1D	8.8		79398	IWA5483	wsnp_Ex_rep_c68020_66765273	1D	90.37		211	IWB211	BobWhite_c1137_1369	1D	15.46		8565	IWB8565	BS00049883_51	1B	4.87
35429	IWB35429	IAAV8085	1D	8.8		79399	IWA5484	wsnp_Ex_rep_c68020_66765390	1D	90.37		24540	IWB24540	Excalibur_c27135_1212	1D	20.99		9659	IWB9659	BS00065884_51	1B	4.87
76227	IWA1397	wsnp_Ex_c1085_2078944	1D	8.88		81347	IWA8213	wsnp_Ra_rep_c97840_85062318	1D	90.37		1063	IWB1063	BobWhite_c17559_105	1D	22.65		31688	IWB31688	GENE-0121_95	1B	4.87
76920	IWA2268	wsnp_Ex_c17884_26647833	1D	9.05		4464	IWB4464	BobWhite_c8375_378	1D	90.37		29450	IWB29450	Excalibur_c9421_163	1D	22.65		34937	IWB34937	IAAV4861	1B	4.87
14030	IWB14030	CAP7_c3533_280	1D	9.35		22894	IWB22894	Excalibur_c17004_1098	1D	90.37		5125	IWB5125	BobWhite_rep_c55507_100	1D	22.65		48397	IWB48397	Kukri_c9501_1072	1B	4.87
53985	IWB53985	RAC875_c1471_566	1D	9.8		24638	IWB24638	Excalibur_c27873_266	1D	90.37		79928	IWA6248	wsnp_JD_rep_c48890_33141899	1D	22.65		72258	IWB72258	Tdurum_contig52332_94	1B	4.87
4711	IWB4711	BobWhite_rep_c48890_184	1D	9.8		27538	IWB27538	Excalibur_c55140_64	1D	90.37		46706	IWB46706	Kukri_c57942_177	1D	22.65		72926	IWB72926	Tdurum_contig62993_316	1B	4.87
24540	IWB24540	Excalibur_c27135_1212	1D	9.8		27806	IWB27806	Excalibur_c5838_110	1D	90.37		28957	IWB28957	Excalibur_c8052_1867	1D	22.65		76905	IWA2247	wsnp_Ex_c17684_26426672	1B	4.87
34850	IWB34850	IAAV423	1D	9.8		29934	IWB29934	Excalibur_rep_c103373_763	1D	90.37		78833	IWA4764	wsnp_Ex_c8052_13645549	1D	22.65		7613	IWB7613	BS00026180_51	1B	4.87
46706	IWB46706	Kukri_c57942_177	1D	9.8		34614	IWB34614	IAAV279	1D	90.37		36527	IWB36527	Jagger_c3179_499	1D	22.65		11575	IWB11575	BS00088671_51	1B	4.87
50508	IWB50508	Kukri_rep_c93230_882	1D	9.8		41471	IWB41471	Kukri_c15846_197	1D	90.37		80079	IWA6487	wsnp_Ku_c13229_21141168	1D	22.65		31899	IWB31899	GENE-0459_370	1B	4.87
43824	IWB43824	Kukri_c30195_832	1D	9.8		49950	IWB49950	Kukri_rep_c69829_711	1D	90.37		38437	IWB38437	Ku_c14149_2240	1D	22.65		37654	IWB37654	JD_c5757_605	1B	4.87
58194	IWB58194	RAC875_c45960_151	1D	9.8		71971	IWB71971	Tdurum_contig49509_606	1D	90.37		76227	IWA1397	wsnp_Ex_c1085_2078944	1D	22.65		41449	IWB41449	Kukri_c15746_189	1B	4.87
81178	IWA7967	wsnp_Ra_c48124_53475114	1D	9.8		75022	IWB75022	tplb0053c24_1496	1D	90.37		80080	IWA6488	wsnp_Ku_c13229_21142262	1D	22.65		54333	IWB54333	RAC875_c16654_1702	1B	4.87
81179	IWA7968	wsnp_Ra_c48124_53475145	1D	9.8		1244	IWB1244	BobWhite_c1897_695	1D	90.37		21355	IWB21355	Ex_c8052_817	1D	22.65		11222	IWB11222	BS00081963_51	1B	4.87
4497	IWB4497	BobWhite_c863_1064	1D	9.8		1650	IWB1650	BobWhite_c2288_723	1D	90.37		28958	IWB28958	Excalibur_c8052_201	1D	22.65		28335	IWB28335	Excalibur_c6497_535	1B	4.87
80079	IWA6487	wsnp_Ku_c13229_21141168	1D	9.8		2767	IWB2767	BobWhite_c35250_155	1D	90.37		28966	IWB28966	Excalibur_c8065_1275	1D	22.65		71554	IWB71554	Tdurum_contig44861_1253	1B	4.87
963	IWB963	BobWhite_c16816_284	1D	9.8		5990	IWB5990	BS00004769_51	1D	90.37		47970	IWB47970	Kukri_c837_436	1D	22.65		11876	IWB11876	BS00094467_51	1B	4.87
62389	IWB62389	RAC875_rep_c116934_270	1D	9.8		24446	IWB24446	Excalibur_c26495_567	1D	90.37		76559	IWA1808	wsnp_Ex_c1375_2633027	1D	22.65		34612	IWB34612	IAAV2777	1B	4.87
77052	IWA2449	wsnp_Ex_c1969_3705930	1D	9.8		41437	IWB41437	Kukri_c15691_89	1D	90.37		75614	IWA407	wsnp_BE637971D_Ta_2_3	1D	22.65		9419	IWB9419	BS00064973_51	1B	4.87
31552	IWB31552	Excalibur_s113077_141	1D	9.8		44843	IWB44843	Kukri_c38809_219	1D	90.37		80078	IWA6486	wsnp_Ku_c13229_21141117	1D	22.65		31750	IWB31750	GENE-0217_113	1B	4.87
47223	IWB47223	Kukri_c65313_229	1D	9.8		53956	IWB53956	RAC875_c14613_68	1D	90.37		1009	IWB1009	BobWhite_c1715_887	1D	22.65		34668	IWB34668	IAAV3128	1B	4.87
80078	IWA6486	wsnp_Ku_c13229_21141117	1D	9.8		55373	IWB55373	RAC875_c2258_345	1D	90.37		3939	IWB3939	BobWhite_c56724_80	1D	22.65		34885	IWB34885	IAAV4531	1B	4.87
80080	IWA6488	wsnp_Ku_c13229_21142262	1D	9.8		59765	IWB59765	RAC875_c63359_192	1D	90.37		4763	IWB4763	BobWhite_rep_c49356_237	1D	22.65		35828	IWB35828	IACX20344	1B	4.87
11208	IWB11208	BS00081729_51	1D	9.8		71548	IWB71548	Tdurum_contig44851_888	1D	90.37		35429	IWB35429	IAAV8085	1D	22.65		31656	IWB31656	GENE-0074_455	1B	4.87
43001	IWB43001	Kukri_c24615_823	1D	9.8		74943	IWB74943	tplb0049h18_1622	1D	90.37		76533	IWA1773	wsnp_Ex_c13421_21142520	1D	22.65		34396	IWB34396	IAAV1518	1B	4.87
1063	IWB1063	BobWhite_c17559_105	1D	9.8		80487	IWA7034	wsnp_Ku_c40759_48907151	1D	90.37		81179	IWA7968	wsnp_Ra_c48124_53475145	1D	22.65		34444	IWB34444	IAAV1772	1B	4.87
4762	IWB4762	BobWhite_rep_c49356_206	1D	9.8		1243	IWB1243	BobWhite_c1897_440	1D	90.37		30124	IWB30124	Excalibur_rep_c105429_528	1D	22.65		36169	IWB36169	IACX6621	1B	4.87
19801	IWB19801	Ex_c13421_2094	1D	9.8		3403	IWB3403	BobWhite_c4482_125	1D	90.37		76544	IWA1787	wsnp_Ex_c1358_2600929	1D	22.65		36940	IWB36940	JD_c12243_360	1B	4.87
3939	IWB3939	BobWhite_c56724_80	1D	9.8		6124	IWB6124	BS00009828_51	1D	90.37		81178	IWA7967	wsnp_Ra_c48124_53475114	1D	22.65		35775	IWB35775	IACX16878	1B	4.87
76533	IWA1773	wsnp_Ex_c13421_21142520	1D	9.8		12210	IWB12210	BS00103710_51	1D	90.37		38211	IWB38211	Ku_c111306_371	1D	22.65		11356	IWB11356	BS00084304_51	1B	4.87
76559	IWA1808	wsnp_Ex_c1375_2633027	1D	9.8		23507	IWB23507	Excalibur_c20532_665	1D	90.37		76921	IWA2269	wsnp_Ex_c17884_26647952	1D	22.65		12394	IWB12394	BS00109001_51	1B	4.87
79928	IWA6248	wsnp_JD_rep_c48890_33141899	1D	9.8		28462	IWB28462	Excalibur_c6704_716	1D	90.37		77052	IWA2449	wsnp_Ex_c1969_3705930	1D	22.65		10772	IWB10772	BS00074962_51	1B	4.87
11209	IWB11209	BS00081734_51	1D	9.8		41348	IWB41348	Kukri_c15231_166	1D	90.37		30125	IWB30125	Excalibur_rep_c105429_654	1D	22.65		10773	IWB10773	BS00074965_51	1B	4.87
28966	IWB28966	Excalibur_c8065_1275	1D	9.8		48905	IWB48905	Kukri_rep_c103666_397	1D	90.37		4762	IWB4762	BobWhite_rep_c49356_206	1D	22.65		12097	IWB12097	BS00099829_51	1B	4.87
4763	IWB4763	BobWhite_rep_c49356_237	1D	9.8		52198	IWB52198	Ra_c50996_468	1D	90.37		19801	IWB19801	Ex_c13421_2094	1D	22.65		12323	IWB12323	BS00107597_51	1B	4.87
38212	IWB38212	Ku_c111306_399	1D	9.8		62142	IWB62142	RAC875_rep_c112310_481	1D	90.37		31552	IWB31552	Excalibur_s113077_141	1D	22.65		11843	IWB11843	BS00093946_51	1B	4.87
22921	IWB22921	Excalibur_c17152_454	1D	10.34		1412	IWB1412	BobWhite_c20591_89	1D	90.37		76920	IWA2268	wsnp_Ex_c17884_26647833	1D	24.26		23499	IWB23499	Excalibur_c2049_2350	1B	4.87
75909	IWA817	wsnp_CAP11_c8597_3709328	1D	12.18		3443	IWB3443	BobWhite_c45204_251	1D	90.37		42629	IWB42629	Kukri_c22313_166	1D	28.44		26602	IWB26602	Excalibur_c44883_1846	1B	4.87
2108	IWB2108	BobWhite_c27474_65	1D	13.9		8770	IWB8770	BS00059313_51	1D	90.37		11602	IWB11602	BS00089269_51	1D	34.89		31723	IWB31723	GENE-0173_309	1B	5.51
21572	IWB21572	Excalibur_c101903_734	1D	15.32		28461	IWB28461	Excalibur_c6704_191	1D	90.37		78735	IWA4645	wsnp_Ex_c7252_12454704	1D	37.62		17346	IWB17346	D_F1BEJMU02GUUJ4_150	1B	5.59
63609	IWB63609	RFL_Contig1338_2062	1D	15.32		37981	IWB37981	JG_c473_540	1D	90.37		63611	IWB63611	RFL_Contig1338_2646	1D	37.62		63945	IWB63945	RFL_Contig2443_394	1B	6.23
21573	IWB21573	Excalibur_c101903_902	1D	15.32		46804	IWB46804	Kukri_c59535_393	1D	90.37		55539	IWB55539	RAC875_c23587_548	1D	37.62		47600	IWB47600	Kukri_c74640_104	1B	7.04
55538	IWB55538	RAC875_c23587_447	1D	15.32		48378	IWB48378	Kukri_c94613_316	1D	90.37		63609	IWB63609	RFL_Contig1338_2062	1D	37.62		55832	IWB55832	RAC875_c25708_503	1B	7.44
75288	IWB75288	tplb0061f07_1411	1D	15.32		49454	IWB49454	Kukri_rep_c110487_219	1D	90.37		55538	IWB55538	RAC875_c23587_447	1D	37.62		80628	IWA7219	wsnp_Ku_c62848_63784645	1B	7.44
11602	IWB11602	BS00089269_51	1D	15.32		51530	IWB51530	Ra_c23336_538	1D	90.37		22866	IWB22866	Excalibur_c16851_142	1D	37.62		31960	IWB31960	GENE-0545_118	1B	7.44
60500	IWB60500	RAC875_c78062_571	1D	15.32		55626	IWB55626	RAC875_c24317_1015	1D	90.37		10914	IWB10914	BS00077097_51	1D	37.62		49800	IWB49800	Kukri_rep_c68583_931	1B	7.44
63611	IWB63611	RFL_Contig1338_2646	1D	15.32		55630	IWB55630	RAC875_c24317_268	1D	90.37		46398	IWB46398	Kukri_c54074_178	1D	38.69		76271	IWA1451	wsnp_Ex_c11177_18096010	1B	7.44
80862	IWA7533	wsnp_Ra_c1020_2062200	1D	15.32		57985	IWB57985	RAC875_c43846_79	1D	90.37		38353	IWB38353	Ku_c12842_664	1D	39.32		38670	IWB38670	Ku_c18793_951	1B	7.44
22674	IWB22674	Excalibur_c15692_532	1D	15.32		2612	IWB2612	BobWhite_c33208_98	1D	90.37		14612	IWB14612	CAP8_c2401_433	1D	39.82		54340	IWB54340	RAC875_c16677_56	1B	7.44
10914	IWB10914	BS00077097_51	1D	15.32		6381	IWB6381	BS00011292_51	1D	90.37		15189	IWB15189	D_contig01296_243	1D	43.02		78532	IWA4389	wsnp_Ex_c5947_10431109	1B	7.44
43004	IWB43004	Kukri_c2464_560	1D	15.32		11874	IWB11874	BS00094421_51	1D	90.37		18378	IWB18378	D_GBF1XID01CJH0V_94	1D	43.02		26169	IWB26169	Excalibur_c4082_370	1B	7.44
65070	IWB65070	RFL_Contig5639_1168	1D	15.32		21515	IWB21515	Excalibur_c10063_54	1D	90.37		14511	IWB14511	CAP8_c1305_148	1D	44.27		28303	IWB28303	Excalibur_c64533_980	1B	7.44
16833	IWB16833	D_contig50935_198	1D	15.32		25247	IWB25247	Excalibur_c32722_1440	1D	90.37		45623	IWB45623	Kukri_c46169_294	1D	44.27		39745	IWB39745	Ku_c62848_956	1B	7.44
8670	IWB8670	BS00055737_51	1D	15.32		40769	IWB40769	Kukri_c12190_1080	1D	90.37		56360	IWB56360	RAC875_c29598_336	1D	44.61		54643	IWB54643	RAC875_c18282_1390	1B	7.44
11603	IWB11603	BS00089270_51	1D	15.32		46421	IWB46421	Kukri_c54245_154	1D	90.37		21003	IWB21003	Ex_c6145_833	1D	44.71		8956	IWB8956	BS00062942_51	1B	7.44
22866	IWB22866	Excalibur_c16851_142	1D	15.32		49948	IWB49948	Kukri_rep_c69829_307	1D	90.37		21002	IWB21002	Ex_c6145_2193	1D	44.71		54994	IWB54994	RAC875_c20420_87	1B	7.44
35174	IWB35174	IAAV6247	1D	15.32		59763	IWB59763	RAC875_c63359_1446	1D	90.37		60471	IWB60471	RAC875_c7752_145	1D	44.71		22709	IWB22709	Excalibur_c15885_1145	1B	7.44
48522	IWB48522	Kukri_c98832_211	1D	15.32		64146	IWB64146	RFL_Contig2961_1695	1D	90.37		60472	IWB60472	RAC875_c7752_2913	1D	44.71		27146	IWB27146	Excalibur_c5052_151	1B	7.44
48523	IWB48523	Kukri_c98832_233	1D	15.32		78326	IWA4119	wsnp_Ex_c52086_55807402	1D	90.37		21001	IWB21001	Ex_c6145_1877	1D	44.71		47585	IWB47585	Kukri_c7428_604	1B	7.44
26984	IWB26984	Excalibur_c4876_832	1D	15.32		80826	IWA7488	wsnp_Ku_rep_c71113_70810693	1D	90.37		60473	IWB60473	RAC875_c7752_549	1D	44.71		57270	IWB57270	RAC875_c37321_421	1B	7.44
42815	IWB42815	Kukri_c23473_534	1D	15.32		81446	IWA8384	wsnp_RFL_Contig2760_2505824	1D	90.37		60470	IWB60470	RAC875_c7752_1223	1D	44.71		59775	IWB59775	RAC875_c63421_83	1B	7.44
18376	IWB18376	D_GBF1XID01C7T2Q_63	1D	15.32		1342	IWB1342	BobWhite_c20073_443	1D	90.37		13406	IWB13406	CAP12_c46_333	1D	46.09		61331	IWB61331	RAC875_rep_c101933_656	1B	7.44
55539	IWB55539	RAC875_c23587_548	1D	15.32		1906	IWB1906	BobWhite_c25409_137	1D	90.37		39289	IWB39289	Ku_c3647_1443	1D	46.42		76585	IWA1841	wsnp_Ex_c14_27570	1B	7.44
25852	IWB25852	Excalibur_c37693_203	1D	15.32		2924	IWB2924	BobWhite_c37766_677	1D	90.37		18006	IWB18006	D_GB5Y7FA01CWYQV_234	1D	47.07		43345	IWB43345	Kukri_c2683_307	1B	7.44
26578	IWB26578	Excalibur_c44711_453	1D	15.32		6300	IWB6300	BS00010851_51	1D	90.37		7396	IWB7396	BS00023049_51	1D	47.07		48018	IWB48018	Kukri_c84940_106	1B	7.44
8671	IWB8671	BS00055738_51	1D	15.32		27995	IWB27995	Excalibur_c60887_203	1D	90.37		6949	IWB6949	BS00022178_51	1D	47.07		73650	IWB73650	Tdurum_contig83763_107	1B	7.44
53026	IWB53026	RAC875_c10387_685	1D	15.32		44844	IWB44844	Kukri_c38809_309	1D	90.37		13124	IWB13124	CAP11_rep_c6465_98	1D	47.07		30727	IWB30727	Excalibur_rep_c66306_499	1B	7.44
75838	IWA713	wsnp_CAP11_c2307_1200406	1D	15.32		46799	IWB46799	Kukri_c59535_127	1D	90.37		54993	IWB54993	RAC875_c2040_564	1D	47.07		63062	IWB63062	RAC875_rep_c75762_175	1B	7.44
45623	IWB45623	Kukri_c46169_294	1D	17.7		47266	IWB47266	Kukri_c65800_762	1D	90.37		12219	IWB12219	BS00104199_51	1D	47.07		32062	IWB32062	GENE-0713_55	1B	7.44
14511	IWB14511	CAP8_c1305_148	1D	17.7		58088	IWB58088	RAC875_c44888_403	1D	90.37		15887	IWB15887	D_contig17787_645	1D	49.71		33385	IWB33385	GENE-3407_73	1B	7.44
6949	IWB6949	BS00022178_51	1D	18.47		59938	IWB59938	RAC875_c6537_2298	1D	90.37		44232	IWB44232	Kukri_c33670_506	1D	52.45		70189	IWB70189	Tdurum_contig31201_201	1B	7.44
54993	IWB54993	RAC875_c2040_564	1D	18.47		60791	IWB60791	RAC875_c8503_644	1D	90.37		44231	IWB44231	Kukri_c33670_261	1D	52.45		14377	IWB14377	CAP7_rep_c12580_266	1B	7.44
56360	IWB56360	RAC875_c29598_336	1D	19.32		64150	IWB64150	RFL_Contig2961_759	1D	90.37		31444	IWB31444	Excalibur_rep_c96154_147	1D	54.06		53408	IWB53408	RAC875_c11749_97	1B	7.44
15488	IWB15488	D_contig08749_250	1D	20.33		1242	IWB1242	BobWhite_c1897_1010	1D	90.37		5553	IWB5553	BobWhite_rep_c65565_359	1D	58.35		24040	IWB24040	Excalibur_c23779_474	1B	7.44
42629	IWB42629	Kukri_c22313_166	1D	21.56		4165	IWB4165	BobWhite_c6433_417	1D	90.37		41948	IWB41948	Kukri_c18350_208	1D	58.35		46417	IWB46417	Kukri_c54200_209	1B	7.44
44232	IWB44232	Kukri_c33670_506	1D	21.96		6266	IWB6266	BS00010669_51	1D	90.37		41947	IWB41947	Kukri_c18350_151	1D	58.35		63613	IWB63613	RFL_Contig1354_484	1B	7.44
44231	IWB44231	Kukri_c33670_261	1D	21.96		8874	IWB8874	BS00062631_51	1D	90.37		2175	IWB2175	BobWhite_c28133_87	1D	59.04		68771	IWB68771	Tdurum_contig19102_84	1B	7.44
22141	IWB22141	Excalibur_c12703_766	1D	25.45		12670	IWB12670	CAP11_c1157_168	1D	90.37		60722	IWB60722	RAC875_c82888_83	1D	59.33		80233	IWA6703	wsnp_Ku_c2115_4089288	1B	7.44
35682	IWB35682	IACX11290	1D	25.45		25933	IWB25933	Excalibur_c38386_305	1D	90.37		74806	IWB74806	tplb0044p22_2257	1D	60.54		63614	IWB63614	RFL_Contig1354_663	1B	7.44
19497	IWB19497	D_GDS7LZN02JVIW1_263	1D	25.45		31629	IWB31629	GENE-0036_199	1D	90.37		10764	IWB10764	BS00074824_51	1D	60.81		51977	IWB51977	Ra_c3837_797	1B	7.44
18094	IWB18094	D_GB5Y7FA02HBLTO_213	1D	25.45		35126	IWB35126	IAAV5991	1D	90.37		3829	IWB3829	BobWhite_c5419_861	1D	60.81		71638	IWB71638	Tdurum_contig45715_549	1B	7.44
7184	IWB7184	BS00022620_51	1D	25.45		35305	IWB35305	IAAV7181	1D	90.37		16721	IWB16721	D_contig37339_168	1D	60.81		4322	IWB4322	BobWhite_c7333_76	1B	7.44
5767	IWB5767	BS00000717_51	1D	25.45		44568	IWB44568	Kukri_c36428_156	1D	90.37		3828	IWB3828	BobWhite_c5419_643	1D	60.81		62417	IWB62417	RAC875_rep_c117462_124	1B	7.44
37391	IWB37391	JD_c3737_285	1D	25.45		47916	IWB47916	Kukri_c82190_267	1D	90.37		9010	IWB9010	BS00063146_51	1D	60.81		43111	IWB43111	Kukri_c2535_98	1B	7.44
5768	IWB5768	BS00000721_51	1D	25.45		48119	IWB48119	Kukri_c875_126	1D	90.37		9893	IWB9893	BS00066847_51	1D	60.81		47026	IWB47026	Kukri_c62848_1632	1B	7.44
52945	IWB52945	RAC875_c102059_75	1D	25.45		48271	IWB48271	Kukri_c9163_799	1D	90.37		11461	IWB11461	BS00086679_51	1D	60.81		68271	IWB68271	Tdurum_contig14650_689	1B	7.44
11524	IWB11524	BS00087783_51	1D	25.45		48805	IWB48805	Kukri_rep_c102822_374	1D	90.37		22831	IWB22831	Excalibur_c16662_300	1D	60.81		47025	IWB47025	Kukri_c62848_1581	1B	7.44
59652	IWB59652	RAC875_c62_321	1D	25.45		55371	IWB55371	RAC875_c2258_1028	1D	90.37		75915	IWA830	wsnp_CAP11_rep_c4017_1896951	1D	60.81		71637	IWB71637	Tdurum_contig45715_1246	1B	7.44
12841	IWB12841	CAP11_c3218_126	1D	25.45		63987	IWB63987	RFL_Contig2550_583	1D	90.37		55910	IWB55910	RAC875_c26231_68	1D	60.81		1270	IWB1270	BobWhite_c19327_314	1B	7.44
5804	IWB5804	BS00002178_51	1D	25.45		76958	IWA2326	wsnp_Ex_c1861_3506449	1D	90.37		74807	IWB74807	tplb0044p22_2330	1D	60.81		56374	IWB56374	RAC875_c2972_225	1B	7.44
65041	IWB65041	RFL_Contig5594_873	1D	25.45		6050	IWB6050	BS00009375_51	1D	90.37		6406	IWB6406	BS00011451_51	1D	60.81		51878	IWB51878	Ra_c33845_794	1B	7.89
75586	IWA362	wsnp_BE586140D_Ta_2_2	1D	25.45		6291	IWB6291	BS00010807_51	1D	90.37		35153	IWB35153	IAAV614	1D	60.81		42728	IWB42728	Kukri_c2297_181	1B	7.89
11921	IWB11921	BS00095225_51	1D	25.45		8771	IWB8771	BS00059314_51	1D	90.37		35669	IWB35669	IACX11153	1D	60.81		44741	IWB44741	Kukri_c37856_492	1B	7.89
12360	IWB12360	BS00108305_51	1D	25.45		17626	IWB17626	D_F5XZDLF02GY0X2_81	1D	90.37		18554	IWB18554	D_GBUVHFX01ANH44_230	1D	60.81		55253	IWB55253	RAC875_c21842_1647	1B	7.89
59651	IWB59651	RAC875_c62_1546	1D	25.45		19016	IWB19016	D_GDEEGVY01DD44S_389	1D	90.37		35981	IWB35981	IACX5018	1D	61.05		57830	IWB57830	RAC875_c42283_686	1B	7.89
65040	IWB65040	RFL_Contig5594_1283	1D	25.45		23508	IWB23508	Excalibur_c20532_785	1D	90.37		23596	IWB23596	Excalibur_c21172_952	1D	61.05		79264	IWA5304	wsnp_Ex_rep_c66802_65172754	1B	7.89
11479	IWB11479	BS00087086_51	1D	25.45		25248	IWB25248	Excalibur_c32722_690	1D	90.37		26805	IWB26805	Excalibur_c46695_219	1D	61.05		80717	IWA7343	wsnp_Ku_c9014_15193623	1B	7.89
59650	IWB59650	RAC875_c62_1514	1D	25.45		25694	IWB25694	Excalibur_c36269_513	1D	90.37		46138	IWB46138	Kukri_c5113_1082	1D	61.05		51549	IWB51549	Ra_c23839_884	1B	7.89
48457	IWB48457	Kukri_c9693_1890	1D	25.45		26021	IWB26021	Excalibur_c39284_1132	1D	90.37		60962	IWB60962	RAC875_c8932_740	1D	61.05		31732	IWB31732	GENE-0193_197	1B	7.89
75987	IWA980	wsnp_CAP12_c633_339740	1D	25.45		28101	IWB28101	Excalibur_c62139_215	1D	90.37		25427	IWB25427	Excalibur_c34167_128	1D	61.05		31677	IWB31677	GENE-0116_102	1B	7.89
25219	IWB25219	Excalibur_c3260_989	1D	25.45		31182	IWB31182	Excalibur_rep_c71271_82	1D	90.37		7530	IWB7530	BS00024262_51	1D	61.05		34448	IWB34448	IAAV178	1B	7.89
25218	IWB25218	Excalibur_c3260_863	1D	25.45		48914	IWB48914	Kukri_rep_c103800_479	1D	90.37		70583	IWB70583	Tdurum_contig36962_250	1D	61.05		51448	IWB51448	Ra_c21902_654	1B	7.89
36051	IWB36051	IACX589	1D	25.45		50170	IWB50170	Kukri_rep_c72138_101	1D	90.37		76087	IWA1193	wsnp_CAP8_c458_368155	1D	61.05		61762	IWB61762	RAC875_rep_c108085_570	1B	7.89
35334	IWB35334	IAAV739	1D	26.02		58708	IWB58708	RAC875_c50996_1179	1D	90.37		10099	IWB10099	BS00067620_51	1D	61.05		77489	IWA3048	wsnp_Ex_c26419_35667216	1B	7.89
43802	IWB43802	Kukri_c3008_233	1D	26.59		59766	IWB59766	RAC875_c63359_449	1D	90.37		24526	IWB24526	Excalibur_c27057_401	1D	61.05		73015	IWB73015	Tdurum_contig65023_587	1B	7.89
46398	IWB46398	Kukri_c54074_178	1D	27.34		62426	IWB62426	RAC875_rep_c117660_128	1D	90.37		46338	IWB46338	Kukri_c53398_200	1D	61.05		25098	IWB25098	Excalibur_c3140_697	1B	7.89
36019	IWB36019	IACX577	1D	28		68054	IWB68054	Tdurum_contig13681_628	1D	90.37		9791	IWB9791	BS00066391_51	1D	61.05		36860	IWB36860	JD_c10376_670	1B	7.89
31733	IWB31733	GENE-0194_90	1D	28.47		69918	IWB69918	Tdurum_contig29915_167	1D	90.37		16859	IWB16859	D_contig52961_535	1D	61.05		14452	IWB14452	CAP7_rep_c7114_55	1B	7.89
13834	IWB13834	CAP7_c1609_203	1D	28.7		1649	IWB1649	BobWhite_c2288_435	1D	90.37		63182	IWB63182	RAC875_rep_c81479_191	1D	61.05		32306	IWB32306	GENE-1214_159	1B	7.89
42712	IWB42712	Kukri_c22870_91	1D	29.01		6105	IWB6105	BS00009738_51	1D	90.37		57310	IWB57310	RAC875_c3762_710	1D	61.05		67336	IWB67336	Tdurum_contig11877_414	1B	7.89
7075	IWB7075	BS00022426_51	1D	29.58		7110	IWB7110	BS00022485_51	1D	90.37		62577	IWB62577	RAC875_rep_c69508_215	1D	61.05		80147	IWA6581	wsnp_Ku_c16117_24917524	1B	7.89
3829	IWB3829	BobWhite_c5419_861	1D	30.41		21514	IWB21514	Excalibur_c10063_189	1D	90.37		76086	IWA1192	wsnp_CAP8_c458_368125	1D	61.05		20542	IWB20542	Ex_c34713_501	1B	7.89
5496	IWB5496	BobWhite_rep_c64736_316	1D	30.41		25377	IWB25377	Excalibur_c33742_419	1D	90.37		46003	IWB46003	Kukri_c49577_630	1D	61.05		14360	IWB14360	CAP7_rep_c10850_139	1B	7.89
70583	IWB70583	Tdurum_contig36962_250	1D	30.41		26291	IWB26291	Excalibur_c41967_2009	1D	90.37		58499	IWB58499	RAC875_c48997_1160	1D	61.05		47697	IWB47697	Kukri_c76762_166	1B	7.89
25427	IWB25427	Excalibur_c34167_128	1D	30.41		27548	IWB27548	Excalibur_c55186_73	1D	90.37		7925	IWB7925	BS00033405_51	1D	61.05		50463	IWB50463	Kukri_rep_c88171_730	1B	7.89
35981	IWB35981	IACX5018	1D	30.41		28323	IWB28323	Excalibur_c6476_811	1D	90.37		35012	IWB35012	IAAV5348	1D	61.05		80639	IWA7234	wsnp_Ku_c66585_65967792	1B	7.89
2175	IWB2175	BobWhite_c28133_87	1D	30.41		41436	IWB41436	Kukri_c15691_151	1D	90.37		43011	IWB43011	Kukri_c24648_262	1D	61.05		39421	IWB39421	Ku_c42700_2798	1B	7.89
4433	IWB4433	BobWhite_c816_289	1D	30.41		46966	IWB46966	Kukri_c61874_273	1D	90.37		4433	IWB4433	BobWhite_c816_289	1D	61.05		76154	IWA1302	wsnp_Ex_c10233_16784994	1B	7.89
9132	IWB9132	BS00063799_51	1D	30.41		48948	IWB48948	Kukri_rep_c104078_655	1D	90.37		35725	IWB35725	IACX12270	1D	61.05		50530	IWB50530	Kukri_rep_c95031_104	1B	7.89
13348	IWB13348	CAP12_c2978_93	1D	30.41		49193	IWB49193	Kukri_rep_c106578_67	1D	90.37		10919	IWB10919	BS00077237_51	1D	61.05		44740	IWB44740	Kukri_c37856_123	1B	7.89
27894	IWB27894	Excalibur_c5958_1398	1D	30.41		49691	IWB49691	Kukri_rep_c115767_201	1D	90.37		34920	IWB34920	IAAV4760	1D	61.05		31756	IWB31756	GENE-0227_217	1B	8.36
62577	IWB62577	RAC875_rep_c69508_215	1D	30.41		56380	IWB56380	RAC875_c298_338	1D	90.37		34926	IWB34926	IAAV4794	1D	61.05		6209	IWB6209	BS00010352_51	1B	8.36
76087	IWA1193	wsnp_CAP8_c458_368155	1D	30.41		58485	IWB58485	RAC875_c48884_374	1D	90.37		50368	IWB50368	Kukri_rep_c79478_1209	1D	61.05		30892	IWB30892	Excalibur_rep_c67757_264	1B	8.36
46003	IWB46003	Kukri_c49577_630	1D	30.41		65444	IWB65444	TA001722-0749	1D	90.37		47314	IWB47314	Kukri_c6655_954	1D	61.05		35383	IWB35383	IAAV7757	1B	8.36
26805	IWB26805	Excalibur_c46695_219	1D	30.41		1097	IWB1097	BobWhite_c1783_550	1D	90.37		45478	IWB45478	Kukri_c44738_477	1D	61.25		3233	IWB3233	BobWhite_c4236_410	1B	8.36
40194	IWB40194	Ku_c9864_772	1D	30.41		1147	IWB1147	BobWhite_c1824_1380	1D	90.37		46950	IWB46950	Kukri_c6167_1271	1D	61.25		820	IWB820	BobWhite_c15603_69	1B	8.36
10764	IWB10764	BS00074824_51	1D	30.41		1489	IWB1489	BobWhite_c2135_96	1D	90.37		26128	IWB26128	Excalibur_c4030_1770	1D	61.25		21601	IWB21601	Excalibur_c10319_229	1B	8.36
7914	IWB7914	BS00033037_51	1D	30.41		15653	IWB15653	D_contig12592_200	1D	90.37		11308	IWB11308	BS00083531_51	1D	61.25		34608	IWB34608	IAAV2764	1B	8.36
26151	IWB26151	Excalibur_c4058_1121	1D	30.41		21516	IWB21516	Excalibur_c10063_93	1D	90.37		57040	IWB57040	RAC875_c35094_476	1D	61.25		40931	IWB40931	Kukri_c12936_1505	1B	8.36
74806	IWB74806	tplb0044p22_2257	1D	30.41		29616	IWB29616	Excalibur_c98273_114	1D	90.37		10598	IWB10598	BS00072193_51	1D	61.25		10681	IWB10681	BS00073603_51	1B	8.36
48461	IWB48461	Kukri_c97137_329	1D	30.41		31566	IWB31566	Excalibur_s114439_236	1D	90.37		49565	IWB49565	Kukri_rep_c112609_711	1D	62.13		29487	IWB29487	Excalibur_c9495_322	1B	8.36
48514	IWB48514	Kukri_c9864_936	1D	30.41		42332	IWB42332	Kukri_c20495_1745	1D	90.37		65387	IWB65387	TA001371-0399	1D	63.36		4508	IWB4508	BobWhite_c8713_420	1B	8.36
9893	IWB9893	BS00066847_51	1D	30.41		52856	IWB52856	Ra_c97840_496	1D	90.37		65746	IWB65746	TA003808-0996	1D	64.79		6405	IWB6405	BS00011450_51	1B	8.36
10099	IWB10099	BS00067620_51	1D	30.41		59404	IWB59404	RAC875_c5882_307	1D	90.37		15740	IWB15740	D_contig14507_369	1D	67.14		81581	IWA8619	wsnp_RFL_Contig4726_5654774	1B	8.36
55972	IWB55972	RAC875_c26747_243	1D	30.41		65962	IWB65962	TA005335-0665	1D	90.37		12359	IWB12359	BS00108303_51	1D	68.65		30161	IWB30161	Excalibur_rep_c106001_513	1B	8.36
9010	IWB9010	BS00063146_51	1D	30.41		72943	IWB72943	Tdurum_contig63370_207	1D	90.37		75987	IWA980	wsnp_CAP12_c633_339740	1D	69.92		31560	IWB31560	Excalibur_s113941_196	1B	8.36
60962	IWB60962	RAC875_c8932_740	1D	30.41		74004	IWB74004	Tdurum_contig97527_318	1D	90.37		52945	IWB52945	RAC875_c102059_75	1D	70.04		9149	IWB9149	BS00063885_51	1B	8.36
76086	IWA1192	wsnp_CAP8_c458_368125	1D	30.41		76476	IWA1710	wsnp_Ex_c12932_20486842	1D	90.37		12249	IWB12249	BS00105568_51	1D	70.19		13782	IWB13782	CAP7_c1241_128	1B	8.36
43803	IWB43803	Kukri_c3008_329	1D	30.41		80301	IWA6795	wsnp_Ku_c26281_36243489	1D	90.37		11921	IWB11921	BS00095225_51	1D	70.19		20264	IWB20264	Ex_c24969_223	1B	8.36
3828	IWB3828	BobWhite_c5419_643	1D	30.41		6319	IWB6319	BS00010946_51	1D	90.37		12841	IWB12841	CAP11_c3218_126	1D	70.19		48664	IWB48664	Kukri_rep_c101550_113	1B	8.36
9791	IWB9791	BS00066391_51	1D	30.41		11781	IWB11781	BS00092888_51	1D	90.37		17378	IWB17378	D_F1BEJMU02JU0FT_98	1D	70.29		74352	IWB74352	tplb0029b01_1022	1B	8.36
11308	IWB11308	BS00083531_51	1D	30.41		26413	IWB26413	Excalibur_c43086_237	1D	90.37		5768	IWB5768	BS00000721_51	1D	70.53		77933	IWA3620	wsnp_Ex_c37635_45347415	1B	8.36
46138	IWB46138	Kukri_c5113_1082	1D	30.41		28322	IWB28322	Excalibur_c6476_521	1D	90.37		35682	IWB35682	IACX11290	1D	70.71		27604	IWB27604	Excalibur_c55805_316	1B	8.36
14969	IWB14969	CAP8_c879_120	1D	30.41		28463	IWB28463	Excalibur_c6704_782	1D	90.37		37391	IWB37391	JD_c3737_285	1D	70.71		65816	IWB65816	TA004324-0491	1B	8.36
24526	IWB24526	Excalibur_c27057_401	1D	30.41		48302	IWB48302	Kukri_c9249_700	1D	90.37		18094	IWB18094	D_GB5Y7FA02HBLTO_213	1D	70.71		39074	IWB39074	Ku_c28949_178	1B	8.36
35153	IWB35153	IAAV614	1D	30.41		71680	IWB71680	Tdurum_contig46389_2038	1D	90.37		5804	IWB5804	BS00002178_51	1D	70.71		78993	IWA4975	wsnp_Ex_c9902_16309166	1B	8.36
10919	IWB10919	BS00077237_51	1D	30.41		78628	IWA4519	wsnp_Ex_c6476_11246589	1D	90.37		11524	IWB11524	BS00087783_51	1D	70.71		43992	IWB43992	Kukri_c31554_437	1B	8.36
46950	IWB46950	Kukri_c6167_1271	1D	30.41		5348	IWB5348	BobWhite_rep_c63205_215	1D	90.37		12360	IWB12360	BS00108305_51	1D	70.71		74353	IWB74353	tplb0029b01_123	1B	8.36
60722	IWB60722	RAC875_c82888_83	1D	30.41		6483	IWB6483	BS00011855_51	1D	90.37		59651	IWB59651	RAC875_c62_1546	1D	70.71		507	IWB507	BobWhite_c13450_2100	1B	8.36
9623	IWB9623	BS00065722_51	1D	30.41		6500	IWB6500	BS00011947_51	1D	90.37		59652	IWB59652	RAC875_c62_321	1D	70.71		60321	IWB60321	RAC875_c7236_3265	1B	8.36
42384	IWB42384	Kukri_c20844_116	1D	30.41		55003	IWB55003	RAC875_c20475_474	1D	90.37		65041	IWB65041	RFL_Contig5594_873	1D	70.71		70940	IWB70940	Tdurum_contig42156_1469	1B	8.36
45478	IWB45478	Kukri_c44738_477	1D	30.41		76957	IWA2325	wsnp_Ex_c1861_3506202	1D	90.37		22141	IWB22141	Excalibur_c12703_766	1D	70.71		3159	IWB3159	BobWhite_c4126_442	1B	8.36
75915	IWA830	wsnp_CAP11_rep_c4017_1896951	1D	30.41		37982	IWB37982	JG_c473_546	1D	90.37		5767	IWB5767	BS00000717_51	1D	70.71		32877	IWB32877	GENE-2323_270	1B	8.43
7851	IWB7851	BS00031658_51	1D	30.41		43763	IWB43763	Kukri_c29687_369	1D	90.37		36051	IWB36051	IACX589	1D	70.71		7205	IWB7205	BS00022670_51	1B	8.51
11960	IWB11960	BS00096547_51	1D	30.41		47408	IWB47408	Kukri_c67675_174	1D	90.37		75586	IWA362	wsnp_BE586140D_Ta_2_2	1D	70.71		38236	IWB38236	Ku_c11394_862	1B	8.51
17147	IWB17147	D_contig74531_32	1D	30.41		49192	IWB49192	Kukri_rep_c106578_178	1D	90.37		11479	IWB11479	BS00087086_51	1D	70.71		58051	IWB58051	RAC875_c44575_561	1B	8.51
46338	IWB46338	Kukri_c53398_200	1D	30.41		55628	IWB55628	RAC875_c24317_1351	1D	90.37		25219	IWB25219	Excalibur_c3260_989	1D	70.71		77940	IWA3631	wsnp_Ex_c38116_45719983	1B	8.51
46280	IWB46280	Kukri_c52742_114	1D	30.41		57242	IWB57242	RAC875_c37075_53	1D	90.37		19497	IWB19497	D_GDS7LZN02JVIW1_263	1D	70.71		58050	IWB58050	RAC875_c44575_396	1B	8.51
55910	IWB55910	RAC875_c26231_68	1D	30.41		61460	IWB61460	RAC875_rep_c105487_241	1D	90.37		48457	IWB48457	Kukri_c9693_1890	1D	70.71		63332	IWB63332	RAC875_rep_c95069_54	1B	8.51
57310	IWB57310	RAC875_c3762_710	1D	30.41		64144	IWB64144	RFL_Contig2961_1117	1D	90.37		75370	IWA57	wsnp_BE405518D_Ta_2_3	1D	70.71		45946	IWB45946	Kukri_c49091_371	1B	8.51
6766	IWB6766	BS00021851_51	1D	30.41		81430	IWA8351	wsnp_RFL_Contig2550_2175772	1D	90.37		7184	IWB7184	BS00022620_51	1D	70.71		80372	IWA6890	wsnp_Ku_c30982_40765254	1B	8.51
9563	IWB9563	BS00065478_51	1D	30.41		5356	IWB5356	BobWhite_rep_c63264_629	1D	90.37		25218	IWB25218	Excalibur_c3260_863	1D	70.71		62725	IWB62725	RAC875_rep_c70803_1442	1B	8.51
12156	IWB12156	BS00100990_51	1D	30.41		27384	IWB27384	Excalibur_c53353_217	1D	90.37		59650	IWB59650	RAC875_c62_1514	1D	70.71		34571	IWB34571	IAAV2546	1B	8.51
16721	IWB16721	D_contig37339_168	1D	30.41		35868	IWB35868	IACX2629	1D	90.37		6579	IWB6579	BS00012936_51	1D	70.71		7188	IWB7188	BS00022632_51	1B	8.51
27893	IWB27893	Excalibur_c5958_1270	1D	30.41		36045	IWB36045	IACX5860	1D	90.37		65040	IWB65040	RFL_Contig5594_1283	1D	70.71		43926	IWB43926	Kukri_c30982_1173	1B	8.51
74807	IWB74807	tplb0044p22_2330	1D	30.41		61145	IWB61145	RAC875_c9601_1680	1D	90.37		8524	IWB8524	BS00049071_51	1D	71.81		79935	IWA6259	wsnp_JD_rep_c49357_33576509	1B	8.51
80211	IWA6675	wsnp_Ku_c19622_29138795	1D	30.41		61544	IWB61544	RAC875_rep_c106093_670	1D	90.37		48956	IWB48956	Kukri_rep_c104155_415	1D	71.81		80373	IWA6891	wsnp_Ku_c30982_40765341	1B	8.51
22831	IWB22831	Excalibur_c16662_300	1D	30.41		64147	IWB64147	RFL_Contig2961_1806	1D	90.37		8525	IWB8525	BS00049072_51	1D	71.81		1199	IWB1199	BobWhite_c18583_96	1B	8.83
35012	IWB35012	IAAV5348	1D	30.41		66084	IWB66084	TA006324-0285	1D	90.37		42165	IWB42165	Kukri_c19622_131	1D	71.81		19967	IWB19967	Ex_c16691_96	1B	9.4
35669	IWB35669	IACX11153	1D	30.41		76356	IWA1559	wsnp_Ex_c11939_19147602	1D	90.37		34714	IWB34714	IAAV3422	1D	71.81		78544	IWA4402	wsnp_Ex_c6022_10552811	1B	9.81
58499	IWB58499	RAC875_c48997_1160	1D	30.41		4465	IWB4465	BobWhite_c8375_71	1D	90.37		22792	IWB22792	Excalibur_c16452_624	1D	72.34		50050	IWB50050	Kukri_rep_c70738_896	1B	9.81
23596	IWB23596	Excalibur_c21172_952	1D	31.36		5833	IWB5833	BS00003573_51	1D	90.37		10439	IWB10439	BS00070085_51	1D	72.34		71369	IWB71369	Tdurum_contig42856_1271	1B	9.81
49565	IWB49565	Kukri_rep_c112609_711	1D	32.7		8899	IWB8899	BS00062721_51	1D	90.37		76366	IWA1572	wsnp_Ex_c12012_19240904	1D	72.34		72329	IWB72329	Tdurum_contig53888_107	1B	9.81
65387	IWB65387	TA001371-0399	1D	33.02		9069	IWB9069	BS00063511_51	1D	90.37		8432	IWB8432	BS00046672_51	1D	72.34		76768	IWA2073	wsnp_Ex_c15934_24341135	1B	9.81
41947	IWB41947	Kukri_c18350_151	1D	34.49		9662	IWB9662	BS00065891_51	1D	90.37		61141	IWB61141	RAC875_c9594_1289	1D	72.34		58817	IWB58817	RAC875_c5227_1385	1B	9.81
5553	IWB5553	BobWhite_rep_c65565_359	1D	34.49		24447	IWB24447	Excalibur_c26495_84	1D	90.37		34880	IWB34880	IAAV4500	1D	76.37		40376	IWB40376	Kukri_c10593_1064	1B	9.81
41948	IWB41948	Kukri_c18350_208	1D	34.49		54785	IWB54785	RAC875_c19174_645	1D	90.37		20760	IWB20760	Ex_c45673_700	1D	76.66		49345	IWB49345	Kukri_rep_c108436_534	1B	9.81
79559	IWA5698	wsnp_Ex_rep_c70574_69491038	1D	36.2		55372	IWB55372	RAC875_c2258_1526	1D	90.37		77798	IWA3446	wsnp_Ex_c3372_6195001	1D	78.01		3296	IWB3296	BobWhite_c43322_203	1B	9.81
38561	IWB38561	Ku_c16809_845	1D	37.65		58755	IWB58755	RAC875_c5153_192	1D	90.37		37574	IWB37574	JD_c51136_288	1D	78.01		6103	IWB6103	BS00009731_51	1B	9.81
708	IWB708	BobWhite_c1488_299	1D	37.95		59941	IWB59941	RAC875_c6537_584	1D	90.37		2192	IWB2192	BobWhite_c28341_51	1D	78.96		40109	IWB40109	Ku_c8767_1245	1B	9.81
65746	IWB65746	TA003808-0996	1D	38.59		61688	IWB61688	RAC875_rep_c107383_166	1D	90.37		79559	IWA5698	wsnp_Ex_rep_c70574_69491038	1D	78.96		73662	IWB73662	Tdurum_contig84184_124	1B	9.81
27449	IWB27449	Excalibur_c54055_694	1D	39.1		64145	IWB64145	RFL_Contig2961_1493	1D	90.37		708	IWB708	BobWhite_c1488_299	1D	80.73		47949	IWB47949	Kukri_c8308_245	1B	9.81
40245	IWB40245	Kukri_c101060_56	1D	40.04		69582	IWB69582	Tdurum_contig28665_150	1D	90.37		38561	IWB38561	Ku_c16809_845	1D	81.09		461	IWB461	BobWhite_c1318_691	1B	9.81
8131	IWB8131	BS00038418_51	1D	40.43		3404	IWB3404	BobWhite_c4482_159	1D	90.37		77823	IWA3481	wsnp_Ex_c3450_6323939	1D	83.7		9008	IWB9008	BS00063113_51	1B	9.81
9807	IWB9807	BS00066446_51	1D	43.01		6360	IWB6360	BS00011168_51	1D	90.37		74988	IWB74988	tplb0051k19_101	1D	87.85		4355	IWB4355	BobWhite_c7577_69	1B	9.81
205	IWB205	BobWhite_c11338_605	1D	43.92		9889	IWB9889	BS00066805_51	1D	90.37		6781	IWB6781	BS00021880_51	1D	88.44		8611	IWB8611	BS00052075_51	1B	9.81
24064	IWB24064	Excalibur_c23906_303	1D	52.26		12954	IWB12954	CAP11_c5573_163	1D	90.37		27612	IWB27612	Excalibur_c5592_178	2A-1	0		57547	IWB57547	RAC875_c39721_709	1B	9.81
80983	IWA7702	wsnp_Ra_c193_406396	1D	52.26		13624	IWB13624	CAP12_rep_c5332_341	1D	90.37		74956	IWB74956	tplb0049o19_694	2A-1	1.06		72330	IWB72330	Tdurum_contig53888_350	1B	9.81
56444	IWB56444	RAC875_c30203_57	1D	58.56		22208	IWB22208	Excalibur_c13076_384	1D	90.37		28750	IWB28750	Excalibur_c754_395	2A-1	1.59		77679	IWA3295	wsnp_Ex_c30805_39678077	1B	9.81
5670	IWB5670	BobWhite_s64374_97	1D	61.58		26766	IWB26766	Excalibur_c46365_442	1D	90.37		45608	IWB45608	Kukri_c46040_620	2A-1	1.59		79445	IWA5546	wsnp_Ex_rep_c68573_67416138	1B	9.81
36991	IWB36991	JD_c13935_85	1D	62.58		48379	IWB48379	Kukri_c94613_431	1D	90.37		78790	IWA4714	wsnp_Ex_c770_1514612	2A-1	1.59		15892	IWB15892	D_contig17842_656	1B	9.81
53366	IWB53366	RAC875_c11599_494	1D	69.76		57240	IWB57240	RAC875_c37075_119	1D	90.37		39924	IWB39924	Ku_c71277_697	2A-1	4.34		71800	IWB71800	Tdurum_contig47456_182	1B	9.81
80034	IWA6432	wsnp_Ku_c11807_19204597	1D	70.02		63373	IWB63373	RAC875_rep_c99027_551	1D	90.37		6241	IWB6241	BS00010555_51	2A-1	4.59		8913	IWB8913	BS00062740_51	1B	9.81
45484	IWB45484	Kukri_c44781_236	1D	70.82		40	IWB40	BobWhite_c1027_474	1D	90.37		9605	IWB9605	BS00065667_51	2A-1	5		51306	IWB51306	Ra_c18323_183	1B	9.81
64147	IWB64147	RFL_Contig2961_1806	1D	71.42		5347	IWB5347	BobWhite_rep_c63205_143	1D	90.37		71137	IWB71137	Tdurum_contig42423_1632	2A-1	5.42		7716	IWB7716	BS00029345_51	1B	9.81
78773	IWA4694	wsnp_Ex_c750_1474351	1D	71.91		7196	IWB7196	BS00022654_51	1D	90.37		41233	IWB41233	Kukri_c14598_614	2A-1	5.89		66462	IWB66462	Tdurum_contig10326_151	1B	9.81
43272	IWB43272	Kukri_c26281_116	1D	72.67		8060	IWB8060	BS00036558_51	1D	90.37		71141	IWB71141	Tdurum_contig42423_2293	2A-1	5.89		13980	IWB13980	CAP7_c302_518	1B	9.81
25694	IWB25694	Excalibur_c36269_513	1D	73.4		13883	IWB13883	CAP7_c2089_140	1D	90.37		71136	IWB71136	Tdurum_contig42423_1536	2A-1	5.89		8257	IWB8257	BS00041010_51	1B	9.81
47266	IWB47266	Kukri_c65800_762	1D	73.4		31958	IWB31958	GENE-0543_577	1D	90.37		71143	IWB71143	Tdurum_contig42423_2462	2A-1	5.89		26008	IWB26008	Excalibur_c39191_82	1B	9.81
60791	IWB60791	RAC875_c8503_644	1D	73.4		36386	IWB36386	IACX9428	1D	90.37		6727	IWB6727	BS00021706_51	2A-1	5.89		75426	IWA139	wsnp_be443797B_Ta_2_1	1B	9.81
75022	IWB75022	tplb0053c24_1496	1D	73.4		59764	IWB59764	RAC875_c63359_1671	1D	90.37		23669	IWB23669	Excalibur_c21663_145	2A-1	5.89		55482	IWB55482	RAC875_c2331_2570	1B	9.81
16471	IWB16471	D_contig31128_325	1D	73.4		644	IWB644	BobWhite_c14422_282	1D	90.37		71144	IWB71144	Tdurum_contig42423_2699	2A-1	5.89		46989	IWB46989	Kukri_c62285_336	1B	9.81
29934	IWB29934	Excalibur_rep_c103373_763	1D	73.4		4202	IWB4202	BobWhite_c66315_621	1D	90.37		71139	IWB71139	Tdurum_contig42423_1963	2A-1	5.89		12735	IWB12735	CAP11_c1969_268	1B	9.81
35305	IWB35305	IAAV7181	1D	73.4		6051	IWB6051	BS00009377_51	1D	90.37		71142	IWB71142	Tdurum_contig42423_2448	2A-1	5.89		71717	IWB71717	Tdurum_contig46780_203	1B	9.81
76957	IWA2325	wsnp_Ex_c1861_3506202	1D	73.4		27104	IWB27104	Excalibur_c500_279	1D	90.37		9968	IWB9968	BS00067143_51	2A-1	5.89		73372	IWB73372	Tdurum_contig76507_422	1B	9.81
28323	IWB28323	Excalibur_c6476_811	1D	73.4		49951	IWB49951	Kukri_rep_c69829_735	1D	90.37		25031	IWB25031	Excalibur_c3084_1843	2A-1	6.29		47169	IWB47169	Kukri_c6462_320	1B	9.81
81347	IWA8213	wsnp_Ra_rep_c97840_85062318	1D	73.4		66252	IWB66252	Tdurum_contig10099_538	1D	90.37		57168	IWB57168	RAC875_c3620_735	2A-1	6.37		35800	IWB35800	IACX184	1B	9.81
1489	IWB1489	BobWhite_c2135_96	1D	73.4		24639	IWB24639	Excalibur_c27873_84	1D	90.37		42519	IWB42519	Kukri_c21523_222	2A-1	6.37		50917	IWB50917	Ra_c11303_583	1B	9.81
6300	IWB6300	BS00010851_51	1D	73.4		3021	IWB3021	BobWhite_c38981_117	1D	90.37		18107	IWB18107	D_GB5Y7FA02HSMR1_278	2A-1	6.37		34464	IWB34464	IAAV1869	1B	9.81
8874	IWB8874	BS00062631_51	1D	73.4		11905	IWB11905	BS00094897_51	1D	90.37		9642	IWB9642	BS00065831_51	2A-1	6.54		8612	IWB8612	BS00052089_51	1B	9.81
27806	IWB27806	Excalibur_c5838_110	1D	73.4		22002	IWB22002	Excalibur_c11939_140	1D	90.37		63138	IWB63138	RAC875_rep_c78744_228	2A-1	10.03		71458	IWB71458	Tdurum_contig43910_1429	1B	10.36
41437	IWB41437	Kukri_c15691_89	1D	73.4		49947	IWB49947	Kukri_rep_c69829_150	1D	90.37		11050	IWB11050	BS00079035_51	2A-1	10.11		70150	IWB70150	Tdurum_contig31008_367	1B	10.85
41471	IWB41471	Kukri_c15846_197	1D	73.4		57504	IWB57504	RAC875_c39312_339	1D	90.37		11051	IWB11051	BS00079036_51	2A-1	10.11		27773	IWB27773	Excalibur_c57972_116	1B	11.25
80487	IWA7034	wsnp_Ku_c40759_48907151	1D	73.4		57614	IWB57614	RAC875_c4036_1020	1D	90.37		56555	IWB56555	RAC875_c31045_882	2A-1	10.11		37118	IWB37118	JD_c18139_485	1B	11.25
1650	IWB1650	BobWhite_c2288_723	1D	73.4		64149	IWB64149	RFL_Contig2961_2082	1D	90.37		17732	IWB17732	D_GA8KES401BVP4P_43	2A-1	11.81		75361	IWA44	wsnp_BE403956B_Ta_2_3	1B	11.25
6360	IWB6360	BS00011168_51	1D	73.4		11593	IWB11593	BS00089094_51	1D	90.37		42945	IWB42945	Kukri_c24262_918	2A-1	11.9		33337	IWB33337	GENE-3334_199	1B	11.25
9028	IWB9028	BS00063255_51	1D	73.4		12335	IWB12335	BS00107837_51	1D	90.37		54033	IWB54033	RAC875_c14944_555	2A-1	12.14		11881	IWB11881	BS00094499_51	1B	11.25
21514	IWB21514	Excalibur_c10063_189	1D	73.4		29609	IWB29609	Excalibur_c981_294	1D	90.37		43887	IWB43887	Kukri_c307_2053	2A-1	12.22		31782	IWB31782	GENE-0283_96	1B	11.25
28461	IWB28461	Excalibur_c6704_191	1D	73.4		36215	IWB36215	IACX7617	1D	90.37		8574	IWB8574	BS00049937_51	2A-1	13.99		42397	IWB42397	Kukri_c20927_339	1B	11.25
57504	IWB57504	RAC875_c39312_339	1D	73.4		36840	IWB36840	Jagger_rep_c10625_88	1D	90.37		9401	IWB9401	BS00064905_51	2A-1	14.93		72559	IWB72559	Tdurum_contig57127_56	1B	11.25
64148	IWB64148	RFL_Contig2961_2046	1D	73.4		41992	IWB41992	Kukri_c18608_135	1D	90.37		34593	IWB34593	IAAV2654	2A-1	14.93		6458	IWB6458	BS00011712_51	1B	11.25
74951	IWB74951	tplb0049l16_1327	1D	73.4		59940	IWB59940	RAC875_c6537_352	1D	90.37		71719	IWB71719	Tdurum_contig46797_585	2A-1	14.93		8804	IWB8804	BS00060270_51	1B	11.25
79398	IWA5483	wsnp_Ex_rep_c68020_66765273	1D	73.4		68052	IWB68052	Tdurum_contig13681_232	1D	90.37		41737	IWB41737	Kukri_c1728_1876	2A-1	14.93		73480	IWB73480	Tdurum_contig8081_2331	1B	11.25
80301	IWA6795	wsnp_Ku_c26281_36243489	1D	73.4		11594	IWB11594	BS00089097_51	1D	90.37		77666	IWA3280	wsnp_Ex_c30481_39394826	2A-1	15.01		10555	IWB10555	BS00071555_51	1B	11.25
81348	IWA8214	wsnp_Ra_rep_c97840_85062404	1D	73.4		71547	IWB71547	Tdurum_contig44851_593	1D	90.37		79929	IWA6250	wsnp_JD_rep_c48914_33168544	2A-1	16.75		10049	IWB10049	BS00067434_51	1B	11.25
6319	IWB6319	BS00010946_51	1D	73.4		37	IWB37	BobWhite_c10251_382	1D	90.98		5782	IWB5782	BS00001107_51	2A-1	18.45		31759	IWB31759	GENE-0235_131	1B	11.25
28462	IWB28462	Excalibur_c6704_716	1D	73.4		62453	IWB62453	RAC875_rep_c118202_115	1D	91.48		10489	IWB10489	BS00070692_51	2A-1	19.46		37720	IWB37720	JD_c64600_281	1B	11.25
44843	IWB44843	Kukri_c38809_219	1D	73.4		49684	IWB49684	Kukri_rep_c115657_255	1D	92.28		63170	IWB63170	RAC875_rep_c80737_162	2A-1	19.77		38394	IWB38394	Ku_c13515_171	1B	11.25
48948	IWB48948	Kukri_rep_c104078_655	1D	73.4		49480	IWB49480	Kukri_rep_c110955_146	1D	94.05		21847	IWB21847	Excalibur_c113208_303	2A-1	19.77		24798	IWB24798	Excalibur_c29127_552	1B	11.25
52198	IWB52198	Ra_c50996_468	1D	73.4		11443	IWB11443	BS00086125_51	2A	0		3684	IWB3684	BobWhite_c48607_542	2A-1	19.77		26258	IWB26258	Excalibur_c4163_387	1B	11.25
55373	IWB55373	RAC875_c2258_345	1D	73.4		22183	IWB22183	Excalibur_c12980_2392	2A	0.96		32326	IWB32326	GENE-1246_393	2A-1	19.77		69662	IWB69662	Tdurum_contig28899_127	1B	11.25
55628	IWB55628	RAC875_c24317_1351	1D	73.4		22184	IWB22184	Excalibur_c12980_2621	2A	0.96		37466	IWB37466	JD_c4427_288	2A-1	19.77		47637	IWB47637	Kukri_c75399_226	1B	11.25
63987	IWB63987	RFL_Contig2550_583	1D	73.4		57879	IWB57879	RAC875_c42847_141	2A	0.96		66004	IWB66004	TA005685-0854	2A-1	22.13		6814	IWB6814	BS00021946_51	1B	11.25
76958	IWA2326	wsnp_Ex_c1861_3506449	1D	73.4		45009	IWB45009	Kukri_c40204_141	2A	0.96		3592	IWB3592	BobWhite_c4743_63	2A-1	24.38		26257	IWB26257	Excalibur_c4163_176	1B	11.25
78326	IWA4119	wsnp_Ex_c52086_55807402	1D	73.4		59316	IWB59316	RAC875_c57889_55	2A	1.79		938	IWB938	BobWhite_c16622_226	2A-1	28.15		7163	IWB7163	BS00022581_51	1B	11.25
13883	IWB13883	CAP7_c2089_140	1D	73.4		81265	IWA8091	wsnp_Ra_c8771_14786376	2A	1.79		77311	IWA2807	wsnp_Ex_c2337_4379619	2A-1	28.32		12484	IWB12484	BS00110148_51	1B	11.49
25248	IWB25248	Excalibur_c32722_690	1D	73.4		17231	IWB17231	D_contig79877_194	2A	1.79		7015	IWB7015	BS00022301_51	2A-1	28.41		37703	IWB37703	JD_c6360_288	1B	11.49
28101	IWB28101	Excalibur_c62139_215	1D	73.4		72491	IWB72491	Tdurum_contig56157_1748	2A	3.03		81163	IWA7947	wsnp_Ra_c4503_8155485	2A-1	28.75		75593	IWA378	wsnp_BE591501B_Ta_2_1	1B	11.49
48119	IWB48119	Kukri_c875_126	1D	73.4		490	IWB490	BobWhite_c13373_250	2A	3.03		42913	IWB42913	Kukri_c24064_2095	2A-1	28.75		31700	IWB31700	GENE-0136_82	1B	11.49
58088	IWB58088	RAC875_c44888_403	1D	73.4		5881	IWB5881	BS00003735_51	2A	3.03		39649	IWB39649	Ku_c5710_310	2A-1	28.83		34036	IWB34036	GENE-4605_536	1B	11.49
61544	IWB61544	RAC875_rep_c106093_670	1D	73.4		80266	IWA6745	wsnp_Ku_c23598_33524490	2A	3.03		52068	IWB52068	Ra_c42714_1137	2A-1	28.83		65324	IWB65324	RFL_Contig981_1985	1B	11.49
62487	IWB62487	RAC875_rep_c118984_119	1D	73.4		72490	IWB72490	Tdurum_contig56157_1595	2A	3.03		39650	IWB39650	Ku_c5710_312	2A-1	28.83		35871	IWB35871	IACX2701	1B	11.49
64149	IWB64149	RFL_Contig2961_2082	1D	73.4		1628	IWB1628	BobWhite_c22714_132	2A	3.03		72463	IWB72463	Tdurum_contig55610_784	2A-2	0		31964	IWB31964	GENE-0549_18	1B	11.49
74943	IWB74943	tplb0049h18_1622	1D	73.4		6867	IWB6867	BS00022024_51	2A	3.03		41735	IWB41735	Kukri_c17269_1349	2A-2	0		50261	IWB50261	Kukri_rep_c73393_848	1B	11.49
1147	IWB1147	BobWhite_c1824_1380	1D	73.4		42600	IWB42600	Kukri_c22152_1059	2A	3.03		72462	IWB72462	Tdurum_contig55610_742	2A-2	0		6519	IWB6519	BS00012051_51	1B	11.49
6421	IWB6421	BS00011508_51	1D	73.4		57555	IWB57555	RAC875_c39821_1118	2A	3.03		40186	IWB40186	Ku_c972_560	2A-2	0		8296	IWB8296	BS00041947_51	1B	11.49
11781	IWB11781	BS00092888_51	1D	73.4		77036	IWA2428	wsnp_Ex_c19516_28483751	2A	3.39		25267	IWB25267	Excalibur_c32875_78	2A-2	0		78899	IWA4849	wsnp_Ex_c8865_14815305	1B	11.49
58708	IWB58708	RAC875_c50996_1179	1D	73.4		80003	IWA6391	wsnp_Ku_c10418_17237935	2A	3.39		78402	IWA4216	wsnp_Ex_c5412_9565527	2A-2	0.47		78871	IWA4811	wsnp_Ex_c852_1657319	1B	11.89
61460	IWB61460	RAC875_rep_c105487_241	1D	73.4		30883	IWB30883	Excalibur_rep_c67619_217	2A	3.39		78399	IWA4213	wsnp_Ex_c5412_9564346	2A-2	0.47		79536	IWA5664	wsnp_Ex_rep_c69986_68942834	1B	11.89
65444	IWB65444	TA001722-0749	1D	73.4		77035	IWA2427	wsnp_Ex_c19516_28483050	2A	3.39		78401	IWA4215	wsnp_Ex_c5412_9564550	2A-2	0.47		79537	IWA5665	wsnp_Ex_rep_c69986_68942866	1B	11.89
71548	IWB71548	Tdurum_contig44851_888	1D	73.4		80073	IWA6481	wsnp_Ku_c13068_20937906	2A	3.39		52303	IWB52303	Ra_c58279_684	2A-2	0.47		35083	IWB35083	IAAV5744	1B	11.89
1097	IWB1097	BobWhite_c1783_550	1D	73.4		20060	IWB20060	Ex_c19516_3687	2A	3.39		78400	IWA4214	wsnp_Ex_c5412_9564478	2A-2	0.47		63003	IWB63003	RAC875_rep_c74070_518	1B	11.89
5411	IWB5411	BobWhite_rep_c63889_327	1D	73.4		79294	IWA5340	wsnp_Ex_rep_c66982_65423289	2A	3.39		52304	IWB52304	Ra_c58279_702	2A-2	0.47		33517	IWB33517	GENE-3626_308	1B	11.89
6493	IWB6493	BS00011913_51	1D	73.4		76319	IWA1511	wsnp_Ex_c11560_18632698	2A	3.39		78398	IWA4212	wsnp_Ex_c5412_9564046	2A-2	0.47		52558	IWB52558	Ra_c71973_691	1B	11.89
15653	IWB15653	D_contig12592_200	1D	73.4		27886	IWB27886	Excalibur_c59428_270	2A	3.39		30109	IWB30109	Excalibur_rep_c105284_131	2A-2	2.36		56493	IWB56493	RAC875_c30569_210	1B	12.12
21515	IWB21515	Excalibur_c10063_54	1D	73.4		63717	IWB63717	RFL_Contig174_406	2A	3.39		24281	IWB24281	Excalibur_c25235_1178	2A-2	2.36		31478	IWB31478	Excalibur_s102212_259	1B	12.35
27548	IWB27548	Excalibur_c55186_73	1D	73.4		79295	IWA5341	wsnp_Ex_rep_c66982_65424063	2A	3.39		30108	IWB30108	Excalibur_rep_c105284_110	2A-2	2.36		44379	IWB44379	Kukri_c34894_112	1B	12.35
34614	IWB34614	IAAV279	1D	73.4		76320	IWA1512	wsnp_Ex_c11560_18632777	2A	3.39		9740	IWB9740	BS00066186_51	2A-2	2.36		10551	IWB10551	BS00071465_51	1B	12.35
49950	IWB49950	Kukri_rep_c69829_711	1D	73.4		77032	IWA2423	wsnp_Ex_c19516_28480622	2A	3.39		79998	IWA6384	wsnp_Ku_c10302_17079851	2A-2	2.36		75466	IWA189	wsnp_BE446240B_Ta_2_3	1B	12.35
54456	IWB54456	RAC875_c17367_549	1D	73.4		72492	IWB72492	Tdurum_contig56157_454	2A	3.39		28073	IWB28073	Excalibur_c61806_213	2A-2	2.36		47330	IWB47330	Kukri_c667_1073	1B	12.35
64146	IWB64146	RFL_Contig2961_1695	1D	73.4		77034	IWA2425	wsnp_Ex_c19516_28481857	2A	3.39		24282	IWB24282	Excalibur_c25235_1289	2A-2	2.53		69495	IWB69495	Tdurum_contig28316_243	1B	12.35
68052	IWB68052	Tdurum_contig13681_232	1D	73.4		66102	IWB66102	TA012412-0412	2A	3.39		78885	IWA4830	wsnp_Ex_c866_1684236	2A-2	3.12		2709	IWB2709	BobWhite_c346_253	1B	12.35
5990	IWB5990	BS00004769_51	1D	73.4		79356	IWA5423	wsnp_Ex_rep_c67619_66272209	2A	3.39		6858	IWB6858	BS00022013_51	2A-2	3.2		29130	IWB29130	Excalibur_c85140_173	1B	12.35
28322	IWB28322	Excalibur_c6476_521	1D	73.4		31328	IWB31328	Excalibur_rep_c82595_77	2A	3.39		48575	IWB48575	Kukri_rep_c100848_221	2A-2	4.38		30117	IWB30117	Excalibur_rep_c105376_485	1B	12.35
31566	IWB31566	Excalibur_s114439_236	1D	73.4		20059	IWB20059	Ex_c19516_1184	2A	3.39		16740	IWB16740	D_contig37872_820	2A-2	5.65		35532	IWB35532	IAAV8763	1B	12.35
78628	IWA4519	wsnp_Ex_c6476_11246589	1D	73.4		7398	IWB7398	BS00023052_51	2A	3.39		872	IWB872	BobWhite_c1611_1685	2A-2	10.02		65091	IWB65091	RFL_Contig5706_1294	1B	12.35
6483	IWB6483	BS00011855_51	1D	73.4		79296	IWA5342	wsnp_Ex_rep_c66982_65424216	2A	3.52		11023	IWB11023	BS00078612_51	2A-2	11.24		65360	IWB65360	TA001197-0204	1B	12.35
29851	IWB29851	Excalibur_rep_c102637_58	1D	73.4		44632	IWB44632	Kukri_c3701_330	2A	4.84		61437	IWB61437	RAC875_rep_c105312_95	2A-2	11.24		68429	IWB68429	Tdurum_contig15593_407	1B	12.35
30012	IWB30012	Excalibur_rep_c104128_176	1D	73.4		12250	IWB12250	BS00105593_51	2A	5.68		50267	IWB50267	Kukri_rep_c73477_888	2A-2	11.24		1296	IWB1296	BobWhite_c1967_175	1B	12.35
36840	IWB36840	Jagger_rep_c10625_88	1D	73.4		25949	IWB25949	Excalibur_c386_894	2A	6.06		77592	IWA3193	wsnp_Ex_c2887_5330426	2A-2	11.24		35764	IWB35764	IACX15424	1B	12.35
37981	IWB37981	JG_c473_540	1D	73.4		68947	IWB68947	Tdurum_contig21761_267	2A	7.69		36470	IWB36470	Jagger_c2047_362	2A-2	11.24		49946	IWB49946	Kukri_rep_c69810_502	1B	12.35
57623	IWB57623	RAC875_c40434_373	1D	73.4		10983	IWB10983	BS00078051_51	2A	9.61		77593	IWA3194	wsnp_Ex_c2887_5330787	2A-2	11.24		79804	IWA6063	wsnp_JD_c4485_5618761	1B	12.35
66084	IWB66084	TA006324-0285	1D	73.4		6489	IWB6489	BS00011893_51	2A	13.48		39657	IWB39657	Ku_c57425_413	2A-2	11.24		78388	IWA4198	wsnp_Ex_c5388_9527189	1B	12.35
76476	IWA1710	wsnp_Ex_c12932_20486842	1D	73.4		56365	IWB56365	RAC875_c2965_1689	2A	14.15		14764	IWB14764	CAP8_c4813_252	2A-2	11.24		5511	IWB5511	BobWhite_rep_c64920_402	1B	12.35
81430	IWA8351	wsnp_RFL_Contig2550_2175772	1D	73.4		21598	IWB21598	Excalibur_c10307_254	2A	19.41		8160	IWB8160	BS00039209_51	2A-2	11.66		76886	IWA2221	wsnp_Ex_c17452_26163465	1B	12.35
81446	IWA8384	wsnp_RFL_Contig2760_2505824	1D	73.4		4956	IWB4956	BobWhite_rep_c51499_280	2A	29.12		47747	IWB47747	Kukri_c7818_2581	2A-2	11.74		81258	IWA8081	wsnp_Ra_c8484_14372772	1B	12.35
4464	IWB4464	BobWhite_c8375_378	1D	73.4		10896	IWB10896	BS00076693_51	2A	31.41		50153	IWB50153	Kukri_rep_c71876_521	2A-2	11.74		32261	IWB32261	GENE-1150_214	1B	12.35
6266	IWB6266	BS00010669_51	1D	73.4		38529	IWB38529	Ku_c16247_120	2A	33.14		7843	IWB7843	BS00031466_51	2A-2	11.74		80905	IWA7594	wsnp_Ra_c12888_20519578	1B	12.35
8770	IWB8770	BS00059313_51	1D	73.4		21441	IWB21441	Ex_c9327_1196	2A	33.63		53663	IWB53663	RAC875_c13116_943	2A-2	11.74		1297	IWB1297	BobWhite_c1967_388	1B	12.35
25247	IWB25247	Excalibur_c32722_1440	1D	73.4		4418	IWB4418	BobWhite_c8085_498	2A	33.88		75992	IWA991	wsnp_CAP12_c901_472535	2A-2	11.74		31929	IWB31929	GENE-0505_443	1B	12.35
36351	IWB36351	IACX9130	1D	73.4		7112	IWB7112	BS00022487_51	2A	33.88		4499	IWB4499	BobWhite_c8650_382	2A-2	11.74		73370	IWB73370	Tdurum_contig76481_798	1B	12.35
36386	IWB36386	IACX9428	1D	73.4		43373	IWB43373	Kukri_c27040_309	2A	33.88		72303	IWB72303	Tdurum_contig5311_112	2A-2	11.74		75465	IWA188	wsnp_BE446240B_Ta_2_1	1B	12.35
64145	IWB64145	RFL_Contig2961_1493	1D	73.4		78574	IWA4441	wsnp_Ex_c61879_61748626	2A	33.88		76711	IWA2005	wsnp_Ex_c15325_23564654	2A-2	11.74		11009	IWB11009	BS00078431_51	1B	12.35
69918	IWB69918	Tdurum_contig29915_167	1D	73.4		10837	IWB10837	BS00075855_51	2A	33.88		25847	IWB25847	Excalibur_c37649_125	2A-2	11.74		14484	IWB14484	CAP7_s12849_67	1B	12.35
1242	IWB1242	BobWhite_c1897_1010	1D	73.4		31705	IWB31705	GENE-0137_1660	2A	33.88		22683	IWB22683	Excalibur_c15733_252	2A-2	11.74		58266	IWB58266	RAC875_c46646_549	1B	12.35
5356	IWB5356	BobWhite_rep_c63264_629	1D	73.4		44249	IWB44249	Kukri_c33779_1069	2A	33.88		35722	IWB35722	IACX1216	2A-2	11.74		72533	IWB72533	Tdurum_contig56874_562	1B	12.35
6124	IWB6124	BS00009828_51	1D	73.4		54981	IWB54981	RAC875_c20273_984	2A	33.88		53660	IWB53660	RAC875_c13116_116	2A-2	11.74		63690	IWB63690	RFL_Contig1601_750	1B	12.35
22208	IWB22208	Excalibur_c13076_384	1D	73.4		36297	IWB36297	IACX8391	2A	33.88		55048	IWB55048	RAC875_c20700_853	2A-2	11.74		81259	IWA8082	wsnp_Ra_c8484_14372815	1B	12.35
27538	IWB27538	Excalibur_c55140_64	1D	73.4		48508	IWB48508	Kukri_c9852_3619	2A	33.88		71879	IWB71879	Tdurum_contig48302_532	2A-2	11.74		34528	IWB34528	IAAV2287	1B	12.35
29002	IWB29002	Excalibur_c8161_1443	1D	73.4		6164	IWB6164	BS00010087_51	2A	33.88		76712	IWA2006	wsnp_Ex_c15325_23565794	2A-2	11.74		65832	IWB65832	TA004407-0898	1B	12.35
40769	IWB40769	Kukri_c12190_1080	1D	73.4		6086	IWB6086	BS00009604_51	2A	33.88		1573	IWB1573	BobWhite_c22277_596	2A-2	11.74		71512	IWB71512	Tdurum_contig44255_814	1B	12.35
46966	IWB46966	Kukri_c61874_273	1D	73.4		1279	IWB1279	BobWhite_c19433_185	2A	33.88		8937	IWB8937	BS00062843_51	2A-2	11.74		72564	IWB72564	Tdurum_contig57183_581	1B	12.35
64331	IWB64331	RFL_Contig3395_1575	1D	73.4		31703	IWB31703	GENE-0137_147	2A	33.88		9926	IWB9926	BS00066978_51	2A-2	11.74		47412	IWB47412	Kukri_c67707_114	1B	12.35
71680	IWB71680	Tdurum_contig46389_2038	1D	73.4		11359	IWB11359	BS00084333_51	2A	33.88		35327	IWB35327	IAAV733	2A-2	11.74		60937	IWB60937	RAC875_c8878_232	1B	12.35
71971	IWB71971	Tdurum_contig49509_606	1D	73.4		47995	IWB47995	Kukri_c84087_154	2A	33.88		60620	IWB60620	RAC875_c807_283	2A-2	11.74		72563	IWB72563	Tdurum_contig57183_368	1B	12.35
40	IWB40	BobWhite_c1027_474	1D	73.4		1280	IWB1280	BobWhite_c19433_329	2A	33.88		62645	IWB62645	RAC875_rep_c70093_1079	2A-2	11.74		79301	IWA5348	wsnp_Ex_rep_c67036_65492436	1B	12.35
1997	IWB1997	BobWhite_c26404_281	1D	73.4		24908	IWB24908	Excalibur_c29937_261	2A	33.88		72304	IWB72304	Tdurum_contig5311_67	2A-2	11.74		79810	IWA6073	wsnp_JD_c4641_5774711	1B	12.35
6105	IWB6105	BS00009738_51	1D	73.4		13985	IWB13985	CAP7_c3132_150	2A	33.88		76713	IWA2007	wsnp_Ex_c15325_23565935	2A-2	11.74		72532	IWB72532	Tdurum_contig56873_1237	1B	12.35
26021	IWB26021	Excalibur_c39284_1132	1D	73.4		1830	IWB1830	BobWhite_c24495_282	2A	33.88		79408	IWA5495	wsnp_Ex_rep_c68113_66877517	2A-2	11.74		59187	IWB59187	RAC875_c56417_377	1B	12.35
41611	IWB41611	Kukri_c16608_791	1D	73.4		54980	IWB54980	RAC875_c20273_823	2A	33.88		30556	IWB30556	Excalibur_rep_c111743_194	2A-2	11.74		69494	IWB69494	Tdurum_contig28316_228	1B	12.35
47408	IWB47408	Kukri_c67675_174	1D	73.4		52114	IWB52114	Ra_c44994_415	2A	34.27		47796	IWB47796	Kukri_c7914_99	2A-2	11.74		75875	IWA767	wsnp_CAP11_c4558_2144436	1B	12.35
49949	IWB49949	Kukri_rep_c69829_690	1D	73.4		36267	IWB36267	IACX8060	2A	35.07		71880	IWB71880	Tdurum_contig48302_539	2A-2	11.74		7992	IWB7992	BS00034925_51	1B	12.35
54785	IWB54785	RAC875_c19174_645	1D	73.4		9877	IWB9877	BS00066756_51	2A	35.07		8064	IWB8064	BS00036766_51	2A-2	11.74		9703	IWB9703	BS00066046_51	1B	12.35
55630	IWB55630	RAC875_c24317_268	1D	73.4		76758	IWA2059	wsnp_Ex_c15740_24096817	2A	35.07		60443	IWB60443	RAC875_c7699_292	2A-2	11.74		14021	IWB14021	CAP7_c3456_113	1B	12.35
57984	IWB57984	RAC875_c43846_154	1D	73.4		3665	IWB3665	BobWhite_c48481_81	2A	35.07		75952	IWA901	wsnp_CAP11_rep_c8768_3788007	2A-2	11.74		14999	IWB14999	CAP8_c9553_109	1B	12.35
62784	IWB62784	RAC875_rep_c71408_412	1D	73.4		77238	IWA2696	wsnp_Ex_c22202_31392780	2A	35.07		1047	IWB1047	BobWhite_c17476_149	2A-2	11.74		35332	IWB35332	IAAV7383	1B	12.35
63464	IWB63464	RAC875_s117301_141	1D	73.4		63132	IWB63132	RAC875_rep_c78518_198	2A	35.07		8202	IWB8202	BS00039983_51	2A-2	11.74		74145	IWB74145	tplb0023b14_704	1B	12.35
80826	IWA7488	wsnp_Ku_rep_c71113_70810693	1D	73.4		10663	IWB10663	BS00073382_51	2A	35.07		41359	IWB41359	Kukri_c15308_173	2A-2	11.74		80556	IWA7119	wsnp_Ku_c4951_8856170	1B	12.35
11594	IWB11594	BS00089097_51	1D	73.4		21512	IWB21512	Excalibur_c1006_817	2A	35.07		75724	IWA562	wsnp_BG314532A_Ta_2_1	2A-2	11.74		58729	IWB58729	RAC875_c51240_89	1B	12.35
11905	IWB11905	BS00094897_51	1D	73.4		30909	IWB30909	Excalibur_rep_c67994_169	2A	35.07		7844	IWB7844	BS00031467_51	2A-2	11.74		27169	IWB27169	Excalibur_c50665_1323	1B	12.35
21516	IWB21516	Excalibur_c10063_93	1D	73.4		10500	IWB10500	BS00070798_51	2A	35.07		53662	IWB53662	RAC875_c13116_541	2A-2	11.74		51889	IWB51889	Ra_c34433_417	1B	12.35
23508	IWB23508	Excalibur_c20532_785	1D	73.4		32072	IWB32072	GENE-0749_215	2A	35.07		73597	IWB73597	Tdurum_contig82812_213	2A-2	11.74		75943	IWA890	wsnp_CAP11_rep_c8576_3700031	1B	12.35
26413	IWB26413	Excalibur_c43086_237	1D	73.4		7354	IWB7354	BS00022982_51	2A	35.07		79630	IWA5793	wsnp_JD_c12088_12411845	2A-2	11.74		10646	IWB10646	BS00073132_51	1B	12.35
42332	IWB42332	Kukri_c20495_1745	1D	73.4		10499	IWB10499	BS00070797_51	2A	35.07		8065	IWB8065	BS00036767_51	2A-2	11.74		7443	IWB7443	BS00023142_51	1B	12.35
48302	IWB48302	Kukri_c9249_700	1D	73.4		48972	IWB48972	Kukri_rep_c104307_905	2A	35.07		50422	IWB50422	Kukri_rep_c83485_398	2A-2	11.74		47625	IWB47625	Kukri_c75097_56	1B	12.35
48905	IWB48905	Kukri_rep_c103666_397	1D	73.4		22684	IWB22684	Excalibur_c15740_1106	2A	35.07		65942	IWB65942	TA005222-0574	2A-2	11.74		73167	IWB73167	Tdurum_contig70304_781	1B	12.35
49684	IWB49684	Kukri_rep_c115657_255	1D	73.4		29385	IWB29385	Excalibur_c92241_336	2A	35.07		8679	IWB8679	BS00055933_51	2A-2	11.74		78387	IWA4197	wsnp_Ex_c5388_9526777	1B	12.35
53258	IWB53258	RAC875_c1113_1577	1D	73.4		72556	IWB72556	Tdurum_contig5711_174	2A	35.07		25061	IWB25061	Excalibur_c3108_5476	2A-2	11.74		46165	IWB46165	Kukri_c51474_334	1B	12.43
55371	IWB55371	RAC875_c2258_1028	1D	73.4		79082	IWA5087	wsnp_Ex_rep_c103167_88181968	2A	35.69		49021	IWB49021	Kukri_rep_c104727_91	2A-2	11.74		63392	IWB63392	RAC875_s105188_92	1B	12.43
65293	IWB65293	RFL_Contig858_1689	1D	73.4		79083	IWA5088	wsnp_Ex_rep_c103167_88182254	2A	35.69		79650	IWA5824	wsnp_JD_c13086_13174510	2A-2	11.74		76059	IWA1109	wsnp_CAP7_c940_480745	1B	12.43
65843	IWB65843	TA004464-0886	1D	73.4		13592	IWB13592	CAP12_rep_c4192_354	2A	35.84		45777	IWB45777	Kukri_c47534_1509	2A-2	11.74		80742	IWA7375	wsnp_Ku_c9971_16598986	1B	12.43
74942	IWB74942	tplb0049h18_1121	1D	73.4		29812	IWB29812	Excalibur_rep_c102244_1103	2A	37.7		44985	IWB44985	Kukri_c40035_258	2A-2	11.74		12462	IWB12462	BS00110052_51	1B	12.43
1412	IWB1412	BobWhite_c20591_89	1D	73.4		43887	IWB43887	Kukri_c307_2053	2A	40.22		32426	IWB32426	GENE-1365_255	2A-2	11.74		80996	IWA7722	wsnp_Ra_c2027_3945713	1B	12.43
5348	IWB5348	BobWhite_rep_c63205_215	1D	73.4		42945	IWB42945	Kukri_c24262_918	2A	40.22		62779	IWB62779	RAC875_rep_c71350_1712	2A-2	12.06		68856	IWB68856	Tdurum_contig20191_171	1B	12.43
29609	IWB29609	Excalibur_c981_294	1D	73.4		54033	IWB54033	RAC875_c14944_555	2A	40.49		43042	IWB43042	Kukri_c24852_466	2A-2	12.15		77909	IWA3588	wsnp_Ex_c3681_6716255	1B	12.43
31629	IWB31629	GENE-0036_199	1D	73.4		17732	IWB17732	D_GA8KES401BVP4P_43	2A	40.62		55668	IWB55668	RAC875_c24517_558	2A-2	12.15		34939	IWB34939	IAAV4866	1B	12.43
41182	IWB41182	Kukri_c14292_157	1D	73.4		52303	IWB52303	Ra_c58279_684	2A	43.88		50486	IWB50486	Kukri_rep_c90581_382	2A-2	12.24		13266	IWB13266	CAP12_c1981_78	1B	12.43
59941	IWB59941	RAC875_c6537_584	1D	73.4		78402	IWA4216	wsnp_Ex_c5412_9565527	2A	43.88		21265	IWB21265	Ex_c721_2127	2A-2	13.25		35076	IWB35076	IAAV5704	1B	12.43
72625	IWB72625	Tdurum_contig58710_411	1D	73.4		78399	IWA4213	wsnp_Ex_c5412_9564346	2A	43.88		46368	IWB46368	Kukri_c5375_435	2A-2	13.25		51782	IWB51782	Ra_c3083_982	1B	12.43
72943	IWB72943	Tdurum_contig63370_207	1D	73.4		52304	IWB52304	Ra_c58279_702	2A	43.88		63669	IWB63669	RFL_Contig1512_1420	2A-2	13.25		64721	IWB64721	RFL_Contig4559_486	1B	12.43
3403	IWB3403	BobWhite_c4482_125	1D	73.4		78401	IWA4215	wsnp_Ex_c5412_9564550	2A	43.88		26823	IWB26823	Excalibur_c46968_508	2A-2	13.25		79457	IWA5561	wsnp_Ex_rep_c68712_67571580	1B	12.43
24638	IWB24638	Excalibur_c27873_266	1D	73.4		78400	IWA4214	wsnp_Ex_c5412_9564478	2A	43.88		11681	IWB11681	BS00090940_51	2A-2	13.25		77104	IWA2517	wsnp_Ex_c2025_3799847	1B	12.43
31958	IWB31958	GENE-0543_577	1D	73.4		78398	IWA4212	wsnp_Ex_c5412_9564046	2A	43.88		21266	IWB21266	Ex_c721_2374	2A-2	13.25		77842	IWA3502	wsnp_Ex_c34966_43196962	1B	12.43
35868	IWB35868	IACX2629	1D	73.4		72463	IWB72463	Tdurum_contig55610_784	2A	45.68		65165	IWB65165	RFL_Contig5917_2369	2A-2	13.25		11938	IWB11938	BS00095568_51	1B	12.43
43763	IWB43763	Kukri_c29687_369	1D	73.4		41735	IWB41735	Kukri_c17269_1349	2A	45.68		77896	IWA3569	wsnp_Ex_c36242_44232305	2A-2	13.25		10413	IWB10413	BS00069723_51	1B	12.43
44844	IWB44844	Kukri_c38809_309	1D	73.4		72462	IWB72462	Tdurum_contig55610_742	2A	45.68		48585	IWB48585	Kukri_rep_c101016_350	2A-2	13.25		60853	IWB60853	RAC875_c865_1936	1B	12.43
55626	IWB55626	RAC875_c24317_1015	1D	73.4		40186	IWB40186	Ku_c972_560	2A	45.68		51634	IWB51634	Ra_c2655_504	2A-2	13.25		80997	IWA7723	wsnp_Ra_c2027_3945764	1B	12.43
58485	IWB58485	RAC875_c48884_374	1D	73.4		25267	IWB25267	Excalibur_c32875_78	2A	45.68		32206	IWB32206	GENE-1031_48	2A-2	13.25		80995	IWA7721	wsnp_Ra_c2027_3943938	1B	12.43
1342	IWB1342	BobWhite_c20073_443	1D	73.4		58559	IWB58559	RAC875_c4947_544	2A	47.23		48587	IWB48587	Kukri_rep_c101016_905	2A-2	13.25		77908	IWA3587	wsnp_Ex_c3681_6715277	1B	12.43
6500	IWB6500	BS00011947_51	1D	73.4		50806	IWB50806	Ra_c10616_265	2A	48.29		54515	IWB54515	RAC875_c17628_867	2A-2	13.25		13110	IWB13110	CAP11_rep_c5039_201	1B	12.43
8771	IWB8771	BS00059314_51	1D	73.4		80069	IWA6477	wsnp_Ku_c1292_2572053	2A	48.29		77116	IWA2531	wsnp_Ex_c20370_29434410	2A-2	13.25		5590	IWB5590	BobWhite_rep_c66032_270	1B	12.51
25377	IWB25377	Excalibur_c33742_419	1D	73.4		1222	IWB1222	BobWhite_c18852_91	2A	48.29		5494	IWB5494	BobWhite_rep_c64680_305	2A-2	13.25		75417	IWA128	wsnp_BE443332B_Ta_2_2	1B	12.51
41348	IWB41348	Kukri_c15231_166	1D	73.4		35347	IWB35347	IAAV7468	2A	48.29		3900	IWB3900	BobWhite_c5562_219	2A-2	13.25		75428	IWA141	wsnp_BE443930B_Ta_2_2	1B	12.6
41436	IWB41436	Kukri_c15691_151	1D	73.4		80070	IWA6478	wsnp_Ku_c1292_2572110	2A	48.29		21267	IWB21267	Ex_c721_2643	2A-2	13.25		47135	IWB47135	Kukri_c64195_346	1B	13.06
46799	IWB46799	Kukri_c59535_127	1D	73.4		30109	IWB30109	Excalibur_rep_c105284_131	2A	49.18		77897	IWA3570	wsnp_Ex_c36242_44232473	2A-2	13.25		27095	IWB27095	Excalibur_c49906_242	1B	13.4
55509	IWB55509	RAC875_c2345_1873	1D	73.4		24281	IWB24281	Excalibur_c25235_1178	2A	49.18		34544	IWB34544	IAAV2376	2A-2	13.25		52443	IWB52443	Ra_c68984_1882	1B	13.4
56380	IWB56380	RAC875_c298_338	1D	73.4		30108	IWB30108	Excalibur_rep_c105284_110	2A	49.18		329	IWB329	BobWhite_c12252_476	2A-2	13.25		11607	IWB11607	BS00089313_51	1B	13.4
57242	IWB57242	RAC875_c37075_53	1D	73.4		9740	IWB9740	BS00066186_51	2A	49.18		664	IWB664	BobWhite_c14530_51	2A-2	13.25		47132	IWB47132	Kukri_c64195_104	1B	13.4
61688	IWB61688	RAC875_rep_c107383_166	1D	73.4		28073	IWB28073	Excalibur_c61806_213	2A	49.18		59387	IWB59387	RAC875_c58503_182	2A-2	13.25		77495	IWA3057	wsnp_Ex_c26620_35859364	1B	13.4
76356	IWA1559	wsnp_Ex_c11939_19147602	1D	73.4		79998	IWA6384	wsnp_Ku_c10302_17079851	2A	49.18		66114	IWB66114	TA013564-0487	2A-2	13.25		64308	IWB64308	RFL_Contig3343_2115	1B	13.4
79399	IWA5484	wsnp_Ex_rep_c68020_66765390	1D	73.4		78885	IWA4830	wsnp_Ex_c866_1684236	2A	49.69		71619	IWB71619	Tdurum_contig45580_1717	2A-2	13.25		24627	IWB24627	Excalibur_c27798_1068	1B	13.4
1243	IWB1243	BobWhite_c1897_440	1D	73.4		6858	IWB6858	BS00022013_51	2A	49.69		73897	IWB73897	Tdurum_contig93884_223	2A-2	13.25		28554	IWB28554	Excalibur_c7035_155	1B	13.4
2924	IWB2924	BobWhite_c37766_677	1D	73.4		72863	IWB72863	Tdurum_contig62138_385	2A	49.82		76122	IWA1256	wsnp_CD453913A_Ta_2_1	2A-2	13.25		61058	IWB61058	RAC875_c92464_53	1B	13.4
3404	IWB3404	BobWhite_c4482_159	1D	73.4		72864	IWB72864	Tdurum_contig62138_414	2A	49.82		23617	IWB23617	Excalibur_c21269_176	2A-2	13.25		27097	IWB27097	Excalibur_c49906_385	1B	13.4
49947	IWB49947	Kukri_rep_c69829_150	1D	73.4		53010	IWB53010	RAC875_c10357_732	2A	49.95		36097	IWB36097	IACX6028	2A-2	13.25		47134	IWB47134	Kukri_c64195_1203	1B	13.4
55003	IWB55003	RAC875_c20475_474	1D	73.4		46583	IWB46583	Kukri_c56203_965	2A	49.95		78252	IWA4026	wsnp_Ex_c4847_8646583	2A-2	13.25		30875	IWB30875	Excalibur_rep_c67541_1585	1B	13.4
57985	IWB57985	RAC875_c43846_79	1D	73.4		8363	IWB8363	BS00044274_51	2A	50.64		78253	IWA4027	wsnp_Ex_c4847_8646784	2A-2	13.25		79002	IWA4987	wsnp_Ex_c9960_16397347	1B	13.4
59766	IWB59766	RAC875_c63359_449	1D	73.4		77856	IWA3520	wsnp_Ex_c35331_43499339	2A	51.43		23108	IWB23108	Excalibur_c18279_1219	2A-2	13.25		35581	IWB35581	IAAV9039	1B	13.4
61145	IWB61145	RAC875_c9601_1680	1D	73.4		11734	IWB11734	BS00091830_51	2A	51.43		8331	IWB8331	BS00043083_51	2A-2	13.25		44285	IWB44285	Kukri_c34182_125	1B	13.4
1244	IWB1244	BobWhite_c1897_695	1D	73.4		67566	IWB67566	Tdurum_contig12342_528	2A	53		27190	IWB27190	Excalibur_c50934_159	2A-2	13.25		31716	IWB31716	GENE-0165_389	1B	13.4
1906	IWB1906	BobWhite_c25409_137	1D	73.4		3872	IWB3872	BobWhite_c5503_357	2A	53.68		71620	IWB71620	Tdurum_contig45580_2786	2A-2	13.25		79242	IWA5278	wsnp_Ex_rep_c66643_64952627	1B	13.4
4263	IWB4263	BobWhite_c6981_181	1D	73.4		65384	IWB65384	TA001357-0422	2A	54.11		20811	IWB20811	Ex_c4847_236	2A-2	13.75		80210	IWA6674	wsnp_Ku_c19618_29134473	1B	13.4
13624	IWB13624	CAP12_rep_c5332_341	1D	73.4		57588	IWB57588	RAC875_c4015_2175	2A	54.82		33110	IWB33110	GENE-2904_757	2A-2	14.58		35864	IWB35864	IACX2578	1B	13.4
27384	IWB27384	Excalibur_c53353_217	1D	73.4		54547	IWB54547	RAC875_c17787_274	2A	54.95		62501	IWB62501	RAC875_rep_c119471_174	2A-2	14.58		11284	IWB11284	BS00083072_51	1B	13.4
31182	IWB31182	Excalibur_rep_c71271_82	1D	73.4		872	IWB872	BobWhite_c1611_1685	2A	56.87		72859	IWB72859	Tdurum_contig62073_376	2A-2	14.58		11168	IWB11168	BS00081125_51	1B	13.4
48805	IWB48805	Kukri_rep_c102822_374	1D	73.4		80135	IWA6564	wsnp_Ku_c15567_24223777	2A	57.93		8170	IWB8170	BS00039407_51	2A-2	24.52		47136	IWB47136	Kukri_c64195_432	1B	13.4
49193	IWB49193	Kukri_rep_c106578_67	1D	73.4		77259	IWA2730	wsnp_Ex_c22645_31845530	2A	57.93		8169	IWB8169	BS00039406_51	2A-2	25.07		11169	IWB11169	BS00081127_51	1B	13.4
49948	IWB49948	Kukri_rep_c69829_307	1D	73.4		29899	IWB29899	Excalibur_rep_c103108_709	2A	57.93		10432	IWB10432	BS00070005_51	2A-2	25.07		64740	IWB64740	RFL_Contig4608_1156	1B	14.06
64714	IWB64714	RFL_Contig4538_657	1D	73.4		65859	IWB65859	TA004602-1630	2A	57.93		12571	IWB12571	BS00110587_51	2A-2	25.07		79833	IWA6107	wsnp_JD_c5659_6814240	1B	14.56
68094	IWB68094	Tdurum_contig13879_429	1D	73.4		4625	IWB4625	BobWhite_c9564_587	2A	57.93		62635	IWB62635	RAC875_rep_c69987_930	2A-2	25.07		22498	IWB22498	Excalibur_c14801_451	1B	14.56
80821	IWA7477	wsnp_Ku_rep_c70564_70182765	1D	73.4		12556	IWB12556	BS00110524_51	2A	57.93		7051	IWB7051	BS00022377_51	2A-2	25.07		65731	IWB65731	TA003725-0553	1B	14.56
3443	IWB3443	BobWhite_c45204_251	1D	73.4		81474	IWA8424	wsnp_RFL_Contig3085_3007861	2A	57.93		12570	IWB12570	BS00110586_51	2A-2	25.07		51971	IWB51971	Ra_c37969_549	1B	14.56
5347	IWB5347	BobWhite_rep_c63205_143	1D	73.4		76764	IWA2067	wsnp_Ex_c15822_24204224	2A	57.93		10431	IWB10431	BS00070004_51	2A-2	25.07		35577	IWB35577	IAAV9005	1B	14.56
5833	IWB5833	BS00003573_51	1D	73.4		77260	IWA2731	wsnp_Ex_c22645_31845564	2A	57.93		11139	IWB11139	BS00080654_51	2A-2	25.07		62157	IWB62157	RAC875_rep_c112555_200	1B	14.56
11593	IWB11593	BS00089094_51	1D	73.4		11289	IWB11289	BS00083146_51	2A	57.93		64479	IWB64479	RFL_Contig3780_644	2A-2	25.07		37546	IWB37546	JD_c49915_400	1B	14.56
12670	IWB12670	CAP11_c1157_168	1D	73.4		12494	IWB12494	BS00110218_51	2A	57.93		57080	IWB57080	RAC875_c35521_185	2A-2	25.07		73484	IWB73484	Tdurum_contig81102_102	1B	14.56
17626	IWB17626	D_F5XZDLF02GY0X2_81	1D	73.4		71778	IWB71778	Tdurum_contig47258_1039	2A	57.93		11176	IWB11176	BS00081195_51	2A-2	25.07		78189	IWA3945	wsnp_Ex_c4561_8184576	1B	14.56
49691	IWB49691	Kukri_rep_c115767_201	1D	73.4		80136	IWA6566	wsnp_Ku_c15567_24224486	2A	57.93		11175	IWB11175	BS00081194_51	2A-2	25.07		62507	IWB62507	RAC875_rep_c119728_146	1B	14.56
53956	IWB53956	RAC875_c14613_68	1D	73.4		54584	IWB54584	RAC875_c17991_874	2A	57.93		25538	IWB25538	Excalibur_c34964_326	2A-2	25.24		45407	IWB45407	Kukri_c4412_383	1B	14.56
55372	IWB55372	RAC875_c2258_1526	1D	73.4		38008	IWB38008	JG_c883_445	2A	60.24		11810	IWB11810	BS00093447_51	2A-2	27.33		53084	IWB53084	RAC875_c10497_231	1B	14.56
59938	IWB59938	RAC875_c6537_2298	1D	73.4		40308	IWB40308	Kukri_c10272_64	2A	60.5		61174	IWB61174	RAC875_c9691_870	2A-2	29.75		75673	IWA491	wsnp_BF478690B_Ta_2_1	1B	14.56
62142	IWB62142	RAC875_rep_c112310_481	1D	73.4		32326	IWB32326	GENE-1246_393	2A	60.88		77174	IWA2612	wsnp_Ex_c21409_30544027	2A-2	29.75		27300	IWB27300	Excalibur_c5218_75	1B	14.56
64826	IWB64826	RFL_Contig4906_2733	1D	73.4		3425	IWB3425	BobWhite_c45029_145	2A	60.88		78802	IWA4732	wsnp_Ex_c7829_13320738	2A-2	31.55		34504	IWB34504	IAAV2125	1B	14.56
1649	IWB1649	BobWhite_c2288_435	1D	73.4		37466	IWB37466	JD_c4427_288	2A	60.88		43664	IWB43664	Kukri_c29170_702	2A-2	31.55		54760	IWB54760	RAC875_c19014_725	1B	14.56
4465	IWB4465	BobWhite_c8375_71	1D	73.4		21847	IWB21847	Excalibur_c113208_303	2A	60.88		26154	IWB26154	Excalibur_c40617_983	2A-2	32.85		53019	IWB53019	RAC875_c103682_77	1B	14.56
6910	IWB6910	BS00022114_51	1D	73.4		25893	IWB25893	Excalibur_c37912_326	2A	60.88		79669	IWA5855	wsnp_JD_c15127_14676522	2A-2	34.03		7183	IWB7183	BS00022619_51	1B	14.56
26767	IWB26767	Excalibur_c46365_463	1D	73.4		63170	IWB63170	RAC875_rep_c80737_162	2A	60.88		64643	IWB64643	RFL_Contig4324_1348	2A-2	34.38		7324	IWB7324	BS00022920_51	1B	14.56
29616	IWB29616	Excalibur_c98273_114	1D	73.4		3684	IWB3684	BobWhite_c48607_542	2A	60.88		39123	IWB39123	Ku_c307_653	2A-2	34.38		35239	IWB35239	IAAV6731	1B	14.56
35126	IWB35126	IAAV5991	1D	73.4		61437	IWB61437	RAC875_rep_c105312_95	2A	63.72		29791	IWB29791	Excalibur_rep_c102052_721	2A-2	34.55		50909	IWB50909	Ra_c11232_655	1B	14.72
36045	IWB36045	IACX5860	1D	73.4		79691	IWA5893	wsnp_JD_c18695_17091254	2A	63.72		26349	IWB26349	Excalibur_c42512_584	2A-2	35.61		72962	IWB72962	Tdurum_contig63834_340	1B	14.72
46804	IWB46804	Kukri_c59535_393	1D	73.4		72481	IWB72481	Tdurum_contig560_297	2A	63.72		59334	IWB59334	RAC875_c58006_436	2A-2	36.12		80397	IWA6917	wsnp_Ku_c33028_42580216	1B	14.72
49192	IWB49192	Kukri_rep_c106578_178	1D	73.4		36058	IWB36058	IACX5910	2A	63.72		61242	IWB61242	RAC875_c9845_762	2A-2	36.12		80881	IWA7560	wsnp_Ra_c11232_18256748	1B	14.72
59764	IWB59764	RAC875_c63359_1671	1D	73.4		47796	IWB47796	Kukri_c7914_99	2A	63.72		59333	IWB59333	RAC875_c58006_352	2A-2	36.12		1576	IWB1576	BobWhite_c22303_121	1B	14.72
4165	IWB4165	BobWhite_c6433_417	1D	73.4		71879	IWB71879	Tdurum_contig48302_532	2A	63.72		29534	IWB29534	Excalibur_c96_619	2A-2	36.12		81187	IWA7982	wsnp_Ra_c5088_9081927	1B	14.72
27995	IWB27995	Excalibur_c60887_203	1D	73.4		38011	IWB38011	JG_c936_115	2A	63.72		11764	IWB11764	BS00092550_51	2A-2	36.47		29900	IWB29900	Excalibur_rep_c103109_88	1B	14.72
59765	IWB59765	RAC875_c63359_192	1D	73.4		60620	IWB60620	RAC875_c807_283	2A	63.72		41062	IWB41062	Kukri_c136_150	2A-2	37.26		78392	IWA4203	wsnp_Ex_c53976_57027635	1B	14.72
65962	IWB65962	TA005335-0665	1D	73.4		71880	IWB71880	Tdurum_contig48302_539	2A	63.72		59436	IWB59436	RAC875_c59400_75	2A-2	40.88		74185	IWB74185	tplb0024i15_1754	1B	15.11
74004	IWB74004	Tdurum_contig97527_318	1D	73.4		4499	IWB4499	BobWhite_c8650_382	2A	63.72		7166	IWB7166	BS00022587_51	2A-2	45.92		12819	IWB12819	CAP11_c2974_53	1B	15.11
644	IWB644	BobWhite_c14422_282	1D	73.4		14764	IWB14764	CAP8_c4813_252	2A	63.72		12332	IWB12332	BS00107804_51	2A-2	46.53		8182	IWB8182	BS00039583_51	1B	15.11
3021	IWB3021	BobWhite_c38981_117	1D	73.4		30556	IWB30556	Excalibur_rep_c111743_194	2A	63.72		31357	IWB31357	Excalibur_rep_c85891_96	2A-2	47.22		25483	IWB25483	Excalibur_c34625_281	1B	15.11
29029	IWB29029	Excalibur_c8235_241	1D	73.4		50422	IWB50422	Kukri_rep_c83485_398	2A	63.72		70425	IWB70425	Tdurum_contig33398_106	2A-2	48.76		57335	IWB57335	RAC875_c37780_94	1B	15.11
48271	IWB48271	Kukri_c9163_799	1D	73.4		77593	IWA3194	wsnp_Ex_c2887_5330787	2A	63.72		11887	IWB11887	BS00094574_51	2A-2	48.76		65754	IWB65754	TA003900-0407	1B	15.11
48378	IWB48378	Kukri_c94613_316	1D	73.4		53663	IWB53663	RAC875_c13116_943	2A	63.72		973	IWB973	BobWhite_c16923_64	2A-2	51.48		77351	IWA2861	wsnp_Ex_c23992_33235984	1B	15.88
49454	IWB49454	Kukri_rep_c110487_219	1D	73.4		77592	IWA3193	wsnp_Ex_c2887_5330426	2A	63.72		38485	IWB38485	Ku_c15323_908	2A-2	51.81		52353	IWB52353	Ra_c62804_1641	1B	15.88
63373	IWB63373	RAC875_rep_c99027_551	1D	73.4		53662	IWB53662	RAC875_c13116_541	2A	63.72		19125	IWB19125	D_GDEEGVY02IIOA6_127	2A-2	53.85		19579	IWB19579	Ex_c102909_778	1B	15.88
69582	IWB69582	Tdurum_contig28665_150	1D	73.4		9926	IWB9926	BS00066978_51	2A	63.72		49914	IWB49914	Kukri_rep_c69608_2762	2A-2	54.26		26950	IWB26950	Excalibur_c48379_461	1B	15.88
78050	IWA3764	wsnp_Ex_c412_814247	1D	73.4		22683	IWB22683	Excalibur_c15733_252	2A	63.72		40153	IWB40153	Ku_c9320_1234	2A-2	54.26		51223	IWB51223	Ra_c1652_588	1B	15.96
2612	IWB2612	BobWhite_c33208_98	1D	73.4		55048	IWB55048	RAC875_c20700_853	2A	63.72		1315	IWB1315	BobWhite_c19822_818	2A-2	54.26		62019	IWB62019	RAC875_rep_c111001_187	1B	16.05
7260	IWB7260	BS00022797_51	1D	73.4		50267	IWB50267	Kukri_rep_c73477_888	2A	63.72		51030	IWB51030	Ra_c12874_2263	2A-2	54.26		34913	IWB34913	IAAV4702	1B	16.31
10516	IWB10516	BS00070951_51	1D	73.4		25061	IWB25061	Excalibur_c3108_5476	2A	63.72		25974	IWB25974	Excalibur_c38761_288	2A-2	54.26		75708	IWA540	wsnp_BG274294B_Ta_2_3	1B	16.74
11874	IWB11874	BS00094421_51	1D	73.4		25847	IWB25847	Excalibur_c37649_125	2A	63.72		53237	IWB53237	RAC875_c110838_423	2A-2	54.26		43712	IWB43712	Kukri_c29470_241	1B	17.36
19016	IWB19016	D_GDEEGVY01DD44S_389	1D	73.4		8065	IWB8065	BS00036767_51	2A	63.72		80590	IWA7166	wsnp_Ku_c54793_58953037	2A-2	54.75		29015	IWB29015	Excalibur_c82_71	1B	18.18
48914	IWB48914	Kukri_rep_c103800_479	1D	73.4		36470	IWB36470	Jagger_c2047_362	2A	63.72		79387	IWA5462	wsnp_Ex_rep_c67848_66550913	2A-2	54.75		2605	IWB2605	BobWhite_c33069_114	1B	19.06
52856	IWB52856	Ra_c97840_496	1D	73.4		73981	IWB73981	Tdurum_contig9731_121	2A	63.72		53795	IWB53795	RAC875_c13861_1248	2A-2	57.69		14755	IWB14755	CAP8_c4697_108	1B	19.3
57614	IWB57614	RAC875_c4036_1020	1D	73.4		79031	IWA5022	wsnp_Ex_rep_c101526_86881496	2A	63.72		5777	IWB5777	BS00000965_51	2A-2	58.97		68968	IWB68968	Tdurum_contig22253_213	1B	19.3
64946	IWB64946	RFL_Contig5261_855	1D	73.4		8064	IWB8064	BS00036766_51	2A	63.72		12036	IWB12036	BS00098423_51	2A-2	59.7		73004	IWB73004	Tdurum_contig64811_273	1B	19.3
6051	IWB6051	BS00009377_51	1D	73.4		8160	IWB8160	BS00039209_51	2A	63.72		33700	IWB33700	GENE-3975_114	2A-2	59.7		72079	IWB72079	Tdurum_contig50499_1121	1B	19.3
6291	IWB6291	BS00010807_51	1D	73.4		39657	IWB39657	Ku_c57425_413	2A	63.72		11302	IWB11302	BS00083497_51	2A-2	59.7		73005	IWB73005	Tdurum_contig64811_332	1B	19.3
21243	IWB21243	Ex_c70834_198	1D	73.4		53660	IWB53660	RAC875_c13116_116	2A	63.72		45420	IWB45420	Kukri_c44255_832	2A-2	59.86		73745	IWB73745	Tdurum_contig892_633	1B	19.3
49951	IWB49951	Kukri_rep_c69829_735	1D	73.4		45777	IWB45777	Kukri_c47534_1509	2A	63.72		13648	IWB13648	CAP12_rep_c6956_169	2A-2	60.27		10226	IWB10226	BS00068083_51	1B	19.3
66252	IWB66252	Tdurum_contig10099_538	1D	73.4		72303	IWB72303	Tdurum_contig5311_112	2A	64.58		28453	IWB28453	Excalibur_c6660_716	2A-2	60.94		53061	IWB53061	RAC875_c1045_445	1B	19.38
7254	IWB7254	BS00022784_51	1D	73.4		76711	IWA2005	wsnp_Ex_c15325_23564654	2A	64.58		47526	IWB47526	Kukri_c7193_5647	2A-2	60.94		71352	IWB71352	Tdurum_contig42797_2277	1B	19.38
28463	IWB28463	Excalibur_c6704_782	1D	73.4		1573	IWB1573	BobWhite_c22277_596	2A	64.58		40126	IWB40126	Ku_c8927_2075	2A-2	60.94		39431	IWB39431	Ku_c4348_862	1B	19.38
59763	IWB59763	RAC875_c63359_1446	1D	73.4		75952	IWA901	wsnp_CAP11_rep_c8768_3788007	2A	64.58		34517	IWB34517	IAAV2218	2A-2	60.94		39932	IWB39932	Ku_c71568_374	1B	19.38
68054	IWB68054	Tdurum_contig13681_628	1D	73.56		76712	IWA2006	wsnp_Ex_c15325_23565794	2A	64.58		32430	IWB32430	GENE-1381_132	2A-2	61.18		71354	IWB71354	Tdurum_contig42797_3196	1B	19.38
53955	IWB53955	RAC875_c14613_112	1D	73.89		7843	IWB7843	BS00031466_51	2A	64.58		47525	IWB47525	Kukri_c7193_3176	2A-2	61.34		26560	IWB26560	Excalibur_c4459_1867	1B	19.38
45123	IWB45123	Kukri_c4126_240	1D	74.91		41359	IWB41359	Kukri_c15308_173	2A	64.58		28454	IWB28454	Excalibur_c6660_746	2A-2	61.34		38883	IWB38883	Ku_c241_460	1B	19.38
77542	IWA3122	wsnp_Ex_c2772_5130007	2A	0		44985	IWB44985	Kukri_c40035_258	2A	64.58		47527	IWB47527	Kukri_c7193_5892	2A-2	61.34		77246	IWA2709	wsnp_Ex_c22377_31571527	1B	19.38
58066	IWB58066	RAC875_c44680_90	2A	0.24		72304	IWB72304	Tdurum_contig5311_67	2A	64.58		75472	IWA200	wsnp_be471201A_Ta_1_1	2A-2	61.42		35474	IWB35474	IAAV8432	1B	19.38
12250	IWB12250	BS00105593_51	2A	1.6		79650	IWA5824	wsnp_JD_c13086_13174510	2A	64.58		80715	IWA7339	wsnp_Ku_c8927_15048149	2A-2	61.58		71530	IWB71530	Tdurum_contig44540_510	1B	19.38
25949	IWB25949	Excalibur_c386_894	2A	1.76		1047	IWB1047	BobWhite_c17476_149	2A	64.58		76136	IWA1275	wsnp_Ex_c10084_16572374	2A-2	61.66		79845	IWA6134	wsnp_JD_c6331_7499499	1B	19.38
21908	IWB21908	Excalibur_c11562_844	2A	2.42		47747	IWB47747	Kukri_c7818_2581	2A	64.58		51127	IWB51127	Ra_c14760_520	2A-2	61.83		40176	IWB40176	Ku_c9614_1657	1B	19.38
65498	IWB65498	TA002095-0637	2A	2.89		43042	IWB43042	Kukri_c24852_466	2A	64.58		78803	IWA4733	wsnp_Ex_c7829_13320760	2A-2	61.83		78342	IWA4139	wsnp_Ex_c5245_9283053	1B	19.38
76359	IWA1563	wsnp_Ex_c11950_19164191	2A	2.97		62645	IWB62645	RAC875_rep_c70093_1079	2A	64.58		43663	IWB43663	Kukri_c29170_680	2A-2	61.83		41967	IWB41967	Kukri_c18413_496	1B	19.38
76358	IWA1562	wsnp_Ex_c11950_19164041	2A	2.97		75992	IWA991	wsnp_CAP12_c901_472535	2A	64.58		10941	IWB10941	BS00077597_51	2A-2	62.06		57391	IWB57391	RAC875_c3835_782	1B	19.38
41769	IWB41769	Kukri_c17467_2711	2A	2.97		35327	IWB35327	IAAV733	2A	64.58		68084	IWB68084	Tdurum_contig13837_573	2A-2	62.06		42085	IWB42085	Kukri_c1918_1074	1B	19.38
30779	IWB30779	Excalibur_rep_c66783_540	2A	2.97		60443	IWB60443	RAC875_c7699_292	2A	64.58		81441	IWA8377	wsnp_RFL_Contig2729_2446041	2A-2	64.84		34917	IWB34917	IAAV4729	1B	19.38
65522	IWB65522	TA002254-0660	2A	2.97		75724	IWA562	wsnp_BG314532A_Ta_2_1	2A	64.58		5745	IWB5745	BS00000297_51	2A-2	65		40059	IWB40059	Ku_c815_1960	1B	19.38
79003	IWA4989	wsnp_Ex_c997_1906900	2A	2.97		76713	IWA2007	wsnp_Ex_c15325_23565935	2A	64.58		844	IWB844	BobWhite_c15867_215	2A-2	69.49		71355	IWB71355	Tdurum_contig42797_4145	1B	19.38
44193	IWB44193	Kukri_c33374_1048	2A	2.97		8937	IWB8937	BS00062843_51	2A	64.58		55262	IWB55262	RAC875_c21906_247	2A-2	69.49		78012	IWA3713	wsnp_Ex_c402_791233	1B	19.38
9267	IWB9267	BS00064392_51	2A	2.97		73597	IWB73597	Tdurum_contig82812_213	2A	64.58		1186	IWB1186	BobWhite_c18506_419	2A-2	69.82		20648	IWB20648	Ex_c402_1223	1B	19.38
34867	IWB34867	IAAV4383	2A	2.97		35722	IWB35722	IACX1216	2A	64.58		60632	IWB60632	RAC875_c8093_605	2A-2	70.06		47303	IWB47303	Kukri_c66451_128	1B	19.38
80402	IWA6922	wsnp_Ku_c33374_42877546	2A	2.97		79408	IWA5495	wsnp_Ex_rep_c68113_66877517	2A	64.58		28464	IWB28464	Excalibur_c6710_2192	2A-2	70.46		40124	IWB40124	Ku_c892_425	1B	19.38
74468	IWB74468	tplb0032i02_1435	2A	3.12		55668	IWB55668	RAC875_c24517_558	2A	64.58		36493	IWB36493	Jagger_c2516_144	2A-2	70.77		71351	IWB71351	Tdurum_contig42797_1576	1B	19.38
81007	IWA7736	wsnp_Ra_c21104_30458226	2A	3.12		7844	IWB7844	BS00031467_51	2A	64.58		64035	IWB64035	RFL_Contig2729_517	2A-2	70.77		23054	IWB23054	Excalibur_c17977_71	1B	19.38
34351	IWB34351	IAAV1297	2A	3.12		8202	IWB8202	BS00039983_51	2A	64.58		56895	IWB56895	RAC875_c3397_1492	2A-2	73		36985	IWB36985	JD_c13631_863	1B	19.38
59733	IWB59733	RAC875_c63018_348	2A	3.12		79630	IWA5793	wsnp_JD_c12088_12411845	2A	64.58		78520	IWA4373	wsnp_Ex_c59095_60108097	2A-2	73.08		3191	IWB3191	BobWhite_c41673_67	1B	19.38
19743	IWB19743	Ex_c12425_506	2A	3.12		8679	IWB8679	BS00055933_51	2A	64.58		78522	IWA4375	wsnp_Ex_c59095_60108185	2A-2	73.08		35192	IWB35192	IAAV6383	1B	19.38
24808	IWB24808	Excalibur_c29231_905	2A	3.12		32426	IWB32426	GENE-1365_255	2A	64.58		9653	IWB9653	BS00065865_51	2A-2	73.58		78300	IWA4089	wsnp_Ex_c5098_9047611	1B	19.38
49411	IWB49411	Kukri_rep_c109732_72	2A	3.12		50153	IWB50153	Kukri_rep_c71876_521	2A	64.58		75456	IWA173	wsnp_BE445431A_Td_2_1	2A-2	73.58		12813	IWB12813	CAP11_c2913_115	1B	19.54
22183	IWB22183	Excalibur_c12980_2392	2A	3.12		49021	IWB49021	Kukri_rep_c104727_91	2A	64.58		57860	IWB57860	RAC875_c42648_115	2A-2	73.91		79513	IWA5635	wsnp_Ex_rep_c69766_68723140	1B	19.54
45009	IWB45009	Kukri_c40204_141	2A	3.12		65942	IWB65942	TA005222-0574	2A	64.58		78521	IWA4374	wsnp_Ex_c59095_60108118	2A-2	73.99		31681	IWB31681	GENE-0120_431	1B	19.54
77813	IWA3468	wsnp_Ex_c342_670243	2A	3.12		32116	IWB32116	GENE-0845_190	2A	65.32		76839	IWA2157	wsnp_Ex_c16627_25162391	2A-2	73.99		31680	IWB31680	GENE-0120_397	1B	19.54
58709	IWB58709	RAC875_c510_923	2A	3.12		55871	IWB55871	RAC875_c25986_82	2A	65.32		81100	IWA7864	wsnp_Ra_c32271_41304469	2A-2	73.99		49534	IWB49534	Kukri_rep_c111991_498	1B	19.79
77814	IWA3469	wsnp_Ex_c342_670415	2A	3.12		65613	IWB65613	TA002893-0825	2A	65.32		32895	IWB32895	GENE-2352_964	2A-2	73.99		77185	IWA2626	wsnp_Ex_c21559_30710510	1B	19.79
57879	IWB57879	RAC875_c42847_141	2A	3.12		49427	IWB49427	Kukri_rep_c109981_150	2A	65.32		36821	IWB36821	Jagger_c9554_114	2A-2	73.99		78878	IWA4819	wsnp_Ex_c8625_14468525	1B	19.79
77751	IWA3382	wsnp_Ex_c322_624793	2A	3.12		46368	IWB46368	Kukri_c5375_435	2A	65.32		36584	IWB36584	Jagger_c4026_328	2A-2	73.99		71350	IWB71350	Tdurum_contig42755_886	1B	19.79
52199	IWB52199	Ra_c510_171	2A	3.12		77896	IWA3569	wsnp_Ex_c36242_44232305	2A	65.32		44855	IWB44855	Kukri_c3888_1478	2A-2	73.99		10372	IWB10372	BS00069045_51	1B	19.79
22184	IWB22184	Excalibur_c12980_2621	2A	3.12		70058	IWB70058	Tdurum_contig30569_579	2A	65.32		36583	IWB36583	Jagger_c4026_255	2A-2	73.99		31653	IWB31653	GENE-0072_203	1B	20.63
25230	IWB25230	Excalibur_c32668_467	2A	4.27		4047	IWB4047	BobWhite_c5979_140	2A	65.32		68894	IWB68894	Tdurum_contig20779_336	2A-2	74.48		78512	IWA4361	wsnp_Ex_c58292_59652859	1B	21.53
57536	IWB57536	RAC875_c39634_370	2A	4.27		26153	IWB26153	Excalibur_c40583_1173	2A	65.32		48026	IWB48026	Kukri_c8502_180	2A-2	74.92		54285	IWB54285	RAC875_c16391_426	1B	21.53
99	IWB99	BobWhite_c10673_138	2A	4.27		47511	IWB47511	Kukri_c7139_1248	2A	65.32		63995	IWB63995	RFL_Contig2577_435	2A-2	75.26		35960	IWB35960	IACX4461	1B	21.53
100	IWB100	BobWhite_c10673_330	2A	4.27		75196	IWB75196	tplb0059a15_417	2A	65.32		2843	IWB2843	BobWhite_c36545_259	2A-2	75.26		77987	IWA3684	wsnp_Ex_c39616_46871127	1B	21.77
71923	IWB71923	Tdurum_contig48835_437	2A	4.27		76122	IWA1256	wsnp_CD453913A_Ta_2_1	2A	65.32		28504	IWB28504	Excalibur_c685_165	2A-2	75.26		67884	IWB67884	Tdurum_contig13162_61	1B	22.1
66736	IWB66736	Tdurum_contig10785_1669	2A	5.88		9395	IWB9395	BS00064887_51	2A	65.32		47275	IWB47275	Kukri_c65988_297	2A-2	75.26		8999	IWB8999	BS00063092_51	1B	22.27
71860	IWB71860	Tdurum_contig48009_99	2A	5.96		21265	IWB21265	Ex_c721_2127	2A	65.32		11193	IWB11193	BS00081506_51	2A-2	75.5		66244	IWB66244	Tdurum_contig10097_164	1B	22.27
30196	IWB30196	Excalibur_rep_c106338_424	2A	8.69		27190	IWB27190	Excalibur_c50934_159	2A	65.32		3600	IWB3600	BobWhite_c4754_1074	2A-2	75.5		66247	IWB66247	Tdurum_contig10097_452	1B	22.27
56365	IWB56365	RAC875_c2965_1689	2A	8.84		65165	IWB65165	RFL_Contig5917_2369	2A	65.32		11796	IWB11796	BS00093201_51	2A-2	75.5		58168	IWB58168	RAC875_c45678_1083	1B	22.44
78790	IWA4714	wsnp_Ex_c770_1514612	2A	12.02		75628	IWA424	wsnp_BF201533A_Ta_2_3	2A	65.32		60759	IWB60759	RAC875_c84173_224	2A-2	76.26		59152	IWB59152	RAC875_c55891_659	1B	22.61
45608	IWB45608	Kukri_c46040_620	2A	12.02		3900	IWB3900	BobWhite_c5562_219	2A	65.32		75001	IWB75001	tplb0052d08_1158	2A-2	76.93		36104	IWB36104	IACX6064	1B	22.78
41233	IWB41233	Kukri_c14598_614	2A	15.16		5494	IWB5494	BobWhite_rep_c64680_305	2A	65.32		54273	IWB54273	RAC875_c16333_340	2A-2	77.27		59153	IWB59153	RAC875_c55891_712	1B	22.78
6727	IWB6727	BS00021706_51	2A	15.24		11681	IWB11681	BS00090940_51	2A	65.32		11090	IWB11090	BS00079611_51	2A-2	78.1		5926	IWB5926	BS00003934_51	1B	22.78
12622	IWB12622	BS00111069_51	2A	16		63669	IWB63669	RFL_Contig1512_1420	2A	65.32		42381	IWB42381	Kukri_c20831_800	2A-2	80.62		71367	IWB71367	Tdurum_contig42852_667	1B	22.78
76074	IWA1152	wsnp_CAP8_c1580_908907	2A	20.05		78252	IWA4026	wsnp_Ex_c4847_8646583	2A	65.32		41366	IWB41366	Kukri_c15340_1087	2A-2	80.62		22510	IWB22510	Excalibur_c14911_976	1B	22.78
13592	IWB13592	CAP12_rep_c4192_354	2A	20.61		45265	IWB45265	Kukri_c42616_467	2A	65.32		11232	IWB11232	BS00082084_51	2A-2	80.62		9482	IWB9482	BS00065217_51	1B	22.78
10896	IWB10896	BS00076693_51	2A	21.22		45531	IWB45531	Kukri_c45411_223	2A	65.32		7094	IWB7094	BS00022456_51	2A-2	80.62		73514	IWB73514	Tdurum_contig8158_269	1B	22.86
9499	IWB9499	BS00065276_51	2A	22.44		71619	IWB71619	Tdurum_contig45580_1717	2A	65.32		56915	IWB56915	RAC875_c34191_102	2A-2	81.18		22186	IWB22186	Excalibur_c12994_1060	1B	22.86
79083	IWA5088	wsnp_Ex_rep_c103167_88182254	2A	23.2		32310	IWB32310	GENE-1220_457	2A	65.32		42382	IWB42382	Kukri_c20831_840	2A-2	82.44		36872	IWB36872	JD_c107_683	1B	22.86
79082	IWA5087	wsnp_Ex_rep_c103167_88181968	2A	23.2		72922	IWB72922	Tdurum_contig62976_84	2A	65.32		76342	IWA1539	wsnp_Ex_c11827_18986376	2A-2	84.08		10880	IWB10880	BS00076405_51	1B	22.86
56555	IWB56555	RAC875_c31045_882	2A	23.92		77897	IWA3570	wsnp_Ex_c36242_44232473	2A	65.32		9526	IWB9526	BS00065366_51	2A-2	85.31		65120	IWB65120	RFL_Contig577_764	1B	24.3
11051	IWB11051	BS00079036_51	2A	23.99		78253	IWA4027	wsnp_Ex_c4847_8646784	2A	65.32		5787	IWB5787	BS00001260_51	2A-2	85.31		34607	IWB34607	IAAV2757	1B	24.73
63138	IWB63138	RAC875_rep_c78744_228	2A	24.15		21267	IWB21267	Ex_c721_2643	2A	65.32		10957	IWB10957	BS00077769_51	2A-2	87.1		27264	IWB27264	Excalibur_c51898_470	1B	24.73
11050	IWB11050	BS00079035_51	2A	24.3		32206	IWB32206	GENE-1031_48	2A	65.32		10956	IWB10956	BS00077768_51	2A-2	87.1		80171	IWA6614	wsnp_Ku_c17017_26019611	1B	24.81
52303	IWB52303	Ra_c58279_684	2A	27.85		54515	IWB54515	RAC875_c17628_867	2A	65.32		62592	IWB62592	RAC875_rep_c69619_145	2A-2	89.77		53013	IWB53013	RAC875_c103613_441	1B	24.97
52304	IWB52304	Ra_c58279_702	2A	27.85		69592	IWB69592	Tdurum_contig28682_120	2A	65.32		62594	IWB62594	RAC875_rep_c69619_78	2A-2	90.02		11589	IWB11589	BS00089031_51	1B	24.97
78399	IWA4213	wsnp_Ex_c5412_9564346	2A	27.85		73897	IWB73897	Tdurum_contig93884_223	2A	65.32		78040	IWA3752	wsnp_Ex_c41007_47932833	2A-2	90.02		35053	IWB35053	IAAV5588	1B	24.97
78402	IWA4216	wsnp_Ex_c5412_9565527	2A	27.85		71621	IWB71621	Tdurum_contig45580_3981	2A	65.32		75818	IWA684	wsnp_CAP11_c1711_934478	2A-2	90.02		60916	IWB60916	RAC875_c87950_333	1B	25.2
78401	IWA4215	wsnp_Ex_c5412_9564550	2A	27.85		664	IWB664	BobWhite_c14530_51	2A	65.32		39215	IWB39215	Ku_c33884_267	2A-2	90.18		43219	IWB43219	Kukri_c25961_108	1B	25.2
78400	IWA4214	wsnp_Ex_c5412_9564478	2A	27.85		1984	IWB1984	BobWhite_c26259_248	2A	65.32		80408	IWA6931	wsnp_Ku_c33884_43306422	2A-2	90.18		599	IWB599	BobWhite_c14158_112	1B	25.2
78398	IWA4212	wsnp_Ex_c5412_9564046	2A	27.85		8331	IWB8331	BS00043083_51	2A	65.32		79067	IWA5066	wsnp_Ex_rep_c102390_87572532	2A-2	90.18		31917	IWB31917	GENE-0487_795	1B	25.2
41735	IWB41735	Kukri_c17269_1349	2A	28		36097	IWB36097	IACX6028	2A	65.32		46244	IWB46244	Kukri_c52402_292	2A-2	90.18		8678	IWB8678	BS00055866_51	1B	25.2
72462	IWB72462	Tdurum_contig55610_742	2A	28		66114	IWB66114	TA013564-0487	2A	65.32		42586	IWB42586	Kukri_c22047_313	2A-2	90.43		43220	IWB43220	Kukri_c25961_166	1B	25.2
25267	IWB25267	Excalibur_c32875_78	2A	28		70057	IWB70057	Tdurum_contig30569_126	2A	65.32		7395	IWB7395	BS00023048_51	2A-2	90.43		31916	IWB31916	GENE-0487_644	1B	25.2
40186	IWB40186	Ku_c972_560	2A	28		653	IWB653	BobWhite_c14476_80	2A	65.32		24443	IWB24443	Excalibur_c26462_452	2A-2	90.43		35678	IWB35678	IACX11274	1B	25.2
72463	IWB72463	Tdurum_contig55610_784	2A	28.08		34544	IWB34544	IAAV2376	2A	65.32		32717	IWB32717	GENE-1908_331	2A-2	91.9		8677	IWB8677	BS00055864_51	1B	25.2
9748	IWB9748	BS00066217_51	2A	28.42		43628	IWB43628	Kukri_c29034_492	2A	65.32		61745	IWB61745	RAC875_rep_c107961_348	2A-2	92.41		34598	IWB34598	IAAV2683	1B	25.2
80069	IWA6477	wsnp_Ku_c1292_2572053	2A	28.75		77116	IWA2531	wsnp_Ex_c20370_29434410	2A	65.32		81447	IWA8385	wsnp_RFL_Contig2763_2509104	2A-2	95.51		45748	IWB45748	Kukri_c47285_376	1B	25.2
26983	IWB26983	Excalibur_c4876_1380	2A	28.75		22047	IWB22047	Excalibur_c12169_1088	2A	65.32		76680	IWA1960	wsnp_Ex_c14953_23104041	2A-2	95.51		36145	IWB36145	IACX6346	1B	25.2
80070	IWA6478	wsnp_Ku_c1292_2572110	2A	28.75		72860	IWB72860	Tdurum_contig62073_631	2A	65.32		12391	IWB12391	BS00108865_51	2A-2	99.32		77588	IWA3189	wsnp_Ex_c28733_37836638	1B	25.44
1222	IWB1222	BobWhite_c18852_91	2A	28.75		48587	IWB48587	Kukri_rep_c101016_905	2A	65.32		54915	IWB54915	RAC875_c19904_308	2A-2	99.65		67348	IWB67348	Tdurum_contig11896_550	1B	25.44
8363	IWB8363	BS00044274_51	2A	29.05		329	IWB329	BobWhite_c12252_476	2A	65.32		53046	IWB53046	RAC875_c104160_61	2A-2	99.65		73156	IWB73156	Tdurum_contig69792_167	1B	25.44
58559	IWB58559	RAC875_c4947_544	2A	29.68		21266	IWB21266	Ex_c721_2374	2A	65.32		24213	IWB24213	Excalibur_c24715_773	2A-2	102.16		53874	IWB53874	RAC875_c1413_597	1B	25.44
6858	IWB6858	BS00022013_51	2A	30.35		23617	IWB23617	Excalibur_c21269_176	2A	65.32		23407	IWB23407	Excalibur_c1999_1298	2A-3	0		48469	IWB48469	Kukri_c9752_793	1B	25.44
46583	IWB46583	Kukri_c56203_965	2A	30.67		48585	IWB48585	Kukri_rep_c101016_350	2A	65.32		64723	IWB64723	RFL_Contig4560_1206	2A-3	3.04		47886	IWB47886	Kukri_c8143_355	1B	25.44
53010	IWB53010	RAC875_c10357_732	2A	30.67		78073	IWA3803	wsnp_Ex_c41913_48628389	2A	65.32		64722	IWB64722	RFL_Contig4560_1077	2A-3	5.13		28295	IWB28295	Excalibur_c64439_87	1B	25.52
78529	IWA4385	wsnp_Ex_c59373_60260876	2A	31.51		26823	IWB26823	Excalibur_c46968_508	2A	65.32		11294	IWB11294	BS00083320_51	2A-3	7.09		36733	IWB36733	Jagger_c7242_85	1B	25.52
77856	IWA3520	wsnp_Ex_c35331_43499339	2A	31.59		23108	IWB23108	Excalibur_c18279_1219	2A	65.32		32045	IWB32045	GENE-0686_186	2A-3	7.09		22662	IWB22662	Excalibur_c15617_425	1B	25.68
11734	IWB11734	BS00091830_51	2A	31.59		25513	IWB25513	Excalibur_c34839_187	2A	65.32		29606	IWB29606	Excalibur_c98049_332	2A-3	7.09		22074	IWB22074	Excalibur_c1236_840	1B	25.68
27262	IWB27262	Excalibur_c51876_189	2A	31.75		23707	IWB23707	Excalibur_c21872_135	2A	65.32		6133	IWB6133	BS00009901_51	2A-3	7.09		53799	IWB53799	RAC875_c13877_1015	1B	25.68
10255	IWB10255	BS00068196_51	2A	31.99		25001	IWB25001	Excalibur_c30682_607	2A	65.32		21195	IWB21195	Ex_c6937_1992	2A-3	7.09		10877	IWB10877	BS00076394_51	1B	25.68
10489	IWB10489	BS00070692_51	2A	34.11		59387	IWB59387	RAC875_c58503_182	2A	65.32		32049	IWB32049	GENE-0686_804	2A-3	7.09		47687	IWB47687	Kukri_c7657_651	1B	25.68
872	IWB872	BobWhite_c1611_1685	2A	34.19		51634	IWB51634	Ra_c2655_504	2A	65.32		41351	IWB41351	Kukri_c1526_616	2A-3	7.09		47688	IWB47688	Kukri_c7657_986	1B	25.68
59949	IWB59949	RAC875_c65419_206	2A	34.85		74831	IWB74831	tplb0045j05_1405	2A	65.32		51417	IWB51417	Ra_c21099_1781	2A-3	7.09		46202	IWB46202	Kukri_c51864_225	1B	25.68
21847	IWB21847	Excalibur_c113208_303	2A	35.98		71620	IWB71620	Tdurum_contig45580_2786	2A	65.32		6065	IWB6065	BS00009458_51	2A-3	7.09		35892	IWB35892	IACX299	1B	25.68
37466	IWB37466	JD_c4427_288	2A	35.98		54345	IWB54345	RAC875_c16697_1502	2A	66.19		6551	IWB6551	BS00012328_51	2A-3	7.09		42331	IWB42331	Kukri_c20486_255	1B	25.92
25893	IWB25893	Excalibur_c37912_326	2A	35.98		32396	IWB32396	GENE-1342_238	2A	66.95		6090	IWB6090	BS00009637_51	2A-3	7.09		7151	IWB7151	BS00022551_51	1B	26.08
3684	IWB3684	BobWhite_c48607_542	2A	35.98		49279	IWB49279	Kukri_rep_c107604_76	2A	66.95		35507	IWB35507	IAAV8632	2A-3	7.09		46336	IWB46336	Kukri_c5336_365	1B	26.33
63170	IWB63170	RAC875_rep_c80737_162	2A	35.98		27915	IWB27915	Excalibur_c59901_433	2A	66.95		7797	IWB7797	BS00030816_51	2A-3	7.09		8066	IWB8066	BS00036778_51	1B	26.49
32326	IWB32326	GENE-1246_393	2A	35.98		80985	IWA7705	wsnp_Ra_c19526_28719561	2A	66.95		46027	IWB46027	Kukri_c498_2381	2A-3	7.09		7258	IWB7258	BS00022789_51	1B	26.66
38008	IWB38008	JG_c883_445	2A	35.98		45501	IWB45501	Kukri_c44997_377	2A	66.95		6763	IWB6763	BS00021825_51	2A-3	7.09		7179	IWB7179	BS00022614_51	1B	26.66
3425	IWB3425	BobWhite_c45029_145	2A	36.13		34587	IWB34587	IAAV263	2A	66.95		79171	IWA5192	wsnp_Ex_rep_c66276_64428549	2A-3	7.09		7953	IWB7953	BS00034012_51	1B	26.74
40308	IWB40308	Kukri_c10272_64	2A	36.37		79850	IWA6139	wsnp_JD_c6436_7600132	2A	66.95		80344	IWA6851	wsnp_Ku_c28820_38731047	2A-3	7.09		38693	IWB38693	Ku_c1932_1583	1B	27.07
48065	IWB48065	Kukri_c86015_170	2A	36.94		79986	IWA6369	wsnp_JG_c926_520103	2A	66.95		74555	IWB74555	tplb0035c15_1393	2A-3	7.09		45477	IWB45477	Kukri_c44709_96	1B	27.43
32218	IWB32218	GENE-1075_265	2A	37.4		32982	IWB32982	GENE-2601_393	2A	66.95		17354	IWB17354	D_F1BEJMU02HSMHV_131	2A-3	7.09		63380	IWB63380	RAC875_rep_c99365_219	1B	27.68
14764	IWB14764	CAP8_c4813_252	2A	37.4		37153	IWB37153	JD_c2020_434	2A	66.95		51341	IWB51341	Ra_c19051_1446	2A-3	7.09		30173	IWB30173	Excalibur_rep_c106078_822	1B	27.68
72481	IWB72481	Tdurum_contig560_297	2A	37.4		37520	IWB37520	JD_c48963_238	2A	66.95		54103	IWB54103	RAC875_c15518_236	2A-3	7.09		21176	IWB21176	Ex_c69066_186	1B	27.68
11023	IWB11023	BS00078612_51	2A	37.4		49057	IWB49057	Kukri_rep_c104967_58	2A	66.95		44557	IWB44557	Kukri_c36328_419	2A-3	7.09		751	IWB751	BobWhite_c15152_341	1B	27.68
72480	IWB72480	Tdurum_contig560_239	2A	37.4		57901	IWB57901	RAC875_c43105_1384	2A	66.95		63568	IWB63568	RFL_Contig1128_620	2A-3	7.09		31027	IWB31027	Excalibur_rep_c69066_270	1B	27.68
61437	IWB61437	RAC875_rep_c105312_95	2A	37.4		65456	IWB65456	TA001792-1026	2A	66.95		668	IWB668	BobWhite_c14554_277	2A-3	7.09		65872	IWB65872	TA004690-1102	1B	27.68
77593	IWA3194	wsnp_Ex_c2887_5330787	2A	37.4		74481	IWB74481	tplb0032l03_419	2A	66.95		6508	IWB6508	BS00012014_51	2A-3	7.09		59663	IWB59663	RAC875_c62171_386	1B	27.68
36470	IWB36470	Jagger_c2047_362	2A	37.4		75824	IWA690	wsnp_CAP11_c1787_968410	2A	66.95		36326	IWB36326	IACX8821	2A-3	7.09		78602	IWA4488	wsnp_Ex_c6378_11086366	1B	27.68
50267	IWB50267	Kukri_rep_c73477_888	2A	37.4		60152	IWB60152	RAC875_c68079_214	2A	66.95		3969	IWB3969	BobWhite_c5756_516	2A-3	7.09		56771	IWB56771	RAC875_c32848_578	1B	27.68
39657	IWB39657	Ku_c57425_413	2A	37.4		65638	IWB65638	TA003045-1227	2A	66.95		13375	IWB13375	CAP12_c3549_159	2A-3	7.09		49552	IWB49552	Kukri_rep_c112383_588	1B	27.68
48066	IWB48066	Kukri_c86015_224	2A	37.4		5320	IWB5320	BobWhite_rep_c62964_459	2A	66.95		36347	IWB36347	IACX9095	2A-3	7.09		22506	IWB22506	Excalibur_c14859_394	1B	27.68
77592	IWA3193	wsnp_Ex_c2887_5330426	2A	37.4		47516	IWB47516	Kukri_c7169_105	2A	66.95		79187	IWA5211	wsnp_Ex_rep_c66356_64538896	2A-3	7.09		73608	IWB73608	Tdurum_contig83079_133	1B	27.68
53660	IWB53660	RAC875_c13116_116	2A	37.85		65777	IWB65777	TA004055-0626	2A	66.95		54507	IWB54507	RAC875_c17591_2085	2A-3	7.09		45213	IWB45213	Kukri_c42202_271	1B	27.68
53663	IWB53663	RAC875_c13116_943	2A	37.85		76840	IWA2159	wsnp_Ex_c16677_25220222	2A	66.95		11457	IWB11457	BS00086534_51	2A-3	7.09		77540	IWA3120	wsnp_Ex_c27644_36826484	1B	27.68
30556	IWB30556	Excalibur_rep_c111743_194	2A	37.85		80648	IWA7248	wsnp_Ku_c6826_11860405	2A	66.95		26329	IWB26329	Excalibur_c42413_442	2A-3	7.09		44036	IWB44036	Kukri_c3187_1062	1B	27.68
71879	IWB71879	Tdurum_contig48302_532	2A	37.85		66099	IWB66099	TA011854-0699	2A	66.95		41352	IWB41352	Kukri_c1526_666	2A-3	7.09		77753	IWA3384	wsnp_Ex_c32284_40970312	1B	27.68
71880	IWB71880	Tdurum_contig48302_539	2A	37.85		71086	IWB71086	Tdurum_contig42331_2843	2A	66.95		48212	IWB48212	Kukri_c9049_202	2A-3	7.25		8245	IWB8245	BS00040743_51	1B	27.68
35722	IWB35722	IACX1216	2A	37.85		48967	IWB48967	Kukri_rep_c104256_475	2A	66.95		31565	IWB31565	Excalibur_s114439_212	2A-3	7.52		80363	IWA6876	wsnp_Ku_c30494_40319867	1B	27.68
47796	IWB47796	Kukri_c7914_99	2A	37.85		76915	IWA2259	wsnp_Ex_c1782_3365844	2A	66.95		35005	IWB35005	IAAV5315	2A-3	8.05		34625	IWB34625	IAAV2855	1B	27.68
7843	IWB7843	BS00031466_51	2A	37.85		5321	IWB5321	BobWhite_rep_c62964_873	2A	66.95		6347	IWB6347	BS00011106_51	2A-3	8.21		39058	IWB39058	Ku_c28580_432	1B	27.68
7844	IWB7844	BS00031467_51	2A	37.85		45445	IWB45445	Kukri_c44442_274	2A	66.95		6563	IWB6563	BS00012463_51	2A-3	8.63		40197	IWB40197	Ku_c9909_1766	1B	27.68
75724	IWA562	wsnp_BG314532A_Ta_2_1	2A	37.85		45549	IWB45549	Kukri_c4563_455	2A	66.95		53041	IWB53041	RAC875_c10408_90	2A-3	14.55		52498	IWB52498	Ra_c7005_420	1B	27.68
60620	IWB60620	RAC875_c807_283	2A	37.85		48579	IWB48579	Kukri_rep_c100955_214	2A	66.95		53040	IWB53040	RAC875_c10408_188	2A-3	14.55		7579	IWB7579	BS00025527_51	1B	27.68
50422	IWB50422	Kukri_rep_c83485_398	2A	37.85		13597	IWB13597	CAP12_rep_c4483_327	2A	66.95		17146	IWB17146	D_contig74493_205	2A-3	14.55		3067	IWB3067	BobWhite_c39656_106	1B	27.68
25061	IWB25061	Excalibur_c3108_5476	2A	37.85		79473	IWA5586	wsnp_Ex_rep_c69124_68035904	2A	66.95		64156	IWB64156	RFL_Contig2972_2819	2A-3	18.14		79326	IWA5383	wsnp_Ex_rep_c67299_65845319	1B	27.85
25847	IWB25847	Excalibur_c37649_125	2A	37.85		80097	IWA6514	wsnp_Ku_c14099_22301373	2A	66.95		9915	IWB9915	BS00066925_51	2A-3	18.41		79325	IWA5382	wsnp_Ex_rep_c67299_65844168	1B	27.85
32426	IWB32426	GENE-1365_255	2A	37.85		2796	IWB2796	BobWhite_c35700_56	2A	66.95		37080	IWB37080	JD_c16344_125	2A-3	19.1		22505	IWB22505	Excalibur_c14859_372	1B	27.93
4499	IWB4499	BobWhite_c8650_382	2A	37.85		8253	IWB8253	BS00040959_51	2A	66.95		23405	IWB23405	Excalibur_c1999_1130	2A-3	19.77		81410	IWA8313	wsnp_RFL_Contig2220_1597321	1B	28.02
53662	IWB53662	RAC875_c13116_541	2A	37.85		78550	IWA4410	wsnp_Ex_c60588_60977198	2A	66.95		81415	IWA8325	wsnp_RFL_Contig2324_1803878	2A-3	19.77		52875	IWB52875	RAC875_c100059_123	1B	28.18
9926	IWB9926	BS00066978_51	2A	37.85		79472	IWA5585	wsnp_Ex_rep_c69124_68035485	2A	66.95		7541	IWB7541	BS00024506_51	2A-3	19.77		29471	IWB29471	Excalibur_c94658_59	1B	28.57
22683	IWB22683	Excalibur_c15733_252	2A	37.85		80755	IWA7389	wsnp_Ku_rep_c102140_89178676	2A	66.95		64155	IWB64155	RFL_Contig2972_2285	2A-3	19.77		29959	IWB29959	Excalibur_rep_c103592_955	1B	28.96
45777	IWB45777	Kukri_c47534_1509	2A	37.85		45406	IWB45406	Kukri_c441_891	2A	66.95		79759	IWA5992	wsnp_JD_c30_50478	2A-3	20.15		12504	IWB12504	BS00110278_51	1B	28.96
55048	IWB55048	RAC875_c20700_853	2A	37.85		79042	IWA5037	wsnp_Ex_rep_c101866_87158671	2A	66.95		55638	IWB55638	RAC875_c24364_307	2A-3	20.15		33179	IWB33179	GENE-3046_367	1B	28.96
8064	IWB8064	BS00036766_51	2A	37.85		63013	IWB63013	RAC875_rep_c74200_1415	2A	66.95		80933	IWA7638	wsnp_Ra_c15518_23944753	2A-3	20.15		25615	IWB25615	Excalibur_c3557_66	1B	28.96
8065	IWB8065	BS00036767_51	2A	37.85		18761	IWB18761	D_GCE8AKX01AJYZE_145	2A	66.95		34261	IWB34261	GENE-4937_1435	2A-3	20.15		75739	IWA579	wsnp_BG606986B_Ta_2_1	1B	28.96
8160	IWB8160	BS00039209_51	2A	37.85		2522	IWB2522	BobWhite_c32226_104	2A	66.95		55639	IWB55639	RAC875_c24364_391	2A-3	20.15		13742	IWB13742	CAP7_c1137_53	1B	29.72
73981	IWB73981	Tdurum_contig9731_121	2A	37.85		27207	IWB27207	Excalibur_c51133_246	2A	66.95		20466	IWB20466	Ex_c3115_2742	2A-3	20.15		39942	IWB39942	Ku_c7195_2622	1B	30.15
62645	IWB62645	RAC875_rep_c70093_1079	2A	39.33		21865	IWB21865	Excalibur_c11398_971	2A	66.95		36210	IWB36210	IACX7581	2A-3	20.39		36329	IWB36329	IACX886	1B	30.68
76711	IWA2005	wsnp_Ex_c15325_23564654	2A	39.33		7525	IWB7525	BS00024115_51	2A	67.08		60198	IWB60198	RAC875_c68649_457	2A-3	20.39		9208	IWB9208	BS00064162_51	1B	30.68
47747	IWB47747	Kukri_c7818_2581	2A	39.33		1	IWB1	BobWhite_c10015_641	2A	67.08		44575	IWB44575	Kukri_c365_345	2A-3	20.39		884	IWB884	BobWhite_c16206_317	1B	30.85
75992	IWA991	wsnp_CAP12_c901_472535	2A	39.33		1896	IWB1896	BobWhite_c2532_966	2A	67.08		80713	IWA7335	wsnp_Ku_c8746_14803911	2A-3	20.57		77719	IWA3341	wsnp_Ex_c3147_5816957	1B	31.53
76712	IWA2006	wsnp_Ex_c15325_23565794	2A	39.33		32379	IWB32379	GENE-1319_146	2A	67.08		44277	IWB44277	Kukri_c34097_494	2A-3	21.08		43857	IWB43857	Kukri_c30461_857	1B	31.53
79630	IWA5793	wsnp_JD_c12088_12411845	2A	39.33		65382	IWB65382	TA001351-1193	2A	67.08		81533	IWA8533	wsnp_RFL_Contig3911_4319047	2A-3	21.42		29430	IWB29430	Excalibur_c93510_360	1B	31.53
79650	IWA5824	wsnp_JD_c13086_13174510	2A	39.33		32288	IWB32288	GENE-1181_262	2A	67.08		24116	IWB24116	Excalibur_c24213_314	2A-3	21.76		9764	IWB9764	BS00066278_51	1B	31.53
1047	IWB1047	BobWhite_c17476_149	2A	39.33		41235	IWB41235	Kukri_c14611_315	2A	67.08		13974	IWB13974	CAP7_c2947_355	2A-3	22.18		64037	IWB64037	RFL_Contig2736_827	1B	31.53
41359	IWB41359	Kukri_c15308_173	2A	39.33		24557	IWB24557	Excalibur_c27210_183	2A	67.08		42	IWB42	BobWhite_c10290_234	2A-3	22.82		42096	IWB42096	Kukri_c19247_711	1B	31.53
8937	IWB8937	BS00062843_51	2A	39.33		32289	IWB32289	GENE-1181_694	2A	67.08		13528	IWB13528	CAP12_c7190_394	2A-3	22.82		66483	IWB66483	Tdurum_contig10362_555	1B	31.53
75952	IWA901	wsnp_CAP11_rep_c8768_3788007	2A	39.33		60985	IWB60985	RAC875_c90033_165	2A	68.31		34494	IWB34494	IAAV2065	2A-3	22.82		80600	IWA7179	wsnp_Ku_c56140_59771244	1B	31.53
49021	IWB49021	Kukri_rep_c104727_91	2A	39.33		2525	IWB2525	BobWhite_c32236_139	2A	69.85		62879	IWB62879	RAC875_rep_c72517_1215	2A-3	22.82		3634	IWB3634	BobWhite_c48071_144	1B	31.53
50153	IWB50153	Kukri_rep_c71876_521	2A	39.33		62779	IWB62779	RAC875_rep_c71350_1712	2A	70.64		52585	IWB52585	Ra_c72517_981	2A-3	22.82		9256	IWB9256	BS00064349_51	1B	31.53
35327	IWB35327	IAAV733	2A	39.33		50486	IWB50486	Kukri_rep_c90581_382	2A	70.92		76048	IWA1088	wsnp_CAP7_c4346_1985593	2A-3	22.82		7161	IWB7161	BS00022577_51	1B	31.53
76713	IWA2007	wsnp_Ex_c15325_23565935	2A	39.33		33110	IWB33110	GENE-2904_757	2A	71.71		24521	IWB24521	Excalibur_c27054_53	2A-3	22.82		15493	IWB15493	D_contig08971_589	1B	31.53
79408	IWA5495	wsnp_Ex_rep_c68113_66877517	2A	39.33		62501	IWB62501	RAC875_rep_c119471_174	2A	71.71		46267	IWB46267	Kukri_c52608_142	2A-3	22.82		75589	IWA368	wsnp_BE590634B_Ta_2_5	1B	31.53
55871	IWB55871	RAC875_c25986_82	2A	40.82		72859	IWB72859	Tdurum_contig62073_376	2A	71.71		10614	IWB10614	BS00072462_51	2A-3	22.82		66482	IWB66482	Tdurum_contig10362_328	1B	31.53
32310	IWB32310	GENE-1220_457	2A	40.82		79321	IWA5378	wsnp_Ex_rep_c67264_65795361	2A	73.09		77990	IWA3688	wsnp_Ex_c3964_7181151	2A-3	22.82		68329	IWB68329	Tdurum_contig15015_883	1B	31.53
59428	IWB59428	RAC875_c5933_436	2A	40.82		79267	IWA5307	wsnp_Ex_rep_c66809_65185323	2A	74.17		9316	IWB9316	BS00064544_51	2A-3	22.82		75588	IWA367	wsnp_BE590634B_Ta_2_1	1B	31.53
4047	IWB4047	BobWhite_c5979_140	2A	40.82		6803	IWB6803	BS00021929_51	2A	74.17		10051	IWB10051	BS00067439_51	2A-3	23.32		36283	IWB36283	IACX8280	1B	31.53
43628	IWB43628	Kukri_c29034_492	2A	40.82		65453	IWB65453	TA001775-0903	2A	74.17		75715	IWA551	wsnp_BG313362A_Ta_2_1	2A-3	24.87		42095	IWB42095	Kukri_c19247_53	1B	31.53
653	IWB653	BobWhite_c14476_80	2A	40.82		75698	IWA528	wsnp_BG263263A_Ta_2_1	2A	74.17		79692	IWA5894	wsnp_JD_c1872_2603061	2A-3	24.87		36344	IWB36344	IACX906	1B	31.53
9395	IWB9395	BS00064887_51	2A	40.82		65345	IWB65345	TA001130-0135	2A	74.17		64953	IWB64953	RFL_Contig5277_1283	2A-3	28.58		65711	IWB65711	TA003586-0637	1B	31.53
22047	IWB22047	Excalibur_c12169_1088	2A	40.82		41380	IWB41380	Kukri_c15427_119	2A	74.17		1939	IWB1939	BobWhite_c25784_83	2A-3	28.68		35811	IWB35811	IACX1891	1B	31.53
74831	IWB74831	tplb0045j05_1405	2A	40.82		65566	IWB65566	TA002514-0825	2A	74.17		64954	IWB64954	RFL_Contig5277_480	2A-3	29.45		35726	IWB35726	IACX1240	1B	32.45
45265	IWB45265	Kukri_c42616_467	2A	40.82		14898	IWB14898	CAP8_c693_132	2A	74.17		36746	IWB36746	Jagger_c7527_89	2A-3	29.45		24662	IWB24662	Excalibur_c28045_741	1B	32.45
47511	IWB47511	Kukri_c7139_1248	2A	40.82		35907	IWB35907	IACX319	2A	74.17		64952	IWB64952	RFL_Contig5277_1141	2A-3	29.45		59930	IWB59930	RAC875_c65295_290	1B	32.45
77896	IWA3569	wsnp_Ex_c36242_44232305	2A	41.2		46663	IWB46663	Kukri_c57491_156	2A	74.17		8573	IWB8573	BS00049932_51	2A-3	29.45		80489	IWA7037	wsnp_Ku_c41261_49287074	1B	32.45
21266	IWB21266	Ex_c721_2374	2A	41.2		26699	IWB26699	Excalibur_c45745_450	2A	74.17		24240	IWB24240	Excalibur_c24959_182	2A-3	29.45		9155	IWB9155	BS00063928_51	1B	32.45
51634	IWB51634	Ra_c2655_504	2A	41.2		10949	IWB10949	BS00077693_51	2A	74.17		41623	IWB41623	Kukri_c16667_132	2A-3	29.45		76947	IWA2308	wsnp_Ex_c18384_27213023	1B	32.45
62779	IWB62779	RAC875_rep_c71350_1712	2A	41.2		11604	IWB11604	BS00089278_51	2A	74.17		9546	IWB9546	BS00065434_51	2A-3	29.8		9937	IWB9937	BS00067024_51	1B	32.45
77897	IWA3570	wsnp_Ex_c36242_44232473	2A	41.2		32280	IWB32280	GENE-1173_198	2A	74.17		32181	IWB32181	GENE-1003_357	2A-3	30.41		8293	IWB8293	BS00041912_51	1B	32.45
77116	IWA2531	wsnp_Ex_c20370_29434410	2A	41.2		41389	IWB41389	Kukri_c15489_626	2A	74.17		32082	IWB32082	GENE-0762_631	2A-3	30.41		58520	IWB58520	RAC875_c4908_1539	1B	32.45
65165	IWB65165	RFL_Contig5917_2369	2A	41.2		65100	IWB65100	RFL_Contig5718_722	2A	74.17		64957	IWB64957	RFL_Contig5277_888	2A-3	30.81		75511	IWA255	wsnp_BE494527B_Ta_2_1	1B	32.45
46368	IWB46368	Kukri_c5375_435	2A	41.2		32272	IWB32272	GENE-1166_304	2A	74.17		78746	IWA4658	wsnp_Ex_c73454_71499715	2A-3	30.98		63479	IWB63479	RAC875_s118343_266	1B	32.45
36097	IWB36097	IACX6028	2A	41.2		79265	IWA5305	wsnp_Ex_rep_c66809_65184970	2A	74.17		57117	IWB57117	RAC875_c35807_1110	2A-3	31.24		15023	IWB15023	CAP8_rep_c4408_182	1B	32.45
63669	IWB63669	RFL_Contig1512_1420	2A	41.2		59286	IWB59286	RAC875_c5742_1357	2A	74.17		35381	IWB35381	IAAV7742	2A-3	31.65		6709	IWB6709	BS00021680_51	1B	32.45
66114	IWB66114	TA013564-0487	2A	41.2		916	IWB916	BobWhite_c16436_154	2A	74.17		28826	IWB28826	Excalibur_c77068_166	2A-3	32.33		42194	IWB42194	Kukri_c19765_946	1B	32.45
50486	IWB50486	Kukri_rep_c90581_382	2A	41.2		7904	IWB7904	BS00032746_51	2A	74.17		36702	IWB36702	Jagger_c6714_68	2A-3	32.73		12356	IWB12356	BS00108257_51	1B	32.45
43042	IWB43042	Kukri_c24852_466	2A	41.2		9437	IWB9437	BS00065062_51	2A	74.17		64955	IWB64955	RFL_Contig5277_564	2A-3	33.1		40040	IWB40040	Ku_c79340_308	1B	32.45
329	IWB329	BobWhite_c12252_476	2A	41.2		11039	IWB11039	BS00078925_51	2A	74.17		29474	IWB29474	Excalibur_c9472_217	2A-3	33.56		64093	IWB64093	RFL_Contig2826_548	1B	32.45
8331	IWB8331	BS00043083_51	2A	41.2		8454	IWB8454	BS00047176_51	2A	74.17		23408	IWB23408	Excalibur_c1999_1451	2A-3	38.22		77022	IWA2411	wsnp_Ex_c194_381656	1B	32.45
78252	IWA4026	wsnp_Ex_c4847_8646583	2A	41.2		2506	IWB2506	BobWhite_c31978_214	2A	74.17		3970	IWB3970	BobWhite_c5756_532	2A-3	38.31		7290	IWB7290	BS00022851_51	1B	32.45
44985	IWB44985	Kukri_c40035_258	2A	41.2		8846	IWB8846	BS00061867_51	2A	74.17		38972	IWB38972	Ku_c25908_277	2A-3	38.5		38554	IWB38554	Ku_c16636_347	1B	32.45
34544	IWB34544	IAAV2376	2A	41.2		40575	IWB40575	Kukri_c11327_977	2A	74.17		9184	IWB9184	BS00064055_51	2A-3	38.5		11914	IWB11914	BS00095088_51	1B	32.45
21265	IWB21265	Ex_c721_2127	2A	41.2		9845	IWB9845	BS00066607_51	2A	74.17		315	IWB315	BobWhite_c12144_216	2B-1	0		14749	IWB14749	CAP8_c4595_252	1B	32.45
27190	IWB27190	Excalibur_c50934_159	2A	41.2		11502	IWB11502	BS00087428_51	2A	74.17		12070	IWB12070	BS00099469_51	2B-1	0		40585	IWB40585	Kukri_c11389_59	1B	32.45
78073	IWA3803	wsnp_Ex_c41913_48628389	2A	41.2		11319	IWB11319	BS00083727_51	2A	74.17		10002	IWB10002	BS00067280_51	2B-1	0		35479	IWB35479	IAAV8459	1B	32.45
55668	IWB55668	RAC875_c24517_558	2A	41.2		62891	IWB62891	RAC875_rep_c72609_652	2A	74.17		28900	IWB28900	Excalibur_c7903_1013	2B-1	0		10422	IWB10422	BS00069829_51	1B	32.77
5494	IWB5494	BobWhite_rep_c64680_305	2A	41.35		65761	IWB65761	TA003951-1198	2A	74.17		17029	IWB17029	D_contig66436_304	2B-1	0		65180	IWB65180	RFL_Contig5937_1677	1B	32.77
33110	IWB33110	GENE-2904_757	2A	41.35		18886	IWB18886	D_GCE8AKX02HFCFH_165	2A	74.17		60186	IWB60186	RAC875_c68501_380	2B-1	0		58356	IWB58356	RAC875_c47427_75	1B	32.77
11681	IWB11681	BS00090940_51	2A	41.35		69588	IWB69588	Tdurum_contig28672_65	2A	74.69		35447	IWB35447	IAAV8205	2B-1	0		79166	IWA5186	wsnp_Ex_rep_c66255_64400455	1B	32.77
48587	IWB48587	Kukri_rep_c101016_905	2A	41.35		79483	IWA5601	wsnp_Ex_rep_c69342_68276235	2A	75.67		28093	IWB28093	Excalibur_c62069_216	2B-1	0		31201	IWB31201	Excalibur_rep_c72368_68	1B	32.77
54515	IWB54515	RAC875_c17628_867	2A	41.35		77311	IWA2807	wsnp_Ex_c2337_4379619	2A	76.92		75048	IWB75048	tplb0054d13_2445	2B-1	0		3260	IWB3260	BobWhite_c42716_71	1B	32.77
48585	IWB48585	Kukri_rep_c101016_350	2A	41.35		7015	IWB7015	BS00022301_51	2A	77.33		33207	IWB33207	GENE-3071_60	2B-1	0		31454	IWB31454	Excalibur_rep_c96924_118	1B	32.77
62501	IWB62501	RAC875_rep_c119471_174	2A	41.35		75671	IWA488	wsnp_BF475068A_Ta_2_1	2A	77.6		15227	IWB15227	D_contig02411_248	2B-1	0		12497	IWB12497	BS00110231_51	1B	32.77
72859	IWB72859	Tdurum_contig62073_376	2A	41.35		45617	IWB45617	Kukri_c46100_246	2A	78.02		44633	IWB44633	Kukri_c3701_392	2B-1	0		26166	IWB26166	Excalibur_c40808_441	1B	32.77
76122	IWA1256	wsnp_CD453913A_Ta_2_1	2A	41.35		55761	IWB55761	RAC875_c25243_348	2A	78.6		46236	IWB46236	Kukri_c52263_281	2B-1	0		65181	IWB65181	RFL_Contig5937_1699	1B	32.85
3900	IWB3900	BobWhite_c5562_219	2A	41.35		8286	IWB8286	BS00041707_51	2A	79.25		44632	IWB44632	Kukri_c3701_330	2B-1	0		54559	IWB54559	RAC875_c1785_366	1B	33.02
32206	IWB32206	GENE-1031_48	2A	41.35		8220	IWB8220	BS00040336_51	2A	79.25		217	IWB217	BobWhite_c11397_231	2B-1	0		45740	IWB45740	Kukri_c47202_601	1B	33.52
71619	IWB71619	Tdurum_contig45580_1717	2A	41.35		2233	IWB2233	BobWhite_c28819_517	2A	79.25		47291	IWB47291	Kukri_c6626_57	2B-1	0		18556	IWB18556	D_GBUVHFX01API9H_416	1B	36.33
23617	IWB23617	Excalibur_c21269_176	2A	41.35		58930	IWB58930	RAC875_c53350_180	2A	79.25		2289	IWB2289	BobWhite_c2963_1880	2B-1	0		72606	IWB72606	Tdurum_contig57927_171	1B	36.5
59387	IWB59387	RAC875_c58503_182	2A	41.35		61279	IWB61279	RAC875_c992_718	2A	79.25		9321	IWB9321	BS00064570_51	2B-1	0		7066	IWB7066	BS00022411_51	1B	36.5
71620	IWB71620	Tdurum_contig45580_2786	2A	41.35		65481	IWB65481	TA001993-0199	2A	79.25		9673	IWB9673	BS00065927_51	2B-1	0.45		72607	IWB72607	Tdurum_contig57927_460	1B	36.58
664	IWB664	BobWhite_c14530_51	2A	41.35		75355	IWA33	wsnp_BE403597A_Ta_2_2	2A	79.25		46759	IWB46759	Kukri_c5873_2726	2B-1	0.54		13134	IWB13134	CAP11_rep_c7035_189	1B	36.82
73897	IWB73897	Tdurum_contig93884_223	2A	41.35		10154	IWB10154	BS00067806_51	2A	79.25		57596	IWB57596	RAC875_c40246_71	2B-1	1.22		6989	IWB6989	BS00022249_51	1B	36.99
72860	IWB72860	Tdurum_contig62073_631	2A	41.64		75379	IWA71	wsnp_BE406351A_Ta_2_3	2A	79.25		34480	IWB34480	IAAV1970	2B-1	4.84		60657	IWB60657	RAC875_c81616_116	1B	37.72
75628	IWA424	wsnp_BF201533A_Ta_2_3	2A	41.64		32305	IWB32305	GENE-1213_138	2A	79.25		45672	IWB45672	Kukri_c46542_466	2B-1	5.78		62270	IWB62270	RAC875_rep_c114694_99	1B	38.26
72922	IWB72922	Tdurum_contig62976_84	2A	41.64		56570	IWB56570	RAC875_c31137_264	2A	79.25		45670	IWB45670	Kukri_c46542_1015	2B-1	6.28		6808	IWB6808	BS00021938_51	1B	38.41
32116	IWB32116	GENE-0845_190	2A	41.64		59834	IWB59834	RAC875_c63975_307	2A	79.25		48447	IWB48447	Kukri_c96623_195	2B-1	6.28		36732	IWB36732	Jagger_c7235_96	1B	38.41
75196	IWB75196	tplb0059a15_417	2A	41.64		8221	IWB8221	BS00040337_51	2A	79.25		32318	IWB32318	GENE-1230_577	2B-1	6.6		35890	IWB35890	IACX2961	1B	38.41
2796	IWB2796	BobWhite_c35700_56	2A	41.64		13477	IWB13477	CAP12_c6044_69	2A	79.25		47560	IWB47560	Kukri_c7339_1716	2B-1	6.6		11958	IWB11958	BS00096498_51	1B	39.12
49427	IWB49427	Kukri_rep_c109981_150	2A	41.64		55200	IWB55200	RAC875_c2154_1488	2A	79.25		62754	IWB62754	RAC875_rep_c71112_400	2B-1	6.6		8318	IWB8318	BS00042340_51	1B	39.54
70058	IWB70058	Tdurum_contig30569_579	2A	41.64		60296	IWB60296	RAC875_c7137_1922	2A	79.25		49446	IWB49446	Kukri_rep_c110389_569	2B-1	6.6		1415	IWB1415	BobWhite_c20621_541	1B	39.62
70057	IWB70057	Tdurum_contig30569_126	2A	41.64		75378	IWA70	wsnp_BE406351A_Ta_2_2	2A	79.25		10954	IWB10954	BS00077761_51	2B-1	6.6		80730	IWA7357	wsnp_Ku_c9441_15823298	1B	39.62
65613	IWB65613	TA002893-0825	2A	41.64		56342	IWB56342	RAC875_c29481_104	2A	79.25		10955	IWB10955	BS00077762_51	2B-1	6.6		1416	IWB1416	BobWhite_c20621_683	1B	39.62
23707	IWB23707	Excalibur_c21872_135	2A	41.64		66616	IWB66616	Tdurum_contig10579_790	2A	79.25		32316	IWB32316	GENE-1230_19	2B-1	6.6		79597	IWA5749	wsnp_Ex_rep_c78209_74462664	1B	39.62
69592	IWB69592	Tdurum_contig28682_120	2A	41.64		75354	IWA32	wsnp_BE403597A_Ta_2_1	2A	79.25		47559	IWB47559	Kukri_c7339_113	2B-1	6.6		35958	IWB35958	IACX4411	1B	39.62
71621	IWB71621	Tdurum_contig45580_3981	2A	41.64		2235	IWB2235	BobWhite_c28819_787	2A	79.25		44869	IWB44869	Kukri_c38985_537	2B-1	6.6		5074	IWB5074	BobWhite_rep_c54139_273	1B	39.62
25513	IWB25513	Excalibur_c34839_187	2A	41.64		32434	IWB32434	GENE-1386_36	2A	79.25		57438	IWB57438	RAC875_c38665_247	2B-1	6.6		79708	IWA5915	wsnp_JD_c20621_18304110	1B	39.62
45531	IWB45531	Kukri_c45411_223	2A	41.64		2234	IWB2234	BobWhite_c28819_733	2A	79.25		32315	IWB32315	GENE-1230_189	2B-1	6.6		3330	IWB3330	BobWhite_c4375_347	1B	39.62
11751	IWB11751	BS00092275_51	2A	42.03		25013	IWB25013	Excalibur_c30732_234	2A	79.25		59140	IWB59140	RAC875_c5577_1682	2B-1	6.6		74776	IWB74776	tplb0043k02_463	1B	40.03
5321	IWB5321	BobWhite_rep_c62964_873	2A	42.34		35496	IWB35496	IAAV8552	2A	79.25		15924	IWB15924	D_contig18495_92	2B-1	6.6		51279	IWB51279	Ra_c17685_927	1B	40.03
79042	IWA5037	wsnp_Ex_rep_c101866_87158671	2A	42.34		63802	IWB63802	RFL_Contig2023_1118	2A	79.25		25536	IWB25536	Excalibur_c34937_734	2B-1	6.6		56525	IWB56525	RAC875_c30786_411	1B	40.03
48579	IWB48579	Kukri_rep_c100955_214	2A	42.34		23044	IWB23044	Excalibur_c1793_97	2A	79.25		7661	IWB7661	BS00027693_51	2B-1	6.6		74775	IWB74775	tplb0043k02_1114	1B	40.03
49279	IWB49279	Kukri_rep_c107604_76	2A	42.34		48460	IWB48460	Kukri_c9713_1999	2A	79.25		32317	IWB32317	GENE-1230_436	2B-1	6.6		13447	IWB13447	CAP12_c544_164	1B	40.03
80755	IWA7389	wsnp_Ku_rep_c102140_89178676	2A	42.34		34883	IWB34883	IAAV4521	2A	79.25		62175	IWB62175	RAC875_rep_c112807_403	2B-1	6.6		27691	IWB27691	Excalibur_c56999_109	1B	40.03
5320	IWB5320	BobWhite_rep_c62964_459	2A	42.34		11422	IWB11422	BS00085765_51	2A	79.25		56084	IWB56084	RAC875_c27611_467	2B-1	6.6		11512	IWB11512	BS00087544_51	1B	40.28
80648	IWA7248	wsnp_Ku_c6826_11860405	2A	42.34		77561	IWA3151	wsnp_Ex_c28204_37349164	2A	79.49		3786	IWB3786	BobWhite_c5313_153	2B-1	6.6		9452	IWB9452	BS00065108_51	1B	40.28
76915	IWA2259	wsnp_Ex_c1782_3365844	2A	42.34		8146	IWB8146	BS00038871_51	2A	80.18		53547	IWB53547	RAC875_c12533_2006	2B-1	6.68		55332	IWB55332	RAC875_c22357_1053	1B	40.28
79472	IWA5585	wsnp_Ex_rep_c69124_68035485	2A	42.41		65771	IWB65771	TA004016-0277	2A	80.59		45671	IWB45671	Kukri_c46542_414	2B-1	7.01		9493	IWB9493	BS00065257_51	1B	40.28
65777	IWB65777	TA004055-0626	2A	42.41		32024	IWB32024	GENE-0672_87	2A	80.59		58705	IWB58705	RAC875_c50927_369	2B-1	7.19		46187	IWB46187	Kukri_c51735_79	1B	40.52
45501	IWB45501	Kukri_c44997_377	2A	42.41		66126	IWB66126	TA015190-0608	2A	80.59		497	IWB497	BobWhite_c13386_598	2B-1	7.36		56070	IWB56070	RAC875_c27472_443	1B	40.52
79850	IWA6139	wsnp_JD_c6436_7600132	2A	42.41		75618	IWA412	wsnp_BF145580A_Ta_2_2	2A	80.59		8365	IWB8365	BS00044332_51	2B-1	7.45		4617	IWB4617	BobWhite_c9511_388	1B	40.52
79986	IWA6369	wsnp_JG_c926_520103	2A	42.41		27929	IWB27929	Excalibur_c60064_496	2A	80.59		23164	IWB23164	Excalibur_c18558_376	2B-1	7.88		58214	IWB58214	RAC875_c46093_492	1B	40.92
80097	IWA6514	wsnp_Ku_c14099_22301373	2A	42.41		57539	IWB57539	RAC875_c39665_175	2A	80.59		25534	IWB25534	Excalibur_c34937_1340	2B-1	8.32		73492	IWB73492	Tdurum_contig81273_475	1B	42.87
[truncated: 12,866 more rows]
