# Supplementary material for: A High-Density Consensus Map of Common Wheat Integrating Four Mapping Populations Scanned by the 90K SNP Array
Source: Front Plant Sci. 2017 Aug 9;8:1389. doi: 10.3389/fpls.2017.01389 (PMC5552701; doi:10.3389/fpls.2017.01389)
Supplement: Supplementary file 2 [file Table_2.XLSX]

## Sheet: Sheet1
Supplementary Table S2:
Features of the consensus genetic map.
Index on iSelect 90K SNP bead chip	SNP ID	Name	Flank Sequence	Chr.	Chr. Arm	Dist. (cM)	Rescaled distance (cM)
74219	IWB74219	tplb0025b13_2792	CTGATGAATGAAGACAAATGGTGCCGCCCTATACTCTTCCACAAGGATGG[T/C]CCGAACGCAGGGGAGCAGGAACCTTTCCCTGTGGGGAACAACATCCGGCC	1a	S	0	0
76210	IWA1376	wsnp_Ex_c10657_17376448	TTTGGATGCGGTCGTAGCGCGATTATTATTATTCTTGGTTGTAGAAAGAAAGAGAATGAAGGAGGATTAGGTATGTAGTAGTACTAGTAGGTGGCTAACT[A/C]GCTATATAGTATCTGGGTTCTCATTCCTGTGAATGATGTATTATATTTATGTTGTTGCATTTATATGTACTAYATCTATCTATCTATCTATCAATCATAT	1a	S	0.64	0.3283
12616	IWB12616	BS00110974_51	GGTCAGTGAGAGGCGTGAAAGATACAAGGTTGACAGCGTTGTGTCCAAGC[A/C]TACAGGCACAAGTACTGATACCCTTCGCCAATTAGCCTTGTTCAAAAAGG	1a	S	1.71	0.8773
47982	IWB47982	Kukri_c8390_547	ATGGGTCCTTCTTACAGGCAAACAAAGATGGTTCGGTGACGGCCGACTTC[A/G]TCAAGAGCACGAAATGGGGCGACGACGACCCCTCCGTGTTTGCGGTGACC	1a	S	2.17	1.1134
26463	IWB26463	Excalibur_c43567_282	GTGATTATAGACTTACATGCAGCACCTGGGGCGCAGAACCCCTGGGAGCA[T/C]GGCGGTAGTAGGGATGGCTCGCGGACCTGGGGAGACTCCAACATTGCGGA	1a	S	2.49	1.2775
68798	IWB68798	Tdurum_contig19376_154	ATTGAGCATATCACAAGCATAAATATCTTGATGAGACATGGTAGCACCAT[T/C]TTTGGTACATGGCCAGCAACAGGCATTAAGGACTAATCTGATCACCATTC	1a	.	3.63	1.8625
9473	IWB9473	BS00065168_51	CTGAGAGAGGAAGACCTCCAAATACTTGGTAGCATGCCATCTCTGCGTGA[T/C]CTCTCTCTATTTGTAGTGTATCAGGGAAAAGTCACATATAAAAGGCTAGT	1a	S	3.95	2.0266
76390	IWA1602	wsnp_Ex_c12254_19574891	GACACCAGAGGAGACGCGAGCCTGTCGACCTCGCCTAACCAGGAGAACTCYAGCCGCAGGGCTAACGCGGCCGAGGGCGATGACTCGATCTTCGCTCACT[A/C]ACTGGAGGACGAAGAAGCTGCAATAAATTATCCCCAGTTTTGCTATTTATTTTTCTCCCCGGCAAGGCTGGGGTATGTAGCGAGTTCGAACGGTCTGCTG	1a	S	4.39	2.2524
3240	IWB3240	BobWhite_c4246_367	GATGCTTTGGAAGCCGATATGGACTTTGAGTCGAATTCAGTCCCATCGTA[T/C]CTCCAACCAGACAAGGAGACTGATCTTGATTCTGAGCTTAACCTACCTGC	1a	S	4.66	2.3909
6605	IWB6605	BS00014831_51	TAGGTTTTGATCTCGTTGTAAATGGTCGGCACTTTGTTTATGCATGGACA[A/C]ATTCATTGTATCTTGCATCATATACCACTGCAATTCGTTGAACGATGGAA	1a	S	4.66	2.3909
9222	IWB9222	BS00064204_51	CTTATACCAGATCGTTTTCATACAGCAATATTTATGGAAGAGTTTAAATG[A/G]TGCTTGATGCCTACTGGGGAGGACAGGATAACTGGAGTGGGGGAGACAAC	1a	S	4.66	2.3909
10291	IWB10291	BS00068351_51	GCGCTTATCGACGATCGCCCAGATGCAATTGACTTTCCCTGACTGTGGCA[A/G]GCCATCGATAAAGTTCATGGTGATCATGTCCCAGGCCTGATGAGGAATTG	1a	S	4.66	2.3909
12147	IWB12147	BS00100774_51	ATGAAGAAAGAGCGCAAGCAGGACGCCGATGGCACCAAGCTGACCCTTTC[T/C]GGGATGCTCAACTTCATTGATGGGCTGTGGTCGGCGTGCGGCGGCGAGCG	1a	S	4.66	2.3909
22569	IWB22569	Excalibur_c15165_367	CCCAGGAGATGCCCGGCGTCTTGGTCCTCCTTCCAGGCCTGCCTCAGCAC[T/C]GTGGAGACCCTTTGCGCGTGGTTGTTTCCCTGGTCTCTCCGGATCGCGCC	1a	S	4.66	2.3909
27821	IWB27821	Excalibur_c58555_110	CCAGCATGATGCAAGCCTCATCCTCCGGACAGAAGGTAGAAAGCATGACA[A/G]CAGCAGGCGCGATCCGGAGAGACCAGGGAAACAACCACGCGCAAAGGGTC	1a	S	4.66	2.3909
41913	IWB41913	Kukri_c1818_2380	ATGTATCCATCAGATGTCCCTGTCTTCGCACCTGCCAGGGGAAGTTACAG[A/G]GAGACCATGTTCTCTCCAGTTGGCACTGGATTCCCGTCGCTGCAACAAAT	1a	S	4.66	2.3909
41914	IWB41914	Kukri_c1818_2671	ATTCCTAACAAGTACAACTGTAAACTGCTTCTGGGCGTCATTGATGAGAA[T/C]CACCGTGGAACCTATGATTTCGTCTACCTTCCAATTGACTTCAAGAACAA	1a	S	4.66	2.3909
47523	IWB47523	Kukri_c7192_1128	GATGAGGAGGATGCTCTGGAGAAGGAAGAGGAGGATGACAGCAGCCTGAA[T/C]GAGGAAGAGAATGATGATGGTGCTGAGAACAAGGCTGGAGAAGAGGATGC	1a	S	4.66	2.3909
74213	IWB74213	tplb0025b13_150	ACGGATCGGTGGCGTAGGCAGTTTAGGGGCTGAGGAGGTGAAGAGACAAG[A/G]AAAGAAGAAAGAAGGTGACACCATGGTGATAGCTTCCGGAGTGATTGACA	1a	S	4.66	2.3909
74214	IWB74214	tplb0025b13_1721	TTGGTCAAGGAAACTTTGGGCATGGAAATGCAGATGTTCCACCCACACTC[A/G]CTGCCGGAGAGTCAAAACGGTATTTGTAATATCTCCAAGTCCATGACATC	1a	S	4.66	2.3909
74217	IWB74217	tplb0025b13_2372	TCCTATGATGCTACAAATGATCGGATGAGGAACCGCAGACATGATGGAAA[T/C]GCTGTCCAGCCAGAAAACAAAAGGCTATTTGAGCTTGACATCGAACGCAT	1a	S	4.66	2.3909
74220	IWB74220	tplb0025b13_2879	AACAACATCCGGCCTAGGTCCGGGAGGAACAGGCCGCTCCACAGTGCGGA[T/C]ACCAGAGGAGACGCGAGCCTGTCGACCTCGCCTAACCAGGAGAACTCTAG	1a	S	4.66	2.3909
74222	IWB74222	tplb0025b13_372	GAGAGGGAGCAAGCCAGCTTTTGCTTCTCCACTTGAGAAGATCCATCCGA[T/C]GGGGGCGAATCCTGAAGGCGGTCTGGAACAGACAGGAGGCCAAGTCTTCA	1a	S	4.66	2.3909
80188	IWA6644	wsnp_Ku_c1818_3557408	GCTTCATCTGCGAGGGAGATGAAGCTCTAGGGTCCATGAAGGAAGTTGAAGCTCAAACTATTGGAGATCTTCTACCAACCGATGATGATTTGATATCGGG[T/C]GTTATCGATGGCTTTGAACTCTCTGGCCTGTCTATCAACCAGGATGACGCCGATGAAGATATATTTGGCACTGRCGGAGGGTTGGAGCTTGAGAATGATG	1a	S	4.66	2.3909
80189	IWA6645	wsnp_Ku_c1818_3557849	ACGCAATGAGAGCACTCCATGGCAAGCCTCTGGGGCTGGTGAAGCTTGATGTACAATTTTGCATTCCTAAGGGAACTGCTTCAGATAAGGATATCAGCAA[A/G]GGAATTTTGGTGGTGTCTAACATCGATCCTTCTGTTTCCAATGATGATCTTCTACAAGCACTTACTGTTTATGGTGATGTGAAGGAGATTTGCAGGGCTT	1a	S	4.66	2.3909
7628	IWB7628	BS00026456_51	CTATGAACACAGCCTAGCCAATTTACAGGTGTGTACAATTTACAAATGAA[T/C]GAAGGAATGCAAATGTGAATAAATTAATGGATCAGAACTACAATTAAGCT	1a	S	4.66	2.3909
9223	IWB9223	BS00064205_51	TTCATACAGCAATATTTATGGAAGAGTTTAAATGATGCTTGATGCCTACT[T/G]GGGAGGACAGGATAACTGGAGTGGGGGAGACAACTTGGGATGCTGCTGAA	1a	S	4.66	2.3909
21832	IWB21832	Excalibur_c11258_1700	TGGTGGAATTCACACACTTGCTGTTGTTGCTCAGGCATGCATAAGTACCC[A/G]TGTTATTCCATTGGGCATCTTCACAAGAACTCACATTTCTTATAGCCCAA	1a	S	4.66	2.3909
50666	IWB50666	Kukri_s115525_295	GCTGTGCATCATCCGACCTAGATTCACTTGTCTGGACTTTCTATTGCCTT[A/C]TACCTTTACTGCTATGATTTTTTCTGTATGACAGTCTAATGATGATCTTT	1a	S	4.66	2.3909
25590	IWB25590	Excalibur_c35316_154	TCATCATCACCAGACTCGAGCTACAGCAACCCTATCCCTGGAAACGAAGA[T/C]GAAGCTCGAGAGCCCCCATTGGTTCCTCCTCACCTGCAGCACACACTGCT	1a	S	5.05	2.591
55608	IWB55608	RAC875_c24163_994	GAAGCTTTGCCTTGAGTATGTTCTTGCCTTAAATGACAATGACATGATTG[T/C]ATTATCTCGGAGCTGCAGCAACCTTAAAAGCATCACACTTTGGCTTAAGC	1a	S	5.05	2.591
8696	IWB8696	BS00056550_51	AATCTGAATGGTGTTGATTTGGTGTTGACTTTTTACATACGTAACGAACA[A/G]TATGTATATTGTGTTCTTTTGAACTTTCTTGCTTCGAATTCTTAGATCAA	1a	S	5.45	2.7963
17271	IWB17271	D_contig93902_72	TAGAGGTGAACTCATGATTGTATTGATAGGTGATTTAAAGTGCGTGGTTGTGAGGAAATCAGTATAAAATC[T/G]TTGTTGTCGGAGTTCCCTTGGAACTGCGCAGAAGATGGGGTGATGGATTCAGTGTCAAGATTCAATGAAGATCCATCTGTTCGTGGCCTGCTTGTTCACCCACTACTACCACAAGCAATGTATTT	1a	S	6.69	3.4325
7470	IWB7470	BS00023201_51	AGCATCCATGCCGTCCCTTAGATCTGTTCGTCCCTACTCCGTCTATTTCC[A/G]TTTCCTTTACGTTGCTCCTAGGGATGACTGAAAATAAAGTAGCTACCTGC	1a	S	7.4	3.7968
11098	IWB11098	BS00079769_51	CTTTGCTGCATGCAAGAACAGGGCACCTTGCTTTTCCCCTTGGGCACCAA[T/C]GGGCATTATGTCAACGCAGCAAAGTTTGTGAATGCAACTACCTTGACTAT	1a	S	7.4	3.7968
17894	IWB17894	D_GA8KES402HR8TV_187	AACCCCAATCCAGAGGCGATGTCAAAGATTGTAACTGAAAATTCAAGTGAGGAGTTCTTGTACTCATTGAGCAACTACTGTGCTCTTCAGGTAAGTTGAGATATGTCTTCTATTTAAACTTGAG[T/C]CATTCAGTTTACCTGTTACTAAAATGGTTACACATGTCAGAGTGCCC	1a	S	7.4	3.7968
81583	IWA8622	wsnp_RFL_Contig4735_5673999	CCTCTGGTCTGGAGTTCCAAGCCACTGGCTGTAGCCAATGGAATTTGGAA[A/C]AATGTCTTTCTAATGTGAAGTCTTCAAAGCCCTCGTTCTCTGTTGTCCTG	1a	S	7.4	3.7968
7039	IWB7039	BS00022355_51	ACCGATGTCCGTTCCAGCATCCAGCAGCTGGTGAAAGATAGCTATGGTTT[T/C]GCAGCAGACAGTGGTTCTGAAATTATATACGGGAACACCTGTCTTGCACT	1a	S	7.63	3.9148
20687	IWB20687	Ex_c4206_559	GGAGCATCGAGTGGAAGGAATACTTCACCAACGTGCACATCCCGGGGTTC[A/C]TGAAGCACGTCATGAAAGGGAGGGGCACTTCCTCCATTGTTGGAAATAAC	1a	S	7.63	3.9148
30819	IWB30819	Excalibur_rep_c67141_73	TCAAATGGTGTATTGAAATATCTTGCTGGGAAGACCCTGCCTTCACATGC[T/G]GCTATATTGTGTGGCTTAGTAAAGAATCAGGTTTATTCTGATCTGGAAGT	1a	S	7.63	3.9148
42785	IWB42785	Kukri_c2332_583	GGTGTCTGTGAGCGCCTATTTCTACGCCGTGGATTTCGCATCAATAAGCT[A/C]TGGCAAACAAAAATTATGCAGGCTGCTGACACAGACATCTCAGCTTTAGT	1a	S	7.63	3.9148
54856	IWB54856	RAC875_c19569_564	TTGGGGGATCAGCCTGTGTGTGCACGCACAGCATGGGCATACATGAAATC[T/C]GGTGGCCGCATTTCACATGCTTTGTCTGTGTATAGCTGTCAACTTCGCCA	1a	S	7.63	3.9148
54857	IWB54857	RAC875_c19569_765	GAAAAAATTCCTTTCCTAGCATACCTAGCTAGTTTCTTGCAAGAGAACAC[A/G]TCTAATCCTTGTGAGCCTCCAGCTGGATGTTTAAATTTCCGGAATCTTGT	1a	S	7.63	3.9148
75325	IWB75325	tplb0062i18_102	CATCCCCAATCCTGCACGCGACGGCGGCAATTCGACCCTCGCAAGCGATC[T/C]AGTCCAGTCGGAGCATCCCCATCATCAACCTCGAGAGAGAGGCGGTTCGA	1a	S	8.12	4.1662
525	IWB525	BobWhite_c1361_1187	CTTTCTGTAGATCTCTGGGCACTTTCGTCACCTTCATCATCCGCATCAGC[A/G]TCATTCTCTCCAGCAAACTCAGCTGCTCTAGTTCTACCAGCAGAAACTTC	1a	S	8.37	4.2945
7208	IWB7208	BS00022677_51	CGGTCGGCGACGTGGCAGCAGCAGCAGTGCCCGACGATTACACAGAGAAC[A/G]CGCCGTCAAGCAGTGGATACGCGAATGGCCATATGGCCACCGCTTCATCG	1a	S	8.37	4.2945
7943	IWB7943	BS00033749_51	GTGATGAATCCACGCTCCCTTTCTCGCGACGATCAAGCGTCTTCTCTTGC[A/G]AACGGGATGCTGATGAGATGATGTGAGCACTACCATATATTATTTGGTTT	1a	S	8.37	4.2945
11264	IWB11264	BS00082567_51	TCCCCAAGCAGTCAAGATGTGAGGCCATCCACAACGTCGTGCACGCCATC[A/G]TTTTGCAACAGCAACAACAATTGGTACAAGGTATTTCCACCCAACCTCAG	1a	S	8.37	4.2945
29495	IWB29495	Excalibur_c9509_1180	TTTGTTGTTGTCCTGTCTCGCTGTTACATTTGCTCTCGTGGTGAAGCAAA[T/C]GCAGACTTGATTCAAATCTGGACATTGCTATATTTGTTGGTGATGCCAGC	1a	S	8.37	4.2945
31154	IWB31154	Excalibur_rep_c70751_58	GATTCATTTTATGTTCGGTTCAGGCTACACCAGATCTTATACGAGAGGCT[A/C]CTATCAGCCAAGACAAACTCTTCTACAGCTGAAAAGAAGTGGAGAACTTC	1a	S	8.37	4.2945
34801	IWB34801	IAAV3919	TGGTTGGTTGGTATTTACCAGCTCCAGCGGTCCCTCTCGGCACAAAAAGGTTGGAAAGCAGCTTTAGCTTCCCACCCACCACATTTGTTGAAAGCACGTC[A/G]GCGTCGTCTCTGGATTAGATGATACCATGGCAGAATCTGCCAGCATGGCCCTAGGACCTAGAAAGAAGAAATTTATGAAACCGCTGTGCTTTCACGACAT	1a	S	8.37	4.2945
57868	IWB57868	RAC875_c42700_264	GCCTCATCGGGAGACTCTGCTTCGTATGAAATCTTCCCTGTTACTTCGTC[A/G]ACCTCCGGTATGCATGTGTGGCAGATGGCCAGCAACCGGAAGAACATCTC	1a	S	8.37	4.2945
61980	IWB61980	RAC875_rep_c110533_92	AGGCAGAGGGAAACACAGGCGCACATGATGCCGATGGAGGGATGTCACTA[T/C]CCTTTTCAGAGCGTTTGCATAATACAGTTAGACCACTCGCCAAGCATGTC	1a	S	8.37	4.2945
65373	IWB65373	TA001286-0611-w	GTGCACCATTTGGTGGCATCACTGCCTACAACNGTGGACAATGAAATCACAAGAGTTGTACTACTATATAGATGGAACTTCATTGTTTACTCGATTGGAC[T/C]ATCGATGTAGCAATGGAAAAATNAAAATGTCG	1a	S	8.37	4.2945
71565	IWB71565	Tdurum_contig44888_837	GGCCATGCTGGCAGATTCTGCCATGGTATCATCTAATCCAGAGACGACGC[T/C]GACGTGCTTTCAACAAATGTGGTGGGTGGGAAGCTAAAGCTGCTTTCCAA	1a	S	8.37	4.2945
74011	IWB74011	Tdurum_contig97729_491	TTAGATAGTGTATGCAGATTGCCTCTGCTCAGGCAGAATCTGAAGAGGAC[A/G]CTGAGAGAATAGCACTTTATTGTGATCACGATAGACATAAAAAGAGTAAT	1a	S	8.37	4.2945
1515	IWB1515	BobWhite_c21669_430	ACCAACGGCAGCCAATTCTTCATCTGCACAGTCAAGACACCGTGGCTGGA[T/C]GGGAGACACGTTGTCTTTGGCCAGGTTCTTGAAGGCATGGACATCGTAAG	1a	S	8.37	4.2945
8776	IWB8776	BS00059422_51	TGTACAATTCTTCTTTGTGCATCATTTCAGCTACTATTTAATCTATATTC[T/C]GTAACTCAAATGGAAGATGTAGACCAGACCTCAGCCAAAGATCTGATAAA	1a	S	8.37	4.2945
11263	IWB11263	BS00082566_51	ATGCCCTCCTACAACAGTGTAGCCCAGTTGCTGATATGTCGTTCCTCCGG[T/C]CACAGGTGGTGCAACATAGCAGCTGCTTGGTAATGTGGGAGCAGTGTTGT	1a	S	8.37	4.2945
13560	IWB13560	CAP12_c8501_370	TTCTTCGGACGGTCACCTCTGTCAGTCTCCGACGACTCTATCGTCCTTAC[A/G]ATGTCCATGCCTTCAAGAACCTGGCCAAAGACAACGTGTCTCCCATCCAG	1a	S	8.37	4.2945
24740	IWB24740	Excalibur_c2868_451	AGCGAGCATTGTTTCTCAAAAAGGCAGGTGTGGACACAGTTGTGGATGAA[T/G]ATTTCCTTTCAAATCCTCCAACTAGAGCTGATCTGTTGGAACTAGCTATC	1a	S	8.37	4.2945
32244	IWB32244	GENE-1118_58	TTCGAAATTGGATGTTAGCATAGATCACCTAGAGCTGGTAAGTTTCAGCC[A/G]RGTACTGGAGTTARGTGTTGATCCTRRGCAGAAT	1a	S	8.37	4.2945
35885	IWB35885	IACX2941	CACCTTTAAGGATGAGAACTTCCAATTGGTTCATACTGGACCTGGAGTGCTCAGCATGGC[T/G]AATGCTGGACCGAACACCAACGGCAGCCAATTCTTCATCTGCACAGTCAAGACACCGTG	1a	S	8.37	4.2945
36466	IWB36466	Jagger_c1888_277	TCACTAATGACCACCTTCTTCTTCGGACGGTCACCTCTGTCAGTCTCAGA[T/C]GACTCTATCATCCTTACGATATCCATGCCTTCAAGAACCTGGCCAAAGAC	1a	S	8.37	4.2945
42635	IWB42635	Kukri_c22349_754	TATGTTGCAGGCCTCCTTGTGATAAGTTCTATGAGGACAACTCCGAAGCC[A/G]TAGACATCGCTCTTCTGTGTGACGATCCCTTGTTCCATATATACCGGATC	1a	S	8.37	4.2945
48747	IWB48747	Kukri_rep_c102231_265	ATTCAGTAATTTCATGCAGGTTGCAGACATTGATCAAGACCTTGCAACTG[T/C]GATTTTAACATCTGAGATGAGGGAAAAACAACTTTCTTCTGAAAAGGTTA	1a	S	8.37	4.2945
77581	IWA3182	wsnp_Ex_c2868_5293485	AGGGGCTGTCTGGCACACTCTTATCCCGGAAAATGTTGAGGAACTCGGTTTCGTTTTCTTTTTCTCCCAGATCACTTGAAAATGGGATGTAACTTGCAGG[A/G]ATAGTTTGTTAGCGGCAACACTGTAAATGGCGGTTGTAATTGCTGAGCTGAGAGATAGAAACGAATATATCGACAGTGGAACATAACACTAAACAAATTT	1a	S	8.37	4.2945
13355	IWB13355	CAP12_c3074_192	TCCTCGTCCACGCCATCATCTACTTCGCCCTCATCGCGCTCTTCGTCATC[A/G]TCATCGGCGTGCACATCACCACTGACTAGAGACCGGCTGAGCTCCATCAC	1a	S	8.37	4.2945
8777	IWB8777	BS00059424_51	CATTTCAGCTACTATTTAATCTATATTCCGTAACTCAAATGGAAGATGTA[A/G]ACCAGACCTCAGCCAAAGATCTGATAAAGACGGAAATCCATCGACTGGGT	1a	S	8.37	4.2945
7436	IWB7436	BS00023130_51	CATGCTTGTAGTAAGGTTGATGACACGGTTTACAATTGGAAGCAGCGTAG[T/G]ACAAACAAAGCGTTCACGGTTGATAGTTTTCCATGCATCTTCAACCAGAC	1a	S	8.62	4.4228
39039	IWB39039	Ku_c28007_1398	AAAGTTGTAGTGGAGGTTATAGGTTGGTACAGTCAGCATTTCCTGCTCTA[A/G]AGGTACTTGCATTGGAAGACTTGGGGAGTTTTCAGAAATGGGATGCTGCT	1a	S	8.62	4.4228
71713	IWB71713	Tdurum_contig46733_6628	CGGGATGATTGATTGAATAACGTGCCTGGATTTTTGGTGAGACCTGAAAC[A/G]CCATCAGTTGTAGATTAATTCTGGTAACGGATTGCTACTGGTGTTGGCAA	1a	S	8.62	4.4228
16675	IWB16675	D_contig36054_1409	CCAATACATTGAGTACTTCAGTTGTAAGTCCGTAAGCAGTCCTCTTTGAAAGAGAAAATGTATACATGCTTCAGTGAATGGCCACCCCCTTCTATTTCAGTAACAGGGTAATTGCTATCGGTAC[T/G]TGCTAATCAGTATGAACTAGCATTGCGGGGAAAACTTTCTCCAAAGCTCTTACAGAGTCCCCAAACTTTTTCAACATAACCACGCATCGATTCACTTCAGCTACGACATAATACTTTCCGTTCTT	1a	S	8.89	4.5613
1449	IWB1449	BobWhite_c20902_177	GCGCCGGAGAAGAGGAAGGGGAGGGGAGAGGGAGGATGTCGGACTGGGGG[T/C]CGGTGGTGATCGCGGTGGTGCTGTTCGTGCTGCTGTCGCCGGGGCTGCTG	1a	S	9.43	4.8384
11663	IWB11663	BS00090490_51	ACCGTCCTTGACGGGCACCCCTACCTGGTGTTCGAACCCAAGTTGGACAA[A/C]TCCAATGTGCAGCAGAACATCGATTTCGTCAACAAAGAGATCGCCGGTGA	1a	S	9.78	5.0179
65717	IWB65717	TA003619-0516	TCATTGCCAGTACCTAACTTGCTCATCTCCAGCTCTTCGATGTTGTTACT[A/G]C	1a	S	11.34	5.8184
31385	IWB31385	Excalibur_rep_c88533_231	AGAATGATAAGCAGAAGGAAGTTGATGCATGTGCAATGATGATGGATACA[A/G]CCATGTTTGATGCAACAAATCCTATGATGGAATGGTTGAATGAGGATGAG	1a	.	17.01	8.7276
21572	IWB21572	Excalibur_c101903_734	TATAACAGTTGGCATCGCGGATAAAGCTCGCAAGCTGGACAATGAACAAA[T/C]GATTGTGATTCATGATAGCACAGCAGATGGCGTGGTTACAAGTGATGAAA	1a	S	18.68	9.5844
53884	IWB53884	RAC875_c14185_58	AATTCCTCCAGAAGTGAGGGCATCAGATTGCCTTCCATCTTCCCAACCAG[A/G]TCTGGATTCCACGAACCAAAAGAACCACCAAAATTTCTCATGCCTGATGC	1a	S	18.77	9.6306
74452	IWB74452	tplb0031m14_1597	CTTCTGGGGAGCCGCGCGCTGGCCGCCATCTCCACCCGCGGCCACACCAA[T/C]AAGACAGGTGATTTTAGGGTTGGTTCTGTCTGAAACCAAGCTGGCAGTAA	1a	L	19.44	9.9744
55413	IWB55413	RAC875_c22821_542	AACAATTGGTGATTGACCCCGGTTGTGCAGATAATCAAGTGCTTGGGCAA[T/C]ATCGAGTGCAGTGTTCACCCTTTGCACCATGGTCAACATCCTTGGTGCTT	1a	S	20.9	10.7235
48350	IWB48350	Kukri_c93866_431	GAAAGTCCATCGAGGAGGCCAAGGAGATCATCCTTAAGGACATGCCTGAC[T/G]CCGACATCGATGTCCTTCCTGCTGGCTCGGCGGCCGACCCTCGACTTCAG	1a	S	22.1	11.3392
386	IWB386	BobWhite_c1265_247	AAATGGTACCTCAAGGGAATGCGGGACAGCCCCTCCTCCGCCGGCGCCGC[T/C]GTGACCAAGTATGTCAACCTGAACGTGCGGTCGTACTTGAAGTTCTTGAG	1a	S	22.77	11.683
11202	IWB11202	BS00081680_51	CCAGTGTTCAAGAGCGACGACGTCGACAAGTTCTACGTCGCCGAGGACCC[T/C]GGCGCGGAGGAGGTGATTGTAGCGACCAAGCGGCAGTCGAGGAGGACCAC	1a	S	23.03	11.8164
55079	IWB55079	RAC875_c20875_753	CTCGACAAACAAGACAAGCTCTGGGCCGATGATGTCAGAGAGCTCTCCTA[T/C]GTCATCGAGGATGTCGTTGACAAGTTCCTCGTACGAGTCGACCATATTCA	1a	S	23.03	11.8164
36389	IWB36389	IACX9458	CACCATCACAAATAGAGGGAACCAGAACACTATGCAAGGCAACCAAACTCAGGCGTCGTCGAAGGGCACCGAGCTCCGAGACCTTACCGCTGTCACGAGC[T/G]CCCAGGAGATAGGTCAACCAACAGCACCAGAATGACCAAGGAATTGTCGCTGCCATAGATCACTTCCACCGCCACCACCCTACACTCCAACAACCCAACA	1a	S	23.17	11.8882
11203	IWB11203	BS00081682_51	CGGAGGAGGTGATTGTAGCGACCAAGCGGCAGTCGAGGAGGACCACGCCC[A/G]TGCAGAGCAAGTACGACGGCTCCGACAGGCTCTCCGTGCCGGACTCCATA	1a	S	23.41	12.0113
11301	IWB11301	BS00083459_51	TCCTTACAAGGATAGCTTTGCTTTGCTTTAGTTGAGGGCCATCGTTGCTC[T/C]TCTGTTTTGCATGTTGTTACATGGGAGGGCTAGCCCATGACATGCTGGTG	1a	S	23.41	12.0113
20402	IWB20402	Ex_c28368_426	GATAATTAATTAGTTTCTCAAGATTGAAGAACAGAGGAAGAAGCAGAGAG[A/G]CAGGAAAGTGACGGCGTCAGGCTGCAACGCGCTTTGAGATTGCATCTTTT	1a	S	23.41	12.0113
23779	IWB23779	Excalibur_c22240_938	GAGACAGTAACACAGTTGCTACCGAAGTGGAATTTCCACGACTCCGGACC[A/G]TCATCTCGCTTGGGGCAACTTCATCCTCCACCAACATGATTTCCTCAGTT	1a	S	23.41	12.0113
34835	IWB34835	IAAV4132	CATTGAAGTGTTGAGGGGGATCTTGGTCTCTTTGAACATTATTGCACAAGA[A/G]CTTGGCAACCTCGCAAGGCTGAGGGAACTTCAGATTCGCTTCAGATTCGCTTCAGAGTTAGCTTCGTATGAAGGTTTCGTGAAGTCTCTGTGCAAC	1a	.	23.41	12.0113
36835	IWB36835	Jagger_rep_c10343_173	GGCGCGGGGTTACTGCTGGTGGGCACCGGCCGTGCGAAGAATTGAAGATG[A/G]GAAAGTTTCGAGCTTCGCTGGAAGTTGTGTGATGTGGTTCTTTTAAATGG	1a	S	23.41	12.0113
55537	IWB55537	RAC875_c23587_271	ACAATCACCTCCTCCGCGCCGGGGTCCTCGGCGACGTAGAACTTGTCGAC[A/G]TCGTCGCTCTTGAACACTGGGTGCAGGTACGAGTCCGCCAGGTACGACTT	1a	S	23.41	12.0113
71171	IWB71171	Tdurum_contig42479_1254	TTCACGCCATATAAAGGTCTTCAGTAAAATTGCTGAGGAAGTTATACGGA[T/C]AGAGGATGAGATCAGGCAGGTCAAAGGACTGCCTACTTATTGGAGCAACA	1a	S	23.41	12.0113
77054	IWA2452	wsnp_Ex_c19717_28713417	AGAAGTGCTTAGCTTTTGGTAACCCTGTAGAGCGGCAGATCTTGATTGGTGAAATGCTTGAGTCTACTACTGAAAGTGAACCTCTTGAGGTAATGATGAA[A/G]GATCAGTTTGCAAACTATGTGGTGCAGAAGGTGCTGGAGACTTGTGATGATCAGCAGAGAGAGATGATCCTCACAAGGATCAAAGCTCACCTGAACACAC	1a	S	23.41	12.0113
78734	IWA4644	wsnp_Ex_c7252_12453079	TGGATTTACTTGGTCCYCAGAAGGGTTGCCTTAGCCCACTGCTTCAGTCACAGAAGAACTATGGCTGCTRTGGAAATCTTGGATTTGGCCTTGGTTATGG[A/C]GGTAGCCCTTTGACGAGTCCTGTTCTGCCCTCTTCACCTGTTGCATCTGGTAGCCCACTTAGGCACGGTGAACGCAGCATGCGCTTTGCATCAGGCATGA	1a	S	23.41	12.0113
25932	IWB25932	Excalibur_c38379_478	CGGCATGGGAGCAAAAGAGCTTTTGGTTTGATGAAGACTAACGGGTGGAT[A/G]AACAGGAAGTCCGAAGTGAAGGTCTCTGTTCGACTCAATACTTTTGGTGC	1a	S	23.41	12.0113
24379	IWB24379	Excalibur_c25891_1402	TTCATAATTCTTGTCCAAATATATCCCATCAATCTCCTTGGCAGTTGGAA[T/C]AGGAGCTGGGCCAAGGTTTTGAGTTATCTTGACAGCCGCACGAAAATAGG	1a	S	23.74	12.1806
44445	IWB44445	Kukri_c35451_1631	ATATGGCAAGCTGCACAAGCTTGTATCTGTGCGCTACAACTTGAAGATAC[A/G]TGCTGAAGAAGAAGAAGACCCGGTGAGAGAGAATGATAAGCAGAAGGAAG	1a	.	24.03	12.3294
25852	IWB25852	Excalibur_c37693_203	GCGCACTGCAACGTCGGAGTGGCGCAGGTCCTGCTGCATCTCACGCTGCT[A/G]CTGGAGCCATCACACGAAGAGTTGCAGTCTTGGGTGCACCTGCTGCACTG	1a	S	24.93	12.7912
20818	IWB20818	Ex_c4876_1221	TGCTCTAGGGCTTTCCACAACAGCCTGGGCCGCAAGTGCCCTTCAGAGCT[T/C]GAGGAGGTGGCGGCTGCTATAGTTGACCGGTGTCGTGGCCTGCCATTGGC	1a	S	25.4	13.0324
71175	IWB71175	Tdurum_contig42479_3800	TGCCCCGTAGTGGGTGCTCGAGAGCAGCACTCAGCAGCGGGTTTCCTATT[A/G]GTGCCCAAACTTGCTATCTTCATTTCCATTCCCTCTATTGTTGTATTGTA	1a	S	25.4	13.0324
78259	IWA4034	wsnp_Ex_c4876_8692849	ATCTCCGGAGCGAGCTGCGGGGGAATAACCATGTMCAGGCTATACTTAATCTGAGCTACCATGACTTGCCTGGTGATCTCAGGAACTGCTTCCTGTACTG[T/C]AGCTTGTTCCGTGAAGACTATGAAATGTCACGGGAGAACCTTGTGCGRTTGTGGGTTGCTGAAGGTTTTGCAAAGAAGAAAGATAACAGCACGCCGGAGG	1a	S	25.4	13.0324
33339	IWB33339	GENE-3336_136	AGCAAAAAGTGGAATTGCTTATACCGAGGATCCATCACTTTACCAAACAA[T/C]TGAAACAGGTTCATCCAAAGCATACGCTTATTACGCCAGCTCAGTGCAAG	1a	S	25.82	13.2479
35649	IWB35649	IACX11001	GGTGCTCTCTGCAGGGTGCTTCTGTCAGTTGAAGACGCTTGTCTTGAGGCGCATGCCTAATGTCAAGCAACTGGAGATTGAGGAGGGTGCCATTCCGTGC[A/G]TTGATGGTATCTACATCGTGTCGCTCTCAGAGCTCGGTATGGTCCCTCGTGGCATCGAGTCGCTTGGGTCCCTGAAGAAGCTCTGGATGCTAGACCTGCA	1a	S	26.17	13.4275
45123	IWB45123	Kukri_c4126_240	CATCGAGTCGCTTGGGTCTCTGAAGAAGCTCTGGATGCTAGACCTGCACA[A/G]GGACTTCAAGGCTGACTGGGATTTGAACCAGATGCACGACAAGATGAAGC	1a	S	26.25	13.4685
6999	IWB6999	BS00022270_51	CGGACTGCCTCCTTCTGGTTCTGCCCATGGCTTGATGGCAGGATTCTACG[A/G]CAGGAATACCCTGAGGTTTTTGCATGGTCCAGGCGCAAGAACAGATCAGT	1a	S	26.57	13.6327
12589	IWB12589	BS00110709_51	ATGGCAGGATTCTACGGCAGGAATACCCTGAGGTTTTTGCATGGTCCAGG[T/C]GCAAGAACAGATCAGTTTGCGACGCACTTCATGAAGACAGATGGCTCCAT	1a	S	26.57	13.6327
46642	IWB46642	Kukri_c5715_141	ACGGCGATCTCAAAGAGCCTTTATGACTTCATGGGCGAGCAGCGTGAGTG[T/C]GATCGGTTCGTTACCTCTGCTGGGAAACATCCACAGTACTTCATAGCAGC	1a	S	26.57	13.6327
4186	IWB4186	BobWhite_c6558_234	CAAGGAGACCTAAGAAGTCAGATTGCAGATTCATGTAGACCATACTGCTG[T/C]ATCAGCGGCTTGCACCACGACCATGAGTGCTCAGTGCCTCAGTCCACCAC	1a	S	26.83	13.7661
57005	IWB57005	RAC875_c34888_65	CTGAGTAGCTTGGAGTCGCAGGCCACGATCTTCACCTTGCCCACCTGCTC[A/G]GTCGTCTCCTCGTTCTTGAACTGCGCGTCCGTCAGGATGAATGTCCACAC	1a	S	26.83	13.7661
7219	IWB7219	BS00022701_51	AAGGAATTCATTTGTTAAGCCTGAACAATGTATGACTGTCGCAGTTCTGT[T/C]ATTTGCAAAACTATAGTGAATGGATAGCCCTATGTTTTGCAGGATCCACT	1a	S	26.83	13.7661
48522	IWB48522	Kukri_c98832_211	CTCAAGCTCCATGGAGAGAAAGCGGACGTCTTTCTTGACGCGCTTGTGCA[A/G]GTTGTACTCATCCATGAGCAGTTGGCCCAGCTTGGGGAGCAGGCTGCCCA	1a	S	27.47	14.0945
9714	IWB9714	BS00066092_51	CTGGCCTCGTGGTTGATTTTGCTAAAGGAGCCGAGTCAGCGCCGGCTTCA[T/C]GGCACGCGGCGCAACTGCAAACGGTGCCCACTTCAGCAACATGCTAGTGA	1a	S	27.81	14.2689
63712	IWB63712	RFL_Contig1703_695	CTCTTCTCGGGGCTGGGCGGGAGCGTGCTCTCGGTGCTCTTCATCAGGAA[T/C]GGCGTCTCCGTCGGCGCCTCCGGCGCGCTCTTCGGCCTCCTCGGGGCCAT	1a	S	28.06	14.3972
49628	IWB49628	Kukri_rep_c113971_162	GGGAAGAGGGATAAGGAGCTCATGAGTTTGCTCTCCTTGGAGGGCGATGA[T/C]GCCTCTACCAAGAAACTGAAGAAGGTCTCCATTGTTGGATTTGGAGGGTT	1a	S	29.18	14.9718
58651	IWB58651	RAC875_c50463_808	CGCGTCAAGAAAGACGTCTGCTTTCTCTCCATGGAGCTTGAGAGCATGCA[T/C]GCTGCCCTCATCAAGGTTGG	1a	S	29.18	14.9718
60500	IWB60500	RAC875_c78062_571	CACCTCGGATGGCTCAAATAGGTAGTTGTCGATTAGTCCCTGCAGATCTG[A/C]TTGGAGGCCGCGGAGCTTCTTCTTCTCCTCCGCCCGGAGCCCCTGCTTGG	1a	S	29.18	14.9718
78733	IWA4643	wsnp_Ex_c7252_12452995	TATATGTTCAGTACCTTGCTGCCCAAGTTGCAGCCAGTTATGATGATCCTTTCATGGCCGGTGGACATCTAGGAAATTCTTACATGGATTTACTTGGTCC[T/C]CAGAAGGGTTGCCTTAGCCCACTGCTTCAGTCACAGAAGAACTATGGCTGCTRTGGAAATCTTGGATTTGGCCTTGGTTATGGMGGTAGCCCTTTGACGA	1a	.	29.18	14.9718
60275	IWB60275	RAC875_c7031_488	TGAAGCCGCGTATAGCAGAAGGTGATCATGATGACGATTTGTGTAAGGAC[A/G]TGGTGATGAACTGATTTCTGACGCAAAGCGACTCACATTATATCAGATGT	1a	S	29.18	14.9718
46752	IWB46752	Kukri_c58589_485	CTTGGTTGGCCCAGAGCTTGACCTGCTCGTCGAGCTGGTCTCGCGGCACG[T/C]CCCCAACCTTGCGGAGGGCAGCATGCATGCTCTCCAGCYCTCTCTCTAGA	1a	S	29.28	15.0232
23538	IWB23538	Excalibur_c20777_315	CAGCTGATGCACAAGAATTTTCAGAACTCCGTCACATTCATATGGCAAAA[T/C]GCACAAGGTCTGAAAGTTCGTGCATGAATGGAGGTGATGCTAACGAAGGT	1a	S	30.45	15.6235
75620	IWA414	wsnp_BF200531A_Ta_2_1	CTATGCTATTTATTTAACAGTGCCACAAATCACTCCTAATTGTAATTCTTGGTAACATTG[A/C]CGCATGATTTTCGTACAACAATATCAACTGGTACACAAAATAATAACCAGATAGATCCAA	1a	S	31.83	16.3315
71538	IWB71538	Tdurum_contig44731_2508	ATGGCGCTACTCGTTGACCCGGTTGGCGTAAACATCACAGCAATGATATT[A/G]TTTGTTAGTGATGCCATTTTGTTGGCATGTTATGGCCTCAACTAGTACTA	1a	S	31.94	16.388
3519	IWB3519	BobWhite_c46501_92	GATAAGTGGTGATGGAGAACTACAGAAAGCTTCGTCTATGATGCAGGATC[T/C]CAAAGTGAATCTATGGTCAGCAAATGAGCACATGACACAAGACAAAACAT	1a	S	32.22	16.5316
47067	IWB47067	Kukri_c63400_54	TGCTATGAAATTTGGGATCCTTTGAGACCTTGATTGCCGCCTGGTTATCA[T/C]AGAAAATAGTAACAGGATATGAAGCGCTTTCCACCACCACGAGAGACGCA	1a	L	32.58	16.7163
34675	IWB34675	IAAV3168	GTTGTCCACAATTTCAATGCAACTATGTAAGAGCATTAAGAACATGTTCGG[T/C]TTTTGCCTCTGATGGACAGATTGATTTACAGCATAATGTGTAGGATGATAGATGTGGCCGACTAGACCTGTGTTCTTTTTCTTCTTGAAATATATGTGCT	1a	S	33.4	17.1371
36540	IWB36540	Jagger_c3429_157	GCGACGAAGAATATCTTGCTCTTCTGGCAGTTCTCCTCGGTGACAAAGTC[A/G]TAGTCGAATATCGCGTATCTGCATTCATTGGTGACCGCGGCTGGCGGCGA	1a	S	33.4	17.1371
51995	IWB51995	Ra_c39042_935	GTATCATTCCACAAGATCCAACACTTTTTCAGGGTACAATAAGATACAAC[T/C]TAGACCCTCTTGGGCAATTCTCAGATGAAAAAATATGGGAGGTTCTTTCC	1a	S	33.4	17.1371
59888	IWB59888	RAC875_c64603_663	TCCATTCCTCCTCCATCGTCTTGAAAAACTAGCATTGGACTGTTGTCTTT[T/C]GTGTTGGTGCTTTTATCCACTTTTATGAATGTGGCACCATTGCAGATCTG	1a	S	33.4	17.1371
9029	IWB9029	BS00063263_51	GGGACAGAACCCATCATATACTCTTCTATTGAATACTATCGCGAAACAGC[A/G]CTCCAACTTACAAATCGGCATGTGAATGATGACGAGAAGTACAGCGCTGA	1a	S	34.05	17.4706
66130	IWB66130	TA015410-0477	AACCTGCGCCCCTGGTACCTGCACAACGCAAGTCTTTCTTCTGTAAGCTA[T/G]ACC	1a	S	34.5	17.7015
74173	IWB74173	tplb0024b08_1668	TCATTGTTCTTAAGCAAACTGACACAATGGGGGATGGTTGCCCTTAGTCC[A/G]TTATTTAAGTACAGATCTCGCAGTTCTTTGATTTTGTCCGACTTCTGCTC	1a	S	34.69	17.799
68663	IWB68663	Tdurum_contig17530_822	AAGCTGGACAATGAACAAACGATTGTGATTCATGATAGCACAGCAGATGG[A/C]GTGGTTACAAGTGATGAAAGTGGAGTTATCAAACTCCGGCGAAGTGTCAT	1a	S	34.7	17.8041
78618	IWA4506	wsnp_Ex_c64327_63176640	AGTAGCTGTTAACACCTTGTGTCATGTCAGAAATGTTTAAGGTTGTATTGTAAATGCTTTTGCCATTTTCCAGAATATGGCCCGTATCTTGCAGACCGGA[A/G]GCCTCATGAACAGCACTTCGGCCCTTAACTTTAACAGTGACCGTGCTACCTTTTGATGACTCCTCCAAGGTAGTCGCTACTTTGTATAAATCAAATGGAA	1a	S	34.81	17.8605
20633	IWB20633	Ex_c3941_906	GTGACAACTATGATTGCACAAGTGTCTTCTCTCATATCATGGAAGTGACA[A/G]CGGTTAGTAAAGGAAAGAAGTATGAAATTCTTCCTCGTGTTGGCCAGGTA	1a	S	35.59	18.2607
26042	IWB26042	Excalibur_c3941_537	CAAATATCAATGCAGATGGCAAGCACGATAATGGCTCAGAGGCTTCTGTA[A/G]TTGATGCTCATACTGTTGACCAATGGGATGATAGCTTTCAATCTGAATCT	1a	S	35.59	18.2607
22004	IWB22004	Excalibur_c11941_612	CGCTGATTTCTTCTCTTCAGCAACTCTCTTCTTTTGGCTCCTAAGGCGGT[A/C]GCGGAGGGTTCTGTTCAGGGAATAATCATCAGAATGACGGCTATCAGAGA	1a	S	37.1	19.0355
22005	IWB22005	Excalibur_c11941_675	GTTCAGGGAATAATCATCAGAATGACGGCTATCAGAGAGGCGTTGAAGCC[T/G]AACTAAAACAGGCTCCTCTTCTTTCTTCTTCCGAATATCCTCTCCCTGGT	1a	S	37.1	19.0355
11044	IWB11044	BS00078982_51	AATCTCAATCTGGGCGGCAAGACGAAGCGGAGCAACTACGCGGTGGACGC[A/C]GACATTGTCCAGGACGTCAAGAGATTTCAGGGCAACGTCTTCTTGGCCAA	1a	S	37.35	19.1638
12251	IWB12251	BS00105601_51	CCCCTAAAGATACAAGTGCTCAGCTGGGGCAACTACAAACAAGACTCTTC[T/C]CTGTCTCACAAAGACTTGTTGAATGTCCACAGGAACTACGATTTCCGCGC	1a	S	37.35	19.1638
14137	IWB14137	CAP7_c4833_141	GGCTCAACTGAGATTAATTCTGTTCGGTTCTTGTGCTCATGCTTGTCTAC[T/G]CCTCAGTATCTCCACCCCGAGGTAGTCCACGACGCCCTGCACCGCGACGT	1a	S	38.5	19.7538
14138	IWB14138	CAP7_c4833_55	ATTATTCCGTTCATGATTCTTGTTTCGTGAGCGCGATTAACATATGTTCA[T/C]ACATAGATAGATAATATAAGACACAGAGATCGATCGGCTCAACTGAGATT	1a	S	38.5	19.7538
41525	IWB41525	Kukri_c16098_95	TCTGCCGCTGCTAAGCCTGTTGAAGTGAAAGAGAGCAGTTGAAGTGCGAT[T/C]TGGCCGTGGTTGAAATTCAAATCATGTGCTTCCTCACCAGAGAGCTGGGT	1a	S	38.5	19.7538
47586	IWB47586	Kukri_c7436_2259	CTCTGCTGGTCTTAACTTTTAACCTTGAACCCGGCTATTTGCTGTCCTGC[T/G]CATGTCGTATTAGCAATGTACTTCCAGACTCTGGTCATATTCATACTTGC	1a	S	38.5	19.7538
54638	IWB54638	RAC875_c1825_188	GTTAAACCCACTATTTCACTTGATTCAAGTGTTATCAATCTACCAAGTGA[T/C]GGACAAGCCCAGGCTGGCACATCCAACATAGGTGGGGAACATAATGTTGT	1a	S	38.5	19.7538
60691	IWB60691	RAC875_c8245_272	TGAAGGCTGCCAGGGGGATCGCGAATCCGAACATGGGGTTTGCCTGCCAG[T/C]TGCTTCAGTGCCAGAAGCGGGTGCATGCCATTCCTCTGTCCCCAAACTCA	1a	S	38.5	19.7538
66061	IWB66061	TA006139-0953	[A/G]GTTTCATGCTCCTTGAAAACCTGTATTGTTTAAAGATCAACAGGGGTTAT	1a	S	38.5	19.7538
76218	IWA1387	wsnp_Ex_c10783_17554146	TCATCTTCACCTGCGCCTTCATATTTTGGCGGCACCAGATGTCTTTATGCACCCARCTCTCTGGTGAGGAAGCACATGATTTGAATTTCAACCACGGCCA[A/G]ATCGCACTTCAACTGCTCTCTTTCACTTCAACAGGCTTAGCAGCAGCAGATGAATCTCCAGCGGGGACTTTATCGGCGGAAGGGCTCACACTCTTGGCCT	1a	S	38.5	19.7538
78238	IWA4008	wsnp_Ex_c48087_53105842	ATTAGTAATTATCATCAGACCAATGTAGTTTCACCATCGAGTGGATTTGATTATCATACAACGTGTACGGTGCTGCAACTTATGTGATGGAATTGTGTTT[A/G]TCACCCCCCTTGTTGAAGCGGGCGATATTTCTGTTACCGAAAGCGCACACATCTTTGCGTGTTTTGTGGTCTATAATCCATCGAGAGATCACAGT	1a	S	38.5	19.7538
78357	IWA4163	wsnp_Ex_c5323_9408829	ACTTGGTCTTTCACCTGCTTCATCTAATTTGCCACACGCTTTGGTGCCATCATCTAGGTCTCCTCTTCGCCAGTCATCTAATGCGGAACATTCGAAGCCC[A/G]TCCTGGGATCAATACGCTCTCCGTCCAAGGTCTCATCTATAGCAGAAAGAAGAGGAGGATTTTCATGTCTGAAGCTGCCATCACTCCCAAAGGAGCTAGT	1a	S	38.5	19.7538
78358	IWA4164	wsnp_Ex_c5323_9409407	GTGTTGAAAGTATTGATTGGCAGCAAGTTGCTGGTGATTTTCTTAATCAGAAGGGGTTCAGCAATACTCTTCCTGTTAAGGTTTTCAAGGAGCATGAAAC[T/C]GAGAATCTTTTGGAGGTGCTGGATGCTCGTTAACAGTAGGTCAGGGTATTCTACTAGCTTAACAAACAGCCGCAAACTATCAATTCAATGAAGGCATTTC	1a	S	38.5	19.7538
80500	IWA7050	wsnp_Ku_c42878_50516167	GTCACTTYGCTGTACCGGATGGAATTTTTCATGTCCGTGGCGAATGACAGGCACCCTAACAAATTGACTGAGAGAGAACAGATTGTAGAGTCATGCCTTC[A/G]CTCCGAATCATCAACCTGGGGAGCTCTGAAAGGCTTAGCTGAAGGCCCATTAGTTTGTTGATGAGCAAGAGTGATCGGGACTGCTGAATTTGTTCTCTGA	1a	S	38.5	19.7538
80744	IWA7377	wsnp_Ku_rep_c101175_88380491	AATGCTTGCATCCTGCAGCTATGATGGTCGGGTCATCATATGGAAAGAAGGGAGTAAGCCCGATGAGTGGGCACAGGCACACACTTTCAATGAGCACAAG[T/C]CTTCTGTCAATTCCATTGCTTGGGCGCCTCACGAGCTCGGCCTATGCTTGGCTTGCGGTTCATCTGATGGGAACATTTCTGTCTTCATGGCTCGTTCTGA	1a	S	38.5	19.7538
9666	IWB9666	BS00065906_51	ACAAGGCCTATAACCCAACAAGCCAAAGAAACTACTTGTCCTCAATTGCT[T/C]TGCTTGCCTACATAATAATAGGCCCTAAAGTTAATCTCTTGCCAAGCTAA	1a	S	39.7	20.3695
3334	IWB3334	BobWhite_c4384_262	TGTGTTCTTTTGGCTTGCAGGTCAAACCCTATTGGGGATGTGATTTCCCT[A/G]CTCCAGATTGAAGTGGTTGGCGTTGGGCGCCGCCGTGATGCTGGATGGTG	1a	S	39.98	20.5132
6131	IWB6131	BS00009885_51	TAACAATGGCAGTCCCAGTCCTACCAGAGACAACAGGGCCAGTCCAAGCC[T/C]GAGGGGCAACAACGGTAGCCCTAGTCCTAAGGGCAATGGCAACGGTGGCA	1a	S	39.98	20.5132
21557	IWB21557	Excalibur_c1014_371	TGTGTTAAGCGCTGCATTAGGGCCATATACCCATTGCCTACCATCTGCTG[A/C]TTTGGCCTGGATTGGCATTTGTTCATGCACCACAGTGTCATTTGTTACTT	1a	.	39.98	20.5132
29693	IWB29693	Excalibur_rep_c100567_692	AAGGACTGGTTGCGGCAGCATACCAAGACAATGAAGTAACCAATGACACT[A/G]TGGTGCATGAACAAATGCCAATCCAGGCCAAATCAGCAGATGGTAGGCAA	1a	S	39.98	20.5132
31935	IWB31935	GENE-0509_639	TAGTCCAAGTTCTTTTGAGTTTTGCCARACGGCAGATGATRG[A/G]TACCGACAAAGAAATGTTAATGCATGAATCCAATGTAGTTACTGTTTGAC	1a	S	39.98	20.5132
79906	IWA6217	wsnp_JD_c9290_10155594	GCAACTCTATGAAAAAGCTCTAGAAGTGTTTGAGGATGATCCTGCTACCTCTGGCATATTACACAAGCATCTGCTAAGAACTATGGGTACTCCAATAGTC[A/G]ACAAGATTTTATCTAGTCTGGATAGGGACAACAAATTGAAGAATGGAATGGAGTATGAAGACAGTGAAGAACAGCATGCTCAGCTGAGCACTACTGACCG	1a	.	39.98	20.5132
21708	IWB21708	Excalibur_c10689_254	AATTTGCAGCAGGCTATGTACATTACCTGGTCAAATATCTCAACCACTAC[A/G]GGTCACAGCCTTAGGGTGTCAGTTGATATGCGACGCGAGTTCGGCCACAA	1a	S	39.98	20.5132
24259	IWB24259	Excalibur_c25050_372	TGATAATCTATCTTAGTTGCCCCTGGCAGAACACAATGTTACTGTCAGGT[T/C]GCCATCGGTTATATCGAGTGAGTGTTTGTGGCTGGCCGAGCTGGTCTGAG	1a	S	39.98	20.5132
41059	IWB41059	Kukri_c13593_203	CATATATACAGACCAAACAAAATTGGACACCAGTGGTTACATGAAGTACA[A/G]TAGCTAATATATAGTGGAAGGAAGCAGCATGAATAGTGACTTTGAGATCA	1a	S	39.98	20.5132
54363	IWB54363	RAC875_c16820_419	GCGAGCCTTGATGTGCTCTGGTTGTCGCAAGACGTGCACTTGCTGCCTGG[A/G]CTGTGCCCTGCCTGGCTTGTGTGTGTGGGTGTGGGTGATATGTGTGTGGT	1a	S	39.98	20.5132
54031	IWB54031	RAC875_c14926_589	CGCTGGCATATTACACGATCATCTGCTAAGAACTATGGGTACTCCAGTAG[T/C]CGACAAGATTTTATTTAGTCTGGATAAGGACAACAAATTGAAGAATGGAA	1a	S	39.98	20.5132
42659	IWB42659	Kukri_c22508_119	TACTCGCAGCTCTCAAACTGGGGCCAGTGCTCTACCTGGGACAACTTCAC[A/C]GCCGCGCCCTTCACTGCTGGAGCTAGAACTTTCACCTTCGACGACAACCC	1a	S	40.25	20.6517
6471	IWB6471	BS00011787_51	CTCCTTCACTCGCCCTTCTGCTTTTTTAAACGCCGCTTGGGGCCTGAGGC[A/G]GTCGTGCTCCTGCCCACGAACTTGAGGACCTCGTCGATGAGCACCACGGG	1a	S	40.33	20.6928
26996	IWB26996	Excalibur_c4887_1814	AAGTTTGAGGGTCTGCTAGAGAAAACTCCAAATGAAGTGAACTCATTTAT[A/G]TCTAATCCTGCTGAATATGCTGCTGCTATGAGAAAGGCAGGTGATGCTCA	1a	S	41.82	21.4573
59513	IWB59513	RAC875_c60288_431	GATGGTCACCTGTCAGTTTACATCAGCCCTTCGGGGCCTGTCCCCCTGCG[T/C]AGACAGGATTGCAGCCATTGGTGCTTGCCTGGAGTTCCTGATACCTGGAA	1a	S	42.32	21.7138
3682	IWB3682	BobWhite_c48591_394	TCCCGAATTACTGCCATGGTCCGTGGTGCGACAAGGGGTTTAACAGTTCC[A/G]ACAAACTTGCCATCTGTCTGGAACTCCTTGCAGCAACAGCTCCAAGAAAT	1a	S	43.03	22.0781
28549	IWB28549	Excalibur_c7026_2635	CTGAAGGAAAGGGATCCATGGGTAATACACCGTGTACATTCTAGGGGGTC[A/G]TGTGACAGCAGAATCAACTTAATTTTTGACGAGCAACCAAATACCGACTG	1a	S	43.03	22.0781
80040	IWA6441	wsnp_Ku_c11896_19337444	ASCAGTGGCAGTTCAGCTCAGATGTGTTCGTATGGCTGGAAAACAAGTACAGCAAGCTGCTCCTGTGGTCGAAATCAGACAGGAAGCTTCTTTTCGATCT[T/C]GTTAACTCAATCTTAGCTGATATGACGGCTCCCGGCAGCAGCCTATGTTCAAAAATCATGATGAACTCCTGGCCTCAAATGGATTGGAGAAAGTTAGCTG	1a	S	43.03	22.0781
48819	IWB48819	Kukri_rep_c102900_1715	CCGCTAACAGGGAACAACAGCCTAACAAGGTATTCCAGCCAAACATACGG[T/C]GACGAACTGGAGTTCCTCAACAGCTGCAAGGACGCCGGCGTCGTGCACAT	1a	S	43.03	22.0781
33537	IWB33537	GENE-3653_323	GGGTATGCAATTTGTTCGTTTTCAGTTCACGCCTGTCTGGTTCTAAACCC[A/G]TAGTTTCGTGGCTCGACCATCATCAGTTATAACTGGGCTGTCTGCAATGT	1a	S	43.81	22.4783
34995	IWB34995	IAAV5252	CGTAACAAGGTATTCCAGCCAAACATACGGNGACGAACTGGAGTTCCTCAACAGCTGCAAGGACGCCGGCGTCGTGCACATCCTCGGCAACACCATTGTG[T/C]GNGCGCGCAGGGATTCAGGGATCATCAAGAGGATTGTTGTGGATCACCTGTATGCNTTCCTCAGGAAGGTCTGTAGAGAACACAGCGTGATATTCAATGT	1a	S	44.32	22.74
44045	IWB44045	Kukri_c31964_109	TTTTTTCCTACAATCTCCCATATCCCCGTGTGTTTAGTCGAGATGACTGC[T/C]GTGGAGACATGGTCCTTACCTTTCGTCTCTGACTCTATTCTGGCCAAGGG	1a	.	44.32	22.74
44046	IWB44046	Kukri_c31964_56	GACCTTTCCCTCCCTCTCTCTATACCAGATTCATTTCTCTGATCTTCAAG[T/C]CATTTTTTCCTACAATCTCCCATATCCCCGTGTGTTTAGTCGAGATGACT	1a	.	44.32	22.74
73652	IWB73652	Tdurum_contig8382_300	CATAGATAAATAACTACTTCCGGCACCTAGAGCCAAACCAAAGCCACATT[T/C]ATATGCTAGGACACGGCATGTCACGGTAATGTGGCCAGTACGGGAGAAGA	1a	L	44.32	22.74
81049	IWA7796	wsnp_Ra_c26191_35761997	ACATTGAATATCACGCTGTGTTCTCTACAGACCTTCCTGAGGAACGCATACAGGTGATCCACAACAATCCTCTTGATGATCCCTGAATCCCTGCGCGCGC[A/G]CACAATGGTGTTGCCGAGGATGTGCACGACGCCGGCGTCCTTGCAGCTGTTGAGGAACTCCAGTTCGTCRCCGTATGTTTGGCTGGAATACCTTGTTACG	1a	S	44.32	22.74
40844	IWB40844	Kukri_c12534_559	TGGGAGAAGATATGTGGAACACCACTTGCCAACTCGGTGTACACAAAGCC[T/G]ATCCCAGGAACCCTAACAAGACCGAGGCTCGGCCCGAGTCCTAGAATCCA	1a	S	44.74	22.9555
51485	IWB51485	Ra_c22663_367	CTTGAGCTCTTTGATGCTGTCAGTGTTGAGGAGAGCCAAGCGGCTGTTGC[T/C]CCGAGGACTATATGCTACCTTGTCAAGAAAGCTGAGGGCAAGTGGTGGCC	1a	S	45	23.0889
3419	IWB3419	BobWhite_c4499_153	CGCCCCGCTGCTCCCGAGGAGATGCCTCGTTATGATGATCGTTATGGAAA[T/C]GCACGCTTGTATGTTGGTAGATTGTCCTCCCGTACTCGTTCGCGCGACCT	1a	S	45.1	23.1402
11335	IWB11335	BS00084022_51	AGGAAGAAGCGTGTCTCCATGAAACATGGAACCATTTTCCAGTTTCTGCT[T/C]GCTACATGTGGTTGTGACAGTACATTTCAAGTTTAAGACGTTTGTCAGTG	1a	S	45.1	23.1402
75585	IWA360	wsnp_BE586140A_Ta_2_1	ATTGCCAGAATAGCCCGAGGAGTCTCAGGTATGGATTTATAAATTTGTTAACCTCCATCG[T/C]GATACTCTAAATGGCCTGAAATGTTCTTCTATCTCAGTACATGAGAGTTCTTATTTAATC	1a	S	45.19	23.1864
808	IWB808	BobWhite_c15557_395	TATCTGGAGGAGCCGGAAGGGCGGTACCTTGCCCAGCACCTGCTGTCGAA[A/G]GTGTTCATGTGTGAAGATCAACACCGGATGGCTACCAGTGCTCCGGTTTC	1a	S	45.85	23.525
31933	IWB31933	GENE-0509_349	CCGTATGGCAAAACTACAAAAGAACTTGGACTACTGTCTTCGATGCTCAT[T/G]CGTGCAATGATGCATCATCTRRTRTTTGCCRTGC	1a	S	46.4	23.8072
31937	IWB31937	GENE-0509_78	TCTCGCACTACAAGATGCTGCTACGGGTGATGTAAGTCCACTCAAACAAC[T/C]TCGAATACATCAGTGCTCACTGCTGTGTGCATTAGAAAAGGATTAGTTTG	1a	S	46.4	23.8072
75688	IWA513	wsnp_BF484606A_Ta_2_3	ACTTGAAAAACAAAATGCTCTGAGTATAATCACTCTTTTTCTTTCAGATACCGAACAAAT[T/G]TACTTGAGGAGTAATGTATACTTGATAATTTAGAACTTGGAAAATGTTGACTTAAGACAA	1a	S	46.4	23.8072
45509	IWB45509	Kukri_c45123_242	AGTTCCAAATTCATACAACTGAAAAGAAGATAGATACTACTTTATATATC[A/G]TTTTTGTCAAGCCAATATTGCCATGGTCATGAAGCATTGGATTCTAGATA	1a	S	46.99	24.1099
61685	IWB61685	RAC875_rep_c107325_644	CTGCAAGCACTTCAGAAGGCAATGATCATTCAGTGGCTTTGCTTCACACC[A/G]CCATCCTCAATTCCAGGCTTTGAGACGATCACAGGGAAACTTCTGATACG	1a	S	47.71	24.4794
31602	IWB31602	GENE-0002_856	AACGTGTCCAAGGGCTCCACCGTAGCAATATTCGGACTTGGTGCTGTTGG[T/C]CTTGCGGTRAGTCAATTAAGGACCTGTGATCATCACGCAGAAAAGA	1a	S	47.97	24.6128
31932	IWB31932	GENE-0507_285	ATTGGACTCCCAGGTCCTGTGTGTTTGAATGGTCTTGTTTGAGTGTTTTT[T/G]GRTTRTAGCAGCTGTTGGGTACCCTATTGGTGTTTCCAAACT	1a	S	48.11	24.6846
77745	IWA3374	wsnp_Ex_c31983_40709866	CCAAACTGTCAATGAGGAGAAAGAGATACTTCAGGAGAAGCTACTGTACACAGAATCAGCGGTTGTTGAAGCTAACAGGGCTGTGCAGGATGTAAAGGCC[A/G]AGAAAGAGGGTCTTCAGGAGCAGCTAATGCACTCGGAATCAGCGGTCGCTGAAGCCAACAAGGCTATGCAGGAGGTAAAGGCTGAGAAAGAGGACCTTCA	1a	S	48.11	24.6846
45602	IWB45602	Kukri_c46010_146	TCAAGAGAAGTTCTTGTACACGGAGTCAGCAGTTGCTGAAGCTAACAAGG[T/C]TGTTCAGGAGGTAAAGGCTGAGAAAGAGGGCCTTCAAGAGCAGCTAGCAC	1a	S	48.47	24.8693
77744	IWA3373	wsnp_Ex_c31983_40709607	AGATTGGCGATCTCAAGATGTCCCTAAATAGTACCAAAGAGAACTATGAGGTAATGATTGAGGAGGCACACTATGACATCACTTGTTTAAGGAATACCGT[T/C]GGAAGATTGGAGGCTGAGGTGAGCAAGTATAGAGAAGAATGCGAAGCTAAGGAGCTTGAGATTGTCAGATCAAACAAGCAGTCGGAGGAAGAAATTGCCG	1a	S	48.47	24.8693
31356	IWB31356	Excalibur_rep_c85213_146	AACAGGTTATTYGCACTCCTCCTTTGAGAAGCACCGGCTGAGCAGGAATG[A/G]CACCTGCCACGCCTTGGCCTTACAGGCGAGGTTGACTTGACGAAGCTGTG	1a	S	48.83	25.054
55607	IWB55607	RAC875_c24163_501	GCTCATGCATCGATGACTCTGGGCTTGCTTGTTTAGCTTATTGCAAGACA[T/C]TGGTGTCTCTCAGGCTCAACTCCGCACCAAAAATAACGTCAGTTGCGCTT	1a	S	48.83	25.054
47651	IWB47651	Kukri_c7579_443	CCTACCACTGCCCTCTCCTTAAGGACACAACCAGAAAGACGCTCAATAAA[T/C]AGATCGTCGTCCTCTCAAAGCGGAGGGGTCAGCTCAAGCGATAGTCAGTT	1a	S	49.4	25.3465
47652	IWB47652	Kukri_c7579_559	CGTGTCGATGTGGCTTGTTTACCTCGTCCTTGCTACACTTGATCGCATTA[T/C]ATGATCTCTGCTCGAGGATCTGATAGAGATGGTTCATTCAAAATAGTAGA	1a	S	49.4	25.3465
52903	IWB52903	RAC875_c10090_963	TCATAACCATGCATGTCCAGGTTTGCAATTCCCTTGCGCTTTCTTTCACT[A/C]CTTGCTGCTGGGGGTCTCATCACTTCACTAATCTGTTCCGCCACCTCCAC	1a	S	49.4	25.3465
62099	IWB62099	RAC875_rep_c111911_116	GTTCTAGATGACAGTACCTTGAGCACTCCTCGAACTAAATCCTGCAGGGG[T/C]TCCTGTGTTTCAAGTATGTTGGGATCTCCAGGATTAGTTTTAATCCGGTT	1a	S	49.4	25.3465
28622	IWB28622	Excalibur_c7237_1084	TGCTGGAGTACTTAAGGAGGCAGCCAAAGGGGAGGAAGTATAGAGCACTC[A/G]TACTTAAGTTCATCAAGGATCGCATGGCAACATTGCTTTTGGTGGATGTC	1a	S	49.5	25.3978
28624	IWB28624	Excalibur_c7237_1208	TGCAGCCGGGAAAGTGGGAGATGAAGCGAGTGTCGTTGTGGAAATGGTTC[A/G]TCCCCGCGACGACATCTTATCAGTTATGGAGATTGCACAAGACATGGAGG	1a	S	49.5	25.3978
31276	IWB31276	Excalibur_rep_c77404_218	TGGGTGAGCCAAAAGAAGCAGCGAGGCGAGGCGAGGCCATGGCAAAAGTG[T/C]GGCGGCGACGAGGAGGAGGAGGAGGACGGAGAGGTAGAGCGACCTCAACA	1a	L	49.59	25.444
79668	IWA5853	wsnp_JD_c149_241276	TGCACTTTCTTCATTCAGGTATGGGTAAACTAAGCTGGTTTGAGTCTTGTGCATACGAAGATGCATATGTGATGACTAATATTGTAGATAAATAATGCCA[T/C]AGGTGTTCTATCTGGACAATCTTGATCTTGAGGACGAGAACCTACCACACGACGTCTTCCCAAGATTCAAGGTCTATGATCAGAAAAAGATTAACATGGT	1a	.	49.69	25.4953
80242	IWA6715	wsnp_Ku_c21665_31431143	TGGCTCGGAGCAATCTGATACCTTGGCATGACGGTTGATGCTGACGGGGTGGCAACGGAATTTTMMTKWWSCTTTAGTCTGCTCTGCTTAGAAATAT[T/C]GATATGGGCCTTGATGCAGTAGATAAAGTGATGGGTTATATCATTGAAGTTCTTTACGGTCCTGACCATGTAGGCTTTGATTTGGAAAAATTGCTCCAAA	1a	.	50.1	25.7056
68106	IWB68106	Tdurum_contig13946_241	ATGTAAAGAGTCCCAAGTTCTCTTGTATCAAACCTCATTGTTTCTCAGGT[T/C]GTATGTGTAGTATGCACTGGATTGATGTACATTTATATGTGTAGTGTGTG	1a	S	50.35	25.8339
68107	IWB68107	Tdurum_contig13946_329	TGTGTAGTGTGTGCTGGATTGATATCCATTTATATATGTGTGGTATGCGC[T/C]GCATCTTCAATAATATGCCAAGTTCCATCTCAGGATACGAGTAGTGGTTT	1a	S	50.35	25.8339
73417	IWB73417	Tdurum_contig77289_179	ATTCAGAGCAAAACGACACATGACCAGCATCAGAACAGGGTAAGCATAGC[A/G]CCACACAGAATTCAGGTACTTATTAGCAAGTCATATCTTGTCACAGACGC	1a	S	50.35	25.8339
35755	IWB35755	IACX1465	ATGTTGGGAACGTCGTAGTTCTGGGCGATGTAGATGCCGCCCGCGGCGCCGACCAGCAGC[A/G]AGAAGGTGCTCTGGATGAAGCCCATTGGGAGCAAGTAA	1a	S	50.87	26.1007
47933	IWB47933	Kukri_c82555_88	TTGCTGCCGTCCTCGGGCTTCTTGTGGGCATGGTCCAGCTCCTTGGCCTT[T/G]CCCATCAGGCCCTGCATGTAGTTCTTGATGTTGGGAACGTCGTAGTTCTG	1a	S	50.99	26.1623
65739	IWB65739	TA003773-0807	CAAAATATCCAGCCTGAAGAGCATATGACTCCTGTAAAGGGAAGCATTCT[T/G]GCC	1a	S	51.69	26.5214
60976	IWB60976	RAC875_c89908_105	TTGTGCAGGGTGACGCCTCTGTACTTGGAGCTGCCCCGCGAGAAGCCGGT[A/G]CTCTGCCGCCGCAGCACGTGCACGAACTCCTCCTTGGACAGGCCCTTCAT	1a	S	52.17	26.7677
6538	IWB6538	BS00012210_51	ATTTCGGGCCATACTTTGAGAACTGTATAGGAGCAATCGATGGAATTCAT[T/G]TCCCGTTGACAATATCAGATAGGGAAGCGGCTCCATATCGAAATAGAGAA	1a	S	52.38	26.8755
35066	IWB35066	IAAV5652	AGCAGAGTCAGACCAGGCAGTCAAAACCCGCATTAACACGTCCAATCCCAACTTTACTACAAATCTTGGAGTCTTGATTCAGAG[A/G]AAAGAAGAAGAAAAAATCTACCAGTACGAAGCATTCTTCAAACAAGAAGCATCATGAGACATCGAAATTGAGGATTGTTTTCCATTGATTTGATTCTTCC	1a	S	52.38	26.8755
35770	IWB35770	IACX1592	ATCTGAATCGTCAACTCTCTAGGATGTTCCTTTAGGAGGAAAAATCAAGCATATTTATAC[T/C]ATATACTCCGTCCGTCAAATAAGTGTCTCAACTTTGTAAAGTTGAGACACTTATTTCGGG	1a	S	52.76	27.0705
26816	IWB26816	Excalibur_c46833_204	TTGAGGTCGACATCTGCGCCTTCAGCAGCAACTTCATTGAGCAGCTCCGC[A/G]TCATAGGTGCTCGGCTCGAAGTTGGTCACGGCCTCTCTACCATTGCATTT	1a	S	52.86	27.1218
75484	IWA217	wsnp_BE490041A_Ta_2_1	GAAATTGGATTGTTCTTTGTTTCTTTTGTAGAATCAGTCTAATTCCTATCGCTTTGATCG[A/C]CATAAAGGTGAGGTAGATATGTACTCCAGTTGAACTTGCTTTCSAGGAAAATAAAATAAG	1a	S	52.86	27.1218
77089	IWA2496	wsnp_Ex_c200_391015	TAAATTATTGTGTATTGGCAACCTGAATTATCYATTTTACAAAAAAGCATATATACACTTCTGTAGTTCTATGAGATCAATGGAGCAAGAAGGGCATGCA[A/G]TATTGTCTTCTGTCGCTTGGAAATACTAATTGAAAAAAGATATGCAGCATTAGTAATATCCTTCTCATATGTGGTCCGAGACTCCGAGGGAGACGCCCAG	1a	S	52.86	27.1218
77090	IWA2497	wsnp_Ex_c200_391493	TTAGTTTAGTTTTGCGGCGAGGCAAATCCTACATGACACTCATAGTCGACTGGACACACCATGTCGTGCACTGGCCCAACATGGTCAGAGATGAGACCGA[A/C]CGGTCGAAGTGGAGCCGGAGACGATGTGGCCAAATCGTACTTTAGTGCATTATATTGTCTCTTGGCAGTCTTAGTTTCCCCTCAGTAAATGATATATGGT	1a	.	52.86	27.1218
75091	IWB75091	tplb0055o07_1820	CACGTCCCGCTACTCATGGAAATGTTCCAGACATTATCATCTTGCTCTTG[A/C]TCTTCCTCTTGCTTCAACAGAGTTTCGAGCAGCATTGGAACAAGTGAAGG	1a	S	53.16	27.2757
43981	IWB43981	Kukri_c3150_1519	GGTATAAAAGGTCCAAAAGCTCAGCTGATGGTACCTTATGCAACCCACCT[A/G]TTGCAGTTCACTGAAGCTGTCTACAAGGATGGGAGCAGGGATGAGAGTGT	1a	S	53.43	27.4142
7307	IWB7307	BS00022885_51	TCTCCGCACAACGTGAGTGGCTCTTTAAGGAGATTGAAGCTGAGGATGAC[A/G]AGGCACAGAAGCAGCACGATGGCGATGCAAAAAAGTCACGTCGGTGGCTG	1a	S	53.79	27.5989
45812	IWB45812	Kukri_c47852_121	ACAAAGAAGTTGCCGGATTGTCGAAAACCTATGACACTGTGAGACTGAAC[A/G]AAGCTTCGCATTCAATACTCGTCATTCATGTGTTAAGAGTCTAGCACATA	1a	S	53.79	27.5989
30674	IWB30674	Excalibur_rep_c114535_55	GAATCGGCCCGCCCTCTAGTTGGCGAGGGGGGCACCCCTCCAGCTGGGAA[A/G]GACAGCCTCTTCTTGGCTGACCCAACGCTAATAGAGCCTCCTTTCTCTGG	1a	S	53.97	27.6913
38267	IWB38267	Ku_c11769_252	GATCTGGGAGGCGCAGATCTGACTGACCGGCCGGTGTTCGTCCTCCTTCC[T/C]GTCGGTGAGTGTTTGTTGGCCAAGAATTTGTTGGGGCCATGGGGAAGAAG	1a	S	53.97	27.6913
73772	IWB73772	Tdurum_contig9199_714	GTGTCACTTTGGCAGTGGGTGTGGAAGGGGACAGCCGGGAGGCTGGGCGG[A/G]TCAGCTTTGGAGTCGTCGGTGACGACTTGTCTGGCTTGGAGCCCCTACGG	1a	S	55.04	28.2403
51667	IWB51667	Ra_c27593_460	CTGAATATGATGGAAATGTGGATGTTTAAGAGGGAGTATTTATCAGGAAG[A/C]AGCTTATAGGACTTCCAATAAGCAAGAAGTTTCATATAATTTTCCTGTAT	1a	S	55.13	28.2865
11970	IWB11970	BS00096724_51	TGGCAGTCTCATCGTATGAAGGTTGTCAAAAGTCGTAAATCAGTTCTCCC[T/C]TGCATCCGCGAAGTGGCAGAAGAGGATTGCGATGGCTGTGCCCCGCGCCG	1a	S	55.48	28.466
71771	IWB71771	Tdurum_contig47183_205	CCACTTCCCCAACGCCCGGCATGCGGCTCTCCTGGCCCATTGGTCGGCTC[A/G]GCTTAACGTTCGCTGCAACGGCGCGTTAGCTCGTCGACAAACTCATCGAA	1a	S	55.69	28.5738
71772	IWB71772	Tdurum_contig47183_333	CGTGGCGGCCTCGAGTGTCGCCCTCACATTCTTCACCGCCTCCCGGAGCT[T/C]CTCACCCTCTTTCCCAGACATGATGCCCTCGATCCTCGCCCTCACCTCAT	1a	S	55.69	28.5738
72875	IWB72875	Tdurum_contig622_285	GAATCATAATTTCATGAAATGTTGTTGTCGAATGCAAATACTCGGTGTGT[T/C]CTACAGTCCACTTTGCATACCTTTTGTCTTTGCTTTCTTGCAGAGTTATT	1a	S	55.69	28.5738
73401	IWB73401	Tdurum_contig76915_88	AACAGTCCAACTTTTAGGTGAGACGTTCCTCTGAGTTCATAGGCCGTCTA[T/C]GCACATTAAAGTTCCTGCTTTGATCAAATATCCACCTAACCATCAGGAAG	1a	S	55.69	28.5738
28415	IWB28415	Excalibur_c65961_156	GAGCTGTCCTCTATACAAACTGACATGTAGTGAGAACTATTTAGCTCCGC[T/G]AGTGTAAACAGCCAGTTCTCAGACAGATGGTCACAACCAGGCCTGGAAGT	1a	S	55.75	28.6046
10025	IWB10025	BS00067339_51	CGATAGGGGCTTACCAGGGGACAAACGGGCAATGTCTTCAATTCTCTTAG[T/C]AGCATGAACATTCTTCGAATACAACGTCTGTTCTGGGTGCTTGCATCGTG	1a	S	55.89	28.6764
64273	IWB64273	RFL_Contig3232_1224	TCCGAGCGACCAAGGCGGCACAGCATAGCCACCTCAACAGTGCGGGATGA[T/C]GAGAGCCTCGCAAGCTCTCCATCAGTCCCAAGCTACATGGCTGCCACAAA	1a	S	55.89	28.6764
28824	IWB28824	Excalibur_c77035_156	AAGACCTAAACACCTCGGTAGCATTCCAGTATATCCTTCCAATCTTGCGG[T/C]GTGCGATGCCGTAACTGCATAGTGCATGGTAGCTCTCGAGCAGCATCTCG	1a	S	56.06	28.7636
42898	IWB42898	Kukri_c23985_166	AAAGACAGTGGTCAGCAAGTGAACTACGCCAACGATGAGCGCTTCTACAA[T/C]GAAGGATGCGACTCTGATTACATCCTCGCCCACTATCAGAGCCCGAGGCT	1a	S	56.06	28.7636
42899	IWB42899	Kukri_c23985_229	TCTGATTACATCCTCGCCCACTATCAGAGCCCGAGGCTCATGATGTGCCT[A/G]TGGGAGAAGCTCCAGAAGGAATCTCAAGCGGTATGCTGCGAATAACTCTG	1a	S	56.06	28.7636
49291	IWB49291	Kukri_rep_c107771_588	ACGATCTGAAAGACATACTGATCCTTACACGAAGCTCCTTCACTTACGCA[T/G]CCAAGCTGCTTCATTTGGTGCTAGCAAGCTCAACCGAGTCATCGAGTCCC	1a	S	56.06	28.7636
4326	IWB4326	BobWhite_c7352_218	TCTCAACTTTATACTAGGTTTAATACGAAGTTTTTGGGACGGTGGGAGTA[T/C]GAATTATAAAGGTAGATGTAGGGCATCACGCCGACGGCCTGAGCGGCAAC	1a	S	56.14	28.8047
12486	IWB12486	BS00110151_51	TGCTTGATCCTTGTCATGCGCTGAACGGCGACAAACAAAAAAGGGCACAA[A/G]CTGAAGCTCATCAAGGTGGCGATGGTCCTTCTGCAGCAGCTGATCCATAG	1a	S	56.14	28.8047
43652	IWB43652	Kukri_c29134_108	TACTTGGCCAGTGATGCTTATTCCATACAACCTACCACCTTGGATCTGCA[T/C]GAAGCAAACATCTCTAATTTTATCAATGATTATTCCTGGACCAAGTTCCC	1a	S	56.14	28.8047
46021	IWB46021	Kukri_c49776_192	ACATCTTCTGTTTCCCTTTATTGAGGGTCGTTGGGTCGTCGTCATCCTCC[A/G]TTGCTTCCCACCTTACCAGATAGCCGTCCCACGAAGAGCTAACGAGCGTC	1a	S	56.14	28.8047
54731	IWB54731	RAC875_c18749_87	GATGTGGCCACTGGAAACGTTGTCGAAACACTCAAATGGCATGAATCGAT[T/C]GTCAGAGATTGTTCCTGGCACCCGCACCTCCCGACGCTCGTTAGCTCTTC	1a	S	56.14	28.8047
72042	IWB72042	Tdurum_contig5008_635	CGAGCAATTCATTCACGCTCTTGTCCATCTTGTACATCATGTAATTCATG[A/G]TAAAGCCATTAAAGCTTGGCGGGAGAGACAGAAGGATAAGATCAGTACAA	1a	S	56.14	28.8047
74474	IWB74474	tplb0032k01_549	ATGGGCTCCTATTCATCTTGGTGTGGCCCAGCATTTGGGCGATCCCCTAA[T/C]GCCTTCGGGCACCCCATGCCCCATCAGGCACCTTTTTCATCCAACACACC	1a	S	56.14	28.8047
53853	IWB53853	RAC875_c14066_452	CGAACACGCGAGACCAAATTCTCAACAGTTCCACGAGGCAGCCCATCTCC[A/G]CCAGATATGAAGAATTCCTTCAGAATTTCAAGATCTTCCTCCAAAAGAGG	1a	S	56.46	28.9689
52279	IWB52279	Ra_c56967_900	GAGCCTTGTTTTCCGATTCAGTACTCACTGATTTAAGTTCACATTCCAAT[A/G]AATCAATCTCAAGCTCGGTCTTCTCAAGCTCCCTGGCTATGTTTTCTTTC	1a	S	56.47	28.974
61401	IWB61401	RAC875_rep_c104986_200	GTCACAATGTCCAGTAAAGATATCCCTGGGGCGGAGGTCCAGGCTTACAA[T/C]GATGAAATCCCCATTAAGTTAGGTCAACTTGATGGTGATCGCATTGGCTC	1a	S	56.47	28.974
76375	IWA1582	wsnp_Ex_c12117_19381492	CTCACAGCATATCGACAGCCATAACTTAATCCCTTCAATTATTGCTGTGAACAATGATATAGCAAAAGAATTTAATGAACTGGTTTTCAAACCTTTGCCT[T/G]MTGGTCAACCATGTCTTGGTTTATCCAGTGAAATGAAGAATGACCTGAGTGTCAGAAAGAAGCTTGGCATACATAAAAATAGACTAAGATTCAAAGAGCA	1a	S	56.47	28.974
76376	IWA1583	wsnp_Ex_c12117_19381493	TCACAGCATATCGACAGCCATAACTTAATCCCTTCAATTATTGCTGTGAACAATGATATAGCAAAAGAATTTAATGAACTGGTTTTCAAACCTTTGCCTK[A/C]TGGTCAACCATGTCTTGGTTTATCCAGTGAAATGAAGAATGACCTGAGTGTCAGAAAGAAGCTTGGCATACATAAAAATAGACTAAGATTCAAAGAGCAA	1a	S	56.47	28.974
57837	IWB57837	RAC875_c42365_265	RGCTTGTCGACGCCAGATGTGATTCCAGTTGACGCGAAGACGGCGACCTC[A/G]CCTCGTGACCACAAGGCTGCACCCTGAGGAAGCAGGGTGCGACCTGGCGG	1a	S	56.66	29.0715
80498	IWA7048	wsnp_Ku_c4271_7774388	CAATGATAATGATTTTGGTAAGTTTGCAACTGATGATGGAACAGCAATTTGTGGTTGTTCAACAACTGGTGGTGGTACCACAACTGGTAATGGTGCAGCG[T/C]CAGGGACAGGGGGTGGTTCTCTTGTTGGTGCTGATCCAGAATATTCAGGTCTTGTAAGTAAATAGAACCCTTCAACATCTCCTGTGTTATCGACATATGG	1a	S	56.87	29.1792
45604	IWB45604	Kukri_c46010_872	GAACAAGCCCCTGCTGAAGAAGTTTGGTAACCTACTGAAAAAGAAGAACA[T/G]CAAGTAGTAGCAGGTGAACAGAAGAAAAACACATGTACTATTATTGGTGT	1a	S	57.53	29.5179
61179	IWB61179	RAC875_c9700_989	GACGTTGAGAGGGTTCTAGGTGTGCCCGGAGAGGGAGCAACTATAAACAA[T/G]AATCCAGCACCCCATGTATTATCTTCAGTTAGGCAAACACTAGGGATAAG	1a	.	57.53	29.5179
76490	IWA1725	wsnp_Ex_c1309_2503093	ATGAGTAGCTGCTCTTGCTCTCTGTCCAGGAGGCTGTCGGTGTGGAGGGGAACGAAACAAAGACCTTGGCCCTTGCCCCCAGCACTCACCCACAGCTTTT[A/G]CCACGTTGCTGCCTGGTGGGCTGGCCCACAGCTGCTGGAGAGAGAACAGTTGTTTTAGGCTGGCATAGTAAAGATTTGCAAGATACTTTTGTTACTTCCG	1a	.	57.53	29.5179
53442	IWB53442	RAC875_c11899_366	ATCTGCCATTAGATCTTCAGCACCGCTCCCGCCTCCACCTCCAGGAATTA[T/C]TTCTACACCACCACCACCCTATAATTCATCAAAACAATCTCCTCCTGCTC	1a	S	57.67	29.5897
9895	IWB9895	BS00066852_51	TTCTTGCGCCATTATTTGGCAACGTACTGCTGCGGTGTCCAGAGATGACA[T/C]CATTAGTATGTGTCAGTTGTATTGGTGACGCTGAGCACAAAACTGTGAAT	1a	S	57.95	29.7334
36144	IWB36144	IACX6344	TACTTTGTACTGAGAGTAGCACAATCTATCGCCCC[T/C]GTGTTCGGATGATATTTTGGAAGATCCTTATCGCTGTCATCTGTTTTGAATTTTTGAGCTTGAAGACCATG	1a	S	57.95	29.7334
17549	IWB17549	D_F5XZDLF01D3SI3_114	TAATTATGGAACATTGCTTGGGTGATCTTTCTGAAGCAAGTATTGTTCTGACATGATAAATCTATCTGTTTTGCATGTCCAAGAGGAGGAGCACTTGGAACAAGAGGCATCTG[T/G]TGTACCTGCCCATAAAATAGATGAGAACATGTGGAAGAACAGAGAACAGATGGAAGAGATTCTGTTTCTGCTTAATAAATCTCGTCGTCCAGTTGCTGTAAGTTTAGTTCTGAATCTTGCTGCAA	1a	S	58.1	29.8103
80497	IWA7047	wsnp_Ku_c42539_50247597	AGCGGATGCTTTTTAGTGTAGTTCTGATAGTGATGATTGTGTTTTTAGTTAGCAAGCTTGCTGCTTAGTATGATTAACTTAGAGATGCACTGCTTCTGCT[T/G]TTGTGCTCTGGATGTGCAATATATTTACTATTGTGCTCGTCGCTGCTGTTTCACCTCGTTAAACTGAAGA	1a	.	58.2	29.8616
39081	IWB39081	Ku_c2898_783	TAGTAATCCAACAAGTTTAGTTGGATCAAATGGATACAAGGTCTTTATTA[T/C]AGTTACACTTATCGTTGTTGATGGTATTTATAACTTCATTATACTACTTG	1a	S	58.23	29.877
52485	IWB52485	Ra_c69908_1877	GCGGAGGTGTACAAGACTAATATTCTTGAGATGTGGCAGATCCAAAGACA[T/C]AGATGTCAACAGGCTACAATTATCAAGTTGCAACGCCTCAAGTATACGAC	1a	L	58.23	29.877
76196	IWA1357	wsnp_Ex_c10595_17291999	GATAATGTTGATGTATGGAAATTATATTCATCCACATCCATGCCACTGTCACATTTTGCTTCGATACTCAGCCACCGGTAGGCCCGAAGTTTGTAGAATA[A/G]TATCCAACATCATCCTGTGAGGTATTTTCACCATCGGTGGAGCACCCTGTAGGCCAATAACCAAGGTCGCCATAATCYGCTGACAGATGCAAATTGCATT	1a	S	58.23	29.877
80991	IWA7715	wsnp_Ra_c20126_29372577	GTTCGCCATGGGGGGCTGTGTGGGCAAGGGTCGTAGCATTGTGGAGGAAAAGCTTGATTTCAAAGGTGGAAATGTGCATGTCATAACAACCAAAGAGGAC[T/C]GGGACCAGAAGATTGAAGAAGCAAACAAGGATGGGAAAATAGTTGTGGCAAACTTCAGCGCTTCGTGGTGTGGGCCATGCCGTGTCATTGCACCTGTTTA	1a	S	58.23	29.877
77644	IWA3254	wsnp_Ex_c29914_38896441	ATGCAGGAACTTAACATAMAGCGGCCACCTACACCAACTAGAGGACGGCCGCATTCTGCTGGTGACAGGAACTCTCTTGCTTACATATGATACATAGCCG[A/C]CCCCCTCCATCTTGACCCTGTATGTTTCTCGTCAGAAATTTCTTCGCCAGTTGCAAGGTACATACATTATACCTCGGGACAGCCAGCCAACAGAGCATCA	1a	S	58.36	29.9437
62269	IWB62269	RAC875_rep_c114690_214	GCCGATAATGTTTTCAATACAGTTATGACATACATGCCACAAGACTTCCG[T/C]GGTACACTGATCAGGCAACAGCGGGAACGCTCTGAGAGAAATAAGCAAGC	1a	S	58.45	29.9899
76725	IWA2020	wsnp_Ex_c15383_23645972	AAATTTCGGCCAGACTTACTATGTTCCTTCAAGTGAACCCGAGTTCTTTACTAAAAGACAATGCAAAATTGTTATGAGTGATGGAAAGCAGGTTGGCTAC[T/C]TAGGAATTGTCCATGCTGAGGTGCTAAGAAAATTTGGCATTCCGGACCCCTGCACCTTCGTTGAGATTGACATTGAGGCTCTTTTGTAGCTGCCATGTAT	1a	L	58.62	30.0771
31876	IWB31876	GENE-0431_573	CAAAAAGAGTAGAAATGCCTTCGCACCAGTTCAACTAAGCTGCTCTGCTG[A/C]TGATTCCCGCTCCCGATTCTCTARGGTATGATGTCTACATTTCAAG	1a	.	58.63	30.0823
20120	IWB20120	Ex_c21450_396	AAATCTATGCCTCAAGTGAATCAACCATATGGGTGTTGACTGGAACAACA[T/G]CGGACATTGCACAGGAATTGCCATCAACACGTCGATAGAAGAGCAGATAA	1a	L	58.79	30.1644
25585	IWB25585	Excalibur_c35309_277	AGTTTCGGCGGACAGTAGAGTATGTGCAGAAGGATTTCCGGCGAAGTCGA[T/C]GGTGTACAGCCACGGCGCTGTTGGAAACTTGAGGCGCGACGATGAACCAA	1a	S	58.94	30.2413
19979	IWB19979	Ex_c17168_1216	ACTTACTTTGTTTGCCAAGTTATATTGAAACATTAATGTTCTGAATTCGA[T/C]GTACTTAATGTCCCTCTTCAATTCATAAGTCACTCTTACTCCGTACATTT	1a	S	59.24	30.3953
63682	IWB63682	RFL_Contig1563_1180	TCCGCCAGATCCTCGCTCTCGATCCGGTGTCTCTGCAGAGACGAATCGCC[A/G]CCGCCGGCCTATTCCCGCCTACGTCGACCTTGAGCGGCAACACAATGCAG	1a	S	59.24	30.3953
59329	IWB59329	RAC875_c57977_121	GAATGTTTTCATGTGCTGGAACATGTATTTCAACAGTGGCAAAGAAACTG[T/C]CATCATCTTCGTCATAGTGTACTGATTGGCTTGCTGTAACTCTAAGGGCA	1a	S	59.24	30.3953
60543	IWB60543	RAC875_c7891_426	AGTGGACCCGTTCGCTGCCGCTTTATATTCGGCTCCTCACAGGTCACAAG[T/C]GTCGCTGCTCGTGGGTTGTCCAAATGATACACGGGCCATCAAAAAACTGT	1a	S	59.41	30.4825
11503	IWB11503	BS00087437_51	CTCCTGGTCACTTTCTGCTCCCTTCATGTGGCACTATGGATGAAGTTTTT[T/C]GAGCACAAGGCTTTTGATTCGAGAACTGTCATGGGATTCGGAGTACTCAA	1a	S	59.77	30.6672
31877	IWB31877	GENE-0431_601	GTTCAACTAAGCTGCTCTGCTGRTGATTCCCGCTCCCGATTCTCTA[T/C]GGTATGATGTCTACATTTCAAGTATTGCAGCATGCCCTCTTTGAGTTCCC	1a	.	59.77	30.6672
43575	IWB43575	Kukri_c28482_77	GTTTCTAATATGAAGCAAGCTATCATGGAGATTCACAGTTCAATTGTCGC[A/G]CTTCAAAGCTCTACAACTACGACATCTCAGTTCCTAGAGGAAAAAGGCAT	1a	S	59.77	30.6672
77506	IWA3073	wsnp_Ex_c26800_36025663	GACAACGAAGGACTGCTCTACTGATTTCTGTGTTGTACCTGAAGATCACTTCTAACAGCCTTGCAAGAATCTTTAGATCACTGCTATCATCATTAGAGCC[A/C]GCTGTTGCTCCCTACTAATATAGTTATCTATAGCCATATGTAATATATATCCTATCGCACCATGGCACAGTCGGTTCTTCCAAATCTATCTGCTGAGCCT	1a	S	60.03	30.8006
6261	IWB6261	BS00010643_51	ACCAGTCTCCTGATCCCTCCGACCACCGTCCTGGTCATCAACCTTGTGGG[T/C]ATGGTGGCCGGCATATCATACGCCATCAACAGCGGCTACCAATCCTGGGG	1a	S	60.99	31.2932
48589	IWB48589	Kukri_rep_c101022_1595	ACCAGTCTCCTCATCCCTCCGACCACCGTCCTTGTGATTAACCTGGTGGG[T/C]ATGGTGGCAGGCATATCATATGCCATCAACAGCGGTTACCAGTCTTGGGG	1a	S	60.99	31.2932
11462	IWB11462	BS00086680_51	GTGCAACCACCGGTAGAGGAGTTTCAGCTGAGATGGCTCACGTATGGAAC[A/G]AGGCAGTGGACGAGACACTTGGCCGGCTTGTTGTGTATCTTAGCTCGCGT	1a	L	61.31	31.4573
10747	IWB10747	BS00074517_51	TAAAAGAGCACGAATCAAACCCACTGTTTCAGTGCAAGTCGGCCGGCAAC[A/C]CCATCTAGTTAATTCGGTGGTGGGGCCACACCGTTCACGTGATCAGCTTA	1a	S	61.49	31.5497
31108	IWB31108	Excalibur_rep_c70046_216	GAGAAAGTTTGTGATATTTGTGGGCGATCAATGCTTCCTGGAAAGGATGT[A/C]GCCACCTTGCTGAACTGCAGCACAGGAAACCTAGCTTGCAGCAGTAGAAG	1a	L	61.56	31.5856
44419	IWB44419	Kukri_c35200_895	AGATCGAAGGAGCGAAGAAATTTATTGTACCGGCAGCGCAAGGTTCGCAA[T/C]GAGGAGAGAATGAAGAGGAGAAGGATAGCTGCTGCCGCCAAGTCACGAGA	1a	L	61.65	31.6318
75207	IWB75207	tplb0059e14_515	TCAACAACAACCACGTTTGCACCTTGATCATGCGTCGGATCATCTTCGTC[A/G]TCATCAATGTTGATTACTTCGGCTGGGATGCGAGCGGCATTGCCTTCAGC	1a	L	61.73	31.6728
34853	IWB34853	IAAV4243	AATGGCGCCGCGGCAGGAGGATACAACAGGCAATCCTATGTTGGTAGCTAAGTAGTTTGTCCGATCACTTATTTTCTGCTCTCTACTTTGGTACTGCTTG[T/C]AGTATTTTCGCGTCTGCACTACCTGGTCTTGATTGTCAATAGATGTTGACTGGNTAAGGGAACTAGTTTGCTATTTTTTAAAAAACAACTGGGGAGGTCT	1a	S	62.24	31.9345
51777	IWB51777	Ra_c30689_939	TACACCTGCTGTGGGGGGGTGTACATGAAATGCTGTTCCAACATGAAACT[T/G]TGTAATTGTTGGTTGTTAATATATAAGGCAGTGGGAACCTCTCTCACTGT	1a	S	62.24	31.9345
57257	IWB57257	RAC875_c37183_331	ATCAGCCCTCTCGACGCCGATGGGACTGAACCTCCCACCAGACAATCACC[A/G]CCATGGGGGCACTGGCATCGGCAGTGCCCCTTTCTACTGGGATGGTGTTA	1a	S	62.24	31.9345
77208	IWA2656	wsnp_Ex_c2181_4089788	CACCATGACCTTTTGAGGGACCCAGAAGGAGCTTACAGCCAACTGATACGCTTACAGGAAACAAGTCATGCTTCTGAGGGCGCAAGCAATCAGAACAAGT[T/C]GGGTAGGAAGAGTGATACTGGGATTCGGTTAGGCAAACAGTCATTGGTAAATCAGTCAACTAGCCAAAGGTCATCTCGGGATAACAGTAGCCATCACTCA	1a	S	62.24	31.9345
77388	IWA2921	wsnp_Ex_c24686_33941368	CCCCATGCTGTTGCTTCCGCTGCTCCCAGTACTACCGCTGCTGCTAGGATTAACACCATCCCAGTAGAAAGGGGCACTGCCGATGCCAGTGCCCCCATGG[T/C]GGTGATTGTCTGGTGGGAGGTTCAGTCCCATCGGCGTCGAGAGGGCTGATGGTGAAACTGTTGGCATCACAGTGGAAATTGTGTTGCAACTGAAATCATT	1a	S	62.24	31.9345
77389	IWA2922	wsnp_Ex_c24686_33942264	CAGGGGACCAGAGCCCCTTCCTCAGCTTCTGCTTGTAGCAACACGAATGCCTCCCCATTTCAGTGCAATGCAGAGCCTGCGAGCTTGAAATTCGAGACCC[A/G]ACGGGTTCGCGGAACTCACGCAGCTTGCAGTCGTGCACAGCAGAAGTCTCCTCTGGTAGCGCAGAGCTTGTTCAGGAATCCATGGCTGAAGGGGTGGGAA	1a	S	62.24	31.9345
77763	IWA3398	wsnp_Ex_c3253_5994376	AGTAACTCAAGCTACAGCAGAAGCCAGTGCTGCATCAGCCATGTCGGCTCAGGCGCAGTGCTTGTCATTGCTGAAAGAGCTGAATGAGAAGGATCGCTCG[T/C]TGAAAGAGCACGAGCTTCGAGTTAACAAGCTTGGCGAGCAGCTAGGTCTTCTCCAGAAGGACCTTGAGGCAAGGGAGCTTTCACAGAGGCAACTCAAGGA	1a	S	62.24	31.9345
80781	IWA7421	wsnp_Ku_rep_c107796_93118214	ATCTGAGGCAACTTGTGCTCCTCTTGCTGTCACTGATAGAAAATAGTGATGTAAACAAAGATGTAGCCGTTGCTTTTGTAAATTTGTTTGCAGTTGATCA[A/G]GTGGTGTCAGTGACAAAGTCATATGTAACTATACAAGTTTTTTTGTTGTTGTTGAGAGAATTGTAACTATGTAAGTTAATAATGCATGTGCATTCTGTTG	1a	S	62.24	31.9345
40317	IWB40317	Kukri_c10313_154	CTTATACAAGGGTTTTGCGAAGCACAGGACATCCAGATGGCTTTCTGCAT[A/G]CATGACCGTATGTTATGCTGTGGTCTAGTGCCCACACCTGTTACTTATAA	1a	L	62.59	32.1141
54845	IWB54845	RAC875_c19509_174	TTCAAGCTGCTCGATGTGAAGCCGATCACAGCCGTTCTTTTCCCAGATTC[A/G]TTGCCTTCAAAAAAGCGCCGTCTGCGGCGTCTGATGCCGCCAGGATTGCC	1a	S	62.66	32.15
3515	IWB3515	BobWhite_c4646_119	CCCCARTTCTAGGCTGCAGATTCTTCCAGTGAAAATAGCAAAGAAGAGCT[T/C]GGATCAGGGCGCTCAGGGGCCGACGTCCACCAAGAAGAACGGCTCGGATC	1a	S	63.16	32.4066
36084	IWB36084	IACX5982	CCCCTGAGCGCCCTGATCCAAGCTCTTCTTTGCTATTTTCACTGGAAGAATCTGCAGCCT[A/C]GAATTGGGGTCGGTTCCGAAGGTCTCGGCGAGGAGCTGGTAGCTCTCAACGAGCTCCAG	1a	S	63.16	32.4066
48980	IWB48980	Kukri_rep_c104386_273	TTGACAGCATCCTCCCGTGGACTCCCGTACTCATTTTCAAGGTTGAAGTA[T/C]GCTACCCATACATTGAGTTTCTCCTCCTCCTCTCTAATGTTTATTGTTCT	1a	S	63.16	32.4066
59114	IWB59114	RAC875_c5544_4156	CTGGTTGCGCCGCATTCAGTTTTCTCTCACTCAAGGCAAGGATGTTGAAT[A/G]CATCAAATCTGTCGTAAACCGTGCGCTTCTTAGTCTACCACAAAGCAAGC	1a	S	63.16	32.4066
9220	IWB9220	BS00064197_51	AGCTCAAAGCAGTTACAAATACTAAAGTTAGTAAGAACTTTGTCCAAGGA[A/G]GATAAAGTAGGAGATCTAGGATGAAAGAATTGCAAAATTTGAGAGGTCAA	1a	S	63.33	32.4938
26888	IWB26888	Excalibur_c47654_70	CCGCGAGTTCCTGGTTGAAGWCKWGATGCTCAGCCTCTTACACCATCCAA[A/C]CCTGGTCAGCTTGGTAGGCTATTGCGCAGACGGAGATCAACGGCTACTGG	1a	S	63.33	32.4938
709	IWB709	BobWhite_c1488_504	TGGTGATGCTCTGGGCGCCCAACGTCTATGTGTTGCTCTTGGCCAGGCTC[A/G]TCGACGGGTTCGGTATCGGTTTGGCTGTCACCCTTGTCCCTCTTTACATT	1a	L	63.57	32.6169
12984	IWB12984	CAP11_c6014_160	GTTGAATCCTTTATTCCACGACGGCATATGTATTGCCATTTATTCGTAAC[A/G]AGTGCATACACTGTGATGGCCGTGGGACCTGCATATATCAGACAAGCAAC	1a	L	63.57	32.6169
13491	IWB13491	CAP12_c6266_187	ATCAAGTGGGCCGTCGCCGACAAGACCGGCATTGGCGCCAAGGACGAGCT[T/C]GTCTACCTCACCGCGCTGCTGCAGAAGCCATTCTAGCCAGGCTGCAGATG	1a	L	63.57	32.6169
13492	IWB13492	CAP12_c6266_298	CTTATCTGATCTCTGCAAGTGTTGGGAGCTTTTGTGATTCATCCATGGTC[A/G]CACGTTCACGTTCCTTCCCACTCAAGTTCCATATGCTGTCGATGTGCAAG	1a	L	63.57	32.6169
14005	IWB14005	CAP7_c3269_236	GATTGACATTTACATGGTGGATCACTTGGAGCGGGTGATTTCAAGAGACC[A/G]TTTGAGGATCAGTTCAATGCTGCCTGATTTTGTCTCTGCGGACGGGTCAC	1a	L	63.57	32.6169
14647	IWB14647	CAP8_c2843_226	CGACGGCGTGATCGACGAAGACAGCATCATGCCACTTGAGCCGGTTCCGG[A/G]GAGGGTGAAGCCTAAGTACAACTACGAGGAAATGTACAAGGACCCTCAGA	1a	L	63.57	32.6169
15064	IWB15064	CAP8_rep_c7560_159	TCAATCACCRGTCGTGATGGGCGGTGCATCAAGGCCATCGTCGTTCCCTA[T/C]GATACTGCAATCTCGCGACCGTGGCAGCGATGGTGGCTACGAGGAGAACG	1a	L	63.57	32.6169
15302	IWB15302	D_contig04348_649	CTGACCGGCTGACGCCATTGACTGCAGGAGGAGGTGCTCGAGGTACCACATCAGGGGCGACAAGGCAGGCACGGTGGAGAGCTTCATCGACAGCCTGCCGGGGCTCCCGGACAACATCCGATAC[A/G]ACGGCGAGGGCCGGTACTGGATCGCGCTCTCGGCGGTACGCACAATTTTGCAGCCGAAAATCTTTGCCCTGCCACCGCATATTTCTTGGAACCTGCATGGTAAAACTAATCAAATCGCGTTGCCG	1a	L	63.57	32.6169
24291	IWB24291	Excalibur_c25273_149	YAGCCAAATCTGGTGCCAATCTATTTAAAAAGCAGATGAACTGACGTACT[T/C]GTATAATTTATGGCAATGAAACATCACAGCATATTACTCACTCTGTTATC	1a	L	63.57	32.6169
27064	IWB27064	Excalibur_c49588_76	CATGCACACTGAGCAGCCTAATGTAGAAGCTGTCAAGATTATGAAATCTC[T/C]GCAAAGAATATGCATCTTTTCTGGTCTGACTGGTGAGGAGATGATGATGT	1a	L	63.57	32.6169
31652	IWB31652	GENE-0071_115	AGTATGGTTAGTGCATCACCCCTTAGTTGAGCTACTGCAATTTTTTATTG[T/C]CGAGTTCTACTGCATGCCCACATTTGAATGTTGACCATCAAACTTATAGA	1a	L	63.57	32.6169
31690	IWB31690	GENE-0126_140	ACTTACTCTGAATGTTCTGAACATCRACTCRCCTCCATCTTT[A/G]AGAAGTATATTCACATCTGTCTTATTCTTGCCATATGTGTTTCCTTATTT	1a	L	63.57	32.6169
35853	IWB35853	IACX2325	GTGAGCCTGAAAACTGGGAGCTCAGGTGCTGTCCAGCTCTGGGACCCGCTCGGCCTTAGG[C/G]TCAAAGGCGGCGTGTCTCCAACCCTGGTTCCGACTGTTGGTGCCATGTATTGATGAGAT	1a	L	63.57	32.6169
45374	IWB45374	Kukri_c43730_841	GAAGAGGGAATCTGAAACAAAATGAGAAGGCTGACTTGTAAGAAAACTTA[T/G]ATTGACATTTGTTATGAACTGCACAAAGCTAAATTAAATTAAATTTCTAA	1a	L	63.57	32.6169
48847	IWB48847	Kukri_rep_c103147_745	TCCAGCTCTGGGACCCGCTCGGCCTTAGGCTCAAAGGCGGCGTGTCTCCA[A/G]CCCTGGTTCCGACTGTTGGTGCCATGTATTGATGAGATGATCATGCTTCG	1a	L	63.57	32.6169
49169	IWB49169	Kukri_rep_c106359_124	TGTGATGCTCCCATCTATTGTACTACATCCTAAATTAACGGATCTCCACT[A/G]ATTAGCGACTTGTCTTTCGAGTCCTTAATACACCAGACTTCTGAATGCCT	1a	L	63.57	32.6169
56828	IWB56828	RAC875_c33300_141	AGAGCAAGATTTTCCTGCGTGTCCATGTCCATAGCACAATGGAAGAAGAA[A/G]AAATGTCAAACCGCTGGATTACAGATTATAAAGTTCAACAGGAAAAAACT	1a	L	63.57	32.6169
57483	IWB57483	RAC875_c39125_365	CGCCAAGCTCCTTTGGAGAGGGGAGATCCGGGGGTTGGAGGAAAGAATGC[A/G]TATTCACAACCACGGCGCCTTCACGCTTCGTCTCCTCTGCAGCAAGAATG	1a	L	63.57	32.6169
59094	IWB59094	RAC875_c55052_604	GCACAAGAGCATGATGTGCTTGCGCCAGTTGCTTTCACACCAAGGCCACG[T/C]GGTTGATCATCTAAGCGCACCTATGAAGTTGACCGACAAAGCAGTTGGAC	1a	L	63.57	32.6169
60215	IWB60215	RAC875_c68797_400	ATGCAAAATTTCCTTGGCATGTAGAGATGGATGGTTGCAACAAGTCAAGG[T/C]GTGAGTAGTACTCCCTGGCTTGTATAGCTGCAAAATGTTCGATGATTGCT	1a	L	63.57	32.6169
60796	IWB60796	RAC875_c8515_653	GACATGCATCCACATCACAAGGGCCATCAGAATAAAAAATGACTGGTGAA[T/C]CAAATTCAGAGCAAGGAGCAAGGATTGACCATTACCGCCGACTTCTACAT	1a	L	63.57	32.6169
71889	IWB71889	Tdurum_contig48416_335	CCTAGGATTTTGGCTCTTCTCAAGAACAAATAAATTTTTACCTTGGTACT[A/G]AAGTGACCTAATTCAAATTCATTTCAGTGAGAAAAACTATAGTGGAAGCA	1a	L	63.57	32.6169
75678	IWA498	wsnp_BF482891A_Ta_2_2	CTTGGTGCGCTCCGTGAGGAAGGGCGAGATCATCGAGAACAGCACGGAGAAGTACCACGG[T/C]ACGTTCACGAACACCTGCTCGGTGCCAAACGCGAGTGYGGGCGACGGTGTGAGGTAAATG	1a	L	63.57	32.6169
76400	IWA1613	wsnp_Ex_c12352_19708127	TCAAGGCCTAAGACAAGGCTTAGTTGTGTCGATAAAAAATCACTGAGCAAAGGCATTCAGAAGTCTGGTGTATTAAGGACTCGAAAGACAAGTCGCTAAT[T/C]AGTGGAGATCCGTTAATTTAGGATGTAGTACAATAGATGGGAGCATCACATTTGTACTTTATGTGAACTTCGTCATTGTTTAAGATATTTTTAATAAACG	1a	L	63.57	32.6169
76557	IWA1806	wsnp_Ex_c1374_2630830	CTTTCCACAGTGCTATCATCATCTCCACAAAAAGAGGCTCTAGAGGATGACTTGACTACCACCCTGGTCCAGCAATGCCAACAGTGTCAATACACGATCC[A/G]GAGAATCGTTGAAACTGCAGGTGATAATGAGGCTCAACTCTTCGAGGCRCTGAGTATCCACGATGAACTCCAGAAAGTTCTGTCCAAGTACGAAGACCTC	1a	L	63.57	32.6169
77186	IWA2629	wsnp_Ex_c21592_30743513	GGAGCTTTTGCCATTGATCCTCCTAACATGGGGGCTTCATACTGACCACCCAATGCTGGAGATGCCTCAAGATTCATGTCCTGTTTCCACACAGAAGAAC[A/G]GTGTCAACTGGTGTTTTGTGACTCACCCAACATAACTGACATGACATTGGTAATAACAGGAAACTTATCATATTTGGAGATTTCTATCAAACATTAAGAC	1a	L	63.57	32.6169
77871	IWA3538	wsnp_Ex_c3572_6533892	TTCTGCAAGTGTTTTCTTTTGCTTAGCAGCTGTATATCTCTTTCTTGTTTTTATCGTTGAAAACAAGGGCAGCGCTAGCTGCTGCTAACTGTATTCTTTC[A/G]TACGCTTACCTGCTCCTGATGAATTATTCAATCATTCTTTTCGGATGTTAGAACGGGG	1a	L	63.57	32.6169
77972	IWA3665	wsnp_Ex_c3906_7086162	GATACACCATGTTTTCTCTCGCGGCAATCCGACAAGAGGCGAGCATGTCACATTCTTGCTGCAGAGGAGACGAAGCGTGAAGGCGCCGTGGTTGTGAATA[T/C]GCATTCTTTCCTCCAACCCCCGGATCTCCCCTCTCCAAAGGAGCTTGGCGAAGCTGGAGGACACGGGCTGGACACGGAACAGTTTTTCTTCATGCTCATA	1a	L	63.57	32.6169
78076	IWA3806	wsnp_Ex_c41969_48673442	ACGAGACATTTGGGTACCAGGACAGGAGTCAAAGTGGCAAGCCACTACCTGATTCTCAATCATTTCGGCTTAAAGCGGCTTTATCAAAAATAACACAAGA[T/C]TCTGATCAGTGGATTAAACCACAGAACAGTTTGTATCCATCTTCATCACCTTTGTCAATTGGTTCAACTATTGCCCAAATGGATGTGATGCCTACTGCGC	1a	L	63.57	32.6169
78902	IWA4852	wsnp_Ex_c8885_14842394	TTTCTTTTCGACAGAGCAGATGAACTGCTATAGTGCAACGTTGTGGGTTTTTGCTGGGAAGGCCTTAAACTTTGATGTCGTCACAGTTAGGAATGGGCTG[T/C]GACGGCGGCCTTGCAGACCCTGTAAGTTGTTGAAGTCGCGTGAAGGAAAAACCGTGTGATATGCTGCTACACCGTGTTCATTTAGTGACAAGAAGTGCGG	1a	L	63.57	32.6169
81337	IWA8198	wsnp_Ra_rep_c74936_72685894	CTGCGTCTCATAGTTGGTGACAGAATGCTGGTCTCCACAATAATTCGGCTCCAAGATAAGTTGCCTCCGATGGTGAAGCGGGAAGCAGCAAATGCTCCAG[T/C]CAAGGCACGAGGTCGAGTGGACCATGGTGGATTGGGAGGAAGGAACTGGTCGGCTTGTTATCATGAGTTGGAAGGAATGTAGTCTTCTGAGTTTATATGA	1a	L	63.57	32.6169
30269	IWB30269	Excalibur_rep_c107489_168	GAATGGAGAGAGCGCTATCGAATAATCAGGGGAATATGTGAAGGCTTATG[T/C]TACCTTCATGAGAAGCGCATTCTTCATTTGGACCTTAAGCCTGCTAATGT	1a	L	63.57	32.6169
80448	IWA6985	wsnp_Ku_c3844_7053669	AGCAGAGACTAATTCCTTCTAGCAAACTAAACCCCAACAAGTCTAATATTTACACTAAGCTAATGGAGGAACCTCTGAGCATAGACTACTTCAATATCGA[T/C]GAGGAGAAAAAGAATATCGGTCGGGTGAGATAAGGGCAAAAGAGTAGGAAACCTAGGGTTAGCGGCAGCATCAGCAGGGGTCACGGCGGAGGATATTGAG	1a	L	63.57	32.6169
3507	IWB3507	BobWhite_c46349_402	CCATGACGTGGCAGTGCTCCTCGAACTTCTCCAGGAAGCCAGCCACCCAG[T/C]GATCCGCGTTCGCCAGCCACTCTTCGTGGTTTATCCCAGCCGTCTT	1a	L	63.57	32.6169
30530	IWB30530	Excalibur_rep_c111311_58	TGCATTTGCCTTGGGATTTGTCTTGGTACAGGCTGGCCTCCTGGAGGTCC[A/G]TTCCCTGATGGCGGTTGAGTTGGTTGAAGGCTTGTTGTTCCTTCAAAATC	1a	L	63.57	32.6169
31880	IWB31880	GENE-0436_569	AAAAAAAGGTCCARAACAAACAATAATCAGAGGCACTTTCAGAGCA[T/C]CATGTATTCAGCTTCACAGTACCAAGGAGTAACACTGACTGCAAGAGTAG	1a	L	63.57	32.6169
31914	IWB31914	GENE-0486_187	CGATGCAAGAGACAACAGCAGATTAAAAATGATTCATCTAGGAAATGCAC[A/G]TGACGATATTGTACATGATAAGCACACCTCATATCTGTTTTAAGAAACGC	1a	L	63.57	32.6169
3618	IWB3618	BobWhite_c478_1386	ATGGAGATGATGCAGAACCTGGAGAACACCTTGTCATCCACTCCATCAGT[A/G]TCTACCTCCTCCATAGGTAAAGAACTTGATTTTACTCTGAATCAAAGAGC	1a	.	63.96	32.817
6933	IWB6933	BS00022156_51	TTTTTGTCCTTTTTGTTCAAATTTCAGGTTGTGAAAGCAATTGAGAAGGC[A/C]ATACCCATTCCGCGAGGGCTATCTGTTGCTGAGAATCACCCCGCAAGGGA	1a	L	63.96	32.817
7828	IWB7828	BS00031200_51	CTGCTGCAAGCTAGGTTTCCTGTGCTGCAGTTCAGCAAGGTGGCTACATC[T/C]TTTCCAGGAAGCATTGATCGTCCACAAATATCACAAACTTTCTCAGCAGC	1a	L	63.96	32.817
11916	IWB11916	BS00095100_51	TGATTTCACAAATGACAAAGATAATCTTAAAGGCAAGACTCTGTCTGCGG[T/C]TTTGATGTCAGGCGCAAAGTTTGATGGTGCTGACTTGACAGAAGTTGTCA	1a	L	63.96	32.817
14066	IWB14066	CAP7_c3885_73	TCAAAAACTGAAAAACCAGACGGGCATGATTACATTACACTATCCATTTT[T/C]AACGACCAAGAAAATTCAGAGCGACATGGTTCAAGCAGAGCAATGGTGGC	1a	L	63.96	32.817
28853	IWB28853	Excalibur_c7761_535	TAGCGCAAGTGAGATCTTCCAGCATGCGCCGACGGACAAGCCGGCATTCA[T/C]GCTGGCCCATATCAAGGAGGCAATCCCACCTCACTGCTTCCAGTGCTCGT	1a	L	63.96	32.817
31862	IWB31862	GENE-0405_237	TAAAATACTTGTGTTATTCACCACACCGAGTTGTTGCAGTTGCTCCCAAA[T/C]ACTGTCAATTTTCAGATCTACCTTTGTGTTATCATGCTACAATATGAACA	1a	L	63.96	32.817
31897	IWB31897	GENE-0458_254	TTCACTTGTGTTTGAGTTTTCAGTGATGGCTTGCCTAGCCCAGAATTATG[T/C]GTAGTAACTTATTTTTTGCTACAGTTACTGAAATATTACTCATTTTCAAA	1a	L	63.96	32.817
34602	IWB34602	IAAV2709	ACATGACAACCAAAACTAGAAATACATATGACTTATTATATCGGATTATGTATAACTGTAAAATATGTATTGAATACAAGTAGAATAATTGAATGGAGAA[T/C]ACTTTTCCCATGCATGGTTGAATGTTGTGGTGGATTTTTTTTTCNCTATGCATGATTGC	1a	L	63.96	32.817
34735	IWB34735	IAAV3552	GGCGTGGTGGATCAGCCGGTGGACCCAAGCATGTCCAATGTGTGGTGGGTCATGGGTGAAAGTTGTGTGATCGCTGTCTTCCGTGACTTCTCCAGTGACT[A/G]CTTCACCATGCTGATTCGTCTATAGTAGTTGCCGCTTGGCCAAATCTGAACGAGCATTGTTGGATCCCATGTTGGATAATTTTGTACCCAACAATTAGAT	1a	L	63.96	32.817
34951	IWB34951	IAAV4916	GAACTGATGGGGGCTGTGACATTGTTCTCGAGCTGGAAAAGAGTGGAGAGCTGAAGTCCACTCTCTCGGAGTAGCGGATATTCTGGCGCTATATTGTCGT[T/C]GTCTTATGGTGTTTCTGAGCATCTGTCCTATATCGTATTGCTCTATTGATGGCATTGTTATGCCAATGTATTTCGTAGATCCATCTTTTAAACTTGGATA	1a	L	63.96	32.817
35639	IWB35639	IACX10924	CCTTCATGCAGTGCAGTAAGGATTCAATCGATGTTGATCACA[T/C]CCAAACTGCTAGGCTATGCCAACAATGCCTCGTGAATGAGTTTGTTTGCCAGATCCTTTGATAGCCCCATTACACTGTNNNNNNNNNNNNNNNNNNNNNN	1a	L	63.96	32.817
36322	IWB36322	IACX872	TCTTTGAGACAAACAGCTGAAGCAGAGTCAATTGCCTTCTCCCTGGTAACCGCAGCTTGC[A/G]ATGGAGAGTAGGAAACCCATTCATTATTAGCACGAACTGCATCCAAACGAATTATCCGTT	1a	L	63.96	32.817
37545	IWB37545	JD_c49839_558	GTCCTTTCTCTATATGCTAGTGGGCGTACCACTGGTATTGTCTTGGATTC[T/C]GGAGATGGTGTCAGTCACACAGTCCCAATCTATGAGGGTTATGCCCTTCC	1a	L	63.96	32.817
39261	IWB39261	Ku_c3569_595	ATTGCCGCATCATGCTAGGAACCGACAAGAGAGCCATTGTAACAATCAAC[T/C]GGTCTGAGTTCCGTTGCCTTGCAAAAATCCATGGAGACATCTCTGCCTTT	1a	L	63.96	32.817
43578	IWB43578	Kukri_c28532_103	GGACCAAGAGATGCTTCCACTACCTCAGGGAGCACAGTGTAAGTGCCGTC[A/G]ATGAAGTGCAGCCTTATAATTATGTTGCTAGTACCAACCTGAGAAACAGG	1a	L	63.96	32.817
46887	IWB46887	Kukri_c609_328	AGGCTGCCGACCTCACCTACTGGGAGAGCGCAGCCCGGATGATTGCCGAC[A/G]TGTCCAACTCCGACAAGATCGATGTTGATGAGTCCACTGTCCCTGTCAAG	1a	L	63.96	32.817
50790	IWB50790	Ra_c10580_1629	ATATGCTTCTTTAATTATTTTTGCAGCCTCTTCGAAAGGTGATTGGACTT[T/C]TTTTGGCGGGGACCCTTTTTCAGAATATACAGCAGCTTGCCCAAGAGCCA	1a	L	63.96	32.817
56599	IWB56599	RAC875_c31364_576	AACCAAGATCTCTGAAGATCTAGTTGAGTATCCACCATCTGCGGTCCAAA[T/C]GAAGATGTCTGAAGATCTCAAGAGTATTTTTAGTGTTCCTAATCCAACAA	1a	L	63.96	32.817
57739	IWB57739	RAC875_c41581_176	TAAATGATTTTGGGGTCTCCACCAGATATGCATGATACAATCATCAGTCG[A/G]GGGCTTAGGGCATCTTGAATAAACTACAAGGACCATTTATCTGGCGCACC	1a	L	63.96	32.817
58198	IWB58198	RAC875_c45984_286	GGTTCACAAATTTACCAGATCTAAACGGTGAAACCCCCACCTACCGCACC[A/G]CCCACGATAAATTCGCACCAAAACCACGAACAACCGCACCACAGCGCCAA	1a	L	63.96	32.817
58586	IWB58586	RAC875_c49760_107	CACATTTTATTTCCCTCCTTGTTGCAGCTATGGCGGGCAGAGGTACAAAT[A/G]CAACGGTGTCGCCCCACTATCTGCACAGCAGAATGTAACTCTACCACTCA	1a	L	63.96	32.817
59537	IWB59537	RAC875_c60610_118	TCCATTGGATGCCCTTGCAAGAAGGATTGCTGCGGTGGTTCAGCGTCATT[A/G]CCCCTCCTGCATCAACAATCTGGTGATCCATATGCAAAGGTTCAGAAGAG	1a	L	63.96	32.817
59957	IWB59957	RAC875_c65515_283	CTTCCTCCTCCCCCTCCACCACTGCAGCCTTCTATGACAGAGAAACTTCA[T/C]TTGGCTGATTTGTCTAGTGATGAGTCTGAGATGGAGTCTTCTGATGAAGA	1a	L	63.96	32.817
61126	IWB61126	RAC875_c95396_73	CAGGCAAAGGCAACGGCGGCTCTCTCCTTACCCTTATCTTCTCCTACCTG[A/C]TGTTCTTCCTCCTCCCTCCTTCCCCAAATCCATGTATCTGAACTCGAATC	1a	L	63.96	32.817
65334	IWB65334	TA001042-0912	TCCCTTGCGGGGTGATTCTCAGCAACAGATAGCCCTCGCGGAATGGGTAT[T/G]GC	1a	S	63.96	32.817
71415	IWB71415	Tdurum_contig43360_1381	TATGTTTAATACCCAATACTAACTTAACAAAAAAGAACATTTTCTTTTGA[A/C]TGGTATTTGAATCTATGTGGAGGATAGCAGAAAAACATTTTGCACTTGTT	1a	L	63.96	32.817
71416	IWB71416	Tdurum_contig43360_1592	ATGTTTTTGTCCTTTTTGTTCAAATTTCAGGTTGTGAAAGCAATTGAGAA[A/G]GCAATACCCATTCCGCGAGGGCTATCTGTTGCTGAGAATCACCCCGCAAG	1a	.	63.96	32.817
72412	IWB72412	Tdurum_contig54929_517	GATCTGGAAGAAGTCCCCGACTCGTTTGGACAACGAATCCAACCCGAGCC[A/G]AAGCCCCTCGGCGCTTTTTGACATGCTGGAGATACAGTCCAGCAGCTCTT	1a	L	63.96	32.817
73513	IWB73513	Tdurum_contig81558_272	AAAAAATACTGGGATTGGAATGTAGCGACATTCTGGGAGCAGTATAAGTA[A/G]ATATACAGACGGACAAGTATCTCCTGGTCTCAGCTTTGGGTCTTCTCTAC	1a	L	63.96	32.817
76701	IWA1991	wsnp_Ex_c15188_23387754	ATATTAAGCTTCAGACCAAGACCAAGACCATTGCTGTGCCTCTCACCTAATGAACCACTTGATGCCCTGTTGCTTGAAGTAGACTGGGAACAATCAAGTG[T/C]CATTTGTGATAGGCCAACATCACTAGTAGAAGATATACTAATATGAGAAGCATCTAATTTGGAAGATGAGCAATTTTGGCATTTTTGGTTCAGCGAAAGC	1a	L	63.96	32.817
77044	IWA2438	wsnp_Ex_c1959_3692097	GAAGCAGTGGTTGGTTCTAGTGACAGTGTAATGGGGCTATCAAAGGATCTGGCAAACAAACTCATTCACGAGGCATTGTTGGCATAGCCTAGCAGTTTGG[A/G]TGTGATCGCCATCGATCGAATCCTTACTGCACTGCATGAAGGTAATGCGATGGCGAAAACCTGTCGAAACATGGTGATTGTTATCGTTTGAATTATATGA	1a	L	63.96	32.817
77203	IWA2651	wsnp_Ex_c2178_4086161	ACTGTTTCGATAAGGTCATCCAAATATCGGGCTGAAGAGTTATAGATGACGGTGCGCCAGATAAATGSTCCTTGTAGTTTATTCAAGATGCCCTAAGCCC[T/C]CGACTGATGATTGTATCATGCATATCTGGTGGAGACCCCAAAATCATTTATGCCAAGCAAGCGGTGTTGATACTCATTTATACCAAGCGAGCGAGCTGGT	1a	L	63.96	32.817
80840	IWA7505	wsnp_Ku_rep_c71909_71634013	TTAGTGGTCAAACATTTGATTGCCAAAGGATGCAAGAAGGTTGTTGTGGTGAACCGTTCTGTGGAAAGGGTGGATGCCATTCGCGAAGAGATGAAAGATA[T/C]TGAGATTGTGTACAGGCCACTTACAGAGATGTATGAAGCAGCTGCTGAAGCTGATGTCGTGTTCACAAGCACCGCATCTGAATCCTTATTATTCACGAAG	1a	L	63.96	32.817
81456	IWA8394	wsnp_RFL_Contig2808_2585736	CACGTTGTGGCTTTAGTTCGAAAGTGGTGAATGCCTTGAAAGGAGCAGGG[A/G]TAAGCTTTGGGTCCTTTGACATTCTATCTGATGAGGAAGTTAGACAAGGT	1a	L	63.96	32.817
6128	IWB6128	BS00009866_51	CGCCACGGAGCACAAGCCGAGGGAGGTGAGCTCGGAGGAGGTAAAAGAGA[A/G]GGAAGCCACAGCCGACGCAGTCAGCGCCGAGAGCTAGAGCAATCCCATAC	1a	L	63.96	32.817
11427	IWB11427	BS00085851_51	GGCACCTGAGCACAAGCCAAGGGAGGTGAGCTCGGAGGAGGTAAAAGAGA[A/G]GGAAGCCACAGCCGATGCAGTCAGCGCCGAGAGCTAGAGCAATCCCATAC	1a	L	63.96	32.817
36287	IWB36287	IACX8300	AGATTACATACTGAATGACACAGATTTATTGTCACCACAAGGGGGTATGGGATTGCTCTAGCTCTCGGCGCTGACTGCATCGGCTGTGGCTTCC[T/C]TCTCTTTTACCTCCTCCGAGCTCACCTCCCTCGGCTTGTGCTCTGTGGCAGGTGCCTTCTCGGTCTCTGCCTCGGCGGTGACTGTTTCATTTGTTCCTGG	1a	L	63.96	32.817
7637	IWB7637	BS00026777_51	TCCAGCATCCAAACCAATAAGACTAAAATAATCTAAGAGTACTATCACTA[T/C]AGAGCAACAATTTCTGAACTTGTTGTCATTCAAAAGTAATAATTGATGGA	1a	L	63.96	32.817
8520	IWB8520	BS00048892_51	TTGGGCAGAGCCCAATGAGCATGAGGCATGTACGGCGTGCTGTGCTGGGG[A/C]TCGGTGTCAGATCCGTGGCGAAAATCTCGACTGCCCGAAACTAGATCTAG	1a	L	63.96	32.817
9345	IWB9345	BS00064679_51	CAGGATATCATTAGGTACATCCAATATGGATGAGGGCACTAATGGGGATG[T/C]CAATTGAATCAGCCTGCACATGTAATCATCTGTAGATAAGGCACCAACTT	1a	L	63.96	32.817
10619	IWB10619	BS00072686_51	GTTCATTTAGTGATGGAGTGACCAGCGGACCATGACCTGATGACCAAGCA[A/G]TACAGTAGCAACTTTGTGTCGAAGGTACATCAATTACATGAGCGGCTGGA	1a	L	63.96	32.817
12162	IWB12162	BS00101116_51	CCGCCGCCGCCGGCGGCGTGCTAGGCAGCGCCACGCCGCCTATGCTACTA[A/C]TACGTAACGTACTACCACGTACGAGCTCCTACCATGGCTACTGGTACGAC	1a	L	63.96	32.817
30482	IWB30482	Excalibur_rep_c110450_286	GGACCAGGAGAGAGACCGTGGGCGTGACCGGCGTGATAGGGATAGGCACA[A/G]GGATCATGGCCGGGATAGAGACCAGGATAGAGACAGGAAACGTGAGCGCT	1a	L	63.96	32.817
31980	IWB31980	GENE-0572_334	TTATAGCTTGGTATGTCAAGTAGGTACCTCTAAATCGCACTACATTACAC[T/C]GTTGGGTTGGTATAGAATGCATGGTGTTGTCTACTTTGCTTTGTGTGGCT	1a	L	63.96	32.817
35992	IWB35992	IACX542	CAGAAGCAGAAGCCACACAAAGCAAAGTAGACAACACCATGCATTCTATACCAACCCAAC[A/G]GTGTAATGTAGTGCGATTTAGAGGTACCTRCTTGACATACCAAGCTATAACTTCAACATT	1a	L	63.96	32.817
75582	IWA356	wsnp_BE585780A_Ta_2_1	ACTGAATACATGTAATTCAAACTTCTGAACAACACTTTAGGAAGTTGCAAGCGAAAAAAA[A/G]AGTATTAATAGCCAGTCATCCATGTGCAAATCAAGGGTCAAATGATACGGATGAATTAGC	1a	L	63.96	32.817
71393	IWB71393	Tdurum_contig43093_1179	TGCAGGTGGACACGTACATGCAGGAGCACGAGAGGATGCAGCGGGTGACA[T/C]GGGAGGAGTACCAACAACAACAACTTCGCCGACAGGGGCCTACCGCTCAA	1a	L	64.39	33.0377
78463	IWA4301	wsnp_Ex_c5634_9906981	TGTGACAGTCTTTACCTGCAGCGTCTTTGTGGCTGCACTGTCAGGCAGTCCCAATCCATTGGTGGAGTTGCATGTCCCTCAGAAATTTGGTTGGGCACAG[A/G]CCTTCAATGAGCTTCATGCTACCATCAGTGGGGAAGTCAAAAGGCAATTATCCAGGGGAAGTGTTTCAGCTGTAAAAGAGCTGGAAGAAGTCGAAGCATG	1a	L	65.19	33.4481
78464	IWA4302	wsnp_Ex_c5634_9907829	CCCTGCTCAGCCTCACCGGAACTAAGCTAGGGCACCACATTTCAGCGGCGATGTGCATAATCTTGGGCTGCCGGTTGTGTTGTGTGGGGTTGTATGTGTC[A/G]TAGGTTTGATAGTCCTTGTGTTCTTCGTTTTTTTGACGAGTAGAAGTAGTAGACAAATACCGAGTCATATTAGCGTGCAGTATCAGTGGAATGTACAATG	1a	L	65.19	33.4481
31665	IWB31665	GENE-0099_460	TTGACATTCTTTCAGATGATGAGGTTAGGCAAGGTCTAAAGGTTCTATCA[A/G]ACTGGCCTAGTTACCCTCAGGTGTACATCAAGGGTGAACTGGTTG	1a	L	65.59	33.6534
51524	IWB51524	Ra_c2322_732	AAATCGTAGTCATCATCCTCAACCTCCTCCGTCATATGAAAGGTGCGGGC[A/C]GCGTCGTCCAACTTCTCGTTCATGCCATCGTTCAAGGAATCAAAACCGTC	1a	L	65.59	33.6534
1868	IWB1868	BobWhite_c2506_332	GACGCAGATAGCTGCCCCTGAGCAGAGAACGACGAGTGCGCCCATAGATC[A/G]CGAGCGGTGACGGACGCGGACCCCGGAAGCCCGACGTTTGACCAGTGTGC	1a	L	65.93	33.8278
6026	IWB6026	BS00008865_51	ACAGCGACGAGGACTTTGTGGACCCAGACAGCGCGTGGAAGAAACAGAAG[A/G]AGGAGAAGCTAAAGAAACGGAGCAAGTACAAACCGTCGAACAAGGCATCC	1a	L	65.93	33.8278
42710	IWB42710	Kukri_c2286_85	ATCTTGGAAAGAAACTAAGAAAAAACGGTGCGACTGTTGCCATTGTTTCT[T/C]CGGCAATAGGACATCAATCCTAGCAGCAGTCATTGGTAAAATATGGCTTG	1a	L	65.93	33.8278
36259	IWB36259	IACX7921	CCGTTGTAAAAAGAATTAGGTTAGCCTGTAGTAGCCTCAATGGTCGTGTAACATACAGAAGTAATGCTGAGTTACACCCTAATCCCTCAAACTCCAATGT[A/G]ACCGTTAGCAGCTCATTCTGTAATGACCACCTCTAGGGCCTGATCTTATCATCTGTTACCAGTTGCCAGACTAATGTAGTAGAGCTAGCTAGATATTGTA	1a	L	66.11	33.9202
64862	IWB64862	RFL_Contig5001_386	ACAACCTCGTGCGGTCGGCGGACGGCCGGAGCGTCACGCTCAAGCTGGAC[A/C]GATACACCGGGTCTGGGTTCATATCCAAGTCGGCCTACCGCCATGGCTTC	1a	L	66.81	34.2793
76617	IWA1882	wsnp_Ex_c1427_2736441	ACCAAAATATTGGTAGGGTAAGTTTAGCTGCCATAACATACATACATACCCTGATACTTGAAGATCTCCCTGTTGTGCACTTGGTTCTTCGGCTGAATAA[A/G]CAAGCATCTTGAGGAAGGAAACATTCGAGCTGGGCTGCATCCGCCGATGCCCGCCGCATGTAAATGGGTGCGCATGGCCTGCTCAAGGACCAGTCTGTAG	1a	L	67.72	34.7462
31927	IWB31927	GENE-0505_148	TTGTAAATGTTCAGGCCACGTTGCTTTGGTTTATGTTTAAGGTATATGTT[T/G]CGAAAGCTTTCCAGTTTCCATCGCATGACATTCCTGGCTTTTTGTACTTA	1a	L	67.9	34.8386
66407	IWB66407	Tdurum_contig10250_272	CCAGAAAGAACGAATACCAGACTCTAGAATGGAACCATTCCACCACTGCA[A/G]CATAATCTTTGATCCAAATTTTCCTAGCAGCCTGTCCTCACACAGTCACA	1a	L	68.23	35.0079
69187	IWB69187	Tdurum_contig25797_564	GGCAAAAGTACACTCTGCTCGAGTTTCTGAAATTATTCTTCTAAACTTTG[A/G]TGTTCTAAAAAATATCTCCTCAAAGTATGCTTTGCAGCACTGTGGATTAA	1a	L	69.28	35.5467
79268	IWA5310	wsnp_Ex_rep_c66846_65240088	CATGCGTCTTGTTTATTTTGGAGCAGTTTGATAAGATCTGCACCAGACCCGGTTTCTCTCAGCTAATCCAGCGCGTCATCCCTGAGCTCCGCAACTTCTT[T/C]GCTAAGGCACTAAGGCCAGGCCACCGGAGTGCGCAACCATGAGCCCTGCCCACATTCGTTGATAACACCGCCGCCATCTGACAGATGCTGCTGGAAATCT	1a	L	70.18	36.0084
65579	IWB65579	TA002594-0782	TTT[T/G]GTTAAACTAGGAACTATGGGTGAATACGGAACTCCAAATATTGACATTGA	1a	L	70.41	36.1264
2937	IWB2937	BobWhite_c37935_124	TGCTTGGATCTTAGAGGGATGCGCAGTTACCAAGTACTGTAAATGCTTCA[T/C]CTGCTATCAGCATAGCATGTAATCTTCAGCTGCTCTTTCTTAGTAGTGTA	1a	L	70.77	36.3112
27914	IWB27914	Excalibur_c59894_97	TTGTAAAAATCGCTGATGCTTTTCGCTAGACCTATTAGCTTTGCCTTATG[A/C]TAGCAGATGATGTAGAGTAGTGTGTCCGTATCCCCATCTTGTAAATTGGC	1a	L	70.77	36.3112
31671	IWB31671	GENE-0106_229	TGAGTAATCAAAATATGCCTTGCATAAAGAAGAGGAGGGRGTATAA[A/G]TTTAGGTGTTCTTTCAATTAAGACTTGATAACTGAAGAAACAGATGTCCA	1a	L	70.77	36.3112
35810	IWB35810	IACX18883	CGTCCAACCAAATCAATGTAGAATGGCACAAGAGCAACTAATTTTGTCAT[A/G]TCAGCCATGTTGTTTGCATCTGGCAGCACAAACTTGAATGAGAGGACTTTCTTGTAAGAGCCTGCCAGTTGATCTGAAAAATGAAGTGAGATGAACCACT	1a	L	70.77	36.3112
78119	IWA3857	wsnp_Ex_c4310_7770452	CCGAGGTAGAGGGTTTTGGCACTATCAAGGACTCTGAGACCCTCTGCATGTTCCTGCTAGAGAAAGCACAGGTCGCGCTTGTCCCTGGAGATGCATTTGG[A/G]GATGACAAGGGCATTCGTATCTCCTACGCTGCTGCACTGTCAACGCTACAATCTGCGATGGAGAAGATAAAAGACGCAATGGCTCTGCTCAAGGCCCCTG	1a	L	70.77	36.3112
81099	IWA7862	wsnp_Ra_c32175_41221223	AGTGGTTCATCTCACTTCATTTTTCAGATCAACTGGCAGGCTCTTACAAGAAAGTCCTCTCATTCAAGTTTGTGCTGCCAGATGCAAACAACATGGCTGA[T/C]ATGACAAAATTAGTTGCTCTTGTGCCATTCTACATTGATTTGGTTGGACGATACAAGCTGAGCTCACATGCACGCTCAAAAACTGATGCTGCTAGGACGA	1a	L	70.77	36.3112
40349	IWB40349	Kukri_c10453_875	TCGTCGAAGACTGCATGCGACACCATGACGAGCTGTTCCACCTGAGGGCC[A/G]TGCTCGCCAGGTCCGACGTCTTCCACCTCATGACCGGCATGTGGGCGACG	1a	L	71.48	36.6754
6545	IWB6545	BS00012283_51	CATGGCGGTGTAGATGGTAAAATATCATATGATGCACGGAACCGTAGGCC[A/G]TTGCCTGTATTGACTGATACTGGGCAGAGCCAGCAGAATATGCTACGCCC	1a	L	71.87	36.8756
7423	IWB7423	BS00023101_51	ATAGATTGCCTGTTGCCTTGTTGGCTACTGTGCTTCGGGGGAGATGGCGT[A/G]TGTTGCCCAGCACCAGCCTTACTGAAAACATTAAATAATCACAGCAATCT	1a	L	71.87	36.8756
10043	IWB10043	BS00067421_51	GGGTAAAACATATTTTCTAATCTTTCCCATGAAAACTTTCCTGGAATTGC[A/C]GAGTGCCAGTAACCGTTGGCTAGTGTTAGTGTAAGCCTGGAGTCCTGACA	1a	L	71.87	36.8756
35655	IWB35655	IACX11070	NNNNNNNNNNNNNNNNNNNNNNNNNNNNNNNNNNNNNNNNNNNNNTGCTTGGGCGTAGCATATTCTGCTGGCTCTGCCCAGTATCAGTCAATACAGGCAA[T/C]GGCCTACGGTTCCGTGCATCATATGATATTTTACCATCTACACCGCCATGTGATTTACAAAAGATAGCATTACATTCACATTGAGGTACATAG	1a	L	71.87	36.8756
36168	IWB36168	IACX662	TCTGAGTAAAACACAGCGTCAATAATTTATNTTCTATTTGGCTGGGCGGTT[T/G]CTCAGGGTTTAAGTTATGGTACAAGTTTTTTACCTCAAGGTGCTTCCAATGTTTTTCCAT	1a	L	71.87	36.8756
57832	IWB57832	RAC875_c42285_977	TTGCGGTACACTGGAGCACAATCAATATGCCGATATCCAGCCTTGACAGC[A/G]GCGTAGATGGCGTCGCCGACAACATCAGGCTCTATCTGCCATGTGCCGAG	1a	L	71.87	36.8756
74613	IWB74613	tplb0036k16_751	TTGATTATTATTTGTGGGATCATTCTTTGTCCATTAACTCTGGCGCTGTC[A/G]GTGCTCTTGGGCTGGCATATCCACCTCATATTACAGAATAAAACTACAAT	1a	L	71.87	36.8756
78371	IWA4179	wsnp_Ex_c534_1058778	GGTGGAATTACTGGCTTGCAAGCCAAGGAAAGGTTCAAGTCTGGGCAGTGTATCTGATGAGAAAGCCAGGCTAGAGGAGCTTAAGAAACAGCGGGAGCTG[T/G]CTGCCGCCACCAAAGAGGAAGAGAAGAAGAAGAGGGAGGAGGCAAAGGCCGCAGCAGCGGCTCGTGTGCAAGCCAAACTTGACGCCAAGAAGGGCAAGGG	1a	L	71.87	36.8756
79658	IWA5839	wsnp_JD_c13903_13781269	CTGATGAGAAAGCCAGGCTAGAGGAGCTTAAGAAACAGCGGGAGCTGKCTGCCGCCACCAAAGAGGAAGAGAAGAAGAAGAGGGAGGAGGCAAAGGCCGC[A/G]GCAGCGGCTCGTGTGCAAGCCAAACTTGACGCCAAGAAGGGCAAGGGAAAAGGAAAGGGCAAATAGATTACTCCCAACTGATGTATTAGTCGTTGCATTT	1a	L	71.87	36.8756
57702	IWB57702	RAC875_c41275_131	TTTTTATTATGTCTTGCATCATTTTTGTTCACAGAGCTTTGTTTTGAGCT[A/G]GTCGGCCTATCAGAAGCTTGTGCACATGTATCAATGCTAGTATGGTTCTG	1a	L	71.87	36.8756
78330	IWA4126	wsnp_Ex_c5216_9235964	CAGWTGGACGTGAATCAACCTTGGTAAAAGAGGCTCAGTCCTTTGGTTCTCTTTGTTATCAGATACCTAAGCTAGAAGATATCGACCTTGTTCGTTCCCC[A/G]GTTTTGTCAAGACATCATGGATCAGAACACGGTGTGGATGGATTTCAATCACCCACTGGCTATGCTACTCCCTCTCCAACTGATGGAAAACAATCCGATC	1a	L	72.04	36.9628
7929	IWB7929	BS00033469_51	CGAAACAGTTGTCAACTTCCACGGCAGAAAACCGAGTCTTCTCACGCAAA[T/G]ACATACCACGGCTCGAGAGTTTACAGTGAATATATGGACGAATCACCTGA	1a	L	72.29	37.0911
78456	IWA4292	wsnp_Ex_c56097_58352130	TGGTCTACTTTGGAACTTCAGTGCCCTCCATATTCAAAGGTCTAACAACTGAAGAAATACAGCAGTGCTTCTGGAAAGGATTTGTCTGTGTGCGGGGATT[T/C]GAGAGGGAAACCGGGGCACCAAGGCCTCTATGCCAACATCTGCACGTCGCAGCAAGCAAAGTGCCCAGATCACGCAACGCGGCAGCAGCTGGGCGGAACT	1a	L	72.29	37.0911
52305	IWB52305	Ra_c58315_265	ATGCTTTGGGGTTTATTTCTGTCTCTTGCTGGTCGCAAAAATCTCCATTC[A/G]GTTCTTTGGAGTAGAAGGAATAATCTTCACCTTTAGTCAACTCATAAGCA	1a	L	72.29	37.0911
78455	IWA4291	wsnp_Ex_c56097_58351893	CTCCGATGGAAGATGGATTTTGTAATAATGAGAAGTGTCAGTATTGTGTGCTTGAGCGGGAAAACCAATCTAGATATGTCAGAGCCACCATTCTGGTTCC[T/G]TGTCGAACAGCTACGAAGGGTAGTTTCCCACTGAACGGCACTTATTTTCAAGTTAATGAGGTATTTGCAGACCACAAATCTAGCTACGATCCGATATACG	1a	L	72.37	37.1321
2336	IWB2336	BobWhite_c30109_240	GTCAGCTCTCGTCACAGAAAACGCCGCAGGAAACAATCTGAATCAAGGCA[A/C]GGATCGGCGTGATGTCTTTCCTGAGGCTGTTACCTCAAAGGTTGCCCCAA	1a	L	72.67	37.286
19751	IWB19751	Ex_c12571_1531	ATCACTGATCTTGATATGCTTGAAATGACATCTGATTTTAAATGTCCTCC[A/G]TTCCCAGAAGATACGACAGCGGTTGTGCCATTAGAGGAGCCTATTGACGT	1a	L	72.67	37.286
21357	IWB21357	Ex_c81067_195	GAGTACTCAGGCACAAGCTTGGATAGTAGCCTCAGTGTGTCCAGATCTTC[A/G]AGAATGTTACTCTGCTTGTTTGTAATAAGCAGCAGATATAGGCCTTCAAT	1a	L	72.67	37.286
24738	IWB24738	Excalibur_c28678_478	CCACGCTCGACCTGCAAGATGTACTGTGGACAAGAACTGCTCTCTGCCGC[A/G]TGAGTAGATTGGAAAGGCAAGGCGCAAGGAGCGATTGGAAAGGCTGCTGC	1a	L	72.67	37.286
25356	IWB25356	Excalibur_c33567_363	CATCCAATGACTGACTTCATTCCCATGACCTGAAAGTCCAAAATTAAAGG[T/C]GCCATTTCCCCATGTGTACAAATCTCCAGAGAGCGTGACTGCGCAAGTAT	1a	L	72.67	37.286
27360	IWB27360	Excalibur_c53069_54	ATTGCGTGATGGAGTCATCAATGGCATCCAGAAGACCAGGGAAGCATATG[A/G]CAATATTCCCATCATGGTGACTGGACATTCCATGGGGAGGGGACCATGGC	1a	L	72.67	37.286
31662	IWB31662	GENE-0092_312	CAAGAATGTTCAGATCGCATAGGCCAGCAGAATCCACCACACATGTGGGC[A/G]AAGAAATTTCTGTACCCATCTATGGATGTACAGATGTATCTTTTGCTTCA	1a	L	72.67	37.286
31901	IWB31901	GENE-0468_115	CCCGCGAGAAGGAACTGCTACAGGTTGCGTCCTTTCCTCATGCTTGATTG[T/C]ANTTGTACTGTCCTAACCACA	1a	L	72.67	37.286
35397	IWB35397	IAAV7862	CATATTTTTTTGCACGATGTACATAGCTTTTAAGGCTAGCAGAACCTTGAGAAAAAGCTTAAAGCAAGGATGCATGTAGATCTGTCAAGCATGCATGTAC[A/G]TGTAGTGTTTAAGGCTACCAGAACCTTCATATGTCCATTTGTTGTATATAGTTATATCTGATGATATTGTATGAAGATTAGTTGCTCTCTATTGGCCAAA	1a	L	72.67	37.286
36063	IWB36063	IACX592	CGTAGTACATTTCATCCATGGAGTCCTTCCTGCCCCTCCCATGGACCACTGGTTCCAGAT[A/C]CTATGCGAAACACGAACCACGCGTTAATGGCCGTAGCAGAGCAATGGCAATGCAAAGAAG	1a	L	72.67	37.286
42386	IWB42386	Kukri_c20865_755	CACCTTCTGCCGAGGACGACAACGACGAAGGCACCATGGACCACCGCTTC[A/G]CTAGCATCACCGCCTGCTGCGGCTGCTGCTCCCCTCATCCCCAGCGGCGC	1a	L	72.67	37.286
47955	IWB47955	Kukri_c8332_120	CATTTCTCAATAAAACTGATTGGAGGTAAGCAATACAAGGCAGCAGAGGA[A/G]TGGGCAGCTTTCATGGGGAAAGAAATGATAATTTTGATAATTCAAAAGTA	1a	L	72.67	37.286
47987	IWB47987	Kukri_c8397_524	AAAGTGATCAGAGCATCAGTTTATGTTCTAGTGCTTATGATATCTGAAGA[T/C]AGGAATGTAATGAGAGACATCAAGAGGAAAGACTTCTATTTATCCAATTT	1a	L	72.67	37.286
50590	IWB50590	Kukri_s100897_109	TTCATTTTGCTCGACCATTACTGCTTTTCCCAACATATTAATCACGTACT[T/C]ATTTACCCGGCCATACACTTGCATGCAAGAACCCTATGTTCAACCAATGT	1a	.	72.67	37.286
53606	IWB53606	RAC875_c12847_2362	TATCCTGGCACAGCTTCTACTTTGCTCTGAAAGGAAAATTTAGGAGTACA[T/C]GCATCACTTGCGTTGACATTTCCAGCTGAAGGTCCTTCCTTGTTGATGTT	1a	L	72.67	37.286
56146	IWB56146	RAC875_c27993_1690	TGTGTCTGGCAAAATTGTGATTTGCCATAACACAGGACCAATGAATGACA[T/C]AGGGTCAGCAATCAACCAGTCTGACATCAGTGGCATCATGAGTGCCGGGG	1a	L	72.67	37.286
58692	IWB58692	RAC875_c5081_756	TCAGTGGAACCTGGCACCTGGGGACACTTCAGGTCGGTCTTTCTCGTGCG[T/C]GGAGGATCGCTCAGGGCCAATCGATCAAGCTACGGTTCTCTGCCCCTTTC	1a	L	72.67	37.286
60195	IWB60195	RAC875_c68568_78	AAGTGGAGAAGAGGGTCCCTCCAGGCTCCATACATGAATGGTGTATGTCG[A/C]ATGTCTCGGGTAAACTTTTGCTTTTCCTTCATTTCTTCATCTTCAGTTGA	1a	.	72.67	37.286
62367	IWB62367	RAC875_rep_c116534_296	AGCTGTACAAAAAGAATCAACATCATCGTCCAGCATACATCATATATTCA[T/G]AGGTAGCAAGGGGGTCACGTGATATACAAAGGATGGTTTCTCATCATGAG	1a	.	72.67	37.286
64359	IWB64359	RFL_Contig345_777	GCAGAATCAGCGGGTGATTCTTCCCCGGTTGCTCTTTCTGCTTTCTCGGC[A/G]TTTCTCCTTGGTGCCATCTCAAAAAGTGTTGCAACAATCTTGACTTACCC	1a	L	72.67	37.286
68753	IWB68753	Tdurum_contig18709_773	TCTGTCTGACTCTGTTCAGTGTTGTTTGTGATGTGTAGATGGATTGGCTG[T/C]AATGTTCAAAATTGGTTTTAACTTGATCAAGTTACACTCCTCTCTTTTTG	1a	L	72.67	37.286
69155	IWB69155	Tdurum_contig25641_409	TAAACTCATTTTATGCACATAGTTGCGGCGATTCGACTCAAGTAACACAG[A/G]ACAAACGGTAGAACGATAGAACCAAACACACATCCTATTTCATCAACAGG	1a	L	72.67	37.286
71226	IWB71226	Tdurum_contig42515_1245	TTGAAAGAACTTCTAACATGACTAAAATCATACTACATAATTACTGCACA[A/G]TTCTCAGACTGAACTCTCTTTACATTTGACAGACTAGTTATTGCTAATAT	1a	L	72.67	37.286
19752	IWB19752	Ex_c12584_2014	GTCGTTCGTTTGTGTGAAGCACTGAAAGAAAAGGTATTGATCTTTAGTCA[A/G]TTTATTCAGCCATTAGAATTGATAAAAGAACACCTTAGCAAGCTTTTCAA	1a	L	73.06	37.4861
19845	IWB19845	Ex_c14361_506	TCATCCACAGTCACATTCTTGATTCTTGTCTTGGCTCTAACTTGGGTAAA[T/G]ACTGGAATATCATCTTTGAAAATGATGTTAGTCAGAACGAGAATAACTCT	1a	L	73.06	37.4861
20306	IWB20306	Ex_c25689_1603	GGTGTTGCTTTCTGTTTCAGAAGCAAGCTTTTTCTTTGTTCGGTAGCAGA[T/C]GTAGAGAAGGCACAGCCATTTGAAGTGGGTGAAAAGGTTCATGTGTTACC	1a	L	73.06	37.4861
20307	IWB20307	Ex_c25689_1606	GTTGCTTTCTGTTTCAGAAGCAAGCTTTTTCTTTGTTCGGTAGCAGACGT[A/G]GAGAAGGCACAGCCATTTGAAGTGGGTGAAAAGGTTCATGTGTTACCTTC	1a	L	73.06	37.4861
20671	IWB20671	Ex_c4121_1205	GATACAATGAGCCGACACAGACTGTAGATACACTCCAAAAATATCAAAAT[A/G]TTGAATCGTATTATATTCATAGTACATGTAATTCTATACATTGTATTGTA	1a	L	73.06	37.4861
20697	IWB20697	Ex_c42595_2332	CAGTGTTTTGTACCCCATATCACCAAGATTGATTATACCAGCAGCTATTT[T/G]CTTACTGGACTCCATTGCATATCTAGCAACTAAGGTTCCATTGCTAGGAG	1a	L	73.06	37.4861
35117	IWB35117	IAAV5939	NNNNNNNNNNNNNNNNNNNNNNNNNNNNNNNNNNNNNNNNNNNNNNNNNNNNNNNNNNNNNNNNNNNNNNNNNNNNNNNNNNNNNNNNNGGTTGGACACT[A/G]CGAGATTTTCTTGAGAGGCTCCCACGAGAATGGATTTCTGAAGAACTGATGGAGAAACTTGAAGATAAAGGAGTTCATCTCTCTCCAACCATATATNNNN	1a	L	73.06	37.4861
38877	IWB38877	Ku_c23960_333	CCTGGAAGCGCAAGTGATGTATCAACCAAACGTAGCCACACAGATCCTTC[T/C]GCAGGAGCAGGTAATGTAGCACTTGCTGGTTCCTCATTTGCATTGAAACA	1a	L	73.06	37.4861
52241	IWB52241	Ra_c54249_1031	CAAAGCAACAGTCCCATCCCCAAAATATGGCTGGGAGGATGTGACTCGTA[A/G]CAGTATCGGTGTAGTTCATAGTCTGGAAGAAGATGGTGACATGGGTGTTG	1a	L	73.06	37.4861
60037	IWB60037	RAC875_c6664_63	TACCGAGCGCCAGAGTTACTGTTTGGCACTAAGCAGTATGGATCTGCCGT[T/C]GATGTTTGGGCTGCTGGTTGTATTTTTGCCGAGTTGCTGCTTAGACGACC	1a	L	73.06	37.4861
61373	IWB61373	RAC875_rep_c104557_1245	TTCGGCGCTGATGTTTCGCTAAACGGACAGCTTTGAGGGACCTTACGTAA[T/C]AGCGTCGCGTCTTAGAATGGTTTGAGCTATAGTTCGAGGGGCTGATGCGG	1a	L	73.06	37.4861
71397	IWB71397	Tdurum_contig43203_318	TCAAGTGTGAATCTGTACTATAACCGACCACCAAAACTCTTGCAAAAACC[A/G]ATGCCCGCGTCGAGGCTCTTCTCAGTGAAGTCTTAGCTATCCTTCCTTCC	1a	L	73.06	37.4861
72053	IWB72053	Tdurum_contig50221_210	CAAAAGTTACACATCGTTGGTGCCTTGAGCGATGAACCGTTACAATGCCA[A/G]TGTAACTCTGCACTTCCCTAATTTATAACTTGGTATTACAGAAGAAATAC	1a	L	73.06	37.4861
73807	IWB73807	Tdurum_contig92564_326	TGCACATGCTGCGTTCTGTGTTGATATGGATGAGAAAATTCCGTGCCTAC[A/G]ACATTATTTGTGTCTGACCCTGTCCGAGGATCCTGTGGCATGCTCTGATT	1a	L	73.06	37.4861
74073	IWB74073	Tdurum_contig99671_174	CCATGTGGCATGCACTTTTCGGTTTTACTTTAGCGCAATTGCCATGTATG[T/C]AAGGGATACAATTAGGCTGAATATTGCAATTGTAGTTTTTTTCTGAACTT	1a	L	73.06	37.4861
77285	IWA2768	wsnp_Ex_c22963_32183009	AGTATAAAGAAAGCATGGGCGAAGATAAGATTGTATTCTGTGGCAGCGAACTGTTCTACGTGCCCCGACAGTTTGTTGAGGACTTTGGTGATCTTGTGGG[T/C]CTCGTTGGCAATTTGGATCTGCATCATAAGATTGCGGTCCCCATGTTCTTCTTGGCGATGGACTCGCCTCAAAATTTTGATTCGGAAGCTCTGGCCGGAA	1a	L	73.06	37.4861
20695	IWB20695	Ex_c4242_1442	TGGTTTGAGCTATAGTTCGAGGGGCTGATGCGGATGCATAAGAGACTGAC[A/G]GTGTCATGCTATATGTTCGGTCGGTAACTGGAGGCAGTACGGTCACGGTT	1a	L	73.06	37.4861
35842	IWB35842	IACX219	ATATGATGAATTCTGCTTCTTTGATATTGGGGGATCATGTTCGTTGCTCAACATGCTATA[T/G]GAGTCAAAGAAGCAACAGCCGCAACATGACGATAGAAATTAGAAGAGCTTTAAAGAAAGA	1a	L	73.06	37.4861
37712	IWB37712	JD_c63991_766	ACCATTGAGAAATAAAAGCATGAATTCTCCTGTACCCTGTTTGTAGTATT[T/C]CTTGTGAGAATGTTGTTTCTGTTTCGTACATGAACTGTTGGGTCTTTGAA	1a	L	73.06	37.4861
42791	IWB42791	Kukri_c23350_433	AAGCAGTATGGATCTGCCGTTGATGTTTGGGCTGCTGGTTGTATTTTTGC[T/C]GAGTTGCTGCTTAGACGACCATTTCTCCAGGGTTCTAGTGACATTGATCA	1a	L	73.06	37.4861
48704	IWB48704	Kukri_rep_c101946_496	TTCCCTCACTGGAAAAGATGGGCTGAGATGAACACAAGGTTCTCCATTGA[T/C]GTGCGCAATTTTTTGAAGGGAGAAGCTCTTATTGGTGCTCTTGCTACGCG	1a	L	73.06	37.4861
64970	IWB64970	RFL_Contig530_2305	TGAATCCAATCTGATCCTAAGTTGAGCAGGGAGGGCCAGGGGCACGCAGG[T/C]GGCAGGGGAGCGGATGGCAGCGGTGCAAGGGCTAATCCCACGCACACGCT	1a	L	73.06	37.4861
76159	IWA1307	wsnp_Ex_c10257_16825240	GATCATCTTGAGAGCGCCATGGAATGTTCTGAATAAATTTGTTTGTTTTTCCATGTAGTAGCTCTGAGCATCTGATTCGTACTTGGAATGTAATGGAATG[A/G]AGTGGAATAGGTGTTGTCCAGAAGTAGTTCTGGTGATGTGATTGTGGTCTGGTAGACTGGTACCATACGTGTAAAATATCACTTTTGTTCTATTCTTTCT	1a	L	73.06	37.4861
76623	IWA1888	wsnp_Ex_c14361_22341570	GCAAAAGTAAAGGCATTGAAGAAATTTGTAAGATTATATATTCATCTTCAAGCATGGAGGAAGGCTTGGCATGAAGGATGCCACTTATAAGGTGCAAGGC[A/G]GGAGGGCTTAACTACTTAACTAGCGAGGTTTATTTATTTACTATGCATGTTGTTTCAGATGATTTTGCTAGATGGTATATAATTTTACTATCTTAATGTA	1a	L	73.06	37.4861
65878	IWB65878	TA004725-0348	[A/C]ATCTGTGCTACAAGGGTTGGGGTGGACTTGATAGGCCACTTGACAATGCA	1a	L	73.32	37.6195
11190	IWB11190	BS00081455_51	TATCAAGGGAGAAGGATAGAGTATGCTGGCAAGCAAGGAGTCGGCGCGGT[T/G]TCTCGGCAACTGTACACCTCGCTAACAAGCCTCCAGATGGGCCAGGTGGA	1a	L	75.33	38.6508
47404	IWB47404	Kukri_c67601_267	AAAGGAGAAAGGTTATACTGATGTTCTCTACTTGGATGCTGTTGAGAAAA[A/G]GTATCTTGAAGAAGTATCTTCATGTAATATTTTTGTTGTGAAGGGCAATG	1a	L	75.33	38.6508
76931	IWA2287	wsnp_Ex_c18169_26977013	AGGCAAACATTGTTGGTTAGTTCAGTTGCACGGTCCAGCCCATGGGGTCCTCCACCTGGCCCATCTGGAGGCTTGTTAGCGAGGTGTACAGTTGCCGAGA[A/C]ACCGCGCCGACTCCTTGCTTGCCAGCATACTCTATCCTTTTCCCTTGATATGTAATGCTACCTACGGGAGACACTACGACGGCGGTCCCTGTGCAGAACA	1a	L	75.33	38.6508
79079	IWA5083	wsnp_Ex_rep_c103087_88123733	GTAAAACTTCTAGCACGAGGGTTGCTCCACTTCCTTTTCTCCTCTCTTCACTTCTTCAGTCTCGAGCTCCGCTGAAGTTGCCCGAGGAGCAGTTTGGCGA[T/C]GATGATGATCTTGAAGATGATTTGGCAGATGATTGTGATTCAGATGATGGTTCAGACTATGATGACCTGCCTCCTTTTAAGCGCCTCACTAAGGCTCAAC	1a	L	75.33	38.6508
31640	IWB31640	GENE-0053_224	CTAGATTGTCTGTGGCAATGTGTTGGTCGTGTCAAAATGTTCTGATGGGA[A/C]TCTCGTGGCTTGGCAGGCAGACATCAGAGTTTGCTGATTTGGATTGGGAG	1a	L	75.33	38.6508
79080	IWA5084	wsnp_Ex_rep_c103087_88124573	AAGACAGACTGATAGTGAACAAGCAGCTGAGGCTTCTAGTAAGTGGTGGGACTATGAGCGGGAAAGGAGACGCTGCGTACGGCGGACGTCTGGAGGCTAC[A/G]TTGAGAGACAAAGACTACCCGATTGGGCGCATGCTTTCTACCCTCGCTATCTCCGTCGTGGACTGGCACGGGGATCTCGCCGTCGGGTGCAATGCCCAGT	1a	L	75.33	38.6508
60860	IWB60860	RAC875_c8662_917	CTATCCGCACCCATGATTTGGGCTTTTGATCCTTGTCAGAGTTCATCACC[A/G]TCAGTACTTGTGACAAAGTTCCTATCTTAGCAGTGAAACTTGTGGTGACT	1a	L	75.79	38.8869
5985	IWB5985	BS00004522_51	TAAAAGCTCATATAAGAAGAGCATTGTCATCGTGTTTATGCGTACATGTG[T/G]CCTCACAATGCACGCTGAGAATGCATGTACTATTGTCGGTCGTGGTCGTT	1a	L	75.81	38.8971
414	IWB414	BobWhite_c12841_56	AGTGGGATTTGCATGGTTTGTGTTATCTGTGTAAGTAGAGGGCCAGCACC[A/G]TGCATTCCAGAAGGTCGTAATGCTGACAAGGCAGGATCTCGCCCATATAA	1a	L	76.54	39.2717
8273	IWB8273	BS00041358_51	ATCGCAGCTCATGCAGGTGCAGCCGCGTAGCTGTTTCGTACATACGGTCT[A/G]GAGTACGGTTTGCTGAAACAAGAATAAGGCCACGAAGCGTATTATTATAC	1a	L	76.54	39.2717
9465	IWB9465	BS00065146_51	CCGCTCGTTTGTACTAGCGTGGTCTGGAGATCTATCCCGGCTTGGATTAA[A/G]CTGTTTTGTTCGACGCGAAACCCTAACTGATTGTATTGCTTGGAAATGTT	1a	L	76.54	39.2717
10292	IWB10292	BS00068358_51	CTTCCGCCGGGACGGCACGTGGAGCACCGAGTACGGCCACTTCTTCCTCA[A/G]GTGGTACTCCGGGATGCTCCTGGAGCACGGCGACCGCGTGCTGGCCGCTG	1a	L	76.54	39.2717
11893	IWB11893	BS00094681_51	GAAATGCGGGAGGGCATAGTTTGCATGTGCTCTCCCGCCCACTGACTCTG[T/C]GTAGAGTACCATACATGAGATGACACTACCGGTTTGTAAGCAAATCCAAG	1a	L	76.54	39.2717
12529	IWB12529	BS00110415_51	GTGCGCCAACGTTCTCGGCGGACTGCTCGGCCTCAAGATCGGTGTTCCGG[A/C]GCACGACCAATGCTGCCCGCTGCTCCAGGGGTTGGCCGACCTGGACGCCG	1a	L	76.54	39.2717
12595	IWB12595	BS00110766_51	TGTCCGCGATGTGGACCCGGTTGGTGCGGAGGGAGTCCACCTCCGCGACA[A/G]GCCATGTCATCAGCTGTCTGCCGTCGTGCGCCAGCCATACCTCCCTGGGT	1a	L	76.54	39.2717
16658	IWB16658	D_contig35755_111	GGCAATGCCCATTCCCCAAGACACCTCCACTCTTGGTACCTGGTGTCAAAGGAGAAGGTGCGATGCAGATAGCGCCTGCTGCTAGCAGACATGAAGATAGTGTGTCCATC[T/C]GGGTGCATGGGGTAGGAGTTGATCATGTCATCCTTGGTGAATGGCAGTGGTGAGGGCACGCTTGTCCAGCACCAGTCCATGCTTGGATTTGAAGGATGTGGATCCTTGATGCCCACCGCAGACAG	1a	L	76.54	39.2717
25621	IWB25621	Excalibur_c3565_2673	GAGTCATAACCAGTCATGTATGAGATGAAAACCTTCTGCAGATTTAGGTA[T/C]AAAAGCTCTCTTGGCTTATGATCAATCAAAGAGACTCCAACAACTCCCAG	1a	L	76.54	39.2717
30625	IWB30625	Excalibur_rep_c113303_500	TTCCGTTTGGAGCCCACAGATGGGCCGATCAGGATCGAGAACAGGACAAG[T/C]AATGCAACTATTGGTACTCGCCAGTCTGGTTTAGGTGAAGATACTTGGAT	1a	L	76.54	39.2717
35364	IWB35364	IAAV7551	CAGAATTATGTGCTGAACAGAATTTAGAGGTATGGTATCTGGAGGATGAATTAATCAGCCCTTGCCTGTTGGAAGAACTACCGAATCAAGGTGATCAAAT[A/G]GACGATCTGAAAATTCTGTTTGACTGTATCTGCGAAGCTCTAACAGAGATCCAGGAGAGATATTTTAGACTCTCTTCTTGGTTGTCGTTTCTCAAACACG	1a	L	76.54	39.2717
35410	IWB35410	IAAV7929	CATAGATTCTTGATCCCTGTGCATCAATTAATAGAGCTTGTTCATAGATACAGATCTCTGTTGAGATGGTATAGTTGACAAACATTCATATGTGCATGTC[A/G]ATAAAGAAAATATTAATTGATGAATTTTCCTAATACGTTTTCATAGGCAGTTATCCAATATTGTGCTTAGATTACATTTCATATATCTTGTGGAATGAGC	1a	L	76.54	39.2717
35883	IWB35883	IACX293	CGGGGGCCCAGCCGCTGCTCTGTGATACGAGACGGGAATGGGCTGGCCGGTGGCGTATGG[T/C]GGCAGGGCACGCATATGCCGTGCTGCAAAAGGCRGGTGGGTTGGGCCCGAGTAATAAAGC	1a	L	76.54	39.2717
35945	IWB35945	IACX4168	CACCACCCATCGTCGTTCCGCCGCCATACCATGGAGGAGGAGGGCACGGCCACGGCCACG[C/G]CGGGCAGTGCTCCATCAACGTGCTCAACCTGAGGGTGTGCGCCAACGTTCTCAGTGGAC	1a	L	76.54	39.2717
42121	IWB42121	Kukri_c19389_97	ATCTTATTATGTGGTCTGAGTGACAGAAGAAATGGCAAATCCCTCACACA[T/G]GGAACAATTCAAAGGGGGCAAACACTTTAATTCGAATATGAGCATCAAAT	1a	L	76.54	39.2717
46963	IWB46963	Kukri_c61766_907	TACTTCTCCTACTTAGCAGTGAGCCTGACCTAGCAGCCGAAGGATGGCCA[T/G]CGGAATCCATGGATTCACTTCTTACATAGCCCAGCCGATTCCCCTCTAAA	1a	L	76.54	39.2717
49136	IWB49136	Kukri_rep_c106037_96	TTTCTCTTACTAGGTAGACATGGTCATCTTCTGATGCTGAGTACCAGCAA[T/C]CACTGCCAAGAGATACACAGGAGTCCAGATACTCACCATTCACTATCTTG	1a	L	76.54	39.2717
49698	IWB49698	Kukri_rep_c115954_137	ATATGTTAAACCAGTATGCACCACCTCTTCGTCTTCCTCCAAACAGCATG[A/G]TTGAAGATGATAAGGTTGCTGTAATAATGCCCGATCAGGTTACACCATCT	1a	L	76.54	39.2717
53037	IWB53037	RAC875_c10400_791	TCCCTTCCTGAGGATCTTGTCTTGCATGAAAATCTGTCTGAACTTGCTGA[T/C]ATTTTAAGTGAAGATGACACTACTCTGTCAACTTCAATCTCTTTTATCTC	1a	L	76.54	39.2717
53107	IWB53107	RAC875_c105730_397	GCGAACATTGCTGTAAGCAATGTAACTTCGAATGGTATTCAAGTCTACCC[A/G]CATGTCTATATACGGGTAACTGACCAAACATGGAGGTTGAATATTCATGA	1a	L	76.54	39.2717
53598	IWB53598	RAC875_c12808_182	ATGCGTGCCAAGCTCCCCCATATGATCAGAGCCGTGCGTCAAGCAGGGCT[T/G]ATTGTCACCTGGGTCTGCGATCCCATGCACGGGAACACCATCAGCGCACC	1a	L	76.54	39.2717
55677	IWB55677	RAC875_c24560_604	TTGGTAAATGTAGCATCCCCATGGGTAAGCATCTGAGGAAGCCCATACTA[T/C]CTGATCCTCAAACACTGCATCCTCCGCAAATCTCTCATTCACGCAAAAGG	1a	L	76.54	39.2717
57290	IWB57290	RAC875_c3751_96	GTGGAGATATGGGAGTTTGTGTTAGAGGAACTTATCGATGAGGCTGTTTT[T/C]GATTTGTGGATTTGAAGCTCTGATCAGGTCCCCTGTCGGTGGTGCTTTGT	1a	L	76.54	39.2717
65452	IWB65452	TA001772-0625	TGG[T/C]CTTGCCAATCTGGTGACGGCTATGATCGTTATGTACATTAGCAGCTCCAT	1a	L	76.54	39.2717
66135	IWB66135	TA016013-1040	TCA[A/G]GATCCAGCTTCGTAGGCGCTCACCTGTTTCGGCGCCCACCCTGATGGACT	1a	L	76.54	39.2717
72418	IWB72418	Tdurum_contig55009_1153	TCAGAAGCCTAATTCACATATGTTGGACAATATCAGAAACCACCAAAACA[T/G]TAGATTGACAACCAAGTTAGAGCCCAATAAAAATCTTGGAGAAACTAATT	1a	L	76.54	39.2717
75360	IWA42	wsnp_BE403956A_Ta_2_3	TTGCACTGGTACTGCTACGGCGCTGCAGGTGTTGCTGGCTTGCTGCTAATTCTTACCGTG[T/C]GAACTCGATGTCGATGATGCCGGAGTGGCGGAGCCTGTCGTTGAGGCCGGGCTTGGCGAG	1a	L	76.54	39.2717
76140	IWA1279	wsnp_Ex_c10100_16600633	ATGTAACTGGGAGCACCTGAAAGTCAACACTAGGACTAAACATTTTGTGCTTATAGCAGTTATGATGATTTTGCTTTCTTTTGTGTGGGTTCTGAGCATC[A/G]TGTTGGCCATAATAAAGGTGCGCAATCTTGATGATGGCGCTGTACTATGGTTGGGGTGCTCGGTTGCGCCTCCGGGCGTTTGGTTACGCTGGTACTTGGC	1a	L	76.54	39.2717
77435	IWA2981	wsnp_Ex_c25628_34888253	GTCTTCCAAAAGAGCAGTCTGAGCAGAAGCCTAAGAAGATCTTGGAGGCGTATCTCCAGCGAGCATCAGATTAATGATCCTATGAGGCGAAGCAGACATG[T/C]CATGCATCAGAGACATCAGGAGCGGTATAATACTCCCTCCATCCCGACACTATGATAGTGTAAAAAATGATCTCACATTTTGGGACGGAGGGAGTATGAT	1a	L	76.54	39.2717
77866	IWA3532	wsnp_Ex_c3565_6520901	TTCAGATTCAGGTGATCCCTCCTGTCTTCTATGGTAATCGGTGAACTTCAATATTGTGACATCGGCAGTCTCAACTATATTGAACTTGACGCCGTGCTCC[A/C]CAAAACTGGTGGAACTTGCAACAGGGTTTTCAAGGTCAACATACTGGAAACTAGTAACATCTCCTTTCTGTATGCTAACATCAACGGCTTTCTGTCCATA	1a	L	76.54	39.2717
77867	IWA3533	wsnp_Ex_c3565_6521098	CATATGGATCATCCCAAGAATATTTTCTGGTCGAAAGTGGTTTCACTTGGATCCAAGTATCTTCACCTAAACCAGACTGGCGAGTACCAATAGTTGCATT[A/G]CTTGTCCTGTTCTCGATCCTGATCGGCCCATCTGTGGGCTCCAAACGGAATACGACCAAGAATCTTGAACCCTCCTCATAACCACGTATCTCAGCTTTCA	1a	L	76.54	39.2717
77996	IWA3695	wsnp_Ex_c3986_7217641	AAATCCCTGTGGGCAGTGATCCTAGGATTGACAATAAAAGTAGGCATGGTAGCCAACCTGCTGATGGATCTGGTGTAACCTCGGCCAAGGATCCTACAAG[T/C]GCGAAAACACCATTAGACAGGTTAAAGCAGCCAATGCCTTACAGAGGGCGGAAGGAATTAATGAGCTTCTTGCAGGAGGCAATGGACAGTCCCAAACAAA	1a	L	76.54	39.2717
78199	IWA3957	wsnp_Ex_c4605_8241260	CTGTGCCGGTGCAGACAAGTCATGATTTGAGCCCCTTGTCTCTTCAACAAAATTAGTTTCTCCAAGATTTTTATTGGGCTCTAACTTGGTTGTCAATCTA[A/C]TGTTTTGGTGGTTTCTGATATTGTCCAACATATGTGAATTAGGCTTCTGAAGCACCTTCAGGAAAAGTTCCTTGTTTGAACCCAGTATCTCCAGTGCATC	1a	L	76.54	39.2717
78676	IWA4576	wsnp_Ex_c6817_11761300	GAGGCTTGAATGAAGTACAATATGCCACCAAGAGAGTACTTAGGTCAAGTAGTATCTCCAAAGTGGAATCTGTCAATTCTACGGAAACTGGTGAATGTGC[T/C]GGAGATACAGTGCAACGCACAACTGGAAGTTCCATTGCATTGTCAGATGGTAAAACTAAGATCAGTGATAATTTGGCGGCTGTCAATGCTAGTAAAACTG	1a	L	76.54	39.2717
79022	IWA5011	wsnp_Ex_rep_c101414_86781128	CGTGTTTGAGAAACGACAACCAAGAAGAGAGTCTAAAATATCTCTCCTGGATCTCTGTTAGAGCTTCGCAGATACAGTCAAACAGAATTTTCAGATCGTC[T/C]ATTTGATCACCTTGATTCGGTAGTTCTTCCAACAGGCAAGGGCTGATTAATTCATCCTCCAGATACCATACCTCTAAATTCTGTTCAGCACATAATTCTG	1a	L	76.54	39.2717
80440	IWA6971	wsnp_Ku_c37925_46678703	TGCGTCAAGCAGGGCTTATTGTCACCTGGGTCTGCGATCCCATGCACGGGAACACCATCAGCGCACCTTGCGGGCTCAAGACAAGATCATTTGATGCAAT[T/C]CGGGCTGAGCTTCGGGCTTTCTTTGATGTACATGAGCAAGAGGGGAGCTACCCCGGAGGGGTTCACCTAGAGATGACAGGGCAGAACGTTACAGAGTGCA	1a	L	76.54	39.2717
80441	IWA6972	wsnp_Ku_c37925_46679146	TAGTTTTGTTGGTAGTATAGGTCTCGTTTGATTTTGGAAATGCCGAGGAAAAATCTCCCTCAAATAATAGGATATAGCTGTTTTGGTGCAGTACTTGTGC[T/C]TGGTTCAATTCCAGTTTCTTTCATTTTCATCGTTTCTTTGGTGCAGTTTGTGTGAGGGTGGAGAGATTACATGAGACCTGACAATAGATTACTCATTCGG	1a	L	76.54	39.2717
81162	IWA7945	wsnp_Ra_c4481_8119609	TTGGGCATATGCCATAGCTGGCATAGTATTAGGAATGTTCATCGTCAATGAGTCCATCAGGGTGGGCGCCGAAACAGGTGAGCGCCTACGAAGCTGGATC[T/C]TGAAATGCATCAAGGAAAATAGTTCAATAGGAAGCAAATGTAACTGGGAGCACCTGAAAGTCAACACTAGGACTAAACATTTTGTGCTTATAGCAGTTAT	1a	L	76.54	39.2717
6779	IWB6779	BS00021878_51	GGAAAACTATGTCGGAGGTAATCGTCAACATATTTGTCAACTTCTGCGAC[T/C]AGGTCTTCTCCCACTGGAGGTGCCCGTATGTCGTGTTTGAGAAACGACAA	1a	L	76.54	39.2717
10918	IWB10918	BS00077199_51	AGGACGATGGCACAAAGGCGCCTCCATCTCCCGATTCTACGGATATGAGG[T/C]TTCCCTCTGGAGCCATGGCCACGAGGAGAGGGGAGGAACACCACACAGGG	1a	L	76.54	39.2717
30251	IWB30251	Excalibur_rep_c107144_405	TCACATATGTGATCATCCAACTATGGGTGATTCAGCATATAGTCATTACA[T/C]TGTGCAGTTGCAACAACATGGCTTGCTTAAGGGAGATGATTTGACTGACC	1a	L	76.54	39.2717
31760	IWB31760	GENE-0235_245	ATTTTGGCGACTTTGTTCGAGCTTTAAATGTATTCCATCCAAATTTTCCA[T/G]TGGAA	1a	L	76.54	39.2717
40764	IWB40764	Kukri_c12165_1148	TACGAAACAGTTCATCAGCGTGTAACTGCTGTTCTGAAGGATTACCCTTG[T/C]CTTAGGCTTACCCATGGGAGGAAGGTTCTTGAAGTTCGCCCTGTCATTGA	1a	L	76.54	39.2717
43760	IWB43760	Kukri_c29668_338	CAGCGAAAACAGATTCCATATGGTCAACAGCAGTCGTAGGTGAAAGAGGC[A/G]CCATAGAGCCAAGATCTTTAGTTCCAGCTGTTGATTCACCCACTGGAATG	1a	L	76.54	39.2717
55848	IWB55848	RAC875_c25799_457	TTACATGACGATGATCCTCACAAAGATGTACAGTTAACAGAAAGAAAGAA[T/C]GTATCATCAGAATATCTGCAACGCTGCAACATGCTTGATGCTAGCTAATG	1a	L	76.54	39.2717
56573	IWB56573	RAC875_c31168_238	CGCGATTTCTCATCGAAATCATCGTGGTTGATGATGTCACCTTGATAGGA[T/C]GGCAGCGTCACTCCATCTCTAGTCTCGATTGGGTTCGATCTTGGCTTTGC	1a	L	76.54	39.2717
75672	IWA490	wsnp_BF475149A_Ta_2_1	AATAGATCTGCATGACTTAACCCGTTTGTGACATACAGGTGATCTGCATGAAGAATTGCG[T/C]GGAGCCCTGTACTTCCCAGATAACGAATCAGATCTGAAGGTCTTTTGGGAGGACAAGAGC	1a	L	76.54	39.2717
77436	IWA2982	wsnp_Ex_c25628_34888439	CGGAGGGAGTATGATATAGGGAAATGAGAAACTTTGCTATGCAAAAGAGAAGACTCAGCAATCTTGCGCAAGATAGTTTGTCTTTGATATGAAATATTTT[T/C]GTACAGTTTTGGGCGGCATTATGTTATTGAGCATGGCATTTTTTGCGGGGAGAGATAATGTGCTAGCCTGGCTTTGTTTTTCGGCTGTTGCTGGGATTTG	1a	L	76.54	39.2717
77863	IWA3528	wsnp_Ex_c35563_43690084	AAATAACCCAAAGGCAGCTAAATGGATCAGGTAAGAAGCGTAATCTAGCCTCCGAGAAAGCATATATTCTTCAACCTTGCCTGATGAGCTCTCGCCCTTT[T/G]GCTCCACAGAAGACTCAGGTGCTGGCAGACCTGTGCCATGTGAGCTGTAGCCATGGATTCGATTATCTCGGACAGGACCGAACTTATGTTGATCCAATGT	1a	L	76.54	39.2717
78197	IWA3955	wsnp_Ex_c4605_8239915	CTGAGAGCTCCAAAACCAACTTTATATAATCTAACCGGACGCTCTTGTCCTCCCAAAAGACCTTTAGATCTGATTCGTTATCTGGGAAGTACAGGGCTCC[A/G]CGCAATTCTTCATGCAGATCACATTGTTTAATGTTTTCGCATTCAGGATCTGCAACATCTTCATAGAATGAATCAAGAACAGATATAGGACTGGGCTGTT	1a	L	76.54	39.2717
78198	IWA3956	wsnp_Ex_c4605_8240189	TGGTTCTTGCTGCTCCAATTCAACAATGCTTTCAGGATAGCTCAACAAGATTTGARCRGGTTCTTTTCCTTGCTCTGCTTCCTCTAACATATCTGGCCGC[A/G]GGCTATCTCTGCATAGTTCTTCTGGGATGCAGACGATTTCAGAACAGTCTATTTTGCCAATTCCTTCAATAGATATGGCGTCTGCTACATCAGTAACATC	1a	L	76.54	39.2717
78439	IWA4265	wsnp_Ex_c5543_9763520	GGTAGCTCCAGCATTTTGACTACTCTGGCTGTGCCATACAGTAATGAAGTCCTCATACACTCGTTGTTGGCTAGCACACAAATGGCCAGTAGGCTTTGGA[T/C]GAAGTGCATCCGGGACACGTGCAAGACCTTGAGTGTAAGGAAAAGCATCATAATATCCAGAACCAAGCAACTCCTTTTGCCTCCTTAGCTGTGAAAAAGG	1a	L	76.54	39.2717
78677	IWA4577	wsnp_Ex_c6817_11762714	GAAGGTGACTGAAAAATCTGGCACATCGGATTGCGATGAAGATCGGATATCCACTTGTAACATCACTAAGGCTGGGATTGGGGGCCCTCTTATTGACACT[T/C]GTGGGAATTTTGTTGGTATGAACTTCTATGGCGAGAAAGAAACTCCTTTTTTACCAGCGAGTGTACTTTCGAAGGTCTTGGGGGAGTTTATTGGACAATG	1a	L	76.54	39.2717
79021	IWA5010	wsnp_Ex_rep_c101414_86780996	TCCATGTCCGAACTTCGAAATCCTTTTTTATTGTATGATCTAATGTACTTTGAAAACTATGTCGGAGGTAATCGTCAACATATTTGTCAACTTCTGCGAC[A/G]AGGTCTTCTCCCATTGGAGGTGCCCGTATGTCGTGTTTGAGAAACGACAACCAAGAAGAGAGTCTAAAATATCTCTCCTGGATCTCTGTTAGAGCTTCGC	1a	L	76.54	39.2717
79235	IWA5268	wsnp_Ex_rep_c66562_64849366	AGTTCTCAATCCCGGGAGGTCGACATGCAACACACCATGCGGACCTTCTGCAAAATGTTGGAGCGGCTCGGGTCTTGCGTGCAGCGGCGGCAGCAACATC[A/G]GCTTCCATTGAGGCCAAAGTGTTCGCCAGAATTGTCCTTAGGAATCTGGAACACCATCAGGCAGGGACTTCAACCTGAAAACGCAATGGCGAGCACAAGC	1a	L	76.54	39.2717
80512	IWA7065	wsnp_Ku_c4413_8008008	AGCAGACCAGTTGCTAGGTGATGCTGATGGCTCGGCTTTGGCTCAGGTCATTGACAGTGGTGACCGAGTGCTAGCCTTGGAAGATGAGGATGATGAAGAT[A/G]CGGCAAATACATTGGATCAACATAAGTTCGGTCCTGTCCGAGATAATCGAATCCATGGCTACAGCTCACATGGCACAGGTCTGCCAGCACCTGAGTCTTC	1a	L	76.54	39.2717
80543	IWA7104	wsnp_Ku_c47386_53862969	AGAGACAACAGCATGTGTGATGGCAAGTTCCGTGAGAGTATGGAAGAAGCGGTCAGTCAAATCATCTCCCTTAAGCAAGCCATGTTGTTGCAACTGCACA[A/G]TGTAATGACTATATGCTGAATCACCCATAGTTGGATGATCACATATGTGACACCAGTCCGAGAATAAAACTGCAACCTGGTCTTGAAAACTAACAGCATC	1a	L	76.54	39.2717
81038	IWA7779	wsnp_Ra_c24776_34331660	CTGGTGGCGCATGCAACCCAAAGAGCTTCACAGCAGTGGAGGATAGTAGTGTGGCAGAAAGTGAAAAGGCAAGGTGAAAAGGCAGAGGGGTTTCTCTAGC[A/G]GATGATTGTGTGTGGCCACAGTGAAAGGGATGACTCCTATTTAAAGTGGGGTGAACAACTATGTCGGTTTGGAGACGCATTACATCTGGCATGCATGCGT	1a	L	76.54	39.2717
3033	IWB3033	BobWhite_c39091_286	GGTATTACAATCCTTTTCTTTGATGGCATTGTTCCAAACAATGCTATTTC[T/C]GATGAAGATGAAGCAATAAGTGATGTTGGATGTGAAGATGATCAGCTATA	1a	L	76.54	39.2717
66213	IWB66213	Tdurum_contig100641_225	TGAAGCAAGAAAAAGAATGCTCCTACTATCAGAAATATATGCCGACAAGG[T/C]GACAACAACACCATCCTATTAGAGCTCGAAAACAGGAACAAATAAGGCAC	1a	L	76.54	39.2717
14772	IWB14772	CAP8_c4897_397	TTTGCAAGGAGCATCTTTGCAGTGGCACACGGGTTGGCCAGAAATCTCCC[A/G]TCCATTGAACCCACGTTCAAGCACCATGATGTTCTTTATCCCCGAATCTT	1a	L	76.54	39.2717
27889	IWB27889	Excalibur_c59486_172	ATGTGGTCGACAGATTTGTTGTAGTATGAATGATTCGCAAGAGGAGATGC[A/G]TTTCTGAAGAGGGGGTGCTCCTCCTAGTTAGAAGCGCATATCTATTCTGT	1a	L	76.54	39.2717
45811	IWB45811	Kukri_c47825_138	CTTTGGTTGTAAGAATCAAGGTTCTGTGGACTTGAGGCATCCAGCTGGCG[A/G]AAGTTTGTATGTTGGAGGTCATGTGGATTGCGAGTTCCCATTTATGTGGG	1a	L	76.54	39.2717
48626	IWB48626	Kukri_rep_c101316_375	TCTGACCCACAGTCAATGAACCAGTTGCTTAGCATGAACCCAAATGCACG[T/C]AGCCTGATGGAGTCAAACACTCAGTTGAGGGATATGTTCCAAAACCCAGA	1a	L	76.54	39.2717
50882	IWB50882	Ra_c11023_679	TCTATCAGGTCCTTCGAATAAAGGGCAGGTTGGCTCACTAGAGCGGCTGC[T/C]TGGATATACTCACCACCAGGAGGAATATCACCTCCTGGCATAGACAATAT	1a	L	76.54	39.2717
57405	IWB57405	RAC875_c38417_246	AACTCTCTACAGATGCATCAAGTGCCCAAGCAGTAGTCGACCGTTTCTAT[T/G]ATTCTCTATATTTAGACGAATCTGTAATCTCTTGCAAAGCTAAATTAGCG	1a	L	76.54	39.2717
57546	IWB57546	RAC875_c39721_351	CAAGTTGGAGGTTGAGTGATTTGGAGGCAGCAGCAGATAATTATCTTGAA[A/G]ATGAAGAAAGTGAAACAGAGGTAGAAGAARAGAAATATTCCAAAAAGGAA	1a	L	76.54	39.2717
64861	IWB64861	RFL_Contig5001_1099	GTGCGATACAAGACCACCGTCTTCCCCGAGTGTGACGACCTCGCCAACGG[T/C]GACTCCAGCTTCCACCTCTGGGGGGAGTCCAAGAAGAAGCGCCGCCGGTC	1a	L	76.54	39.2717
77566	IWA3160	wsnp_Ex_c2840_5247386	TTGGTTCTGTATGTATTTGGTGGTTTGTGTTGTATCTTCAGCTATTTTTTGTTCATGAATTTCTCTGCCCTAGTACTTCTATAATGAGGTGTTGGTACTT[T/C]AGATGCTATCTCCTTATTAGGTTGTGTAATTTTCAGTTTTGGTGTTGTGCAATTTCAGTTTTTCACTCATTCTGTAGTATGGTTTGGTACAGTCATGTCA	1a	L	76.54	39.2717
77870	IWA3536	wsnp_Ex_c3572_6531810	ATATCGGTATGCTCTTTAGCATGTTTGCATGGCATGTCGAAGATCACTATTTGTACAGCATCAATTATCATCATTGTGGGGCATTTAAGACATGGTATGG[T/G]ATACCAGGCGATGCTGCTCCTGGATTTGAAAGGGTGGCAAGCCAGTATGTGTACAACAAGGATATTTTGACTGGTGATGGAGAGGATGCAGCTTTTGATG	1a	L	76.54	39.2717
79036	IWA5031	wsnp_Ex_rep_c101746_87053634	GCCTGATGGAGTCAAACACTCAGTTGAGGGATATGTTCCAAAACCCAGAATTTCTTCGCCAGATGGCATCCCCAGAGGCTTTGCAGCAATTACTCTCATT[A/C]CAGCAGACAATGTCATCACAGCTTGGCCAAAATCAACCTAGCCAGGCTGGTAACCTAGGAGGCAATGGCACAGGCACGCGGGGAAATGTTGGTCTGGACA	1a	L	76.54	39.2717
81214	IWA8026	wsnp_Ra_c6182_10833256	ATGAGAGTAATTGCTGCAAAGCCTCTGGGGATGCCATCTGGCGAAGAAATTCTGGGTTTTGGAACATATCCCTCAACTGAGTGTTTGACTCCATCAGGCT[A/G]CGTGCATTTGGGTTCATGCTAAGCAACTGGTTCATTGACTGTGGGTCAGACATAATGTTCTGCATCATCTGCATCATAGCAGGGTTTTGCAGCATCTGAC	1a	L	76.54	39.2717
39871	IWB39871	Ku_c6979_182	TAACACCATGGTCGTAGTCACTGAAGTAACACGTCTCCTCGAGAGCTTCC[T/G]GGGGGTATTCCTTTCTCAGAGTCATGTCATCCAGCTCATTCATGGACACT	1a	L	76.54	39.2717
21835	IWB21835	Excalibur_c11273_284	TTCTGAAGTTATAGCTCCACACGATGTTGCTGTCTATGGTGCACTATGCG[T/C]GCTTGCTTCTTTTGATCGCTCAGAGCTGAAGAGCAAAGTTATTGACAACT	1a	L	76.64	39.323
22559	IWB22559	Excalibur_c15098_591	TGGCATCTCTTGTAGTTTCCTGGTGCTGTTATGGGCTAACCAAAACAGAG[T/C]AGTAGTGAGACCTGCATCTGGCCCCCAAGAGAAGCACCACCAATAGCTTG	1a	L	76.64	39.323
79127	IWA5140	wsnp_Ex_rep_c105541_89932598	AGCCTGAAGAATCTTCACCAATCGTGGATATGATACTGTAGGAACTGCCCACTCCAAATCAGAATTGTTAGGAATAATTTCTTCCAACAGCTTCCTGTAA[A/G]GTATAGACGGGACAAACTGTTCTTGGTTGTACAGAATCCTGTGCAGAGTCCTGACTGCTATTTCTCTTATCTTATCTATTTTCTCAACTGCCTGCTTTGC	1a	L	76.64	39.323
76674	IWA1952	wsnp_Ex_c14866_22995097	ACATGAGCCTCAAGTGTTCAATCCGTAAATAGAGCTGACTACAAAAGCATTGCTCGAACACCACACAAGTTTTGCGGCAATGACCTGAAAGTGAAACCAA[A/G]TCTAGCCTAGGTTGAATGGTCTCCGGAGTAAACTCGAACCATGGCCATGGTCTTGGTCGGAGCTTGGTAAGCCATACCTCATATGGAGTAGTCAGCAGAA	1a	L	76.64	39.323
78857	IWA4797	wsnp_Ex_c8364_14095508	CGCCAAATTACGCTGCTACTGGTGTGTTTACTGCTCCATAATTGAGTCAGTTTTGTGTGCATTATCTGAACAATGTCAACGCTGCCTTCCTTCTGACATA[T/C]TATTTTGGCTGTTGATCGATGTTGCGGCTGCTGCGGCTGGTGGTGCTCTGGGCACGCAAGGGGAGCGCGGCACACAAACTCCGCCTGCTCAAGACGTTGC	1a	L	76.64	39.323
9780	IWB9780	BS00066336_51	TTCTAAGCTCCGATCTGTGTGCCAGGGAGGCGAGATCAGTGGCGGCGGCA[T/G]GATCTGTGGTATTGGGAAGGGTTGCTGAGCCTTCAGTGGTAAATTCCGTA	1a	L	76.77	39.3897
8898	IWB8898	BS00062715_51	GGGAAGCATAATCCTCTCATGTACAACCTATGGACATAATGGACATCGAT[T/C]GGAGTATAACTATGCTCATCAGGCGAGCTTATAAATTATATCTGCTATCT	1a	L	76.83	39.4205
24089	IWB24089	Excalibur_c24041_794	ATCATTCCAACTAGCTTTGAATAGTAGTCAATTGCAGTCTTGAAATCCTT[A/G]TCTCGAAATGCAATATCACCAAACTTCTTTGTGTTCAGCATCTCTTGCAC	1a	L	76.83	39.4205
46432	IWB46432	Kukri_c54467_100	TTTTATACAAAGGAACTTTGAGAGTGCTGCTTGTTCTACTCCATGACTTT[T/C]CTGAGTTCCTCTGTGACTACCACTTCAGTTTCTGTGATGTGATTCCCCCA	1a	L	76.83	39.4205
79509	IWA5631	wsnp_Ex_rep_c69738_68695568	ATATTGCGTGGAAATGCACTAAGAATAACATTACGCATTTGAATGCAGCTTGGGGGAATCACATCACAGAAACTGAAGTGGTAGTCACAGAGGAACTCAG[A/G]AAAGTCATGGAGTAGAACAAGCAGCACTCTCAAAGTTCCTTTGTATAAAAGCTGAATGGGCTGTCCCAGCTCAGCGTTTCTTAGATATGGTTCCATAAAT	1a	L	76.83	39.4205
6481	IWB6481	BS00011835_51	ACAAAACCACCAATGAAACCCTTATGAACATTGAAGTGGTGGCGAATAAT[A/C]TGAAGGACAGAAGCCACCATTTGGAGAAAAAACTATACAAGGTTAAAAGA	1a	L	77	39.5077
6962	IWB6962	BS00022201_51	ATGCACCTGTCCAACCTTAGTGTAGATTATTTGTAATCAGTACTATGCCC[T/C]AGTATACCTGCATAAGACTACTACCCTTTGCTATTGTAATTGTAATCAGT	1a	L	77	39.5077
12189	IWB12189	BS00102492_51	TTTGTAATCAGTACTATGCCCCAGTATACCTGCATAAGACTACTACCCTT[T/C]GCTATTGTAATTGTAATCAGTACTATCTAGATGGATGATAGCAGGCAATG	1a	L	77	39.5077
23434	IWB23434	Excalibur_c20133_87	GCTCAACCGGATTCAGTTTGTTTGGCAAAAACAGGGGGTCCGTAGTACTT[T/C]GAAAAATATTTGGCAACCCACGGTGCAAGCTGGGTGTTCTCGGGCTCCCT	1a	L	77	39.5077
25829	IWB25829	Excalibur_c37474_179	TCCAMTCCCCTACAAGCTGCTAGCTCCACTCTGCCAACGCCATCGGCGCT[A/G]CTTCAATGGGCTTGTACTCTGACTCAGATCACGAGTTTGATGAGGGCCTC	1a	L	77	39.5077
25830	IWB25830	Excalibur_c37474_242	TGTACTCTGACTCAGATCACGAGTTTGATGAGGGCCTCAACCTGGTCCGC[A/C]ATTCCTGTATCATCACGGGTGACGCTGTTGTGCACAGCTCTCCTCCTACC	1a	L	77	39.5077
31380	IWB31380	Excalibur_rep_c88290_94	GGTGACTGTTGCGGGTTGGCAGCGCGCCGTGTAGCTGCGAGACAACTTCC[T/C]TGTTGATCTGCCGTCCTGCTGCAGTGTTATATACTGTCGAATTCCAAAAA	1a	L	77	39.5077
43481	IWB43481	Kukri_c27717_316	TGAAATGCTATGCGGAGGCAAAGTCCGTAGACGAGGCCGAAAAGCTCTTC[A/G]CGGAGATGCAGGACTTGGGAATGATGAGATCATATCCTTACAATGTGATG	1a	L	77	39.5077
44534	IWB44534	Kukri_c362_151	ATAATCCATCCAAATGTTCAGATTGGTCCAGACACTGTAAGGGTGCCAGC[T/C]AGAATGATGCTTAGTCTCCTGTTAGAGCGGCTTAACATACCTGACGGCAT	1a	L	77	39.5077
44535	IWB44535	Kukri_c362_91	ATGGATGGAGACGAGGTCTTCGACCGGGCCTCGCTTGGATCTACATCGTC[A/G]GTGAACAAAATAATCCATCCAAATGTTCAGATTGGTCCAGACACTGTAAG	1a	L	77	39.5077
58981	IWB58981	RAC875_c53748_52	AACAAGACACAACACAACAGACCCCAAAGCACAGGCGGTAGAAACCAAGC[T/C]AGCATGTAGCATCCGCCGCTGCGCAACAACATCGACGTCACCCACAGCGA	1a	L	77	39.5077
61408	IWB61408	RAC875_rep_c105092_114	CTCAATGTTAGACAACAATTCACTGGAAGCTTGCCAGGGTTCAGGTAGCA[A/G]GGTTGATGGATTTATCAGCGCAGACTCTATTCCCTTGCCTAGCATATCCA	1a	L	77	39.5077
65010	IWB65010	RFL_Contig5450_993	GATCTCCTTGCCACAGTATACCTCTCGGCTAACCGGATTGCGCCACCTCA[T/C]GAAGGGATTGAGCTTGGTATTGGGGATGCATCAATCATCCGTGCACTTTC	1a	L	77	39.5077
75789	IWA639	wsnp_CAP11_c1029_611774	GACCAGCTGTGGAACGACTACAAGGCCAAGTACCCCCAGCCCCAGGGCTGATCGACGATGCATGCAGTTTGTTGTTGTATGTGTACCGGTCTTCGTCTAC[A/G]TACAGATACATTATACTCCCTCTGTAAAATTAATATAAGAGCGTTAGTATCACTAATATAATAGATNTAAACGACTCTTATATTAGTTTACTAGATATTA	1a	L	77	39.5077
76700	IWA1990	wsnp_Ex_c15188_23387523	TGACAGCCATGTGTTGATCTCTTTTTTTGACCAAATAGTTCAGGCTCCTGATCAACATCATCAAATGCAAAAGGATCACTACCACTGCCACTTCTCAAAT[T/C]ACTGTTGCCGTTTTCAGACAGACGTCGTCGTTTTGCCATTTCTCTGGACGTTCCATCAGAACTATGTGCTGTTATAGAAACCCATCCACTTGAGCCTCTA	1a	L	77	39.5077
81112	IWA7879	wsnp_Ra_c34203_42948357	TGCTCAAGACGTAAGAGCACTTGTGTTGGACATGCAAGCAAGATTGCTTCTGGATATGCTAGGCAAGGGAATAGAGTCTGCGCTGATAAATCCATCAACC[T/C]TGCTACCTGAACCCTGGCAAGCTTCTAGTGAATTGTTGTCTAACATTGAGCCTGACAAAATGACGGTTGACCCGGCTCTACTTCCAAGCATCCAGGGTTA	1a	L	77	39.5077
81144	IWA7922	wsnp_Ra_c41581_48764320	CAGCTAACCAGATCTCCTCTGAAATAGGGATAGCAGCATAAGCTTCCTGAAGGATGGCCCGAGCTGCAGGGACATCACCAGCCAGCCATTTCTCCTTTGC[A/G]CCCATAAGCCATAACACTTCAGCTTTTGGATTGTACGTGACAGCCTTTCTGAGAATGGCTTCAAGAGATTCTCTTGTCCCATGGCTCTTCTCAAGCTGCG	1a	L	77	39.5077
7689	IWB7689	BS00028491_51	GGGAGTGTCCATGGACGAGCTGGATGACATGACTCTGAGAAAGGAATGCC[T/C]CCCGGAAGCTCTTGAGGAGATGTATTACTTCAGTGACTACGACCATGATG	1a	L	77.32	39.6719
80197	IWA6657	wsnp_Ku_c18611_27943266	AGCTTCTCACATGCTGCTGCTGCTGCTGCTGCTGATGCTCCGATTTGTCGATTCTCACCTCTATGGTGGCCTCCTCTTTCTGATCCTCCTGCTCAAACAT[T/G]TGGAAGATGGGGTGCAGGTATGCATTTGCCAGGTAGGTCTTGAGGTTCAGGCTCGGCTCCGACGCGTGCTCCATCCTGTCCTTCTCCATCGCTTCCTCTA	1a	L	77.32	39.6719
13493	IWB13493	CAP12_c6266_339	TCCATGGTCACACGTTCACGTTCCTTCCCACTCAAGTTCCATATGCTGTC[T/G]ATGTGCAAGCAACGATTTGCAAAATGCAGTGATGTGCAGGGAGGTTGGAA	1a	L	77.74	39.8874
20955	IWB20955	Ex_c5759_663	CGGCCCATTGGCGGCATACACACGTACAGTGGTCCCTCCACAGATTCAAC[A/G]ACTTCTATAGTTTAGTTATGATAAATTTTTAAACACAAGAAT	1a	L	77.8	39.9182
35080	IWB35080	IAAV5730	GAGTACGCCAACCAGCTGGTAGGGAATGTATCTTCGACAAGCGCTCGCTGGGTAGTTGTTCATCTCCATTAACAATCTTTTGCCTTTTGTAGCTTGACTC[A/G]GAATCATGCAAAACGAAGTCCGCCTTCAGGATTGATTCACTTTGATGTTGTAACGATACTTCTGTCAACGATGTGAGCGCCTTCTTCTTGGCCAATATAT	1a	L	77.8	39.9182
65314	IWB65314	RFL_Contig921_337	TGCATCGGAACTTTGGAGCCCCGTCAGATTGTAAGCGGCTTCAAGGATTA[T/C]GCGCTGACCAGTGCCCTGAGGGATCGGCGCTTTTCTCCGATACAGTCCAA	1a	L	77.8	39.9182
31887	IWB31887	GENE-0446_243	TCGAACGTATTTTTAAAACACCAAGTACAGAGCAGACGTCGCCTTAAGAG[A/G]CGAGTTTCAAGATTGACTAGGTCACAATTTGCACCTCCAGCGAGATATAC	1a	L	77.93	39.9849
19762	IWB19762	Ex_c12763_662	GGGCTTAGTTCTGCCCCGAGCCGATCTCCGTGACGTATCCAAAGAGCATA[T/C]GTGAGAAGATTAGATTTGAAATTGAATACTTAGATTTTTTTTGAATCCAA	1a	L	77.97	40.0054
21584	IWB21584	Excalibur_c102582_360	TCAAAGGAAGGAGGTGCTGGTTTAGCATTTATATAGAACCTGAGTCTGAG[T/C]GGTAAAACTAAACAATTGCTCAAGAGATCTTCTAGAGAAGGGGGCACAGC	1a	L	77.97	40.0054
22518	IWB22518	Excalibur_c14943_695	TCCTGTGACAAACGTGGTGCTCCTGAAGGGTTTAGAGGACATGTTGAGCG[A/G]CATCCCGGGCAGCACTATCATAGCAGAACTGATCAAGAACCCTTGTGCAG	1a	L	77.97	40.0054
23033	IWB23033	Excalibur_c17872_137	TCTTCAATGCAAACACCGACGACCGAATCGCCAGTTTCTCAATTGCCACA[T/G]CCACAGAGATTAAAATTGTTCAGTGGCAGGTATTCAGTATCAGATAGAGT	1a	L	77.97	40.0054
30957	IWB30957	Excalibur_rep_c68424_255	AGAAGATTGTCACGATTCATCTGATGCTTCACTGGTCTTGAGTCCAAGTT[T/C]GGCCGACAGTGTATCACAGGACATGAATCTTGAGGCATCTCCAGCATTGG	1a	L	77.97	40.0054
54199	IWB54199	RAC875_c15998_53	GCGTAACAAGGTAATCGATGRCACTGATCTCCAGGAAATATTAGCCATAC[A/G]TGATGAATTTGGAGTCTTGCAAAAGGACAACGGTCAGTTACAGACTCAGG	1a	L	77.97	40.0054
54694	IWB54694	RAC875_c18539_1159	AGCAATGAAAGGAAGGTTGCCCTTCATGTTGATTCTTTGCATTCTTCCTA[T/C]GTTTGTGGTTTGTGTGTGTATGTGTAGTTTTCTTGTAAAGGTTCACCACT	1a	L	77.97	40.0054
66112	IWB66112	TA013367-0455	GTAGGAGATAACGTCCATCCGAGATCGAGGGAGCTGTATGACATGCTGCA[T/C]GAT	1a	L	77.97	40.0054
70699	IWB70699	Tdurum_contig41931_480	CTTGCAGTTGCAGTCTACACACACTCACCTAAATCTCAACAACAAGAAAC[A/C]TATTCTGTTATTCATTCATGTAATTCATGTTCAGTTACATCTTGACTTGA	1a	L	77.97	40.0054
76543	IWA1785	wsnp_Ex_c13564_21327699	AACTCAGATCACATTTTTCGTCTGCTTACACAACAAGAAAGTTTCCTTGTAGTTGAGTTCACTCTTCATCATCATGGTTTCTCAGCATGAGAGAGACACA[A/G]TGTCCTCTCCAATGCGTAGATAACGCACCATGGATTCAACACACCTAGGATACATGGTAGACCTTTCAAATATATAAATGCACTAACAGTAAATTCACAA	1a	L	77.97	40.0054
76558	IWA1807	wsnp_Ex_c1374_2630879	ACTTGACTACCACCCTGGTCCAGCAATGCCAACAGTGTCAATACACGATCCRGAGAATCGTTGAAACTGCAGGTGATAATGAGGCTCAACTCTTCGAGGC[A/G]CTGAGTATCCACGATGAACTCCAGAAAGTTCTGTCCAAGTACGAAGACCTCAAGGAGCCCATCGTCGCAGAGCCTGAGCCAGAACCAGCGATGATTCCAG	1a	L	77.97	40.0054
77187	IWA2630	wsnp_Ex_c21592_30743815	GGAACTTGTCTGTATGAGAACAGAAGTTGACTCTAGTATGACAGTACCATCTTTATCAACTCCCAATGTAAAGAACCTCACCTGTGATACACTGTCGGCC[A/G]AACTTGGACTCAAGACCAGTGAAGCATCAGATGAATCGTGACAATCTTCTTGTGTGAAGAGGGAATCTTTGGCTTTAGATGGCAATTTGATGGTGACTAC	1a	L	77.97	40.0054
77802	IWA3451	wsnp_Ex_c33831_42253707	CTCTCTCTGCTTAGACCCAATTTCTTGCACCTCCGTATGAAGCTTTGACACCTGAGTCTGTAACTGACCGTTGTCCTTTTGCAAGACTCCAAATTCATCA[T/C]GTATGGCTAATATTTCCTGGAGATCAGTGTCATCGATTACCTTGTTACGCCCCATCGCCTTGATCCGAGGTATGGGTACGGAATTTACCACTGAAGGCTC	1a	L	77.97	40.0054
77816	IWA3472	wsnp_Ex_c34260_42602649	AGTGGATCAGAAGTCTTTACAGTATTAGCATCTTTAGAAGAAACCACTCCTGTTGATGTTTGGTGAATAGCAATGCCCCGCTTTTCACTGTTACAGAAAG[T/C]AGAGATCTGCTTCTTTTCGATGTTACCTGGCTTTTTGCTAGTTTTTAGTATGCTTGGTCCAGGCCTTGGATTATCTTGGTCGACTTTTCTATCTCCYGAC	1a	L	77.97	40.0054
77817	IWA3473	wsnp_Ex_c34260_42602746	AAGYAGAGATCTGCTTCTTTTCGATGTTACCTGGCTTTTTGCTAGTTTTTAGTATGCTTGGTCCAGGCCTTGGATTATCTTGGTCGACTTTTCTATCTCC[T/C]GACTTCACAGAACTATCAGGCCTTGGTGATAAAGGTGGTTTCTGAAGAATAAAAGAAGGCCTTCTTTCTAAGAAACTCTTATCGCTCATCGGCTTCAACA	1a	L	77.97	40.0054
77973	IWA3666	wsnp_Ex_c3906_7086294	TCTCCAAAGGAGCTTGGCGAAGCTGGAGGACACGGGCTGGACACGGAACAGTTTTTCTTCATGCTCATACAAAAATAGGTTACGTAGTTCCACTGGTTCC[T/C]ATTCTTTATTTTTGTCTTCCCCGTTCTGTTATGGAACTGGTAGTAGCTGCACGCACGGGGAGCAGAATTTTGGTAGGACTTGTGACCGACCACACACCGT	1a	L	77.97	40.0054
79729	IWA5952	wsnp_JD_c24506_20670773	TCTCACRCCAATTCCTTCCAAGCCAAATTATAAATAGTTGTTAKTACCTGCTACAGTACAGATAAATCACTGGCCTGGTTTGAATCCRTTAACTATGGGT[T/G]CCCCGTTAATTTCACCTCTGTTCTTCTTGACATATGCAGTATATTCACCATAGTGCATKGTGTACAGGGTACTCTGGTAGCGGGTGACGCGGATTTTCTT	1a	L	77.97	40.0054
79788	IWA6044	wsnp_JD_c40990_29127031	CCAGAGGGATCGGAACAGCTTCCAGTGCTCATGGGTTGGGAACCGCGGCGCTGTCGGCCAAGGAGCCTGAGGCGCTCCCTTTCTGCGCCATCGCCTACGC[A/G]CTCACCGGCATTTTCGGCTCATTGATCTGCTCCTCTGCAGCCGTCAGGCAAAGCCTGGTGTTCATAGCCGGCTGACACACATATACACTGGTATACAGCA	1a	L	77.97	40.0054
80643	IWA7241	wsnp_Ku_c67495_66513940	TATTTCCAGGAAACTGATTGATCCAGACAACATCCTTCAAAACAATGTGGTACCTGAGCAAGGAACCTCGCAGCTTGCGACAGTAGAATCTAATGATAGT[T/C]AATCAGATATTATCAGAGCAGCAACGAAGGAAGCTAGACGAAAAAGGAAAGAGATACTCCAGCTTGATGCTTGGTACATTTCTGGATGTGAAGCCGCATG	1a	L	77.97	40.0054
80963	IWA7677	wsnp_Ra_c18045_27024765	AGGATGCTGATGCGATTGAGAGGTGTGGCAGGCATCAGCATGATATGCAGCGGGGCTGTCCCGCTTCCTCTTGAGGCTAACTATATTCTGTCCACATTTA[A/G]CCAACACCTTTTCGTTCATCGCAGCCATTGTAGCAAGCAGAAATGAACACCAAGCAGAGACTAATTCCTTCTAGCAAACTAAACCCCAACAAGTCTAATA	1a	L	77.97	40.0054
21126	IWB21126	Ex_c6765_2118	GAGCTGCACCGGAAGCTGTGCCCCCAAAGARAMTAAAATGCTCATGGTTC[T/C]CACTTCTCAGGTCTCAGTGATGAAGCAATCACATGGCAACAACCATTCAC	1a	L	77.97	40.0054
35351	IWB35351	IAAV749	GCATCACTTGAAGAAAGTAGCATGACATCAAAATGCTTGGATGAAGCGCGAGAAGATCTCCTTGTGCTTACCAGTAGCGTAGATTCTCATGCTTCTGCCA[A/G]TAAGGTTCTCGAAAGAAAGATTAGCGAGCTTGAAAGCCGCGAAGTTGAACTAGAGTTGCTTGTAACAAAGCTGGAACAAGAGAATATTGAGTTTTCCGAG	1a	L	77.97	40.0054
35436	IWB35436	IAAV8147	NNNNNNNNNNNNNNNNNNNNNNNNNNCTCTTCCTTTCCCCTTGACAATCAACAGTTTAACTGTGTTTTCTTCCTCATAAGAAGTGAAACATTTCAGAAGT[T/C]CTGTNNNNNNNNNNNNNNNNNNNNNNNNNNNNNNNNNNNNNNNNNNNNNNNNNNNNNNNNNNNNNNNNNNNNNNNNNNNNNNNNNNNNNNNNNNNNNNNN	1a	L	78.01	40.0259
8098	IWB8098	BS00037255_51	AACCTCAAGGAGCAGGTGGACGGGGTGCTGTACCACGAGGTGGCGCACGT[A/G]TGGCAGTGGGGGCTGCAGGAGTACGGCGCGCACTCGGGGATCTTTGAGGG	1a	L	78.12	40.0824
25221	IWB25221	Excalibur_c32608_64	GTGCCTCAAGTCTTTCCTTAAGAAAGCTGAATTTATGTCTCATGTACCTG[A/C]AGCTCATGCAAATCTCCTCCAAACTAACACGGAGAAGGAAGAACGTAATG	1a	L	78.12	40.0824
31507	IWB31507	Excalibur_s107771_77	TGATGCACTGCATAATGGCCATTCTGCTGAAGGAGTTCTTGAATTTTCCT[T/C]GGAAAATGGATTTTCAAATGCTTCTCACTTCCCACAATCTCTTCAAAAAC	1a	L	78.12	40.0824
31657	IWB31657	GENE-0075_140	TGGATCCCACAAGCCTCCATGGTGAGATTCTAATACTTGATGCAATGACA[A/G]AATTGTTTTCCTTAAAATGGTTGTGCAACAATATATTGACTCTTCTGTTT	1a	L	78.12	40.0824
35980	IWB35980	IACX500	GCGTGTTCCTTGCATGCTGCTAATTTTAATCCCTATTGTTCAGGAGAAGATTGAACAATC[A/G]ACTGATGTTCTGAAGGCAATTATTAGTCCTGTTATGAATGAAGGAGAAGATGCGATGTGG	1a	L	78.12	40.0824
57485	IWB57485	RAC875_c39165_148	TGAAGAATGGAGGGGCACAAAAGGACATTGTTGTCGCTATACGCATCGCT[A/G]CCACGGGAGAGCAGAGCGCCCTCGTTCCCCGACCAGCCGCATCACCACCA	1a	L	78.12	40.0824
65677	IWB65677	TA003382-0407	TTCCTTGTTTCGACAAGCTTGATAGAAAGCTCCGCAAGAGTCTTCACTTC[T/C]CTA	1a	L	78.12	40.0824
14948	IWB14948	CAP8_c806_297	TGCAATCAAGCCGTATAAACCTATCCCACGAATGTTAGACTCAACTTTTA[T/C]GAGGGCGATACACGGTAGATGGTTTGTGTCCCTTGTCGGTGGTGTAAGCA	1a	L	78.12	40.0824
45313	IWB45313	Kukri_c4318_101	AAAGCCTGTCATGTTTGCCTCCTAATGACCACATCCACTAAGTCAGCTCT[A/C]TCTCTCTACTACTGCAACTAACTAACTGTGATGATCTTCTCCAGGTTTTT	1a	L	78.12	40.0824
78144	IWA3884	wsnp_Ex_c44049_50205904	TCAGACTTCTCCTCCTCTGTCTTGGCCCTCAACGACTGTACCCATGGGGTSACGAGCTTATCGTCAATGTAGGCGGCCCAAAAACGGGCAATTGCACGTT[T/C]GTAGGGGTCAGAGGGAAGAAGAGAGGGGCCGACAAGGAACGCCTCATCGATGTACTGAACGATGATCATTGACTCGCAAATGGGTTTCCCGTTGTGGACG	1a	L	78.27	40.1593
64840	IWB64840	RFL_Contig4953_469	GAGGCTAAGCAGAGGCTATGTGACGATCTGAACCGGTTGGTTCAAGAGAG[T/C]GCGGCTTCACAATATTCGAGGTTAGAAGAGTTAAAGAAGCGTTTGGAATG	1a	.	78.35	40.2004
1803	IWB1803	BobWhite_c24113_529	TGTCAAGATATGGTGTGTTCAAGATGCATCTTCTGTCAAGCTGCTCGCCA[T/C]ATTGCCTCAGTTCCGTGAGAGTGTCACAGCATTGGCCTGGACGGGCCGTG	1a	S	78.46	40.2568
10001	IWB10001	BS00067277_51	ATACGGCCACAAATATATGGATTGCAGCCACACAATTGAAGCCAAAACTT[T/C]CATATATTAGCTTCAGACCACATTAACAAAACTTAAATCAAAAGATGAGC	1a	S	78.46	40.2568
10894	IWB10894	BS00076668_51	AGTGGTTTCCCGGCCACATGTTATGCAAATGTGCAGGCCGAAGGTTGTAT[A/G]GACGGCGAAGATTCCGACGATGATGTCGACTGTAATCCCGAAGATGCTGG	1a	S	78.46	40.2568
12821	IWB12821	CAP11_c2984_419	TTTTAAAGTAAGACCCGGCCAAAGTAAGTTCGTGGTTCAATCGTTGATTG[A/G]TGAGCATCAAGACACAGATGATGGCTTCTTGGAGCCACCATTGAGCAAGC	1a	S	78.46	40.2568
35337	IWB35337	IAAV7414	ATGCATGCTCCGGTTTGATCCTCTGTTGTGTCATGTGTCAACGGTGCAGCGTTTGCGGTGGCAGAAACCCGACTCGGCTGATGAGAAAGCAGCAATTGAG[T/C]TGGCTTCTTGTGGATCTGATCACTGCGTCAGGGTGTTTGCAGTCCGTGATACTTGAGGTATTTATGCAACATCGTGACTCTGAAATTTTGAGCAGATGCA	1a	S	78.46	40.2568
61297	IWB61297	RAC875_c9965_354	TATGTGAAGGAATAATCCAAAGAAGTTGCCATAAAGCCTGCTTTAAAATG[A/C]GGACCAGGGCCTTCAAATCTTTAAGTGAAAGAGGTTTCTCCTGCTCATAG	1a	S	78.46	40.2568
63072	IWB63072	RAC875_rep_c76047_63	AAAATGCACTGAAAATGGCAACATAATATTTCCTCTCCCAGGTATCAACT[A/C]AAACAGAAGCTCTAATAACATCGACACCAGTTTCGCACATTATTTAGGAG	1a	S	78.46	40.2568
74462	IWB74462	tplb0032d09_1393	TTGCCAGTCTGAATGTACATAGAATGAATGGATGGATCTGAACATTGTCG[T/C]GCGGTTAATTTGAGTTGTAGTGCAAAGCAAAAGAACCCACGGAAATTGAA	1a	S	78.46	40.2568
76657	IWA1933	wsnp_Ex_c14733_22819350	TGCATCTGCTCAAAATTTCAGAGTCACGATGTTGCATAAATACCTCAAGTATCACGGACTGCAAACACCCTGACGCAGTGATCAGATCCACAAGAAGCCA[A/G]CTCAATTGCTGCTTTCTCATCAGCCGAGTCGGGTTTCTGCCACCGCAAACGCTGCACCGTTGACACATGACACAACAGAGGATCAAACCGGAGCATGCAT	1a	S	78.46	40.2568
76658	IWA1934	wsnp_Ex_c14733_22819625	CAGCCCATTGTCCATGCCAACAGCAATAATGCCGGCATTACGAGCACGGTCACGGCCCGTCCAGGCCAATGCTGTGACACTCTCACGGAACTGAGGCAAT[A/G]TGGCGAGCAGCTTGACAGAAGATGCATCTTGAACACACCATATCTTGACAGTTTTGTCCCTTGAACCAGTTGCAAATTCGTACCCAAATGGGTTCCACGA	1a	S	78.46	40.2568
78280	IWA4061	wsnp_Ex_c49829_54319220	CCACCTCTGGGTGCGTGTACACCACGCCAGGTACAGTGTCATAGTCAACATGGCCCTCCTTCCCCGCGATAAATTCAACACATGCAACACCATCCTCCTC[A/G]GCCTTGTGTGCAAGCATCGGTCCAGGTATCGCATCTCCAATCGCGTATACGCCCTTAACATTTGTCATAAAGCGATTGTCGACAAGGATCCTTCCGCCCT	1a	S	78.46	40.2568
78286	IWA4071	wsnp_Ex_c50235_54588957	TTCTGTCCCATATACAAGTACATGTTAAAGATCGTTGATAACGAGGAATTCTATGAGCAGGAGAAACCTCTTTCACTTAAAGATTTGAAGGCCCTGGTCC[T/G]CATTTTAAAGCAGGCTTTATGGCAACTTCTTTGGATTATTCCTTCACATACATCTCCTAGCCAGAAAGCATTGCCCAATCCTTTAGGCCTTAAGAAAATG	1a	S	78.46	40.2568
78736	IWA4646	wsnp_Ex_c7258_12461939	TTGCTTGCAGAACATGCTACGAGAGTACCAATTAAATGAATGTGTTGGGGAGCTAGATAAATCACGTGTAATCGAGGCCCTGAGATTTCATCCCAGAGGG[T/C]GTGAAAAGATTGGTGCTGGAATAGAAGATATAAAGATTGGACATCATCCTAGTCACCCAGGAACAAGGTGCTTCATTATGGTACGGGATGACGGCACAAC	1a	S	78.46	40.2568
81371	IWA8255	wsnp_RFL_Contig1736_858448	GTATACGCGATTGGAGATGCGATACCTGGACCGATGCTTGCACACAAGGC[T/C]GAGGAGGATGGTGTTGCATGTGTTGAATTTATCGCGGGGAAGGAGGGCCA	1a	S	78.46	40.2568
75674	IWA492	wsnp_BF478737A_Ta_2_1	CAACCATACTGAATGTTGGGATGATGC[A/C]ACTACTATCATCATCATGTTGGGTGCGTCAATCCACAACAGTGTTTAACAGTATCAGACA	1a	S	78.5	40.2773
45874	IWB45874	Kukri_c48434_88	CATTATTGAAGTATGCACCCTGCACTATGGTATAGTGAGGTTAATACAGG[T/C]ATGTTCTAGTTACAAAATCTAAAAAATGCAGTAAGATGCATGGCTGAAAA	1a	S	78.61	40.3338
31528	IWB31528	Excalibur_s110878_142	GCTCCTGGCAGCGTGGATGGAGCGCTTTAGCGAGCTCGACGCTGCCAAGG[A/C]GGCGTTGCCAGAAGTTGATAGGGTGGTCGAATTTGCCAAGAAGAGGCAGG	1a	L	78.71	40.3851
46627	IWB46627	Kukri_c56996_147	TCGTTCTCCTCCATGAATTCCTACCACACCCATCCTTGTTGAAGGCGATA[T/C]GACCATCTGCTACTGTCTTATACGCGACAGTGCTTATGATACCTCCCCCA	1a	L	78.71	40.3851
50585	IWB50585	Kukri_rep_c99813_69	GTGGTGTCAATCTAGCAGAGATCCGCCAGAATGAAGTTGCTTGAAGCCCG[T/C]CCTGGTTCTTCGGAATCCATCATGGAGATCCAAGGTATGCCGGACCAAGT	1a	L	78.71	40.3851
70878	IWB70878	Tdurum_contig42129_2640	CCATTTATAGATGCACGCCTGGGTAACCCAGCAGATTGTTCACTGATAGA[T/C]GGACTTTCAAGCGAACCAGATACTAATGTCCCATCAGTGCTTGTGATGAT	1a	L	78.73	40.3953
78142	IWA3882	wsnp_Ex_c44049_50205457	CACTAATTTTCCCTGGCACCATTACATCAAGAATCGATATACAAACAACAATCATATATGCTATATAGAAAACATGCACTCTTTTTTATTCAATGGGACT[T/C]ATGTTTCCATGACGTTTACTTGGTCTCCGAAGCAGCGGCGGCGGCATCAGCCTGTGCCTGTCTCTTCTTGGCAAATTCGACCACCCTATCAACTTCTGGC	1a	L	78.91	40.4877
22206	IWB22206	Excalibur_c13058_241	CAGATTTCGAATGGAGGATTGATGACTTCTCATCACTGCTTAAGACTGGA[T/G]CTAAGAGAGCAACATCTGGCCCTTTTCACTGCTCTGGTTATAACTGGGAC	1a	L	79.08	40.5749
51652	IWB51652	Ra_c272_1632	GGATTTAGGCTTGATGAAGATGGTGCCCTGGCCACAGGAAAGGCAGCAGC[A/G]ACGAAGGAGCTGTTAGGGCTTCCGCTTGCTGAGCTTGAACGTCGTTGTAG	1a	L	79.08	40.5749
78143	IWA3883	wsnp_Ex_c44049_50205614	CCTGTCTCTTCTTGGCAAATTCGACCACCCTATCAACTTCTGGCAACGCCGCCTTGGCAGCGTCGAGCTCGCTAAAGCGCCCCATCCACGCTGCCAGGAG[T/C]GGAGTCTTAACAGGATCAAAGATCTTGGTTCCAGACATCACTTCTGTCGCAATCAACCAGGAGAGCAGGCTCCCAAGTGAAATGTCCACAAGCCCGACGG	1a	L	79.08	40.5749
35297	IWB35297	IAAV7131	TGCCAGTTCGGATTTGTATGGTGCTGCAGTTTTGGATGCTTGTCAGCAAATAAAGGCTCGGATGGAACCCATTGCTAGTAGGGGGAATCATAAGTCCTTC[A/G]CTGAGTNNNNNNNNNNNNNNNNNNNNNNNNNNNNNNNNNNNNNNNNNNNNNNNNNNNNNNNNNNNNNNNNNNNNNNNNNNNNNNNNNNNNNNNNNNNNNN	1a	L	79.08	40.5749
44145	IWB44145	Kukri_c32885_145	CGCCTACGCGTTTCCAATAGCGAGAACCCTGTTTGGGCGCAGAACTTCCA[T/C]GTGCCTGTTGGCCATGAGGCTGCTGAGGTTGAGTTCGTCGTCAAGGACAG	1a	L	79.08	40.5749
77839	IWA3499	wsnp_Ex_c34821_43076533	ACCCATCTTGCACTTCCAGTAATCATGATAAATGGTTCGGTTCGCCATCGTTGTAAAGTATCGCCCTGAGCAAAGGAGTATAACCGCCAGACATAGTATG[T/C]GTGCTCTTGCGATTTAAGATCAAACAAGAAGTTAAATAAAGAATTCCCTCGTCCTCTTTCCATTATAGCTTGTTCGAAAGCACATCCACCATCAAGTACA	1a	L	79.08	40.5749
80183	IWA6636	wsnp_Ku_c17726_26872129	GCCAAGTGAAACGCTTCAGACCAATGCGACCGAGTATCGACTACCCAAGCATAGCGAAATCAAGCTGATCACTTATGTACGTATATATGTATTTGGGAGT[T/G]TAGTTTCCATCAAGTCTCCGCACGCACTGAACACTTGCTCTAAACAACAATGCTTTGTGAGGGTATAAGAGTGTATCATATGTTAAATAACTTATGTTGG	1a	L	79.08	40.5749
57676	IWB57676	RAC875_c41113_144	TGCCCTGTCCCTGCAAGCGACTGGGTGAAGCCTCTTACTGCCACCATCAA[T/C]AGTGCCGACGAGACACATGACACTGCCATCGCCGAGCGTCTGCACCTGCC	1a	L	79.08	40.5749
4472	IWB4472	BobWhite_c8428_346	CTTCAAGCCCCACCGCGACAGGTCGTAGGCACATTCACTTGTATATAGCA[T/G]CTCATTCCTTTAGTCCTAGCTCATTGTCAGCTCTCTCGGCCTCTGTCACC	1a	L	79.98	41.0367
20954	IWB20954	Ex_c5759_628	CAGCATATTTGTACGGCCCGCTGGTCCCCTGATGGCGGCCCATTGGCGGC[A/G]TACACACGTACAGTGGTCCCTCCACAGATTCAACAACTTCTATAGTTTAG	1a	L	79.98	41.0367
32307	IWB32307	GENE-1214_288	GAGAGGAGACATGTGAATTGAGGATATTTAGCCAGGACACCCTCAGTCGC[T/C]TGTCTCTCTGTTTCATCCATTATCTTCATTGRATACRTATCA	1a	L	79.98	41.0367
78128	IWA3867	wsnp_Ex_c43454_49770425	AATCAGAGGCTTCAATTGGGCGTGTACTAGCAGTGGAGGTACTTCATGCTTTTGCAACGGAAGGCGCTCACTGTGCTAAAGTTCGAGAAATCCTTAATTC[T/C]TCTGATGTATGGAGCGCTTACAAAGACCAGAAACATGACCTGTTCCTTCCATCCAACGCACAAACTTCTGCTGCCGGAGTTGCAGGGCTTATTGAGAGCT	1a	L	79.98	41.0367
78739	IWA4649	wsnp_Ex_c7271_12483592	ATGAGGATTTTCTCGCAAATGCTTTCTGGCTAAAGTCGTAATAGCATTTGGAGTTTCGTGGGAACCAGATGGGTGTTGTGCTACCAAAGAAAATGCCTTT[T/G]CTTTGTAATGACCATTTCATACCATATATGGTTATCAGTACAGGCGTGTCCTTGCCCTATGGAAAGCTGGTAGTCACCAGCCAGTTGATGCATACATCAA	1a	L	79.98	41.0367
25391	IWB25391	Excalibur_c33881_618	GTGTCAACTTGTCATCGAGAAATATGTTGATCGGTCTGACATCACCATGT[A/C]GCATGGGGTAATTTGCGTAGGAGTGCATGTATCTTAACCCTTCTGCAGAC	1a	L	79.98	41.0367
31366	IWB31366	Excalibur_rep_c86757_244	AGCACCAGTATGAGTACCAGCACGAGGAAACTCACATGAGGAGTGAGCAG[T/C]CGCCGCCACACTTTGTCTACCACCCTGGAGTGGAGCATTGATGCTGCGAA	1a	L	79.98	41.0367
62824	IWB62824	RAC875_rep_c71967_180	CCTTGAATCATTGTGCTCCTGATCAACACCGACGCATTTGCGTACAACAC[A/G]CTTCCTCTTGGGGCTTGATTCCATAGACTTGGACTTGTTTATTTCCTGAC	1a	L	81.28	41.7037
14798	IWB14798	CAP8_c5157_55	AAGCGAGAGTGGTACCTTACGGCCGGGGCTGGCGGTGGTGATCGTGGGGA[A/G]CAGGAAGGACTCGCAGACGTACGTGCAGATGAAGCGCAAGGCCTGCGCCG	1a	S	82.21	42.1809
76562	IWA1811	wsnp_Ex_c13783_21613564	AGATTCACTCATCGTGATATCAGAGTTTGAAGGTGAACAACCAATTGCGAGGGGCAGCAAAACTTCGGCATGACATTTTCAGCTTGCCATTCTTCTGAAA[T/C]TTTGACAGTTTTTGCTACCCAAGGAGATGAAATATAGCCTGTTACTTATCTGTTCAAAGAGATAAAAAATGTCATTTGATCAAATATAACTTGTCTCCWT	1a	S	82.55	42.3553
56613	IWB56613	RAC875_c3144_836	GTGCTTCCCTCTAGAGATGAACCCCAACCTGAACCTTTTGTGCCTCCCTC[T/G]AGAGATGAACCCCAACCTGAACCTTTTGTGCCTCCCTCTAGAGATGAACC	1a	L	82.8	42.4836
27850	IWB27850	Excalibur_c58965_179	AGGAAGCAGTATGTAGAGGAAAGACCGATTGCAAGTTTGCGACATCGTTA[T/C]GCTGCAGATCGAGTGAACCATATGCGGATTGAGCAGCCAGTCCCCGGCCT	1a	L	83.52	42.853
62407	IWB62407	RAC875_rep_c117227_624	ACTGCACGTCCCCAGAAGCTGTGAACACAGTAAGGAAGCAGATCGTCAAG[A/C]ACATCGACCTGTGGCTATCACAATGCCATGAACCAACAAGGGCGTGGTGA	1a	L	84.33	43.2686
62219	IWB62219	RAC875_rep_c113487_57	GTGTTTACAAATGGCTCTCAAGATCCATGGCGTCATGCCTCCAAACAGAA[T/G]TCATCGGAAGACAGTGAGCCTTTAAATTTCTAATGCCATCATACACAATC	1a	L	84.41	43.3097
62406	IWB62406	RAC875_rep_c117227_601	CAGGATTGAAGGTGACTCTTCAAACTGCACGTCCCCAGAAGCTGTGAACA[T/C]AGTAAGGAAGCAGATCGTCAAGCACATCGACCTGTGGCTATCACAATGCC	1a	L	84.41	43.3097
45496	IWB45496	Kukri_c4495_138	GGCTCGAAGCAAGTCGAATTAGGCAATAAGTTATGTGAGGATGGCAAGAA[A/G]TATGGTGTTGAGAATACCTGTACCAGTGGGAGTACATTGTCGAGGGCAGC	1a	L	84.6	43.4072
22274	IWB22274	Excalibur_c13489_867	CAGGGACAGTGAGGGAGCGGTACATCTGTGACCCACGAGATGTGAGCGGC[A/G]CAAAGCCCACCATGAAGAAGTGGAGGCGCGGGAAGGGGATCAGGTTGACG	1a	L	85.06	43.6432
46566	IWB46566	Kukri_c55979_598	CTGCTCGAAACACCTTCCTCGCCCTCCCCGGAACTTCCATCTTCATGCTC[A/G]TCGACCGACGTGTCTTCCATGTCCTTAGTTGCCAGCTCTGAAGTATCATC	1a	L	85.65	43.9459
22767	IWB22767	Excalibur_c16292_1338	TGCGGTTCCCCTACAGTGATTAGTTGCACAGAACCCTTTCTCCAAGAAGG[T/C]GGGCAGGAGGGTATCGCTGTGCTTCATAGGAACCTAACTGAACAAACCGA	1a	L	86.48	44.3718
28355	IWB28355	Excalibur_c65227_444	ATGTCAGATCTAGTTCACCGCTGGCCAGCATCGCTCGAGCCACCTCCAAC[A/G]GGCACGTGTTGTTCTCCTTGTACTCCAGATGCACGAGACATCCATTGGAG	1a	L	86.48	44.3718
31924	IWB31924	GENE-0491_632	TTAGGAACAATCAAATTATGATGACATCAATTTCAGTTCAGATATGTTGT[A/G]GCTGCTCCACTCAGTTGATTGGAAGCATTCATTATGTACAAACTATGGTA	1a	L	86.48	44.3718
61264	IWB61264	RAC875_c9899_510	AATTCTCATTGCAGAGGACATAGCGAYATTCAGTAGAAAGAAACAGCATC[A/G]CTTGTACAGCTCATATGTTCAATCTGATAAGGTAGAACCACATGCTCCAG	1a	L	86.48	44.3718
31781	IWB31781	GENE-0283_330	TTTCTTTTTAAGATTAACTGTGGTCTGTAGTCTGTCCAATGTACCCTGTG[T/C]TGTAAGTTATGTTATGTATGGATGCATCTGTTGTTTGTATGGCACATGAT	1a	L	86.48	44.3718
55700	IWB55700	RAC875_c24776_303	TAAGTACCTGGTGGCGCATGCAACCCAAAGAGCTTCACAGCAGTGGAGGA[T/C]AGTAGTGTGGCAGAAAGTGAAAAGGCAAGGTGAAAAGGCAGAGGGGTTTC	1a	L	87.25	44.7668
31689	IWB31689	GENE-0126_115	GTCTCGTATCATCTGCTGGCAAAAAACTTACTCTGAATGTTCTGAACATC[T/C]ACTCRCCTCCATCTTTRAGAAGTATATTCACATCTGTCTTAT	1a	L	87.6	44.9464
18694	IWB18694	D_GBUVHFX02GARI1_351	TGGGGCCGTGCGGCGGCACGCGGCTGGAGCCGCTGTTCTTGAGGATTCCCCTTGGGACCCCCATGGCCTCCTCCGTACGTGCTCTTTACTTTGACTCTCTTTTCCTCGTGATGTTGTTGCTATG[T/C]TGTTATCTTGTGGCTGATCTGCAGGACGAATAATATGACGAAACAAAGGAAAACATTGATATTAGTCTCGCTGTAGGTTTATTTTGCCAAGACATATTTGGAAAGCACAGCATACAGGAAATCAA	1a	L	88.21	45.2594
2328	IWB2328	BobWhite_c300_174	AGGTTCCTCCTTCCCGCCGAGACTAGGAAGAGGCGCGCAACCATCGTCAG[A/G]TCGCCGCCGTACCGCACCACCCTATCCGAGCCGAGATGGAAGGCGACGAG	1a	.	89.46	45.9008
18616	IWB18616	D_GBUVHFX01COQEJ_254	CGGTGGCGGTTCAAGAAGCTCAGGGCCTGATTACATCGACGTGGAGTTCGAGGAGAAGTGATGAACGCGCTGTTCTTGCAGTTTACACGGGCTAATCAGCGAGGAGGAGAGGGAATGAGAAGAC[A/C]GTGTGCTCAGGCTGCGATTGGTGCGCCGTTTTGTATATGCGCTGTGTTCGTTATTAGGTGTGTTGTTGTACATTATATGTGCCTGTTATTACAGATGGGCTGGCATG	1a	L	89.46	45.9008
72896	IWB72896	Tdurum_contig62552_256	GCGCAATCTTATGCGCCAGCATCTACAGATGCACACTGGGACGCCACTTA[A/G]GCAGGGCCTACAAAACTGACTGAAGATACACAAGACCTTGCAACCCCATC	1a	L	89.46	45.9008
42357	IWB42357	Kukri_c20672_360	TTCGATAAACTGCCCAGCTACTACATCTTTGCTGGTTTTGTTTTTATCCC[A/G]CTGACCCAGCCTTATCTCCATGAATTTGGGGAGGACTGGTACAACGCTTC	1a	L	90.5	46.4344
35308	IWB35308	IAAV7203	ATGACAAACAACAAATAACATACTAGTTCACATATTTGAACTGAGAATACGGTAACCCCACTCCCTATGACTAGGGAAAGTACTACAGCAACATTAGTGG[A/G]GGCAATATCCTATCAGGAAGATAAGGCATGGAACCTAACCATCAGCGACAGGCCTCCATACCATGCAGAAAACAACAGAACAACCAGACAGACACGCACA	1a	L	91.05	46.7166
42650	IWB42650	Kukri_c22434_513	CTCACTGCCTTGGTGAGGTGAAACAATCGCCAGTGAAGTAACTGAGGCGC[A/G]CTTCTGCAGTTCCTCTGCATACCAATAGGTAAATAGGAAAAACAGAGTTC	1a	L	91.05	46.7166
51724	IWB51724	Ra_c2895_591	TTATGATTTCCATTCCCAAGGTGAGAGAGTTTCTTTGGCCATATGAAATA[T/G]GAGATATTTCATGTGAATTTTGTATTAAATCTGATGATTCCTTTTTTTCT	1a	L	91.05	46.7166
78483	IWA4326	wsnp_Ex_c572_1138339	TGTGCGTGTCTGTCTGGTTGTTCTGTTGTTTTCTGCATGGTATGGAGGCCTGTCGCTGATGGTTAGGTTCCATGCCTTATCTTCCTGATAGGATATTGCC[T/C]CCACTAATGTTGCTGTAGTACTTTCCCTAGTCATAGGGATGGGGTTACCGTATTCTCAGTTCAAAATATGTGAACTAGTATGTTATTTGTTGTTTGTCAT	1a	L	91.05	46.7166
78484	IWA4327	wsnp_Ex_c572_1138503	AAATATGTGAACTAGTATGTTATTTGTTGTTTGTCATGTGAGTTGGATCTGTATTATGTTGGGACATGAATGGGTAAAAAACCCTACAAATCTGCCATCT[A/G]TCTTTAAACTTATCTATAATTGCTTGTTGTTGATGACTTGTTTGCTTGAGCAGTATTTGTATGGCAGCCATGTGCATCCATCCTCACTTTGGATCCAGCA	1a	L	91.05	46.7166
78485	IWA4328	wsnp_Ex_c572_1138770	AACTGTGATTTCCTGGTATGGTTTGCTGTTCTTGTTGGCTGTACGAGGGCAAGTTTTGCTACTTGATTTTTCAACCGGTACCATTTGTAATATTCATTGG[T/C]GGTGCATTTGCCGAGTTACAAATGTGTCGGTGACCCGTTTTTACTCTGAGAATTTCACAACATATATCAGAACCATCTGCTAGTCACTCATCATTCATAA	1a	L	91.05	46.7166
81069	IWA7824	wsnp_Ra_c2895_5488879	TTTAGTGTGAATAAACTTTATTTGGTGAAGTGAAATCTCTCTTTCCTCGCACGAAAAGGGAAGTGAGCTGAACCTATTCGTGCTTTTACTCTTTCGTGTT[T/C]TGTTTGGAACCCCATGTAGCCTCAGTCAGCTATAATCGAATGATATGACAAGTGATAACTAACA	1a	L	91.05	46.7166
80477	IWA7021	wsnp_Ku_c4018_7333828	ATCAGAACCATCTGCTAGTCACTCATCATTCATAATGATAAGAGCTGTGCCATTGAGCCAGTTGGTCTGAAACCACTGAAGATGTTAGCCCTGTTAGCTT[T/G]TGTAGCTTGTTTATGGAGGAACCCCTGAAATTCATGTAGAATTTATCGAGTCATGAAGGACTGCGGTGTATTTGGGGTGTGGAACTCAATGGTTAATATG	1a	L	91.05	46.7166
36443	IWB36443	Jagger_c1403_60	GGGSAACGATTACAACATAGTATTCCACTCACAACCTAAAGAGATAAGTG[A/G]GAGATATTTGCTCGAAAACCTTAAAATCAACCATGAAGAACACCAAGCTC	1a	L	92.72	47.5734
37094	IWB37094	JD_c17158_393	CCCTGCAAGAAGTACTGATCGGCTCATGCCAGCATGATATGTTCCGCCTA[A/G]AATGAAATAAAAGCTCAGACGAGATGAGCAGCGTCATCGTGCCTATGCGT	1a	L	92.72	47.5734
6632	IWB6632	BS00016654_51	TATGTGTGTTTACTCGGAACCAAAGTGGGCTTGTTCTATGAATGAGATAG[A/G]TACTCCTGGCTGGGATCAGAAGGTGGGGAAATATTGAGATAGTGATGGTC	1a	L	92.97	47.7017
35585	IWB35585	IAAV9050	TGGCCATTGTGCTGTATGTGACGCCGTTCCAGGTTTTGCTGGTCATCACTATGCTCTACTTGCTGCGCCATCCCCGGTTCCGCAGCAGGATGCCCTCTGT[C/G]CCGTTCAACTTCTACAGAAGATTGCCTGCCAAGTCCGATTCGCTTATTTGA	1a	L	92.97	47.7017
55507	IWB55507	RAC875_c23442_221	ATGTTAGAATTTGACAGAGAACGCATTAGATTGGAACCCTTAACTATTGT[A/G]TTTGCCACCTCAAAAGCCAAAATAGATATTTTATTTCCCTTTGCTCCAGA	1a	L	92.97	47.7017
65666	IWB65666	TA003238-0490	CGCACTCTTAAAGAAAAACTTGAGGAAAGCAAGCTCACTTCGATCCCCTC[A/G]G	1a	L	93.05	47.7427
63891	IWB63891	RFL_Contig2270_2610	GGGTGAGCATCTACAAGGGCCATCCGTTCGTGAGAAACCACAGCTCCGAA[T/G]CCGGCAAGCTCATCAATCTTCCCGCCACGATGGAGGGGTTCAAAACCATC	1a	L	93.4	47.9223
74701	IWB74701	tplb0041a22_935	AGGGCTCGATCACCATGACGCCGGAGTTGAAGAGAGTCGCGTTGTTGCCC[A/G]TCGCGGTGATCTCTGGCATCGCGAACAGGAAGTCCACGTTCCTCAGGATG	1a	L	93.73	48.0916
38496	IWB38496	Ku_c1571_1457	CCCCCAAAGCGAACTGCACTACATATAGCCCACATTCATTTAAAACTGCA[T/C]CATTTTTGTCCTTGGGTCGCCTTGATGACCAGCAGTTGCCTTCTGTCTTG	1a	L	94.82	48.6509
67378	IWB67378	Tdurum_contig11999_293	ATATAGACACTGCTGACGACATTGATGCAATGCGACAAATTCAGTGTCAA[T/C]TAACAAGTGCAGCAGCCCTTCTTCACCTGCTGAACCGTTTCAGCACATTA	1a	L	94.91	48.6971
31675	IWB31675	GENE-0112_64	TCATGGGGACAAATGAGATGCACATAATCTTRCCTTTTTCTGCTGT[A/G]CTCAAGAAGCTGGATTTGCAGTACAGTTTTCTCACCACTGAAGATCATTG	1a	L	95.25	48.8715
44485	IWB44485	Kukri_c3582_87	TACGATGTGCTAAATTGTTTACCTTTCAGGAGCATCGGCTGCTGGCACGT[A/G]AGGCTGTTCGAAAGTCTTTGGTACTTCTGAAAAATGGCAAGAAGCAGAAT	1a	L	95.25	48.8715
9607	IWB9607	BS00065676_51	GGTGATGGCTGCTTATCCTTGTCAACGGCCAAAGGTCCAGGTGATGGCTG[T/C]TTATCCTTGTCAACAGGCAAAGNTCCAGGTGATGGCTGCCTATCCTTGTC	1a	L	95.44	48.969
21564	IWB21564	Excalibur_c10167_1028	AAGGTTTCAGAAAAACTATAAACCCCGACAGGCTGAAGTTTGTAGAGCTC[A/G]TTGACAAACTCGACGACGGTTCCATGCCCTGGAATGAATTCCAAAGTGAA	1a	L	95.44	48.969
34341	IWB34341	IAAV1225	CTCTACTCTGCTTATTTGATTGAATCGACTTACTGATGATTTGGTGATTTGATATCTTTCTCTACTGTAGTTCTATTTGGTTTTATGTGTTTTTCTTCTT[T/G]TTAGTTTCTGTTTAGAGATAGTGTTCACAATTATTCGGATGGAAGTGAGGATCCTTTCCCCAGCTGATCGACAATGATTGTACTGTGCGCAAATGTTATC	1a	L	95.44	48.969
40291	IWB40291	Kukri_c10239_2186	GAAGAAGATGAGAGCTAGCAGGAGCTTGCTGGCTACGGTTTGGCGGCTGC[T/G]ATCTGTTGTTTTTCTGAACTCGGTTGGTTGCTGTGTGAGGTGGTTCGGAC	1a	L	95.44	48.969
76836	IWA2152	wsnp_Ex_c16592_25117132	GTTGGTAAACACTCTCCACATCTGGTTATTGTGGTTGATATATTTTTGTAGTGTCTGACAAGTTCTAGTCAATATGATTTGGTCAGTTTTGGGGACAAGT[T/C]ACGGTGATGATGATAAATTTAAGGTTGTTTCTCAAAACATTCGCAGATGCCGCCTAAGAGCTTTCGCCAAGCCAGGCTTGAGAGCTAATGCTGCTAATTC	1a	L	95.44	48.969
80332	IWA6835	wsnp_Ku_c2815_5317230	TGATTTTGATTATTTCCTAGGCTGACTACACATGTAGTTGAGGGCATGGGGCCAAGAATTGCATTGTTGAGAGGAAACTTTTTCTACTGGAAAGATGGAA[T/C]GAGCACAGAGATGTCGAAGTACTTGAAGGATCATACCAGCAATTATACAGGAGCAGCTAAAGTGAAAACACGTTAGGTCGAGGTCATACACTCTCCTCAT	1a	L	95.44	48.969
81250	IWA8070	wsnp_Ra_c7818_13376644	TGGAGACTCTCCAGTTGCCATCTATCGTGTATCAGGCTCTTATGTCAGGTTTTTGGGTCTTCGACGAAGCTCACTCGTCTGCGGCGTCAACCGAATGATC[T/G]CAGCCTCCGCATTGGTCTTGTTGCGGTGTTGCTGAATTCCCTCACTGCTAGTGTTTTTACTACTCACGTTGGTACAATGCAGTCACGACAGAGAAGAGGG	1a	L	95.44	48.969
79993	IWA6378	wsnp_Ku_c10239_16988077	GCAGTCTTGTTCTCAGACAGGAGCCTTTGTTGGCTTCAACTGGGTGATGGAAAAAAGGCTTTGCTAGATGCTAATAGATGCAGAAAAATGCGGCCTCACT[A/G]GCCAAAAGCTTGTCACCGGCAGGGTGAAGCTCGGATGCTACTGAAGGACTATGAGGGCGCAAGTGAACGGTTCTTGGATGGACTCAAGTTGGACCCAGTG	1a	L	95.44	48.969
20387	IWB20387	Ex_c28144_1843	CTATTCTTCTATGTACTGTACATCTGACATCCGTTACTTTTCACCTTATC[T/C]TGATAGTAGCAAAGATACTCATGAAAAAGGATAGCACATGAGTTTYATAG	1a	L	95.56	49.0306
54092	IWB54092	RAC875_c15426_1713	TCTGCTTCCTGCCCAGAAGCAGCGCCTCTCTCCCATGAAGATGTAGGCCG[T/C]AGTGTGTCCAGGGCAGCGGCAATTCGGTCCTTGCATGTATCAACAGGGGC	1a	L	95.56	49.0306
55805	IWB55805	RAC875_c25507_551	AGGACATTGCCCCTAAATACGCTGGATCCCTACACGGAATGACGAACGGC[A/G]TTGGGACAGTGGCCGCCATAGTTAGCACAGTAGGAGCAGGATACTTCGTC	1a	L	95.56	49.0306
4741	IWB4741	BobWhite_rep_c49207_243	CTCTAGATATTATGCAGGCGCTGTTGTGGCAGGCCACACACGACAGATAC[T/C]AGGGTAAACAGAGGGTAGGGGGGAGGAACTGACGTGCTTAGTCGAACAGA	1a	L	95.68	49.0922
8994	IWB8994	BS00063068_51	TTGTCCCTTTTGGAGCAACAGGCAGCCAATCAAATTCTCTTGTACCATTT[A/G]GTAGTCAGATGATCTTTCCATATGAGATGCCATTGCATTTAGTCAAGAAG	1a	L	95.68	49.0922
21382	IWB21382	Ex_c8514_1342	CTCACCACCAGGCAGACGGCCCGGTGCTTCGTCTCCCTCGGAGAGTACCA[T/C]CGCCGCCTCCGCGCCCTCAGCTCCATCTGGGCTTCACGCCCTCGCGAGAA	1a	L	95.68	49.0922
34506	IWB34506	IAAV213	AATGTGCAGAGAATAAAATCATGTATATGCAGAAACATTATTTTTCAAGCGAAAGAATATTTTGTGTTAGGATGGTTAAAAGAATATTTTTTGTAACATG[T/C]AGTCCAGTACATACTTGGTAACAAAGGAATGAAAAAGAAATTCATCANCAGTTAACAGTGGTTTGTGTAAGTACTACTTGTA	1a	L	95.68	49.0922
35927	IWB35927	IACX3496	CTTCCTTCGTTGGTTACACCAAGCAAACACCAAACTTGTCAGGCCTAAGGATGTCAAACA[A/C]GTTCAGGGTGTCTGCCACGGCCGTGCACAAGGTGAAGCTCATAGGCCCGGACGGAGAAG	1a	L	95.68	49.0922
52324	IWB52324	Ra_c6038_588	ACTTAAAAAATGACAGAACTGAGAAGGAACTTCCTCTCTTGGTGCCATTT[T/G]ATAATCATATAGCACAAATGAATTATAGCAAGACTGTTATCTCAACACTA	1a	L	95.68	49.0922
77447	IWA2995	wsnp_Ex_c25734_34995416	AGGAAGTGGTTCCAATTTGGACAGAAAAGAAAGGAAGCAACAAGAAGCTCACATCTGTTAAGGGAGCCAATGTACAAAGTCATCTCCACAGTTGCAATGG[T/C]CAATTTCTGATTGAGCCTGTGCTGCCACATCCTTGCAAGTAAGGGCAGCTGCTCAGGAGAAGCAACATAGATTTCGTGCTATGCCATTTGCGTGTAAATA	1a	L	95.68	49.0922
79590	IWA5740	wsnp_Ex_rep_c73818_71733737	GCGGGGGACCGAGGCTTGGTGGTCAGACAGGGAGAGACCCATGGAGACCAAGGCCAAGGACGCATGGGGCCTGGCGCTGGT[T/G]CTCTTCCTCGGCCAGCTCGTGGCCTTCTCCATGGCCGCCGCCAGCTTCGCCTCCTCCTTCCTCGCCAATCTCGGAGTTAACACACCTCTCACACAATCCT	1a	L	95.68	49.0922
80597	IWA7173	wsnp_Ku_c557_1166684	ATTGTTTTCCGGAGCAAATATTCATGTTACCTTTTAACCTGACAAAACATCAGACTTATATTCGAAAGGAAGAGCGTAGAAGCAATTGTTTGGTCTCCAA[T/C]AATGATAAGTTTGTTTGCAGGATACGGCATTGCAGGATTTATGTTCTACACCATTACTCCTTTTGTCCTCAAGATGAGTGGAGCAACATTGCTTAACCTC	1a	L	95.68	49.0922
22224	IWB22224	Excalibur_c13183_128	AGCACAAGTCGCTGTCCGGGCAATTGCCACTGGAGCCAAAAGAGAGACGT[T/C]TTTATGAATCGATTGACAACGAAAGCATCATAGCCATCTACTATCTGGTT	1a	L	95.68	49.0922
27629	IWB27629	Excalibur_c56097_168	AGCACTGGATCAGCTTCAATTCCTGTCCCTAAACTAAAGAACGTGCGCAG[A/G]CTTCGGACAGAACACTATGTTTACGAAATTCCAGATTCACACTCCCTTGT	1a	L	95.68	49.0922
55217	IWB55217	RAC875_c21625_246	CATGGAGCTGATGCCTTTGCTGAATCCGAGTTCCGCCCAGCTGCTGCCGC[A/G]TTGCGTGATCTGGGCACTTTGCTTGCTGCGACGTGCAGATGTTGGCATAG	1a	L	95.68	49.0922
55460	IWB55460	RAC875_c23158_301	CACAGCAACAATTCTTTTGTGAAGAGTGAAGTCGAATGGGATTCCGACAA[T/C]GATAATATAGGTGACAATGAATCTGAGGTCGTAGAGAGCTACTTACCCTA	1a	L	95.68	49.0922
53186	IWB53186	RAC875_c10835_144	AGTGGTGGGAGAGGCTCTGCTCCGCCGGCGGATCGAAGGAGCAAAACAGG[T/C]TGAATATGACCGTGGCAGCCTACACTGTGTGGAACCTCTGGAAGGAGAGA	1a	L	96.33	49.4257
58391	IWB58391	RAC875_c47959_85	TTCTTGCTAGAAAAGTTACTCACACCAATTGCTCGAGCTTTGCCAGAGTC[A/G]TATAGCTTCTCCATCGCTCCCCATGTAGCAGGAATATCAGGTGGGAGAAA	1a	L	99.36	50.9803
43491	IWB43491	Kukri_c27785_400	AAAGAAAACCAGTCGATCAATTAATTTGTGTACAAACCATCTTATTGTGG[T/C]GGATCGGTGGATCAATTTGTATGAGCTTGGAGGCTTCGGCTCTCCGGTGT	1a	L	99.78	51.1958
58903	IWB58903	RAC875_c53185_802	GGAATGCACCGAAGGAGCTGATATGATGGCTTTGATCGCAAGTGCATCAG[T/C]GCTGCAGTTTGCTCTGGCACTGTTCATCTAAAGTTTTCTTTTTGCCTGAG	1a	L	99.78	51.1958
79556	IWA5692	wsnp_Ex_rep_c70358_69302556	AAAGGTGGAAAAGAAGCAATGAGATCAAACGCAATATTGCATAAGGTTATAACCAATGCTATTCCTGACAATGTTGGTGAAAAATTGATTGGCCTTATTA[T/C]AACTAGAGATGAAATTGCGGATTTGCTGAAGCATGATGATGTCATTGATCTTGTCATTCCAAGAGGGAGTAATAAGCTTGTTGCTCAAATCAAATCATCA	1a	L	99.78	51.1958
56058	IWB56058	RAC875_c2734_135	CCATTGATTGGCCTCGGCACATGGCAGATAGAGCCTGATGTTGTCGGCGA[T/C]GCCATCTACGCCGCTGTCAAGGCTGGATATCGGCATATTGATTGTGCTCC	1a	L	99.78	51.1958
6783	IWB6783	BS00021889_51	GGCCTGGTTGATCGTATTGTTGTTTCAAATAAATCAGTGGCGAAGGTCTA[T/C]GTCAGGACTACACCACAGACGAACGGCCAAAGCCAAAATACTGATACACA	1a	L	100.8	51.7192
11515	IWB11515	BS00087600_51	ATCTACCCCGCTGTACATCGCGTGCTCTCATCCGATAGATTCTGGTTTTG[T/C]TGTTGCAGCATAAGAAGAAAAAACTGTATAAATCAGCGCCCTCGTCTAAA	1a	L	100.8	51.7192
30576	IWB30576	Excalibur_rep_c112145_271	TGTGTATCAGTATTTTGGCTTTGGCCGTCCGTCTGTGGTGTAGTCCTGAC[A/G]TAGACCTTTGCCACTGATTTATTTGAAACAACAATACGACCAACCAGGCC	1a	L	100.8	51.7192
28550	IWB28550	Excalibur_c7033_159	GGGTCATTGTCCAGTTTAAGTTTTGTAAGATATATGCGGAATATCTGATC[A/G]CGGCCCTTTATATCTGGTTTGTCAATTGTTATCTGGCGATCAAATCTTCC	1a	L	100.8	51.7192
75520	IWA268	wsnp_BE495786A_Ta_2_1	CCTAAATATTTTAGTTGCCTCTTCAATGGAGTATAAAAGGAACATTAAGAGAATGATACA[T/G]AACAAGAAAGAACTAACCTTATTTTTAGAATTTTTGTCCATCTTTGTTACTGTTGCTTTC	1a	L	100.8	51.7192
5807	IWB5807	BS00002216_51	TACTTGATGGGTGTTCTGTCTCGGTGTCCTCTGGATGCCGCTCGGTGGTG[T/C]CAGTCGTCTGTCGTCGTGTCATCTAGCTGCAAGTAGTAGTAGTGGTTCGT	1a	L	101.57	52.1143
34496	IWB34496	IAAV2072	AGGGCGAAGAAGAAGAGAGAGGAGATGTCCAGTGTCCTCAGGAAGATGAGATCTGCTGGAACTGGAACAGACAAGAAGAAATAGAGCATCCCAGGCTCAT[T/G]AAGTTGATGGCAATCTTCTGTTCTGGTGTCCAGTTTTTACTGCATGTAGAACCTACTAGACCTGAAACTGTTATCCGCCAGCTAAACATTATGCTATGTT	1a	L	101.57	52.1143
35957	IWB35957	IACX4386	ATCTCCTCCATGGTGCTCATCAAGATGAGGGAGATCGCTGAGGCCTTCCTCGGCAACTCC[A/G]TCAAGAACGCCGTGGTCACCGTCCCGGCCTACTTCAACGACTCTCAGCGCCAGGCCACC	1a	L	101.57	52.1143
46872	IWB46872	Kukri_c60564_136	GTGCTCATGCTGATTGCTTTCCTGCTTGCCAGTAGGCCTTCAAGAAGAAA[T/C]CCAGGATCACTCCCACCTCTGGTCAGACAGATGGCGGGATTCAATGCTTT	1a	L	101.65	52.1553
11908	IWB11908	BS00094925_51	TTTTCGTTGACGTTATATGATTGTTCAGTTTTACGAGTGCTCGAAATTTG[T/C]GTGGACAAAGATTGTGAAATGTGACCGTCTCGATTTTGGTTGGTTCACTT	1a	L	102	52.3349
36192	IWB36192	IACX742	TGGCAAGATTGTTGTGGAGTTGAACGGGAGACTGAACAAGTGTGGAGTCATCAGTCCCCG[T/C]TTTGATGTTGGTGTCAAGGAGATTGAGGGGTGGACCGCCAGGCTGCTTCCAATCTCGTCA	1a	L	102	52.3349
9936	IWB9936	BS00067021_51	GAGCCGCACATCGATCCAGCGTCCACCACCGCTGAGCTGTTGAATGCGGC[A/G]GTCACGTCCACCACCGCCGAGCTCGATGATGTCGAGCCAGCCGACTGCGA	1a	L	102.63	52.6581
7216	IWB7216	BS00022698_51	CTACTACTGTATGACAGTATGAGAGTGGTGTGATGACCGTAAGAATAAGG[T/C]GGATGGTTCAGGGATAAAGTGAAGCATCGTTGATCCATCGCCATCCTCCT	1a	L	103.11	52.9044
13783	IWB13783	CAP7_c12435_63	TAGTTGGTTACCTTACGGCCGGGGCACACCGAGGCGTCGGTGGATCTTGT[T/C]GCATTGGCCGGCTTACGCCCTGTATCTGTCCTTTCAACCATCATCGACCC	1a	L	103.11	52.9044
31604	IWB31604	GENE-0004_635	TTATAGCCTTGTAACCAGAATCACTGAATCACACCCTTGGAACTAATACC[A/G]CAACTTACACAGTAAAATCAACTAATCTTAGAGTAGATAATCATGCTGCA	1a	L	103.11	52.9044
40233	IWB40233	Kukri_c10065_415	GGCATCTTCGAGGTCAAGGCCACCGCTGGTGACACTCACCTGGGAGGGGA[A/G]GACTTCGACAACCGCATGGTGAACCACTTCGTCCAGGAGTTCAAGCGCAA	1a	L	103.11	52.9044
61100	IWB61100	RAC875_c94534_75	GGGTCACCCTCGGCATCACTACTAAAGAAATCTCCTGTTTCTTGAGTGAC[T/C]TCAGCACCAACAGTTGTGAAGGAAGCACTGGACCCGTTTAGTTCTTGTGA	1a	L	103.11	52.9044
12736	IWB12736	CAP11_c1972_285	ACCTGATGCCAGCACTTGAACTTCTCCCCTGTTTATTTTCCGTTCAGCGT[T/C]GGTCGAATGGTGATGTTGGTCTTGTCTCTCCGAGACATTTGGGGTGCTGC	1a	L	103.94	53.3303
24988	IWB24988	Excalibur_c30591_637	GTTCAAGCAGCGCAAGTCCAAGCTGGGAAAGGGGGCAGGAAGAAACGAGC[A/G]TGAAAGAAATAGGTTCAGCTCAGCTGCCATTATTTCGCTGAAATTCGGTA	1a	L	103.94	53.3303
35955	IWB35955	IACX4378	TTCGTCCAATGTCTGCGCGCTACTTGATGGGTGTTCTGTCTCGGTGTCCTCTGGATGCCG[T/C]TCGGTGGTGTCAGTCGTCTGTCGTCGTGTCATCTAGCTGCAAGTAGTAGTAGTGGTTCG	1a	L	103.94	53.3303
69488	IWB69488	Tdurum_contig28296_243	CCGAATTTTGCGAAACAATGGCAGCTGAGTTGAACCTATTTCTTTCACGC[T/C]CGTTTCTTCATGCCCGCTTTTCCCAGCTTGGACTTGCGCTGCTTGAACAC	1a	L	103.94	53.3303
64265	IWB64265	RFL_Contig3203_1971	ACGAAGATGGCATTGGAGATTGGACCAATGTGTTCATTTCATTGTCAAAA[T/G]AGAAATGTCCGAATCTGTGGGTGTAAAATTACGCGTTTTCGTTGACGTTA	1a	L	105.02	53.8844
80238	IWA6709	wsnp_Ku_c21356_31093507	GATGTTATCTCAGGACATCAAGGTTGTCTACTTTTTGCCTGCATAGCTGCTATGCCTTTGTTATGTTATGTTGGATTCGGTTAATTATGAGATGCACTTT[T/C]GAATTTCGGGTCTTGCCTGCGATGAATTATGACTTTGAAGATGCCATTTGTGCCCTATGTCATGTGTGTTTGCTAGCCTGTGCTGTATTTCCGATTCTGC	1a	L	105.02	53.8844
19958	IWB19958	Ex_c16529_304	GGCTTTGCTGAAACTCTGCATGTGTGGCCGAGCTGTCTGTTGATGTACTT[T/C]CTATCTTGATTTTTATCAGTGAGGTTTAAATTGATGGTACTATTTATTCA	1a	L	105.74	54.2538
20856	IWB20856	Ex_c5192_943	TAATTTTGTGTTTGTATCAGGCAATTTATACACTAGGTGTAGGGCAAAAG[A/G]TAGGGACAAGAAAGGTTCGGAAATTTATTTGTAAAACAGACACAGCCAAT	1a	L	106.9	54.849
34656	IWB34656	IAAV3049	NNNNNNNNNNNNNNNNNNNNNNNNNNNNNNNNNNNNNNNNNNNNNNNNNNNNNNNNNNNNNNNNNNNNNNNNNNNNNNNGGGCCAGGTCATGCCTTTAGT[T/C]GGACGAGATTGGAGTCAGTCTGGTGTTGCTCGACTCTTTTCTGCAATAAAGGAAAATGGTTATCAACTGATATTCCTTAGCGCTAGAGCCATTGTCCAGG	1a	L	106.9	54.849
56592	IWB56592	RAC875_c31276_1128	TCCACATTCAGCGTTTGATAATCCGGACCATTGTTCCCTGACTGTGATAA[A/G]CCCTTCACCTCATCCTCAATAATCTCATTGTTGGCATCACAAACCTTGCC	1a	L	106.9	54.849
76395	IWA1608	wsnp_Ex_c12336_19686808	AAAGATGGGTAGTTATTCAAGTGTGGTACAAAATGGGAACACTTCAAGTGATAGTGATAAGGAGAAGGACCTGACCAAATATTACGCCAATGCATCAGCA[T/G]TAGCAAACTCACCAGAGGAAAAGAAACGCAGGGAGCACAGATCTAAGCGTTTTGAGAAGAGTAAGGATTCACCATCAAAGTCAAGAAATTCTGCAGTGAA	1a	L	106.9	54.849
77551	IWA3134	wsnp_Ex_c27940_37101775	CAATGGTTGATAAGCATCATCATTGTTCACCGACACATCAAGGGCTTCATCTTTATTGGGAAAGGGTTGATAGCCCTCACCATTGTTCCCTGAAACTTCA[T/C]GAACTCCATCTTCCATGACCAAAGGTTGATAATTCAGACCGTTGTTCTCTGATCGTGACACACTCTGAACCTCATCTTCATTGGTCAATGCAACACAGTT	1a	L	106.9	54.849
78323	IWA4116	wsnp_Ex_c5192_9203100	CCAACTTGAACTCTTGCCTCATGGATCTATATGTGGAGAGGATGCGTTTCGAGGCTATAAAATGTATGTCTAGATCATATCGTCCCACGGTACCTGTGGG[A/G]TATGTTGCACAGGTTTTGGGATTCTTACTAGATGGGGAGGACAGATTGGAAGAATGTGAAATATGGTTAAAAGCACATGGTGCCGTTCTTTCAGTAGATA	1a	L	106.9	54.849
78324	IWA4117	wsnp_Ex_c5192_9203682	GGCTACCTGCTGACAGCCACATTTATCTGTCAGGCCGCTCTCTGAGTGGAATGTTTACAGAAACCTCATATTTGTTTGTAAAAGTTTTAGAACAACTATA[A/G]TTTTGTGTTTGTATCAGGCAATTTATACACTAGGTGTAGGGCAAAAGRTAGGGACAAGAAAGGTTCGGAAATTTATTTGTAAAACAGACACAGCCAATCC	1a	L	106.9	54.849
80274	IWA6756	wsnp_Ku_c24239_34199356	CAGCATGAACTGCAAGGGCATGCTTGACAGCTCCATCTTGTTTGGCTTCTTTTGACAAGCTTGCCATTGATGACAACAGGTCACGTTTGTTATTAGAGTG[T/C]AGCATGACGCAGAGCAAATTGTAGGCTGAGAATTCAAAATAACAACCATTGTTTCCCTCTCTATATAGCCTCTTCAGTTGTGACTGGCACTGGTTAAATT	1a	L	106.9	54.849
80896	IWA7577	wsnp_Ra_c12148_19539667	CTGATGGATGTTCAGAATCAAACTTAACCTTTTCCTGTGATATGTATAAACCATCCAAAATGCCAGATTCCCACACCTCGCCACCGCGGCTGAGATCGCC[A/G]CTCGAGCTCTCCCCAGGCCCCAAATGGAACTGGGGGTCACTTAGTTGCACATCCTCCATATTCTCCTCAGTTGAAGAAATGGGAGCAGTTAGAACACACC	1a	L	106.9	54.849
78875	IWA4816	wsnp_Ex_c8588_14419007	ACACTTAGATCTAGATGAAATTTATACAAATGAACACGAAGGTGTCAATGCTGTTGTTGCCACAAAAATGACAGTATGGTACTATAAGAGTCTACCACTA[T/C]TCTCTATACAGAACGCATCATACAGATGAGAGAACACATTGACATTGACTAGACGACATGAATGTCAACACAGTTCAATATAAGCTGGTTCGGTACCCAC	1a	L	107.06	54.9311
80272	IWA6751	wsnp_Ku_c23926_33870364	CATTTTCTCTAAGAACGACTGAATTGAATTATCCCAAGTTACGCCCTGAAGGCATGGAGACTCCTGCTTGTAGGGTGTCTGGAGTTGCACTGGATTCTGC[A/G]CAAATTGACATCGTCGACAAAGCTGACAAAGGTGAAACTGTAAGGAATCCATCAGTTGAACACACTGAGATGGTCAAGCTTGCAGGACAAGATGAAGGCA	1a	L	107.06	54.9311
81125	IWA7898	wsnp_Ra_c37745_45806931	ACTGGATTCTGCGCAAATTGACATCGTCGACAAAGCTGACAAAGGTGAAACTGTAAGGAATCCATCAGTTGAACACACTGAGATGGTCAAGCTTGCAGGA[A/C]AAGATGAAGGCAATACCGAGCGTGCTTTACATGCCGGAGGCAGAAATGAAGAGTCACCTGATGTTCTCTCAGATACCATGCAAACTGGAATTGTAGATGA	1a	L	107.06	54.9311
3806	IWB3806	BobWhite_c5356_1272	CGACTGGTGTTTCTGGTTGAACTTTTGAAGTGTCGGGTACAGCATCTGAT[A/G]GAACTTTGACTTGCTCAGTTACAACTTGATCTACAGATTCTTCAGTCAAT	1a	L	107.18	54.9927
77819	IWA3475	wsnp_Ex_c34344_42676379	TATGTTGTCTCTGTTGCTACTGAAGCAAGCATTATCGAAAAAAGTACATCAAAGAGGAGGAGAAAGAAGAGGGTTTTGCCTTCTCCTGAGCTAGAGACTA[T/C]TGATCATATGCAGGACTCCTACTGGTCTGGTTTGAGTTTGCTTAATCACCCGATTCATAGCCTCAAAAGAGCTTCTACCAACACGAGGCCAAGGCGTAGG	1a	L	107.18	54.9927
77820	IWA3477	wsnp_Ex_c34344_42677360	CCAAAAGATGCAGTTAAAATTCCTTGTGATGTGAAGCTGGAGGATGAAGCATTGACTGAAGAATCTGTAGATCAAGTTGTAACTGAGCAAGTCAAAGTTC[T/C]ATCAGATGCTGTACCCGACACTTCAAAAGTTCAACCAGAAACACCAGTCGAACACGTGGGTACAGCAGCAGAAGGGGACACTGCTCAAGACCTAACTGAA	1a	L	107.18	54.9927
79241	IWA5277	wsnp_Ex_rep_c66628_64934660	GCCCAACCGGTTCTCCCCATCAGGATGCCATGTTTTGTATAGGAAAAGGCGGGAGTCTGTCTGACCCTAGCATCGCACCGCTGTTAGGTTAGCTAAGGCT[A/G]TAGCATATATTTGGGCCCTTTCACATAAGCTTCATCAATCATCTAGGGTATTGGTGTAACCATAAAGCGGAGCTGTTGCGGAACTTCGGTTGGTGCGGCT	1a	L	107.18	54.9927
25179	IWB25179	Excalibur_c32167_59	CAGGGGAAGAACGATCCGATGAAGGTGCACATGTTCGTCGCGTCTGTCTC[T/C]GCCTACGTATCGGCCTTGTTTTGCCACTTGCCCCTTTGAGGCTATGAGTC	1a	L	107.18	54.9927
42886	IWB42886	Kukri_c23926_409	TAAGGAATCCATCAGTTGAACACACTGAGATGGTCAAGCTTGCAGGACAA[T/G]ATGAAGGCAATACCGAGCGTGCTTTACATGCCGGAGGCAGAAATGAAGAG	1a	L	107.18	54.9927
5360	IWB5360	BobWhite_rep_c63278_349	GTAAGGCTCTGGTCGTTTGAGGAGGAAAGTTGCCTGCTATGTTTACAATG[T/C]CCTATATAACCTGAAGTTGTACTAGCGAAATTTGTTCCTTCTCTGCTGTT	1a	L	107.33	55.0696
27052	IWB27052	Excalibur_c49421_443	GAAACACAAAAACCAGATGGTGAATGGACAGTAGAATCACCCAAAGGAAA[T/C]GACAAGGCGGAGTCGCCGAAGAAAGACAGAGTCCATATAATCACAAATGA	1a	L	107.33	55.0696
30746	IWB30746	Excalibur_rep_c66449_1588	GCTGTACATACACATTGGCTGCAAGTGCCATTGCTATCTATCTATATATC[A/G]TTCTCAGCCGGTGTTTGCCTGCTGCATCCTAGTAWWRMGAAAAAGTACCG	1a	L	107.33	55.0696
46302	IWB46302	Kukri_c52952_315	CTGCAGTCAAAGGAATCCACCCATCTTGTGACAGTTGAAGAGAGCAAGGT[A/G]TCAGCGGACTCAGATGACGAGTTCTATGACGCAGATAAGGTTGACCCTAG	1a	L	107.33	55.0696
78088	IWA3820	wsnp_Ex_c42282_48900922	CCAGAACTTTTCCAGGTCATCCTGCTTTAGATGATGTTGGAAGAAATGCCTTGAGACGCTTGCTTCTGGCTTATGCTAGACACAATCCAACAGTTGGTTA[T/C]TGTCAGGCAATGAACTTCTTTGCTGGTCTCTTACTTCTATTGATGCCAGAAGAGAACGCATTTTGGACATTGGCAGGAATTATTGATGACTACTTTGATG	1a	L	107.33	55.0696
80474	IWA7018	wsnp_Ku_c39878_48218985	AAAAAATTCGGTAGCATCGGGTAGCAGTTCTAGCTCTGCAGGTGCCAGAGGGAGCTGGGGCATATATTAGTGTACAAACTACATGGAGTGAAAAGCATGT[A/G]GCGTTAGTTATAGCTGCTGCCACACATAGATAGGGGGAGGAAAGCCATGTATTTATATTTTCATTCGTCAGTGAGATTGCTTCTTAGAATAATTCAGACC	1a	L	107.33	55.0696
1228	IWB1228	BobWhite_c18881_338	GTTGTTAGTTGTACATCTGACTGAAGCTGTAAATCATTTTCAGTTATCCC[T/G]ATCTATATCTTTCAATAAAATGGAACTTTTAGTTCTCTATGAATAGAAGT	1a	L	107.48	55.1466
35023	IWB35023	IAAV5406	AAAGACACGTATAGCTCCAAATCAACTGGCAACTACAATGAAATCTCTCATGTATTAATACCAAGAAACAAATAGCAGATAACCCAACCATTCTCATCTA[T/C]GACCATGCTTCGAGCTACCATATTGCTTATGCATCCCAGGACCCATGCAGGAGAAGAGTGATGGCTTCTTCGGCTTCACACCAAACAGGAAAGTTCTAAG	1a	L	107.48	55.1466
7921	IWB7921	BS00033262_51	CGCTGTATGTTGTTGTATATGGGATATAAATACGACTGCATTTTTCTGTA[A/G]ACGTCGCATGCTAATGATATTGTAGTATGGTACAATTTCCCATCTCGTGG	1a	L	107.48	55.1466
40078	IWB40078	Ku_c8351_2029	CTGCATGGGTCCTGGGATGCATAAGCAATATGGTAGCTCGAAGCATGGTC[A/G]TAGATGAGAATGGTTGGGTTATCTGCTATTTGTTTCTTGGTATTAATACA	1a	L	107.48	55.1466
59026	IWB59026	RAC875_c54380_249	ATTCGGTCCCATAATATAGGATTTGGTGCTGCTTGCAAGATGCCCTCTTG[T/C]GCCGATTTCACTCGCTGCATCTTGCGTACGTGCAGTACCACGTCATTGTC	1a	L	107.48	55.1466
54214	IWB54214	RAC875_c16080_777	TAAGAACGTGACTGGACGTATAGGCTTAAGTTATCTGTCAAGAAGCAACT[A/G]CTTCCAAGATCAATAACCTTGACTTCACATCTGCTGTAGCTCTTCATAAG	1a	L	107.58	55.1979
76385	IWA1594	wsnp_Ex_c12165_19452361	ATTTGCATGATTTAAATATAGTTCACTGTGACCTGAAACCAGAGAACATCCTTATGAAGAGCTACAGCAGATGTGAAGTCAAGGTTATTGATCTTGGAAG[T/C]AGTTGCTTCTTGACAGATAACTTAAGCCTATACGTCCAGTCACGTTCTTACCGTGCTCCTGAGATTATTTTGGGTCTTCCATATGACCAGAGGATTGACA	1a	L	107.66	55.239
13287	IWB13287	CAP12_c2265_240	GCCATCCGTAAGTGTGCTCGTGTCCAGCTGGTGAAGAACGGGAAGAAGAT[T/C]GCTGCCTTTGTGCCCAATGATGGTTGCCTGAACTTCATCGAGGAAAATGA	1a	L	108.22	55.5263
7434	IWB7434	BS00023126_51	GACGTCTTCGACTGGTCCATTCCGAGCGACCTGTTCGCCGGCTTCTCTGA[A/G]ATCGAACAAACAAGGCTGATCCGCGGGAAATTCTGGACTCACCCGGAAGG	1a	L	109.01	55.9316
3005	IWB3005	BobWhite_c38865_319	AGTGATCAATCTACACGGCTTTCCCGTATCCTTGACCCTGAGGGGGAGCA[T/G]CGGGGTGGAACTGTCCGTACCCCTGAGCAGGAGGAGGGTACTGTCCTCCA	1a	L	109.51	56.1882
6738	IWB6738	BS00021719_51	ACCCGCTGGATCTCCGCCGCTAGTCGGATCTCCATCGCTCCACGCCTCTC[T/C]CTGCAGCTCCAATTCGCCGGCGTAGCACATCCTCCTCATCTCCCGTTGTT	1a	L	109.85	56.3626
48157	IWB48157	Kukri_c88698_296	GGTACACTGACCTTCGCGTTCTTTTCCTCATCATCCGATAACTCGTCCGC[A/G]TAGCCATAGCCTGATGTGCTTGATCTTGGCTTCTTCCTTGCGTCTTGCAC	1a	L	109.85	56.3626
60861	IWB60861	RAC875_c86680_391	CATGTTAGTCTAGACCTGTGAGCATTTCAGAAATGTGGGAGCAAAGATGC[A/G]TTCATCTCTGGGTAAAATATTTCACTGCRCATATACAGATCACATGCTAA	1a	L	109.85	56.3626
80939	IWA7644	wsnp_Ra_c16080_24638622	CCTGTTCTTCCGGTGGAAAATCCTCAACTCAAATTCCTCATATTCTTGATGAAAAATAGAGCTTGCAAGATCAATCTCCGTTTTCGGACCTTCATCGATA[T/C]TATGAGCAGCATTTTGAACATTTGTATCCGCTGGCCCGAAGTCCTCCATCCCATAAATATCTTCAGGAATACTAATCTCAGGAAAAGGGTGCACGCTGTA	1a	L	110	56.4396
57465	IWB57465	RAC875_c38916_66	CGCACGAGCACAACAGCAGGCACTTCCGGATCTCCCTTCCCTCCGCCGGA[T/C]GGCAGGTGCCCACAATCCAAATTTTCTGATAGCTGAAATAGGCGGTCATG	1a	L	110.05	56.4652
64622	IWB64622	RFL_Contig4231_575	TGACCAGATTTTCCCCAGACTTGGCATTACTCCACCTCCATTGTTTTACT[T/C]GTTGCGTGCCAATAGATTTGGAACCATGGCGACAATTTGGCTAATTGGCA	1a	L	110.13	56.5063
7022	IWB7022	BS00022318_51	CCGCTAGTCGGATCTCCATCGCTCCACGCCTCTCCCTGCAGCTCCAATTC[A/G]CCGGCGTAGCACATCCTCCTCATCTCCCGTTGTTCCAGCACCACTCCTCG	1a	L	110.15	56.5165
59947	IWB59947	RAC875_c65388_140	GGTTACAAATTCAATTCAACATGTCAGTTGAGGAAGCTGCTGAGTTAGCA[T/C]GGCGGGCTATTTATCATGCAATATTCCTTGACGGAGCTAGTGGTGGCCGT	1a	L	110.35	56.6192
7874	IWB7874	BS00032112_51	CAACAAACTGAACAAGATGCAGGTGCAGGTGGTGATAATGTAGATGGGCC[T/C]GGAGGTGCAAGCGGTGGCAATGCAGACGTGCATGGAAGCTCTGACGACCC	1a	L	111.45	57.1836
19625	IWB19625	Ex_c105443_895	GATTGTTATCGCTGCAGAAAACAGTGATTTGTAATTTTGGGGTATAATGA[T/C]GGTTGCATTTAAGTTCTGTAGGATTCTCCTATTGGGTTGTTTYTATTATT	1a	L	111.45	57.1836
30464	IWB30464	Excalibur_rep_c110246_86	GTCAATTCCTTATGGAATATTGCAAAATTCAGAACTTGCAGTGCAGCCTC[A/G]ACATCAGTTTTAAGAACCTCATGTCTCAGTTTCATCTTTGCATGGGGCAG	1a	L	111.45	57.1836
79461	IWA5568	wsnp_Ex_rep_c68857_67737959	GTACCCTTCCAATTACTGCGAGGACACTGGAAACAATAATTCGTCTATCTACTGCCCATGCAAAGATGAAACTGAGACATGAGGTTCTTAAAACTGATGT[T/C]GAGGCTGCACTGCAAGTTCTGAATTTTGCAATATTCCATAAGGAATTGACTGACATGGAAGACCGTGAGCAGAGGGAGACTGAAAAACAACAAACTGAAC	1a	L	111.45	57.1836
380	IWB380	BobWhite_c12568_900	GCAAAGATTTCAGACATCGGTTTCGGCGATGACTGGAAAGAAGGCGAGGA[T/C]GAATTCGATGAGCCTGAAGAGTGCACCATAGTGTATAGGTTTGCCTTGCT	1a	L	111.57	57.2451
25487	IWB25487	Excalibur_c34697_831	AGGGCTCACATCTGATGGTTCTAATACAGAATTTTCAGAACCAAGCATCT[A/C]GTTCTTTGGAGAATGATTTTGTTTGCCTGCTAGAAGTCTTCTGGTTGTAG	1a	L	111.57	57.2451
43096	IWB43096	Kukri_c25215_124	ATTCAATGGGGAACACATACGAGAACTGTTCTGGATGTTGGATGTGGTGT[T/C]GCCAGCTTTGGTGGATACCTGCTTGACAGGAATGTCATTACTATGTCATT	1a	L	111.57	57.2451
55442	IWB55442	RAC875_c23081_141	CAGCCATCTACAACCGAGACTCAAGTGACAGTTCATTATTTATGACACTA[A/G]AAGTTGATCCCATATAGTACACATCTGCTTTACGATCAAGGAAAATTCAT	1a	L	111.57	57.2451
77156	IWA2584	wsnp_Ex_c21193_30320134	GGCCGGTGTCATTGGAGAACGGACGCCTTCCAGAGATCGTCTCAAGCAGAAGCAAGGCAAACCTATACACTATGGTGCACTCTTCAGGCTCATCGAATTC[A/G]TCCTCGCCTTCTTTCCAGTCATCGCCGAAACCGATGTCTGAAATCTTTGCAGCGTTGTCTTCGGTCAGGTATATGCACGACGAGTTCAGATTTCTTAGGA	1a	L	111.57	57.2451
77165	IWA2598	wsnp_Ex_c21336_30465618	GGCGTCCCCGGTGATAAAGCTGACATGGACCAAACTTCTAAGGGAGTCAACCAAAGCACTAAGATTCTGTTGATTCTTTGAGTTCTGATCTGATCAAATT[A/G]TTTATACAACAGAGATGTGATTTGTTTGGGTCCAGGTAGCCCTGAAGTTTTCGGTGGTATATAGATACACACTTGTGCAGTCTCCGTGCCGATTCTTTTT	1a	L	111.57	57.2451
6733	IWB6733	BS00021714_51	TACCACGAATGACTGGATAAGATCTGTGTGGCAGTGGCCTTGCGCGGAGA[T/C]CCGTGCATGTGCAATGTACAACGATGAGGGCGTTCGCTGGCTCTTGCCTC	1a	L	111.69	57.3067
52047	IWB52047	Ra_c4159_2716	GCGCGAATGGCATGTAGATAGGGTCATTTTTTAGATATTTTACGGGATGA[T/G]TACTGTTGTGAGTATCTACCATCACCTACTCTTTGAGTAATATCAGATAT	1a	L	111.78	57.3529
79865	IWA6162	wsnp_JD_c722_1080592	AGATATATAACTTTGTCCACACGCCTTCATCCAATTTGCTTGATATATAACTTTGTCCACACTCATTTGATTAATTGATTTGCTTGCATGTTGTGACGCA[T/C]GGATTTGCTTGATATATAACTTTGTCCACACTCCTTCATTTGATTTGCTTGCATGTTGCGACACACGGATCGGCTGACATCCACATAGAGTGGAGGTAGA	1a	L	112.28	57.6094
31863	IWB31863	GENE-0410_71	GATCTTATTGAGATGCTGAAAGGATTTGTTATAAACCAGGTATGAATATA[A/C]TGCACTATTTTGACTATGAAATGTGTGTCAGGAACTGCAACAGCGTCGTT	1a	L	112.45	57.6966
35691	IWB35691	IACX11338	CAACTGTGCTGCAGATTGGTGGTTCAGGCGTTGGTGCACTCCCAACCAAGGCAATGCTGCAGAAATTGCGGATGTTTAATACCTACTTTGAGGAGATCTA[T/C]GCAGTACAATCAGAGTGGGTGGTAGCTGATGATCAGTTGCGAATGGACGTTAGGGCAGCAGTGGAGGATTCAGTGATGCCAGCATATGCGGCTTTGATTG	1a	L	112.45	57.6966
57831	IWB57831	RAC875_c42285_1007	CGATATCCAGCCTTGACAGCAGCGTAGATGGCGTCGCCGACAACATCAGG[A/C]TCTATCTGCCATGTGCCGAGGCCGACCGATGGCATCCTTGCGCCGGTGTT	1a	L	112.99	57.9737
7816	IWB7816	BS00031066_51	TATTTTGGCATTCGCGTGCGTGCGTGCAGGAGGAGGAAGAAAGGCCGGCC[A/G]GCCTCTTCGTTATAGTGAAGGAGGACGCTCCGGGCTACGCTGAGGCTGCT	1a	L	113.01	57.984
11766	IWB11766	BS00092585_51	CGTTGTTTGCATGAGAAACAAAAGAGCTTTGCTGTTGCATAGGACTGGGA[T/C]TTGGGGTTGGAGATGGCACATGTTGCATCAGTGGAGAAGCATAAGGTGTT	1a	L	113.19	58.0763
34337	IWB34337	IAAV1185	TGTACTCGTAATTTTTATCTGATGGGCAAGGTGAACAAATTGGGCTAGAGTCTTGTTGCTGTTTAGAGGTTTGCTGGTTTACAGACTGGGGTTGACAGAG[A/G]CTGTCTATCGGAGCTCCACTAGAATTCCCACAGACAGGGTTTCCATACAACATTACAGTAACATTTTGGGGAGGACTAAATGCAGCTGGAATAGTCTTGA	1a	L	113.75	58.3637
35039	IWB35039	IAAV5535	CTCTCTGAGGTGCTGTCTCCTCGCTGATCTTGGTGTTTTCATAGGATTTTAACTTGTAAATGCGATGATGTTTTGTACAATTGACTTGTTACGCTTGGAT[A/C]GTTTGTGTTGTACATTAATTAATTAGTCAGCTTTGATGTAAACTAGAGAATGTGAATGAGAATAGCTGAGGAATATTGACATAGCTTGAGCTTTCCAGAA	1a	L	113.78	58.3791
35897	IWB35897	IACX3047	TCAGCAATTGATCTTTCTTGGATGTTGATGAAGCTCTTTCAGAAGCTCAGAAATACTGCT[A/G]CGTAGTTTCCTTGTATCAATGGGAAACTGGGGCTTCTGTTTTTGTTTTTGGTTTCCCAA	1a	L	113.85	58.415
40833	IWB40833	Kukri_c1250_634	TAAGTTTCCAACTGGCTGCAGTAATTAAACGTGCATTGCCTGAAGAAAAA[T/C]GTGCAGTATTAGGGGACCTTTCTCCAAACTGTATTGCAGAAAGGCTGGTG	1a	L	114.29	58.6407
11628	IWB11628	BS00089894_51	ATTAACTCATAGTTAAAGAGTACAGGTCTGAATTTTACGGAAGCTAAAAT[T/C]TCAAGTCTATTACAGCCAACAATACCAAATTGACCCTACTGGTTTACAGC	1a	L	116.38	59.7131
50788	IWB50788	Ra_c105707_788	TCGTAGGACCCCGAATTAGAAGACGGACTTGGAGAATTTATCGGCCTTAG[T/C]CCAATATTATCAAGACCATTTTGAACCGAAGTAGTGCTCTGCTGCTGTTG	1a	L	116.46	59.7541
6769	IWB6769	BS00021864_51	AAACCGAACGTGATAGCATACAGCACTAGCATGGCCAAATGTATCTCGGC[A/G]AGTGGGTGCCAAAGTGGTCAGGGCCAGAACCCCGCAAACTGCGGCTGCGC	1a	L	117.35	60.2108
70352	IWB70352	Tdurum_contig32437_257	ACTCAGTAGCCTCCAGAGGGTTTCCTCCAGTTGCTGAAAGTTAGCGGTGC[T/C]CGACACATCCTTGAAGGACGGCGCTCTGAAGACCATCTTGCCATTGTACG	1a	L	117.35	60.2108
79156	IWA5174	wsnp_Ex_rep_c109742_92411838	CAAAGAAAGAGATGCAGACAGACTATATCTTGAAGAAGCAAACTGCAAGAGACAAGCGGTTGAACATTCCGGTTTTGAGCATCCAAGTTCTGGGAAGAAA[A/C]TTGATCTGAACACTCAAAACACTGATGATGGTGATCAAGGGTATAGGCATTTTGATTTAAATGGCTTCAGCTGGAGCTGAATTGTTAATGATATGCAATA	1a	L	117.52	60.298
80236	IWA6707	wsnp_Ku_c21316_31053745	TCAGGTATTGAGATGCGGGCCTCCTCCGATGAACAAAGCCATGGCTGCAAACCTGGATGACCTTGGCTACACCAAGGAGATGCAGTTCCAGTTCTAGGTT[T/C]CGACGGTGGAAGCTTACCAAAATAACGGGTYGCATGACCATTCTTAGTATTTTTTCAGTTTGACATGGGCTGATTCTGATGCCATTTAGCTCGTGTAGAC	1a	L	117.61	60.3442
80237	IWA6708	wsnp_Ku_c21316_31053776	AACAAAGCCATGGCTGCAAACCTGGATGACCTTGGCTACACCAAGGAGATGCAGTTCCAGTTCTAGGTTYCGACGGTGGAAGCTTACCAAAATAACGGGT[T/C]GCATGACCATTCTTAGTATTTTTTCAGTTTGACATGGGCTGATTCTGATGCCATTTAGCTCGTGTAGACACCTTCCACAGTCCATGAAGYGGCAGTTATA	1a	L	117.61	60.3442
27324	IWB27324	Excalibur_c52495_89	CAGCTGTTGCTGTTGTCGGTGCAGTTGCCTGGCATGTGATAGACCTTGTC[A/G]AACGAGGCCACGCGGATCCATTTCGTGGCAGACCATTTCTCCCCCTTGAT	1a	L	117.77	60.4263
12119	IWB12119	BS00100120_51	GTGGATTCGTGAGCGAGGTTAATTTAGCTGTGTGCCAGTGCCAGAGAGCA[T/G]GCAGGCTAATTTATGTATGTGTTGTGTACAAGCCGAGATCGATCGTTGTG	1a	L	117.95	60.5186
13258	IWB13258	CAP12_c1906_217	TTTTCGTGGGTGTTAAATTGTCCGTGGCGCTGTTTGTTTGCCCATCATGG[T/C]TTTACTATGTCCGCTCTGTACTCTGTACYCGCCACTCCGACAGACTTGAT	1a	L	118.04	60.5648
43838	IWB43838	Kukri_c30322_414	AGCCTGAGGTGTTGTAGCTTGTCCCAGCCCGGTGGTTCAGAGTTTGTAGA[T/C]GAGTAGCAGCCCTAGGCGGCCCTTAGCATGTCCCAGATGATCTGTCTGTT	1a	L	118.23	60.6623
62117	IWB62117	RAC875_rep_c112044_340	CTCGGACATCATCAGCACCACCACCACCACCCAGTGAAGAGAAGAGAGCT[T/C]TCTACCTATTTTATTTAGTCGAGTTGTAGGGTCCTGTTGTGTTCTTGGAA	1a	L	118.36	60.729
2320	IWB2320	BobWhite_c29908_113	TTCCAGAGAACCACCTCTAGTGCAGATATAACTAAGTATATACAAAATTT[T/C]GGAATTGGTCGGTCCGGAGTCCAAGTTGGTGCCACAGTTTAAACAGCAGC	1a	L	118.94	61.0266
35541	IWB35541	IAAV8804	AGTATATNCAAAATTTCGGGAATTGGTCGGTCCGGAGTCCAAGTTGGTGCCACAGTTTAAACAGCAGCATACATGGAAGTGCAG[A/G]CATGCATGATTACAAGAGTGTCGGCACGAAATTCAACAGGTCAGTCAGCTGCAGAAACCATCTCGGAGTACCTTTCTAGCATCATATGCTTTGACAGGTC	1a	L	118.94	61.0266
49731	IWB49731	Kukri_rep_c117029_125	CACAGTGGAACTCATCCAAGGATTGGTGTCGTCGATGACATGTCGTTCCA[T/C]CCCCTGAGTCAAGCAGCCACCATGGAGGATGCTGCACAGCTGGCTAAGCT	1a	L	118.94	61.0266
81102	IWA7868	wsnp_Ra_c3270_6136110	CACCGGCAAGAGCGTCAGTGCAGTCCGGCGTGAGCTCGGCTACTTCCGGCCAAACCACAAGGGTGTCCAATGGGCAGGCCCGGTGCTCCCTGACACTCTA[T/C]CGATGAAGCCGGATGTGGGCCCAGTACACGTTCCTCATGAAAGAGGCGCCACCATGGTCGGAGCTCAACCTTTGGTCGAGAGCTACAATGTGCCGATATT	1a	L	118.94	61.0266
81103	IWA7869	wsnp_Ra_c3270_6136601	AATTTCGTGCCGACACTCTTGTAATCATGCATGYCTGCACTTCCATGTATGCTGCTGTTTAAACTGTGGCACCAACTTGGACTCCGGACCGACCAATTCC[A/G]AAATTTTGTATATACTTAGTTATATCTGCACTAGAGGTGGTTCTCTGGAAACTTCGCCGCAGTAATTGGCGCATAACAGGTCTCATCACTGAATGAGAAC	1a	L	118.94	61.0266
6743	IWB6743	BS00021728_51	CATTTGATTTGAAATCTGGAATCTATCACGGACGAACGCAGGTGACGTAA[T/C]CAAGGAACCGATAGGAACGAGCACGGGAAACTGACCTTGCGTCGGCCTTC	1a	L	119.18	61.1497
63865	IWB63865	RFL_Contig22_617	GATGAAGAATATAAGGTCGTTAGGCACGCAGAGAGTTGGGACGTCTCTCC[A/G]CTGGAAGCGATTGGACAGTTATTCGTCTCGGCTCCAAAGCAAACGGGCAG	1a	L	119.18	61.1497
7079	IWB7079	BS00022432_51	GGTTCATTTTCGGAGTAGGAATACAGGTCCTACAAAACTGAAGCTTCAAC[T/C]GCTGAAAGCCTCAACAGGCGAAGGCTATCCTACGGTCAGGTGAACAACCT	1a	L	119.18	61.1497
55587	IWB55587	RAC875_c24047_284	ATCGGCTCTTCCCATGCCTGATACTAAACCCATTTTCCCACTAATACAGG[T/C]TGTAAAAGTCGTATGCCTCTGTCGGCGCCCTCTGCAAAAACCATTATGGA	1a	L	119.18	61.1497
56353	IWB56353	RAC875_c29540_1109	AGTCTCAAACAAGGGTCCAGAATGGAAATATCAGTTCGTACTCAGTTTGT[A/G]TAGCAGATTATCAAAGTTTGATTTGGCTATTAATTACCGGGTTACCATAC	1a	L	119.18	61.1497
81105	IWA7871	wsnp_Ra_c33025_41968284	TGGTTGCAGATTAAGCCCAAACCATGCTGGTAGTGAGTCGGAATCTGTTAAAATCGTTTGGTTTGCGATCTCTCTCTATCTCTCTCTGGATCGATTTGTT[T/G]TTTGTACTCTTGATCCCCGTGCTGGTCTTCTGCGCGTATCAGTTGCAGGATATATTTAGGGAGTCTGGGCCTATGTGCAGGATATATTTGGATATGTTGG	1a	L	119.18	61.1497
9513	IWB9513	BS00065325_51	TTGATACTATGCTTATACTCATATATAATAGCAATAGAAGGAGGTTACAG[T/C]TATACTCAGGAGGATGTGTTCTGGTACAAAATTGTAATGCCAATATACGC	1a	L	119.18	61.1497
63864	IWB63864	RFL_Contig22_387	ATTGCTTGTTTGAAGACCCGACGATAAAGTTCCGTGGAAGGTCTAGATAC[T/G]CCCAGAATCTGGATTTGTTAGTGCCCTTCTTCGACAGCCCTTCGCTCCAA	1a	L	119.18	61.1497
65808	IWB65808	TA004265-0757	GGC[T/C]TCCACGGGAGCTTCAAATACGTCCTGAAAGTAGTGCAGAAACATTAGCCT	1a	L	119.18	61.1497
46717	IWB46717	Kukri_c58155_786	AAAAGCGACCTTTGCAAATACTAAATCATTTTGGCACCGCTGATTATTGC[A/G]TGCGTCAGGAGGGTTGAGGTGTGGCTGTTGCAACGGCGTACGCACGTCAA	1a	L	119.18	61.1497
10113	IWB10113	BS00067652_51	TGAAGATGATAAAGAAGACGATGAAAGGATTGTTCATCTATGTCGCAAGA[A/G]GAGGAGGATTGATCTAGAGGCTACCGAGTTCGTTCTTTATTCTTCCTCTA	1a	L	119.18	61.1497
49917	IWB49917	Kukri_rep_c69614_1326	GTGTAATTTCTATTAATGTATCTTATGTTGCCAAACAACAACATGCTCCT[A/G]TCAATGCTATATCGTTGTGGGCGTGGCATTTCAGTTTCTTCCTCAGGTGA	1a	L	119.18	61.1497
56354	IWB56354	RAC875_c29540_391	KTGTTATCGCCGCCTCTACAATTTGGCTTGCAGGACTGGATCTTGATCTG[T/G]TCGGGAAGTAAAGCTCCATGTGGGTTGTGAACGTATGGTGAAGGGGACTC	1a	L	119.18	61.1497
74828	IWB74828	tplb0045g22_418	TGTCTCCTTTTTGCGCAATGACACTGGAAGCCAGGACTTCGCACCATCGA[T/C]GGGTTTCAGTATGTTGCCAACGATAGGCTGCAAGCCCTGCCAAGGATCAT	1a	L	119.18	61.1497
75761	IWA605	wsnp_BM140362A_Ta_2_2	TGTTTTCCTGCTTCGCCTATACAGTGACCCACTTCCCTTTGTCCTTCATTCTGGGGACCG[T/C]AAGACTGTCTTTGCAGTCACCTTAATTTTCTAGATTCTAGCANAGGCCCAGCGTACT	1a	L	119.18	61.1497
56355	IWB56355	RAC875_c29540_413	TTGGCTTGCAGGACTGGATCTTGATCTGTTCGGGAAGTAAAGCTCCATGT[T/G]GGTTGTGAACGTATGGTGAAGGGGACTCGAGGCAGGTCAGTTTCCCATGT	1a	L	119.18	61.1497
79151	IWA5169	wsnp_Ex_rep_c108951_91954190	AGCATCTGCAGGAGCTAAGAATTACCAACTAAGGCAAAGAAAGTAATCTCTAGGAAGTTCAATAATCAAGGGAGGACAAAAGGTCAGATATGTTTGGGCC[A/G]CAGAAAGAACCGCCATGCTGAGGAAACATAGGTTCACCCGCTAAGCCATATATGTCCAATTTCTGGAGAACCAGCAACAAATCTAAATCAGAATTGTCGG	1a	L	119.18	61.1497
80893	IWA7573	wsnp_Ra_c11877_19161832	AAGCATGCTTTAGCTGAGCCTAGTTTCCCCCTAATTTATAGAAAAGTATCTTGCTCGTTGCAGGTTTGAGGAATGCAAAGTCCAATCATTACTTAGATAA[T/C]CTTTAAGATCTTCTCACTAGGCAATATTTTAAATTCAGATTTATCTGGGAAGGTGCAAGAATGGAGCTTCAAACTTGGCAAATCCTACAATAAAAAAGAG	1a	L	119.18	61.1497
11063	IWB11063	BS00079103_51	ACAACCATGAGCAGGAATCAAACCTCCACCAAATCCATGAGGGCCTCGAA[T/C]TAATCCACCTCGTACTAACGAATGATTTGGCGGAATAATGGACCAGAAGA	1a	L	119.84	61.4884
64537	IWB64537	RFL_Contig3919_1348	GAGTTCCGGCCGGAGCGGTTCCTGGAGGAGAGCATCGACATCAAGGGCAG[T/C]GACTTCAGGGTGCTGCCCTTCGGCGCCGGCCGGAGGGTGTGCCCCGGCGC	1a	L	120.78	61.9707
9512	IWB9512	BS00065324_51	CAGTGAGTATAACTGATATGATGTTCTTATGTTTTGATACTATGCTTATA[T/C]TCATATATAATAGCAATAGAAGGAGGTTACAGCTATACTCAGGAGGATGT	1a	L	121.04	62.1041
80125	IWA6553	wsnp_Ku_c15214_23756800	CGATGGTTGCAACACTCTGTGGACCCGGGAAAGAGATATTGTCATGGAAACTACACCCGCTTGAACAGTTCCTTACTCCTGATGAGAAGTATGAAGTTGT[T/C]GAGCAAGTAATGGTCGATGCAACAAATCAGATTGGTTTTGATGTTAATCTTGCTGCTAGCCATGAGTGGCATTTTTCCACTTTGCAGTTTGTTGCTGGTC	1a	L	121.04	62.1041
41966	IWB41966	Kukri_c18413_168	GAAAGCAAAATCCTCTCCGATGCCTGCCAATTTTTTTGACAATCAGGGAA[T/C]GAAAAGGCAAAGTGATGGTACTGGTTCTGAGGGAAGGTCTGTACGTCATC	1a	L	121.22	62.1964
46316	IWB46316	Kukri_c53153_92	GGACTGCTAAGGCGAACAGCAAACCCATCGGCATGGACACGGATTCCAGC[T/G]CCAGCGACTCATCGAGCGACGACGAAGAAGACGGCACAGATTTTGCTGTT	1a	L	121.22	62.1964
75722	IWA560	wsnp_BG314157A_Ta_2_1	CACACTCAACTGGTTCAAAATTCAAGTCACCCGGATTTAGCTAAGCAAATAAGCAATGGA[T/C]AAGGGGGGTAATGAAAGGGAGCCAGAGTAACATACGACTTTACAAGGTTCGAATGCACAG	1a	L	121.22	62.1964
44918	IWB44918	Kukri_c39377_286	CCGCTTCCAGGAATTAGCTTGCTCGTCCCATGCACGCACTTCTTCTTGTA[T/C]TTGATAATCCCTTGTTGCATTTATCGACCTTTCTTCCTAACGGAAGAAGA	1a	L	121.64	62.4119
57297	IWB57297	RAC875_c37545_289	TGCATCTACCCTTCATGTTGTGTTGCGCGGCGTCACGAGGCAGAGAGGTG[A/G]GATGCGCATATTTGTCAGGACGGTGAACGGGAAGGAGGTCATTGATCGCG	1a	L	121.64	62.4119
66605	IWB66605	Tdurum_contig10572_626	TTGCATTCTTCAGTCAGGCTGCATTTACTCGCCTGTGGAAACAGAGCTTT[A/G]GTTTTTCTTATAGCCACTGAAGTCTGATATCTAGGACTTTTAGTTGTGGA	1a	L	121.76	62.4735
58517	IWB58517	RAC875_c49074_374	CTTATAGAACTTGTTTGAGGTTCATGTGAAGGATGATGAAGACTCGGACA[A/C]GGTGGAGGATGACGTTGATCGTGTGTTTGACAACTATGCAATGAAAAAAG	1a	L	121.85	62.5197
58518	IWB58518	RAC875_c49074_458	CTATGCAATGAAAAAAGTGAGAGACATGATGTATCAAGTTCGTGTGGATG[T/C]TGTGAAGTTCTACTATGAGAAGAAAGGAGAGCGGCTTGATGGCACGTTGG	1a	L	121.85	62.5197
10133	IWB10133	BS00067742_51	ATAAATTAGCTAGAACCCTGTCATGCAAACTACCAACAGAAAATTGACTT[T/C]GTTTATCAATTGGAGGCTTACTGGATTCAATATCCATCTAATATCCACAA	1a	L	121.91	62.5505
45915	IWB45915	Kukri_c48879_148	TGTTGTTGTTTGGCTACATAAGATACATTAATAGAAATTACACGCACATC[A/G]GCCCCGGGAGCGGTGGCAGGCCCTTGATGCCTCCCTCTAACCGTGCGGCT	1a	L	122.1	62.6479
7753	IWB7753	BS00030036_51	GGGTGGGCGCCAGTGGTGCTGCGAATAGCTGGATGAAGGAGTTATCTGGG[A/C]GCTTTTGATTACTCGGCTGGGTTGTGTGTTTGGTTCTGCTTTTGGCTGTT	1a	L	123.28	63.2534
44038	IWB44038	Kukri_c31891_1355	AGATGTGAGCCTGTCTGTGTCGGTGCCGTCTGTCCGTAATCTCGGTGATG[T/C]GTATGTTCTTCATATTTATGTACTTGTAGTGCAGTATGCCCGCCGCCAGC	1a	L	123.28	63.2534
77124	IWA2540	wsnp_Ex_c20489_29564938	ACCGACACAGACAGGCTCACATCTTTAGAGGCCTACTTCTTCCAAGCACCAGGTCCTTTCTGGGGGAAATGCACCACCAACCAACAGCTTGCGCTTTCAT[A/G]GACGACGGACGGAACAGATCATTGTGAAAACATCTTCCACAACTTACAGGGATGATATTTACTAAAAAGAACCACAGAGCAACCACAACCATGTTCCAAA	1a	L	123.28	63.2534
75965	IWA931	wsnp_CAP12_c1960_972031	AAGAAACCGGTTCAACAAGCGGGCGGCAATATAGATGCCTTAAGTCTTCAATATAGAGTAGAACCGGCTGGCGGTTCGGGCATTTATCGGAGGCGGCTTC[A/G]GCTTAGAAGCCGTGGATCTTGATGAGCTCCTTCTTCGCAATYCCAGCCTGGACTAGGAAAGTAGCAACATTCTTACGCTGATCACCCTGAAGCTGAATGA	1a	L	123.28	63.2534
9335	IWB9335	BS00064638_51	AGATTTTATATCGCTCAGACTGCATAAAAATAGAGTACACAGGCTGGATC[A/G]TGTTTCCNCAATCAAATTATAGTAATTGTTCATGGAAGCAGTCATAGTGT	1a	L	124.1	63.6741
38367	IWB38367	Ku_c13107_579	AAGTAGGAAGTACCAAGAGGTTACATTCAACGGATGTGGCATGGATCAAA[A/G]CATACTCGTTTTTACTTGATTTGATGACATATCAATCAGGAATAAGCAAT	1a	L	124.1	63.6741
44726	IWB44726	Kukri_c37726_285	TCACTGATAGAGTTATAGAGTTGTCGATTAAGTGCCTGTCTTGTAACATC[A/G]TCTATTCTTCGTTTCTCGTCATCATATCTTCTCTCATAGTAAACCTGCAA	1a	L	124.18	63.7152
72080	IWB72080	Tdurum_contig50499_858	TCAATGATAGAGTGGTAGAGTTGTCGATTAAGTGCCTGCCTTGTAACATC[A/G]TCTATTCTTCGTTTCTCGTCATCATATCTTCTCTCATAATAAATCTGCAA	1a	L	124.18	63.7152
11969	IWB11969	BS00096721_51	CCAACATCAGGATTGAGTCTGGCAGAATACCTCGCCTCGTCTTTCAACGA[A/G]GCTTCTAACGAGTCTAATGAGACGTGACGTGAGCTCTTTTGTCAGTGCCT	1a	L	124.24	63.7459
20404	IWB20404	Ex_c2848_957	TCTAACAGAGTGATGAATACAATATGCATGCTAAGCTTTCTTCAAATTAT[T/G]CTAATTGATCTTAAAAAGCTGGCTACTAGTGTTATTTGCTGCAATTTATT	1a	L	124.3	63.7767
43631	IWB43631	Kukri_c29039_315	GCTTTTGAAATGGCAAGAAAAGGCAACCACAATGGCTTCTGATGATGCTA[T/C]ATCACATGTTACTCAGCTTGAAGAGAATGTTACGGACCTAGCGAAGAACC	1a	L	124.66	63.9614
36026	IWB36026	IACX5793	TCCCCTTCCCGCGTCTCCACTTCTTCATGGTCGGGTTCGCGCCGCTGACCTC[A/G]CGCGGCTCCCAGATGTACCGCTCCCTCACGGTCCCGGAGCTGACCCAGCAGATGTGGGACTC	1a	L	124.9	64.0846
36076	IWB36076	IACX5960	CACTCCCAGCTTTGGAGATTTGAACCATCTGATCTCTGCCACCATGAGCGGAGTGACCTG[T/C]TGCCTGAGGTTCCCCGGCCAGCTGAACTCCGACCTCCGGAAGCTGGCGGTGAACCTGAT	1a	L	124.9	64.0846
75446	IWA163	wsnp_BE445113A_Ta_2_2	CGCCACGCCGCGCCTGGAGAATGAGGAGCTCTACAAGAGGGTCCCGGTCGAGATCTGAGC[A/G]GCCTGTGCTGCTTTGCTTGGGGTGTTGCGCTGCTTTCAGCTAGGTGCTGGATGGAGCTCG	1a	L	125.26	64.2693
75445	IWA162	wsnp_BE445113A_Ta_2_1	CCAGGCCGGAGGACATCAGCATGATGGAGTCCCCCGGGCTCGTCACCTTCATGGGCACGC[T/C]GCTGCAGGCCGTCGCCACGCCGCGCCTGGAGAATGAGGAGCTCTACAAGAGGGTCCCGGT	1a	L	125.7	64.4951
5744	IWB5744	BS00000269_51	CCGCGGGGGATGCCAAGCTCCTGATCCAGTCCCTCACCAAGGCCTACGCC[A/G]CCACGCCCACGAATCTCAAGATCATTGACCTGTACGTGGTTTTCGCGGTC	1a	L	125.97	64.6336
22752	IWB22752	Excalibur_c16203_451	CCCGGCCACACGCTGTATCCAATTTCTGAATATAGGACGATCTTGCCTTG[T/C]AAGGGTGCCTGGTCTGTAAGAAGAAACCACCTGTAGCATTGGTCCCTGAA	1a	L	128.07	65.7111
78622	IWA4511	wsnp_Ex_c6452_11213329	TGGTGCTTGGAAGAAGTAGGCCTCTAAAGATGTGAGCCTGTCTGTGTCGGTGCCGTCTGTCCGTAATCTCGGTGATGYGTATGTTCTTCATATTTATGTA[T/C]TTGTAGTGCAGTATGCCCGCCGCCAGCGGGGAAACCCCGAAAGACGGGGGATACTGTTGTGATGCATCATGAATGCCCCAAAGTGAGGGCGGTTSATGCT	1a	L	128.47	65.9163
65398	IWB65398	TA001450-1081	TAGTACAATTGATTGAATACATCTCCCGCCTCGCCTCCTCTGACACATAC[A/G]ATT	1a	L	128.56	65.9625
25803	IWB25803	Excalibur_c37298_689	AGGTTGTGAATTCGACATATGCCTTGTGGACATGGCACCGGAACCAGGAT[A/G]CATACGGAGAACACAGTGTGGGAGATCAGATCTAYATAGTACGGGAACCC	1a	L	128.96	66.1677
11708	IWB11708	BS00091479_51	ACCCAACTTCTCCGCAGCAGTCAGGACAAGGGCAACAGCCAGGACAATGG[T/C]TGCAACCAGGACAATGGCTGCAATCAGGGTACTACCTAACTTCTCCGCAG	1a	L	130	66.7013
58599	IWB58599	RAC875_c49948_217	CACCTGCAATAAGGTCTTGTAGTGTTTTAGGACTCAGACAATCTGTCAGC[A/G]ATTGCAGCGAGTTGAAAAACCCAAGGTCAAGCACATTCAAATCAGGACTG	1a	L	131.16	67.2965
25443	IWB25443	Excalibur_c3429_652	TCTTCTCTCTAGATGTTGAGATAACATCAGCCTTCTTAATTGCCCCATCC[T/G]CTATTGCTAGTCGCCCATGGGGAATGCCACGTGGCGTTTTTTTAGCACCA	1a	L	131.26	67.3478
52879	IWB52879	RAC875_c100147_55	GTCGGTACTTTTTCTTTTTGTAGGGGCAAAAATCCTTCACCAGTCGGGAA[A/G]ATAAGGTCAATCTGCTTTTACAATGTAAGAAGAAGAAAAAGAAAATGCAT	1a	L	131.26	67.3478
65643	IWB65643	TA003063-0097	TGTGGCTGTAAGGAAGATCAGACAGGCAATACTATCAGATTCATAATCAA[T/C]AGT	1a	L	131.64	67.5428
6974	IWB6974	BS00022220_51	AATACCTGCACTACTAAGAAGGTATTACCTAAGTGTAACTTCTCCGCAAC[A/G]GGTTTCATACTATCCAGGCCAAGCTTCTTCGCAACGGCCAGGACAAGGTC	1a	L	131.98	67.7172
10926	IWB10926	BS00077432_51	CCGTTACCAGTGGCAGTGGGTGCAGTCAACAACGCCTTGATTGCCATCTT[T/C]CTGAAGAACATCACCTAGGTTGTTGACTGTCCCTAGTTTGGTTGTTGCTT	1a	L	132.24	67.8507
56727	IWB56727	RAC875_c32452_55	CGACTTAAAGCTATATGATTCCCTCAAATACCCCAGAATTAGCTGAAGCA[T/C]TGGCGCTACGGCGTGCGGTGGCTCTCACCCGTGATGAAGGATTTTGAAGG	1a	L	133.85	68.6767
6944	IWB6944	BS00022173_51	CAAGGGCAACAAGGCTACGACAGCCCATACCATGTTAGCGCGGAGCACCA[T/G]GCGGCCAGCCTAAAGGTGGCAAAGGCACAGCAGCTCGCGGCACAGCTGCC	1a	L	133.89	68.6972
11087	IWB11087	BS00079538_51	AACCGCGGTGCCGCCCAAGGGCGGATCCTTCTACCATCGCGAGACCACGC[A/C]ACTGCAGCAACTCCAACAAGGAATATTTGGGGGAACATCTTCACAAACAG	1a	L	133.89	68.6972
11182	IWB11182	BS00081395_51	TGCAACTTGCATGGTGCTTGGTATGCATGCACCTTAGCTATCCAATAAAC[A/G]TGACGTGTGTGCACAGGTTTTCATGTAACTAGAGTAAAACCCAATAATAA	1a	L	133.89	68.6972
10382	IWB10382	BS00069145_51	CGTCAGGGGACAGCTTTCTGATGAGAGCCTCCTGCGCGGGCCGCGTCAGC[T/C]CCTCGTCGACGGCCGCGGCATCGATGCGCCACGCGTCGGCCCCGGCGGCG	1a	L	133.89	68.6972
3489	IWB3489	BobWhite_c46007_582	AAACTTGAAAGACCGGGAGGGTCAACACTTTGCACTTGCTTTCCATTCAC[A/G]TGATTCCCCGGGGAACCAGCTGAACCGTTCATCATGCAGTACCAAAATGT	1a	L	134.33	68.923
11543	IWB11543	BS00088035_51	CCCTTTGAGGCTATTTTTGTGTCTGGCAAGGATTCAGCAAGTAGTCCAAC[A/G]ATTGTTGTTCTTCATGGTGGCCCTCACTCAGTCTACCCATCAAGCTATTC	1a	L	134.33	68.923
77767	IWA3406	wsnp_Ex_c32590_41222878	TTACAACAAGCAGGTTATATCCCTGTGCATATAGAAAGGCCAAGGATCTCGAATAGCTTGATGGGTAGACTGAGTGAGGGCCACCATGAAGAACAACAAT[T/C]GTTGGACTACTTGCTGAATCCTTGCCAGACACAAAAATAGCCTCAAAGGGGAGATTAGCGCCATCTGGAAGTTTATCAGAAGGATTGCTGACTGGGATTT	1a	L	134.33	68.923
46448	IWB46448	Kukri_c54678_88	TCACTGGGACAACTATGCTTTTTGGCCACCGGCACTTCCTCATCACTGCT[T/C]GACGAGGCTTCACTCGACTCCTCATCATTCTTGGCCGGCTCCTCCTCCTC	1a	L	134.41	68.9641
675	IWB675	BobWhite_c14587_51	GTGTTGCCTCCTCCATTCCATGAAGATCCACTGTCCCCAAACCTTCCCCT[A/G]CCTCTGCCACGATTCCCACGTCCAAATCCACCCCTACCATATCCAGCATT	1a	L	135.05	69.2924
9711	IWB9711	BS00066071_51	GAATTGTCTCGCTGCTCTCTGATGAGTCTGCAGAGCACAGAATTATGGTG[A/G]CGAAATTCCTGCAGAATCTGCGGAGTTACCAGCGAGCAGAATATGGTGAT	1a	L	135.05	69.2924
22509	IWB22509	Excalibur_c14911_546	GGGGTAACAAAACAACATCTGCAGCTGTTGATATATGGAACAACAGCACT[A/G]CACAAAAGGAAAGCTCCACCGACAATGCCTGGGGTAAAGAAGCCGGAGGT	1a	L	135.05	69.2924
72548	IWB72548	Tdurum_contig57101_1160	ATATTCCTTATGGTGTACATATTACTGGACACTTGGCACCTGAGCTCCTC[A/G]CCGGTCTCACCAACTGTGCTCACAAGCTTGCTCAAGACTTCTAGTGAGTT	1a	L	135.05	69.2924
72551	IWB72551	Tdurum_contig57101_1616	GCTTTCTCGACGGTATCAAGAGAAGATCGAATCTTTGTGAGCACCTTTTC[T/C]TTGTAGCGTTCATCTTGGTCTTCCCTGCTTCTGAGGAGGTGGTCAAGAAT	1a	L	135.05	69.2924
72554	IWB72554	Tdurum_contig57101_742	ATCACCATATTCTGCTCGCTGGTAACTCCGCAGATTCTGCAGGAATTTCG[T/C]CACCATAATTCTGTGCTCTGCAGACTCATCAGAGAGCAGCGAGACAATTC	1a	L	135.05	69.2924
6571	IWB6571	BS00012525_51	ACAAGAGGACTATAATAGACTACGCCCACTAAGCTACCGAGGTGCCGATG[T/C]CTTCCTGCTCGCCTTTTCTCTTATCAGCAAAGCAAGCTACGAGAATGTCA	1a	L	135.05	69.2924
72553	IWB72553	Tdurum_contig57101_505	ATCGTCTGTAATCTCAGCACTCCTCAGCGCATCGGTGAACTGCTTTGCAT[T/C]CCCGCTGATGCAAATTTGCATGCACAGGCCAATAAAGCTCTCCAGCAGCT	1a	L	135.05	69.2924
72555	IWB72555	Tdurum_contig57101_936	TGAGCAATACCAACGCTTCGGCTGCCGACATTCTCACGGAGCTTTCTTGG[A/G]CTTGGACGTCATCAATTTCTTCAGCTAGGAGACTGATGAGTTTCCGGATG	1a	L	135.05	69.2924
11547	IWB11547	BS00088136_51	AAGCCTTGGCTGTATGGTGGGCATAGCCCTGTCAACCCGTCGTCGATGAA[T/C]CTCGGATCGCTGAGCACCAACGGGTTCCCACAGCACCACCACCAGATGGG	1a	L	136.18	69.8722
65551	IWB65551	TA002402-1350	AAGACAAATGGATCATCCTCATCCAGTTCTACGGAGAAGCCACCTGATGT[T/C]CTG	1a	L	136.18	69.8722
80253	IWA6729	wsnp_Ku_c23012_32893918	TTATACAAGTGGCGGGGGTTCGCTGCGTTCTTGAAGTGGTCTGCCGCCTTGTATGCTCCCATAGTCTCTAGCTGCCGGCTGTCTTGCAGAGAGAAAAGTG[A/G]TGTCCAGAACTCCAGGATCGTAGTGCGTATTGGTGAATCACGCAGCTGGTACTGTATTGTATAATTCTATCTATGATAGTACGTGTCAGGTTAGCCTATG	1a	L	136.37	69.9697
56795	IWB56795	RAC875_c32979_440	CAGTCCTGTGCACGGGTAATAGCACCATCCCAATCATTGTCCACGTGCGC[A/G]CTGCTAGTCACCACCTTCCACCTGAGAACTGGCAGGTCCAGCAGACATCG	1a	.	137.26	70.4263
27140	IWB27140	Excalibur_c50394_199	TGCCGCTGTTGCTCGTACCGGTGATTTGGCTGTGCTGGCACTCCCTGAAG[T/C]CGGTAACTTTTCATGGGAAGGGATGCTCCAGGAAGACTATGGTAGCCGCT	1a	.	140.95	72.3196
69621	IWB69621	Tdurum_contig28774_365	TTAGTACAAATAAGGACATGTACAAATATGACAGGCACAACAACCTCATA[A/C]GCATGGGGTTGGTTTGGTTAAATCAGGATGAGCAGAAATGGAACACACCA	1a	S	141.12	72.4069
77244	IWA2703	wsnp_Ex_c22284_31478675	TTACCAGATTTGGCTTGGAGGAACACCAAACCAGACCACGTTGGCAGAAACGTTTATGAACAAAGTGAAGCTACAAGATATCGAGAAGGTTTTGGAACCA[T/C]TGTTCTCCTACTGGAATAGCACACGCCAGGAAGGCGAATCTTTTGGGAGCTTCACAAACCGAATGGGATTTGAGCAACTGAAGGAGGTGGTGAACAAGTG	1a	L	144.76	74.2745
38369	IWB38369	Ku_c1313_1673	TTAAATAGAACTTAGATATTGACACAGTCTCCCATATGTATCTTTAACCT[T/C]TGTCTTCAAGCTTGGAATTTATATTATGAAGAAAACATGACAAATTAATT	1a	L	144.86	74.3258
40975	IWB40975	Kukri_c1313_1158	TCGCGGATGTGATGAGGAGGAATCTGAACGTCCATTTCTGGCTCGGCATG[A/C]TGAGCAGGCTGAGAAGATTTGCTGAGAGGAACGTCTCCATGTTTGGGGAA	1a	L	144.86	74.3258
33406	IWB33406	GENE-3454_74	ATTGCAAAAGCTCTTTTCGAGAATTCTTGGTCTGGTCAAGGTCGGTGCTC[T/C]ATCTATACTTGAGCTTTTGCCTTCTAATATGTTTGATGTACCTTTTCATG	1a	L	145.22	74.5105
35171	IWB35171	IAAV6234	CAGAGGCTGTAAATCTGCTACAGATAAGCATGGAAACTGCAGCTCCACTTTTGGTACCTTTACGTGCTAAAGTAAAGGTTGGAAAAACTTGGGGTTCTCT[T/C]CAGCCTTTCCAGCCAGAGCCTTGATGGTGAATGCCACCTCGCAATACCCAGGAAATCACATTTTTCATCTTTTGTCAAGACAATAGCCATGGCCATCATA	1a	L	145.22	74.5105
38172	IWB38172	Ku_c10813_1122	GAAAACTGGTTGTTGGTAACTGCTGATTACTCCCAGATAGAGCTGCGTTT[T/C]ATGGCGCATTTTTCTAAAGATCCTGTATTGATCGAGCTTCTAAGTAAACC	1a	L	145.22	74.5105
52379	IWB52379	Ra_c64515_242	TCGACACGGATCCCCATCTCGGGCCATCTCCATCATCACAGACGAGGCCA[A/C]CCACAGGAACCAACCTGGTGGCTCCATTCTCTTTGATCCTGGTTGAGTGC	1a	L	145.22	74.5105
36631	IWB36631	Jagger_c5280_407	CTATTTGCTGATATCATTGAACAAGATCCGATGCCAATGTTGGAGAAGCT[T/C]CCATCTCTTGTGGTGCTGGAATTATCCGGATATCGTGGCCGAATCATGTC	1a	L	145.51	74.6593
40049	IWB40049	Ku_c809_2419	TCATCGAGAACTACCAAGTATCTTCTATGCAAGAGAAAGTCATGGGTTTT[T/C]TTTCCCACCTCATACTCTTCCATTTGTTCAAGTGAATCACCCCTTGTCCC	1a	L	145.51	74.6593
49402	IWB49402	Kukri_rep_c109473_80	GTTGGGTCGATGCCAAGGCTTTCCCACCTTGCACTTCGGAGATGCAGGCA[A/G]ATAGAGAAGCTCCCCGAGGGGTTGTTGCATGTTCGGCTCCTCATCGGTGA	1a	L	145.51	74.6593
77081	IWA2485	wsnp_Ex_c1997_3756118	CAACGATACWGAAGGAATTCTAAAGACAATAAGTGTTCGTGCTGAATTAGATATGCTTTCATGGCAAATTAGATCGCCATTCAAGTTTTGGACAGAAGAA[T/C]GATATGATATCATGGTATTAGATGAAGATGGACCACCTTGTCCTGCAGTTTTGTTGATGACATCAAGAAAACCATCTTGCCTTGTTTCTTCTATGCACCA	1a	L	145.51	74.6593
79854	IWA6144	wsnp_JD_c6544_7697235	ACAATATATTATCATCTTCGGTATTCTGAGGCACATTGAACAGTTCAATATCACCGATGAGGAGCCGAACATGCAACAACCCCTCGGGGAGCTTCTCTAT[T/C]TGCCTGCATCTCCGAAGTGCARGGTGGGAAAGCCTTGGCATCGACCCAACATCCATCCGCCACTCCTCAATGGAGAACTCATCAAGTTTTAGCGATTGCA	1a	L	145.51	74.6593
79855	IWA6145	wsnp_JD_c6544_7697412	ACTCATCAAGTTTTAGCGATTGCATGCGCTGAAACCCTTTGGCAGAGCAGGACATGATTCGGCCACGATATCCGGATAATTCCAGCACCACAAGAGATGG[A/G]AGCTTCTCCAACATTGGCATCGGATCTTGTTCAATGATATCAGCAAATAGAACAAGACACCGTAGGCTTTGTGGGAACTTAGCGGGGATCRTCTTGAGCA	1a	L	145.51	74.6593
79856	IWA6146	wsnp_JD_c6544_7697578	GCTTTGTGGGAACTTAGCGGGGATCRTCTTGAGCACACTAAATTTGTTGAGATAAATATCGACAAGATGAGGCATGTTTGCAAATATGTTAATCACTTCT[A/G]ACGGGATATGGCTAATCGCCCAAGAGAAGGTTGTTACTTGATTCATCTGGCCCAAAAAAATAACCATGTTATGACGTCGGTATTTAGTTTCGGCACGCGT	1a	L	145.51	74.6593
36871	IWB36871	JD_c107_16	GGGAATATCGCGCTT[T/C]ATTGATCAAGTATAATCAAGAGAGAGTGCCTCCCGGATACAATCCGGGGT	1a	L	145.51	74.6593
77083	IWA2489	wsnp_Ex_c1997_3757496	ACTTTGTGAAGAGTGATCARGTCACCGGGTAAGTGAGCATACCTTGAGATGGCACCTAAGAAGCCCTTCTTGAGCCTGTTTCGCTTGCCCATGTAATCGG[T/C]GACCTCGATGAYATTCTCAGCCTCATATGAGACGGCCTTGATCTGGCTGACCCAGGTAGCCACACGGTCATCTCCTGATCTCCATTTAGCGTCGGCAGAT	1a	L	145.51	74.6593
77080	IWA2484	wsnp_Ex_c1997_3755945	AGATCTATAGTCTCCAAGTAAAGGAGTTGTCCTATTGAAGAAGGCAATGTCACACCTTTGCATCTTCTAAGCCTGATGTATCTTAGGTAAATGCACCCAC[A/C]AATTATCCTGGAGAAATTTTCCAGACTTGAATCTTCCACATGAAGAACCCTCAACAATTTTAGCTGGTTGGACAACGATACWGAAGGAATTCTAAAGACA	1a	L	145.63	74.7209
40942	IWB40942	Kukri_c12984_465	GTGGAAACTATAAAGGAGATCTAGCACAGGTTGTCAGTGCGGATGATGGG[T/C]GGAAAAAAGTGTTGATAAAGCTTATACCAAGAGTTGATCTCCATGCTATT	1a	L	145.75	74.7825
45961	IWB45961	Kukri_c49170_655	TAGTCCTCTTGTCCTGCAGTATCCCATAATCCGAGGTTGACGGTGCTCCC[A/G]TCAACCACGACGTTAGCGCTGAAGTTGTCGAAGACTGTTGGGACATAGTC	1a	L	145.75	74.7825
77085	IWA2491	wsnp_Ex_c1997_3757721	AGCTCATTTTTCAGGCACTCAACTTCAAGGGTGACTCCACATAGCAGGCTTGTCTCCTGAACGGCAAGGTTGCTCACGTTCCCGACCACTGCCTTAACAG[T/C]AGACTCGGCCATCGATTGCTCTTCCTTGTATGTGCTCCCAAATTAGTGTACTTGTTTTGTAACCAATTCTTCTGCAAATAATCTGGCTGTATTCTCCTTG	1a	L	145.84	74.8286
72550	IWB72550	Tdurum_contig57101_1349	TTCTTCACCTCTGCACAGTTTTCTGGATTAGTCAGGAGTTTGTCGAGAAT[A/C]TCCACACCAAGCAATTTGAGCTCTTTGCTCGCACAGGTTGAATTGCTGGA	1a	L	146.17	74.998
60627	IWB60627	RAC875_c80876_67	AACAAACTGATGCTTGGTCAAGCAAGGCTGCAGGTGCTGAGAACAATGAT[T/G]GCTGGAATACGAAGGCGAAAAAGTCTTCCTGTAACACTGGGGCAAAATGG	1a	L	146.89	75.3674
13265	IWB13265	CAP12_c1979_117	CAGCACTGGCAAGGGGACCGCCGGGCTGGGCCCAAATACGTGCTATCCAA[A/G]TACCTCTTCTGAATGATACGAGACGGCGCGCTTGTGGCTACTACTCTCTT	1a	L	147.24	75.547
26566	IWB26566	Excalibur_c44668_382	GAAATGAGTGTAGGGTTTCCGTGTAAGATGATCACGAGGAGCAGAAGGAA[A/G]CAGAGGGCGGCACGCCTCGTCCCCATGATCGGACAGATCGGTAGCTGCGA	1a	L	147.24	75.547
27260	IWB27260	Excalibur_c51845_186	GTGATAATGTCCGTATGAATGTTTCATCGTTTAGCAAGTGATCAGCAACA[T/G]GCATCTCTTACTTTTGGATTGAAGTGCAGATCTTGCTAAAGAGATGACCA	1a	L	150.63	77.2863
279	IWB279	BobWhite_c11946_277	AAATATAGCAAACTCTGACAACGCAGCAATCACACCACCTATGCCCAGAA[T/G]AAACTCTACCTACATTTGCCAGGCTAATCACCGCCCAGTCCCATGCCACC	1a	L	150.93	77.4403
7257	IWB7257	BS00022788_51	GATTAGCCTGGCAAATGTAGGTAGAGTTTCTTCTGGGCATAGGTGGTGTG[A/C]TTGCTGCGTTGTCAGAGTTTGCTATATTTATATAGATCTCAAAAGATTTC	1a	L	150.93	77.4403
75757	IWA601	wsnp_BM137879A_Ta_2_1	GCTCAGCTGTATTCTCAAATCCTGTTTTAGCTTCTTTTTTTATTGTGTTTATTACAAGTA[A/G]GCGAGGATACCGTTTGTTAGAGTAAACAGGTGAAGAATCAGAGGAACTTTTTTTTTACAT	1a	L	150.93	77.4403
23140	IWB23140	Excalibur_c1845_4911	ATGCCCTGTTATTCAACGATTATGTATGTATGAGTTGAAGGCAGGAACAG[T/C]ATGATGTTGTTTCAATGTCTGAACAATGTCTTGCAATCATAGGAAGTATA	1a	L	151.26	77.6096
23141	IWB23141	Excalibur_c1845_718	CCAGATTGCGTTTGTTATTTTTGTGTTGGGATATGTGATTGCTCCGTCCA[T/C]GAAGCATGACTATATGACGATTGATTTTTGGGGTGCAGTTGCAAATCCGG	1a	L	151.26	77.6096
28402	IWB28402	Excalibur_c65755_51	ACACACCTGGACGTTCATCGGGGGTGACATCATCGTCCAAGTTGAGTGCA[T/C]GGGGTGCCTCTGGGCAGACTGCTTGTGTAATGATCGCGTGATCTTCAGGG	1a	L	151.26	77.6096
34331	IWB34331	IAAV1142	GCACTGGCGCTACCGTGAAGTTGCCATTGTCTGAATCAACAAGAGCCTGTTGTCAACTGTTGATGGACATCAGCAACCAGGACGAATTTTAGTTAGGAGA[A/G]TCAGTTAAATCGTTGTCGTTGAGACTCATGTTAATGAAGTAGAACAGTTAGGCTTCAGGAGATAGGTTGTCTATCCGTGTTGTGTCCAGGATTATGCTGG	1a	L	151.26	77.6096
43588	IWB43588	Kukri_c28695_269	TGCATCTTTTTAGTCCACGCCTAGCGCAGCACCTGCAGTGCTCCTTGACA[A/G]TCGATACAAGCCTGTCGGCAAAGCTGAACATATCAGCCTGCATCTTGTTC	1a	L	151.26	77.6096
45451	IWB45451	Kukri_c44509_515	AGCTGCTGGACCTGCCCCTCTACGCTCCTCATCTCGCCGTCCTCATAACC[A/G]TCCAGCTTCTGTTTGACGCGGAGTATCGCACGGGCCGCGTCCTTGTTGCC	1a	L	151.26	77.6096
51584	IWB51584	Ra_c24793_726	ATATCGTGATATGACTTTGTTTCGACAATTCATCCTAAAACTGTGAAACT[A/G]TACCTTCAGCTTCCGTTGGAGAAGCAAATGTGCAAACTGGAGATCAGCTT	1a	L	151.26	77.6096
53632	IWB53632	RAC875_c12993_127	CGGTGGCGCAGACATTGATGTTCAGAAAGATAATCCATCATGTTCGAGGC[T/C]AGTGTTTAATATTGGTGGTGTGAATCCACCATTGAGTGCCATTTCGAATC	1a	L	151.26	77.6096
53633	IWB53633	RAC875_c12993_201	ATCCACCATTGAGTGCCATTTCGAATCGTGCAAGCATTAGTAAAACGAGC[A/G]TAGAGGGCAGCAAATCGGCACATGTTGTGATGCCTGATCCGCGCTCAGTT	1a	L	151.26	77.6096
58118	IWB58118	RAC875_c45115_340	GTAACCGATACAGGTTCATCTTGTTCACACCCATGTTCCCCATACAAACC[T/G]TCGTCTTCACCTCCAGGCGAGTACATCCTCTCCCTAGTCTCTTCTGCAGT	1a	L	151.26	77.6096
58119	IWB58119	RAC875_c45115_509	TACTGCTCGGGCCGGCCGGAGATCTGCATCGCCGGTCAGAGACGCCTAGC[A/G]TGCCGTGGGAGAATGAGAACGATGGGCATGGGTCGCGGATGAGGAGGGAG	1a	L	151.26	77.6096
76950	IWA2314	wsnp_Ex_c1845_3472790	TTGCTGAATGAGCAAAATGCGAGATGCAGATTGAATGCATCAGAGCTGCGGAACAAGATGCAGGCTGATATGTTCAGCTTTGCCGACAGGCTTGTATCGA[T/C]TGTCAAGGAGCACTGCAGGTGCTGCGCTAGGCGTGGACTAAAAAGATGCATCACACTTGTTGAACAGGTGCGGCCAGTGAAGGTGTGCCAGGCATGTTTA	1a	L	151.26	77.6096
27332	IWB27332	Excalibur_c52725_585	TTCTGCTGGATGCTGAACGGACAGTTCATGAGAATGTGAGATGACATGTG[T/C]AGAGTGCAAAGCTGTGGCCTGCGGAGCTTTGGCTGAAGGTGCCCCATACC	1a	L	151.58	77.7738
61089	IWB61089	RAC875_c93814_292	CAGGTAAATTCCATTTTCTTTAACACTGAAAGAATCATAAAAATTGATTG[A/G]CTTAAATGCAATATCACAATAAAATGGATCTGATGAGAAAGAGGAAGGTG	1a	L	151.88	77.9277
46604	IWB46604	Kukri_c56494_585	CTAGTACGTGTGCATCTGGTCATCTTGCTTCTTCGTAGTTCTACACCAGT[A/C]CCTTGCTCTGAAGTCGATTTGAGTTTCACTCGCTCCTCCCTGATCCTCCC	1a	L	152.05	78.0149
599	IWB599	BobWhite_c14158_112	CTCGTGGGATCTGCGGCGGCGGCGGCGTTCCACGCCCCATTTTCAGTTTC[A/C]TCTGCTGTGCAAGTTCATACCCACTAGATGGGGAAGGCAAAGCGTGCATC	1a	L	152.48	78.2355
27098	IWB27098	Excalibur_c49946_169	CTTGATGGCATGGGTGGAAGGTCCAAAGATGATGTCAGATTAGAAGTGCC[T/C]GATGGAAATTGGCCAGAAGGTTTCAAATTCTGTTGATTGGTAGGCACGGG	1a	L	152.48	78.2355
44683	IWB44683	Kukri_c37343_250	TGAATGAAAATAGCCATCGACATCGCCCAAGGTTTAAGGCTGACGACGTC[A/G]TCTATTGAAGCCCCACCGGCGACACGACGGGACAGCTCCGACTTGTACGT	1a	L	152.61	78.3022
79977	IWA6341	wsnp_JG_c3720_1558699	CCCAAAGACCTAAAGAACGGCGTCACAGATGTTCCCCTTCACAACCTCCTCGAGGTTCATGTTGTCCAGCTAATCATGGACGAGGAGCCCATTGACGACG[A/G]GCGCCAGGTGCTTGAGTGTGTGCAGCGCGAGGTTGACGTATGCCGCCTRCGCGAGCTTGTAGCAGCTCTCCACGCCCATCGCCTCATCGTCCAGGACCTT	1a	L	153.09	78.5485
27132	IWB27132	Excalibur_c5033_587	CAGTCGGTACCCTTGTCGAGCGTGTCAGCATCCTGCTTCTCTCGCTTCAG[T/C]GAAGAACATGGACCCTCAAAGACAACGTCTCCGCTTCTCAACAGTCTCAT	1a	L	153.18	78.5947
41872	IWB41872	Kukri_c18017_1696	ACTGGAACCATGAGACTGTTGAGAAGCGGAGACGTTGTCTTTGAGGGTCC[A/G]TGTTCTTCGCTGAAGCGAGAGAAGCAGGATGCTGACACGCTCGACAAGGG	1a	L	153.18	78.5947
54743	IWB54743	RAC875_c18839_403	TGTATTCTGGACACAGTATGTCCATCTAGCTCTTTCTTATATTTGATTTA[T/C]GAGCAATTGTCTGACTATATTGTTCTTTTCACCCTCCATGCACGTGTTCC	1a	L	153.18	78.5947
55	IWB55	BobWhite_c104_89	GCATATATACACAACTAAAAGATTTATTAACATGCAAATAGGTAAATGCA[T/G]CCGTAACCAAACATATATACAAATCGAGCATCTAGGAAAGGCTGGGTAGT	1a	L	153.35	78.6819
34600	IWB34600	IAAV2694	AGCCGTAACCAAACATATATACAAATCGAGCATCTAGGAAAGGCTGGGTAGTCAAACACCGAAACGTGGCAGCCGAGCTGAAATCAC[A/C]GATATGAGCTACGGTCGTGACTACTACTCAGAAGCTATAAGCAGATGTAACCAAATCTACAGATGATCGGGCCGTAGTTGTACGTTAAATCATGAATACT	1a	L	153.53	78.7743
9126	IWB9126	BS00063778_51	CAAACTTTTATGACATGTTGTTCAGATAGTTTGTCGGTGTGATTCCAAAG[A/C]ACAATTTGTTCCGGCAGGGGTGAGATTCCAAAGAAGCCAAGAAAGGAGGC	1a	.	154.27	79.154
59251	IWB59251	RAC875_c57061_313	GCGYGGGATGGTAATCACGATGAAATGATAAAAACTGGGGCGATGGATAG[A/G]CGTGTTGGACCTGAGCAAGGTGGCGACGTCAGAGGAGGAGGACGAAGCCG	1a	L	154.86	79.4567
2101	IWB2101	BobWhite_c27438_81	TTAATCCTCTCACAACTATCCTGAATCTCAGCCCGAATGGACTCAATATC[A/C]TTTCCCTTCCCGCGCGCTGGGTTAGCAATCTGTACTAACACAGCCCTACC	1a	L	155.18	79.6209
6354	IWB6354	BS00011146_51	TCTAAAGGGAACATCCCATACTTTGAGACTTCTGCCAAGGATGGAATCAA[T/C]GTGGAGGAAGCTTTCCAATGTATAGTAAAGAACGCTCTGAAGAACGAGCC	1a	L	155.18	79.6209
13379	IWB13379	CAP12_c3602_91	CATCAGGATGCTGTTAGAACCTGAGGCCACAACTGTCAGCTATTCCTTTG[A/G]CATTACTGTATTTCCATGGTGACTTGTGGCTATTTCATTCGTGACCTTTT	1a	L	155.18	79.6209
31061	IWB31061	Excalibur_rep_c69456_172	AGTATTCTAGTTCTTTTGAACTTGGTGCAGTTGAGCTACAATATCAAGCC[T/G]CAAGTAAATGGAACACGGTTTCTCTTCATTGCCATGGGTTCTTCTTTCGC	1a	L	155.18	79.6209
44723	IWB44723	Kukri_c377_2406	GCCGTCATGCAACATGGTTGGTGCTGCTTCAACTGGGACATGATGGCCCA[T/C]GTGATAACCATAATGGACCCAATGGCATACCAGACAGAGGACACAACACG	1a	L	155.18	79.6209
53520	IWB53520	RAC875_c1230_279	GTCTTTGGTGAAACCGGTGTGGGTAGCTTTGATCTTTGTTACAGCCGTGA[T/C]GTTGACTTGACCAAAGACAATATGTCCCTCGGTGTCTCCAATCTCATTGT	1a	L	155.18	79.6209
62520	IWB62520	RAC875_rep_c120644_74	AACTGTCAGCTATTCCTTTGACATTACTGTATTTCCATGGTGACTTGTGG[A/G]CCCGTATTTCATTCGTGACCTTTTTCAATCACCTCGTAAGTGCCCAAGGA	1a	L	155.18	79.6209
76310	IWA1501	wsnp_Ex_c1145_2199269	TCATTAGCTGGCCCACTAGGTGGTCTGAGTGTGTCTTTGTCGCCGACGTAGGTGAAATCAGAGTGGCTTTTCCATCCTTCTTAACAGGCGTACTAGCTTC[A/G]TTGTGTTCGTCTATGTCCAATTCGAATGATGGTGCGTCTGGCGCGTCGTCTGCCCTTGCTCGCTTTTGGCCCCTAGTAGGTGTTGTGAACAATTGGTCGG	1a	L	155.18	79.6209
38589	IWB38589	Ku_c17322_2436	ATGAATCCACTTCATTTCCTTCTTCATTGTCTTCTTTGAGTGTGCTCTTC[A/C]CAGACCAGTCATCACCATCGCTTGATTCAGATGGTGCTTCCCCATAAGTA	1a	L	155.18	79.6209
80575	IWA7145	wsnp_Ku_c5210_9290700	STTAGCCTGGAACTGAATCTGCATACTATGATGCTCTGACTCACTAAAACTATTTTCTTTGATCCGAAGGGGTGGAGCAGTGGGCAAATGACCCACAGCA[A/G]GGCAAAAACTATCTTACAGGTCACAATCATTAATTTCTTGGACTCATGATTCATTGTAGAGAAGAAAATGTGTTTCTCCTGGTGGACAAGGGAGTTATAT	1a	L	155.18	79.6209
36623	IWB36623	Jagger_c5111_190	GCTCCTAGTGATGTCCATGTGTCGTTTATTTCTGGCGATATGTTTAAGTA[T/C]ATTCCGCCAGCAAATGCTCTTTTCCTAAAGTGGGTTTTTCATGATTGGGG	1a	L	155.34	79.703
6118	IWB6118	BS00009808_51	CATGTAAATAACGCAAGAGTGCACATTCGGCAGGCCGCATGCTGGTTGGC[T/C]GAAAAAATGGCTCGGCTGCTCATGTGCCCAGTGATCATGTTGGTGCTACT	1a	L	155.67	79.8723
7965	IWB7965	BS00034278_51	GTCTTGTGGGAACTGGTTAGTGGTTCCATCCCTTATGAAGAGATGACTCC[T/G]CTCCAAGCAGCTTATGCAGTTGTTAATAAGAACTTGAGACCGGTTGTTCC	1a	L	155.67	79.8723
47390	IWB47390	Kukri_c67383_102	GAGCACATACCCATCACCAATCTCTTCACATGCCTTTGGTTTAATGAAGT[T/C]GACCGCTTCACCTCAAGAGATCAGATAAGCTTCAGCACAGTGAGGGATAA	1a	L	155.67	79.8723
64795	IWB64795	RFL_Contig4781_1792	ATCCACCGTGACGTGAAGCCTGAGAACATTCTATTCGACGCAGAATGTTG[T/C]GCAAAGGTCGTTGATTTCGGAGTAGCTTTTGAAGACGTTTACTGCAACAC	1a	L	155.67	79.8723
78121	IWA3859	wsnp_Ex_c43228_49605281	CTGGTCCGCTCAACCCGAGAAGAGGCCTGAGTTTACTCAGATAGTTAAAACCCTTGAAAATCTCAAGGCGACTCTTGATAGATATGGAACCATTGAGAAG[A/G]CCCCAACCCCCAGTTGCCAGGAAGCTCAGGAGCAAAACAAGAACAGGCTTGCCAACTGGATCCTAAAGCTCTCATATAGCCCACCGGATTTCTCAGGGCC	1a	L	155.67	79.8723
79406	IWA5493	wsnp_Ex_rep_c68085_66839109	CCCGTCAGATTGGAAAACTGTTGAATGGAAAGGACCCGAAGATTGTGAATGGACCTGAAGTGTTGAGCAAATTTGTTGGAGAAACAGAGAAGAATGTGAG[A/G]GATTTGTTTCTTGATGCTGAAAATGACCAGAAGGCACAAGGTGATCACAGTGACCTCCATGTTATCATTTTTGATGAAATTGATGCTATCTGCAAGTCTA	1a	L	155.67	79.8723
8943	IWB8943	BS00062876_51	ATTCCCAGAACTTTCCAGTTTGAGTGTCTTGAGGGAGTGCGCCACCAAAC[T/C]TCTCGAGCGGATATTTGGACAACCACACACTTCTAATCTTTCAAGGGAAT	1a	L	155.67	79.8723
9545	IWB9545	BS00065430_51	ATCGCCCTCCACCAGGACATCAAAGCCAGCAACATCCCTACTGGACAGAT[A/G]CTTGGAGTCGTGCGTGTCTGGTTCTGGCCTCGCAAGGCTGGTGGTGGACA	1a	L	155.67	79.8723
9631	IWB9631	BS00065784_51	ATCCCTGCCAGCGCCCGCCAGTCCGGCGCCTCCTGCATCACCAAGGGACA[T/C]GTACTACCCTCCAACTCCCGTCAATGAGGATTCAAGTTACAAGATCGAGT	1a	L	155.67	79.8723
13864	IWB13864	CAP7_c1891_230	AAATTACCACGAATACATACATACATACATACATACCTATGAATTGAATT[A/C]TCGTGTGGGAATACACTGTTTGCTTGCTCCCTCGGTGATCAAAACCGCCA	1a	L	155.67	79.8723
31849	IWB31849	GENE-0392_97	ATGTCAATGAACTGAAACAGCGATTTGCGGGACGGAAGGTGAGAAAACAC[T/C]TGAAATTTCCAAACAGCTGATAGGATGCTGCTATTGTATTTTTGAAATTT	1a	L	155.67	79.8723
60784	IWB60784	RAC875_c8482_160	TTTGTTCGTGCAGCTAGCTCTTGAAGATTAACATCTGGAGAAAGGAAAGA[A/G]CTCTCCCTCATCTTGCTTGTATGAATTTGAAGAATTTGCAAACGACCATT	1a	L	155.67	79.8723
77766	IWA3405	wsnp_Ex_c3258_6004611	CAGCGACCACTGATGGTGTTCTGTTGTACTCGGTTGATGAATCATTTATTTTTGATCCAACAGATCTTGACATTGATGTTACTCCTGAGAAAGTGGAGGA[A/G]GCTCTTGCAGAAAACCAACAACAGAGAGCCCTTGTACTGAGCCTCCGGTTAAACGAAGACTCCTTGATTAAGAAATGCATCTTTGCTGTGGATCCATCCA	1a	L	155.67	79.8723
79439	IWA5534	wsnp_Ex_rep_c68493_67320068	TTGCTTATGTCAAAATTATATCTGCGGAGACAATGATTGGTTTCAGTGAAAGCAGCAAGTGTGCACAGATTTGCAAGGTTTTTGAGGATGCTTACAAATC[T/C]CAGTTCAGCATCATAATTCTTGACGACATTGAAAGGTTACTGGAGTTTGTTGCCATCGGACCACGTTTTTCAAATCTGATATCGCAAACTCTTATGGTCC	1a	L	155.67	79.8723
80175	IWA6624	wsnp_Ku_c17322_26392311	CCATTTGTTAACCTGACGGAATGTCAGCCCTAATTCTTGCGCCAAGCTTTCTTTAACAGCACGGGTAGGATATTGGTCTGTTGTGAAATATTGATTTAGC[T/C]TCTCATTAATTACTGGACCAAAATGCCTTTTCTTAGCTTTACTATTGCTGCCGTCAGAGGTAAGCCCCCCTGCATGTTGTTCATTCACTAAACCATGAAA	1a	L	155.67	79.8723
80574	IWA7144	wsnp_Ku_c5210_9289260	GTGAGAGGATTAACAGGGAGTTTGGCCAGTCCGSGTACAGCCCAATTGTTCTCATTGACCGGAATGTTCCAAGTGTGGAGAAGCTTGCATATTATACAGT[T/C]GCTGAGTGTGTCGTGGTGACGGCTGTGAGGGATGGGATGAATTTGACCCCATATGAGTACATTGTCTGCCGACAGGGCATACCTAGCTCTGAGTCTGCAC	1a	L	155.67	79.8723
80890	IWA7570	wsnp_Ra_c11594_18777085	GGCAGTGGCACACAAAGTCCGGCATCTGGTACAGCCCAAATACCCCATTAGAGAACCCAACCACCACCATGTCAAGATCCCGGTGGTAATCACAGGCTGT[T/C]AACTTAGCCGGCGCCTGCATGAAGAAGTTCTTCTTCTGCAACTCCCACTTTGCCAAATGAAGTGGAGTGGTGCTGGGCTCTTCCAGTTCCCCCGAGCTCT	1a	L	155.67	79.8723
8166	IWB8166	BS00039377_51	TATTAATAGGAGCTTTATTTTTCGAGGCACTAATAGAAGCTTTATTGACT[A/C]AAAAACGTCAAATATGGTCATACAAACCCATAGATCGAGCTTAGACATGC	1a	L	155.83	79.9544
8167	IWB8167	BS00039378_51	GAAGCTTTATTGACTAAAAAACGTCAAATATGGTCATACAAACCCATAGA[T/C]CGAGCTTAGACATGCCCTTTGCATATGAGGATGACATGCACATATACACT	1a	L	155.83	79.9544
12650	IWB12650	CAP11_c1021_200	CCATGAAGGAAACATTGCGGTTACACCCGCCGGTGCCGCTCCTCATCCCA[T/C]GCGAATCCATTCAGGATGCACAGCTACACGGCTATGACATCCCGGCCAAG	1a	L	155.83	79.9544
13768	IWB13768	CAP7_c12113_171	CTCCGAGCGGTAGCGACGTGGAGTACATCGCCGGCGACATGTTTGAGAGC[A/G]TTCCACCGGCCGATGCTGTCTTCCTCAAGTGGGTCATGCATGAGTTGGGG	1a	L	156.4	80.2468
67661	IWB67661	Tdurum_contig12576_159	GAAGCGAAGTGCTTGAGACATTTCTTGACCTTGCAAGACCTCTGGGAACC[T/C]GAGGGGTTCGCCGAAGCCTGAGGAATGGTAGGGAAACTCCGCCGGGCTCT	1a	L	156.4	80.2468
25102	IWB25102	Excalibur_c3145_70	AACCAAAGAAAGCAAGTTCAACAAAAATGTCACCCATTCAAAGCAAGAAT[A/G]GCTCTCAGGATTTGCTCCAGGCTCAAGTTGACCTTTGGCACCATGCATTG	1a	L	156.4	80.2468
1981	IWB1981	BobWhite_c26212_208	CAGCTGCCCGAGCAGAAGAATGACAGTTCAATAGAGCCGCGCAGATCAGA[T/C]CAAGTGCTCCATGCTCGACTTACGCTGTCACCGTGACATCTTCATTGTTC	1a	L	156.64	80.37
74432	IWB74432	tplb0031d22_1107	CACGGCAGGGTGACGGTCGCCTCCGTGAAGAACTTCCAGCTTGTCGCCCC[A/G]GCCGGCACCAGCGACCCATGGGGCGTCGGGGACGAGGAGACGGTGATCCT	1a	L	156.64	80.37
75572	IWA339	wsnp_BE517729A_Ta_2_1	AGCAGAGCCTACAGTATACTAACTCTTTTTGCTCCTAAATTCAGGCTCACACGAGAATGC[A/G]GCAGACAGTAAATTACTGACCTTATCAGGGTGAGTCTGG	1a	L	156.64	80.37
24863	IWB24863	Excalibur_c29605_535	TCGACTGGCCTGAATTAGAAGAGAAGCACAAAACCAATAATGATGGCAAG[T/C]AAGTACGTACATCTGTATCGTTTGGCCTGTTTCTGTACATAGAGCCCCCT	1a	L	156.88	80.4931
54111	IWB54111	RAC875_c15564_729	TCGCTGATCACATTAAACCAAAAGAGGCAACTATCAGACCCTCTGAGTTA[T/C]GCTGAGGTGAATGCAGATGCTGGTCAGACTTCACCCACTAACATCGTGGC	1a	L	157.77	80.9498
79112	IWA5125	wsnp_Ex_rep_c104894_89466993	GGAAATTGGACTAGCAAATAGAGCAGTTGGTGCAACAGCTCTAAATGAAAGAAGCAGCCGGTCTCATAGCATTCTAACTGTACATGTTCGAGGGGTGGAT[A/G]TGAAGACTGGATCCATTTCTAGAGGATGCCTGCATCTCGTTGATCTTGCTGGCAGTGAAAGAGTAGAGCGGTCTGAAGCAACGGGAGATAGATTAAAAGA	1a	L	157.77	80.9498
36227	IWB36227	IACX7716	GGTTCAAATCATTGAGGAAGATCGTCACTGAGAACTCCAAGAGGTGCATTTGCACAGCTAGCTGCATCTAGGAGCTGCCGGCTGCATACTTCTTCACCAG[T/C]TATGAGCTTGGATGTGTCACCAATGAA	1a	L	157.85	80.9908
13749	IWB13749	CAP7_c11581_78	GGGAGCTCTGCTTGTTTGCAGGCGCATTAGTCTGCGAATGATTCATGGGA[A/G]GAACTTCTGTGTTCGTGTAAGGGTTGAGATAGATGTTGTGATGTAAATAC	1a	L	157.98	81.0575
63334	IWB63334	RAC875_rep_c95460_302	GCAGCAGGGGAACTCCTTGAAGTTGCAACCCCTGGAAAAGTTACTCAAGA[T/G]CAGCTTGATCGTGCTAAAGAGGCTACCAAGGCTGCAGTTCTGATGAATTT	1a	L	157.98	81.0575
79876	IWA6176	wsnp_JD_c7581_8666052	GGTTGCTTCAATATGTAGAGAGGAGGCTGAAAGAAAACAAGCACATGGTTATTGTTGTTGCTGAGGGAGCAGGCCAGGATATTATTGCCAAAAGCATACC[T/C]GCTTCAGATCAGCTAGATGCATCTGGAAATAAGCTGCTTCTTGATATTGGTCTCTGGCTGACTCACAAGATTAAGGACCACTTCAAGAGCAAAAAGATGG	1a	L	158.3	81.2217
36553	IWB36553	Jagger_c3646_235	ACAGTGAAGCTGTATCCCGCCATTGCGCCATGGATGGCACTATGAGCCAG[T/C]AGTGTGCAGTAGACATTGTCTGCTGCATTACTCGGRATAGCTCGGATCAT	1a	L	158.62	81.3859
78216	IWA3980	wsnp_Ex_c4685_8377545	CAAGAGCAAAAAAGATGGAGATGACGATTAAATACATTGATCCTACCTACATGATCCGAGCTATCCCGAGTAATGCAGCAGACAATGTCTACTGCACACT[A/G]CTGGCTCATAGTGCCATCCATGGCGCAATGGCGGGATACAGCTTCACTGTTGGGATGGTCAATGGCAGACATGCCTATATACCTTTCTATAGGGTGACGT	1a	L	158.78	81.468
4630	IWB4630	BobWhite_c96_170	TTGCCACAAGACAAAAACGACATCATCTTCCATCTATTAATTACCAAGCC[A/C]TTAATTAACCACGGCAAACAGGATACCACAATGCTCTAGTACAAACATAA	1a	L	159.2	81.6835
78293	IWA4080	wsnp_Ex_c5060_8985678	GTGAACTATCTCAGGGGTGGTTGTAAGTATAGAAAGGCTGGTAATGTACATTATGTTTGTACTAGAGCATTGTGGTATCCTGTTTGCCGTGGTTAATTAA[T/G]GGCTTGGTAATTAATAGATGGAAGATGATGTCGTTTTGTCTTGTGGCAAGTGTGATGACACATATTGTAGGGTTGGTTGAAAAGTATATTATGTTACTAG	1a	L	159.2	81.6835
31945	IWB31945	GENE-0527_92	GGACAAAGGGCTTTTCAATCAACGGCGCGGTAAAATTCAAAACACTACAC[A/G]GCATTTGTTGAGCAGTTCCTAGCACATTAGTTAGCATAAGTTCCACTGGA	1a	L	159.29	81.7297
38341	IWB38341	Ku_c12688_352	CAACATGGTCTCGTAAAAGGACAATAATCGACTGCGTGGATTTTATTTAA[A/G]GACCCATTTTTTCTATATATTTAAATAATGGGACAATGCTATTCCCATAC	1a	L	159.29	81.7297
75699	IWA530	wsnp_BG263358A_Ta_2_1	ATTGAGCTATTTCTGTAGGTTGACAGGATTCTGTACTCGTCCGTAGTCTA[T/C]CCACATAACTACGGTTTCGTACCACGGACGCTGTGTGAAGATGGAGATCCAATTGACGTC	1a	L	159.29	81.7297
28573	IWB28573	Excalibur_c7113_2258	AGCACTACTAGACGGAAGCTCTCAGCATTGAAGATAAGGACTCGAAGATC[A/G]CGAGCCCTATCAAGACTCGTCTTGTGTGGAAGGTGCATTTCAGTGAAATC	1a	L	159.62	81.899
52902	IWB52902	RAC875_c10083_800	CGTCAACAATCATGGGTACGTGCATGCAACGATTACTGTGAACAATGCAA[T/C]GGGGCTTGCTCTCGAGGGGGATCCCACAGAAGAACACAGCTGGTTTCCAG	1a	L	159.73	81.9554
67824	IWB67824	Tdurum_contig13020_136	AGACTTCCACAGGCATGCTTTGTTTAGCATCCGGAAAACTTATTATCCAG[A/C]CTAGGTGCATCTCAGAAAATTTCTGAAACGGACTACGGTACACACAACAC	1a	L	159.73	81.9554
6517	IWB6517	BS00012042_51	ACGGGGAACCAGATACTGGTGCTGTTGCCTCAGATAAAAGAAGAAGTGTA[T/C]GGGAAGCAGCTTTGTCATCACAAGACCAAGAAAATATACGTCCTCCAGGA	1a	L	159.88	82.0324
45538	IWB45538	Kukri_c45512_193	CTACGACTCCCATATTATGTGAGAGCTAATGCTTTTACCCAGCTGAGCCA[T/C]CAGTTCTTGCGTGGTGCCCTGTTCATTATCTATATAATGTTCGGAGACCG	1a	L	160.05	82.1196
54196	IWB54196	RAC875_c15975_1208	TTTGACCAGGAAGTGCCGTATGACACTGTAAACAACAGCTGTTTCTTACC[A/G]CTGCAGGTGTCCTCCTTTGGCTATAACCTTTGTGGTTTGGGCAGGGCTGG	1a	L	160.05	82.1196
75700	IWA531	wsnp_BG263358A_Ta_2_3	TGAGTTTTGCATTACTGATTTCAAGTTTAWGAAACTCACAAGGTGATGCACATTGNGTCC[A/G]AGAATCGAGAATGTCTTATGTGTTCTGACTAACCTACACCTTCACAGGAACCAGTCATAC	1a	L	160.33	82.2633
6029	IWB6029	BS00009104_51	ACCTGGAATGGAGAATCAGCGAATCCCAATTCATTTGGCCTGTTGTTTGC[T/C]CGCTCGCTCTATTTCACCTGCTGTAAACAAACAAACGATGTGATCTCCAG	1a	L	160.46	82.33
76041	IWA1081	wsnp_CAP7_c3472_1623955	GTGTTCAAGTCACAACGGTTCACATAGCGCGGGCAAGACCACTGGAGATCACATCGTTTGTTTGTTTACAGCAGGTGAAATAGAGCGAGCG[A/G]GCAAACAACAGGCCAAATGAATTGGGATTCGCTGATTCTCCATTCCAGGTACAAAATGGAACTAGTCTACTATTGTACTGTTAGCCTCTCATACGTAATA	1a	L	160.46	82.33
35808	IWB35808	IACX1873	GCGGTAATTATTGTTTACAAATTACTTTATTTTCTTGTACAGAACTGTTTTCTTAAAATC[A/G]GTTAATATGCCCACAAATAGGAAGATGACTCATTACTGATTGCTTGTGTCTTTTGATTAT	1a	L	161.03	82.6224
45987	IWB45987	Kukri_c49463_154	TCAAAATCAAACAGAAGATGAAGAAGCATCAGAGAGAGCGAACAGAGCGG[T/C]AGCAGCTGCTAGGCGATGGAGAGAATACTCAAGGAAAGGTGCCGACAGGC	1a	L	161.6	82.9149
9628	IWB9628	BS00065750_51	TCTACACGTTGCATGCAGCCCAGCCTTTGTGCATCGGGATGTGAAGACAT[T/C]AAACATCCTATTGAATGTGAATCTCGAGGCCAAGGTCGCTGACTTTGGCT	1a	L	161.67	82.9508
47990	IWB47990	Kukri_c84024_375	GGGTGAACATCTCGAGATCCGAGGAATCGGTATTGGCCGAGGTCATCGCC[A/G]TGATCCCGGACGACTCGGTGCAGGTTTGCCTGGTGAACATCGGGTTGGGG	1a	L	161.67	82.9508
35531	IWB35531	IAAV8743	CAAGGGTCTCCCCAAGCCCTTTAACAACTTCAGCGTATATTTCTGAAGACTCTCCAGATGATGGGTTGGTAGTATGTATCACGAAAGCGTAGTCTGCACT[T/C]ACAACTTCTTGCACAAGAACCGACATGCAAAGGTTGGCATGATCAAGCTTCACTTTCCGGGTGCTGAAGTATGCTCTTTCATTCCATTTTGAGGCCCACA	1a	L	161.75	82.9919
80409	IWA6934	wsnp_Ku_c33917_43336069	ACTGAGCAAACACCGGCGCAACGGCCCACAATGACCGAGGTGGTGGTACAGCTGCAAGAGTGCCTCRAGCTCGAGAGTGTGCGCTGCAAAGGTGGCAGCA[T/C]GGATCCTGAGTTTTACATGGCCAGTGGCAGCGACCCATTCTCAAGTTATAATCGATACGCCACTAACCAGTCTGCTAGTACGAGCCATAGCAATGATGTA	1a	L	161.75	82.9919
1972	IWB1972	BobWhite_c26122_129	TAGGAGGAACCAGCTGCCATCGATCATACTGCTGCAAGCAACGCCATTTA[T/C]AAGGTCGACTCCGTGCCTGCTATCTCCCTTATTGCGGTGTTCTTCAAGTG	1a	L	161.84	83.038
2243	IWB2243	BobWhite_c28971_184	CGGAGCCGGGCCACGCCTTCCAGGATCTCCTCCGTTTTCAGCAGCCCGGC[A/G]CCAATGGCGGCCAGCCAGCAGCAGAGCAGGACGTAGAAGGGGTCTCCCAC	1a	L	161.84	83.038
66606	IWB66606	Tdurum_contig10572_840	AGTCAACAATAATACTTGGGATGTTTGATTCATATCAACTCATATTGCAC[A/G]ACAAAAAATTGCAATGAAAAACAGAGAACAAGAAAATGAGTATTCTTATT	1a	L	161.91	83.074
14141	IWB14141	CAP7_c4879_249	AGAAGCTGAGGGAGAGGCTGGCACTGGCCAAGGAGAAGGCCGCTGAAGCG[A/C]TGGCAGACGGCGGGCCGTCGCGGATGGCGCTCGCCGAGTTCTTGAAGCAT	1a	L	162.11	83.1766
12479	IWB12479	BS00110130_51	GCCAGACAGAGATTCAGAACACCCCCACTACATATATGCTTCACGGGATG[A/G]GAAGCTACCTCCAGAATAATAAAATGGGTACCCAGAAGTGTACGCCTTAT	1a	L	162.27	83.2587
7676	IWB7676	BS00028146_51	ACCGACCGTCCGTCCCACTAGTGTTTTTTGATAAAATTTACGCCCACCTC[A/G]GTGATGATCTGTAACCATCACTCAATGTGACGGTATTTGAAAGCCTTTGT	1a	L	162.28	83.2638
78645	IWA4538	wsnp_Ex_c6563_11378915	AGGGAGAGTACAGTACAGTTTGATTCTTTTCTTCTCTTTGTATGTAAAGTTTAGGCTGGTAGTGATTGGGTCCGGATTGAGGACATGAATGGACTACATT[A/C]GAGCTTGTGTTGTTTCTTGTGCCACCATAGGATAACATGCATTCTTTTTCAAAAAAGAAAAAGRACGACTGCGACCGTTRCTCGTTTTTRTTTGGACTTT	1a	L	162.28	83.2638
544	IWB544	BobWhite_c13761_242	ACTTTCTAATCCCCTCTCAGATTTGTCGTGCAGGTTATGTTCTTGTTGGG[A/G]CTGCTCTTCCTCTGCTGCTCCAGATTGAACTCGCCGGCGCTGATGACCAC	1a	.	162.64	83.4485
66603	IWB66603	Tdurum_contig10572_453	CAAAGCTGGCCGTCTCTTCGCAAGAGCCACACGTCGGGCAAATCTCACTG[T/C]CTGGCCATCTCTAGCGCAACAGCTTATTGGCCATGAGGATGTGGCCATGC	1a	L	162.64	83.4485
66604	IWB66604	Tdurum_contig10572_580	TTTGTTATATATATGCAACCTAATACATAGCTTGAGGAAACAGAGCTTGC[A/G]TTCTTCAGTCAGGCTGCATTTACTCGCCTGTGGAAACAGAGCTTTAGTTT	1a	L	162.64	83.4485
79654	IWA5832	wsnp_JD_c13384_13393159	TGCTAATCTATACAGCAATGCCACACCAAACTTAGACCAACACAAAATATCTTTGAGTCAACTAGGACAACAGGACACAGTTGAGACACACTGACCACCA[T/C]TCTCACGTGCACAATATATTAATAGTCAATTGGTCAACAGTATAGTCTATGTATGGGCTTCAACCTTCAGCCAATTAGAAGCTAGCACCTGTGCGAACAA	1a	L	162.64	83.4485
66600	IWB66600	Tdurum_contig10572_201	AGGCCCAAAACCTCAGCCCCCCACCATGCATCCGGAACAACTATAACAAA[T/C]CATATCTTGAATGTGGTGTCATTGACTTAATGTTCCAATTTTTCCTAACG	1a	S	162.64	83.4485
6984	IWB6984	BS00022239_51	ACCCCCACTACATATATGCTTCACGGGATGAGAAGCTACCTCCAGAATAA[T/C]AAAATGGGTACCCAGAAGTGTACGCCTTATACTACATGAACATCCTACAA	1a	L	162.81	83.5357
26708	IWB26708	Excalibur_c45861_189	CGAGCAAAGGAGCTTAGGCATCCCTCGGGCGGTGGCTACTTGGGTGGACA[T/C]AATGAGATGATTTTTCACTTGGAGGAGCTGGACAGTGATGATGACTGTTT	1a	L	162.98	83.623
46690	IWB46690	Kukri_c57770_705	GAGAATTTTGGATTGACGGCTCTGCCAGACTGCAGATAGGGGATGGTCCC[A/G]TTCCTAGACCATCATCGATTACTCTCAAGGAGTTTGGTGATCTGTGGGTA	1a	L	162.98	83.623
7058	IWB7058	BS00022396_51	ATACAGCACTGCGGCTGCTGCATCAAAAATCTGGCGGCTCTAACCGGGCA[T/C]GCACCTCCGCTGCCTTCTATGCTGTTTGAGTTCAGTCCGTAGATGTCCTC	1a	L	163.36	83.8179
11558	IWB11558	BS00088350_51	TCCAGAAAGAGGAGCTGTGGCCCACTGACCCTTTGCAAGTCGAGAAGATA[T/C]TTCTCATCCCTTGTTTTGTAGAGCTGAATTTCAAACTTCACGATGTGGGT	1a	L	163.57	83.9257
75738	IWA578	wsnp_BG606986A_Ta_2_4	GATGTGCTTGGTGCTGATACACTTATGCTCTTTGCAGCTCTACAAAACAAGGGATGAGAA[A/G]TATCTTCTCGACTTGCAAAGGGTCAGTGGGCCACAGCTCCTCTTTCTGGACCTGTGTTTC	1a	L	163.57	83.9257
75737	IWA577	wsnp_BG606986A_Ta_2_1	ACATGTTTTTCTACTCTTTGTGTGATGGCTAAGCAGTGAAATTAGTTTTGTTTCTCCCTC[A/C]GATCCATATAATCGTGAACTGTTACTCCCTCTGTAAACAATTAGAACTTTAGTGATTAAC	1a	L	163.57	83.9257
11161	IWB11161	BS00081002_51	CACCAGTTTTCAGTCGCTGGTCTGATCTCCCTGTAGCACTGTAGTACTCA[T/C]CATGGCTTTGTTGGCACCAGAGTTTTAATATGTCATTTAGCGGTGGCTTG	1a	L	163.79	84.0386
6995	IWB6995	BS00022261_51	TTGGTCATTGGAGAAAATGGTCTCCTGTCGCTGCATATCACACAGCGATC[A/G]ACCAGCCCGTACATTAGCATGGTTGGGGTGGCATCCAGAGCTGGGCGAGC	1a	L	163.91	84.1001
12454	IWB12454	BS00109991_51	GCTCGCCCAGCTCTGGATGCCACCCCAACCATGCTAATGTACGGGCTGGT[T/C]GATCGCTGTGTGATATGCAGCGACAGGAGACCATTTTCTCCAATGACCAA	1a	L	163.91	84.1001
31771	IWB31771	GENE-0262_431	ACATGGCGCACTTTATTGTAATGTCGACGCGTTATTTCTGAATTCTAAAA[A/G]TTTATATAATCAACACATTGCCTGCACAGCTCCGGGAGATGGTGGTGGCG	1a	L	163.91	84.1001
12579	IWB12579	BS00110627_51	TTTGAAGAAAAGAACAAGCTAATATGAGAAGGGATGCCAGGGAAATAGAG[T/G]GTTGGTCATTGGAGAAAATGGTCTCCTGTCGCTGCATATCACACAGCGAT	1a	L	163.91	84.1001
20654	IWB20654	Ex_c4060_510	CTTTRTCAAATGCAAATTTGGGGAAACACCAACCTCAGAATTCAAATTCT[T/C]GGCCTGAGCAAGGTTTTCCTAATAAGCAATCCTTTGCATCAAACTTGAAT	1a	L	163.91	84.1001
60140	IWB60140	RAC875_c6798_467	TTTATCAAATGCAAATTTGGGGAAACACCAACCTCAGAATTCAAATTCTC[A/G]GCCTGAGCAAGGTTTTCCTAATAAGCAATCCTTTGCATCAAACTTGAATT	1a	L	163.91	84.1001
26829	IWB26829	Excalibur_c47013_1503	ATTACATGCTTGGAAGCGTTCTTCTACCAATTTGACTTTTTGCTGCAAAA[T/G]ATCAACAAGAGAACAAGAGAACTTTGAAATATTTGCTGCTTGCAGTGAGG	1a	L	164.78	84.5465
66548	IWB66548	Tdurum_contig10492_617	GAGTTGTCTAACTCTGTAATTTCCCCTGAGTTCATGTTAGCTACATTGCC[A/C]TGTATCGCAGCAAAGATTTTTTCATGTGTACTACAACACAACTTTTTTCA	1a	L	164.88	84.5978
884	IWB884	BobWhite_c16206_317	CTCCTCACTTGTCACTGTCGATCACACCGAGCTCTGCATCGATGGCATTG[T/C]GTGCGGTCTCGAGGTCTTCATCGAGGAATATGTCCCAGTGCCCATCCCAG	1a	L	164.99	84.6543
59223	IWB59223	RAC875_c56690_320	CACCGTGAGCCGTCAAGATCGTAGTACGTGCACTGTTGTTGGCATAATAT[T/C]GGTGTAAATTGTAGGCTGTATAGTTTCCTGTGGAGTTGCAACGGAGCAGT	1a	L	165.25	84.7877
10668	IWB10668	BS00073413_51	TGTACCAGCAACCCTATGGGGCATATTTATTTGTGGACAAGTATATGTTT[T/G]GCCGCCAAATGGAGAGGGAACAAGCCATCAGCTTCTTGCTACAAGCTGAG	1a	L	165.42	84.8749
36087	IWB36087	IACX5994	TTTTTACATCAGAAGCAAAACAATCAGAGGAGCAAGCTG[T/C]CGTCCACCCAAACGTCCGTCGCCACGCTGCTCAAATGGAATGGAGGATCCACGTCTTCACCGTCTCCATTCAGCTTTCAT	1a	L	165.63	84.9826
47502	IWB47502	Kukri_c7119_392	CTTCACCGTCTCCATTCAGCTTTCATCGGTCTCTCAGCTGCGTCTCTTGA[T/C]GACAGCATAGACTTGTCAACTTTCGCTCCCTCTTTGGTACCAGGATGGAT	1a	L	165.63	84.9826
77789	IWA3434	wsnp_Ex_c33452_41938013	GAGACGCAGCTGAGAGACCGATGAAAGCTGAATGGAGACGGTGAAGACGTGGATCCTCCATTCCATTTGAGCAGCGTGGCGACGGACGTTTGGGTGGACG[A/G]CAGCTTGCTCCTCTGATTGTTTTGCTTCTGATGTAAAAAATGTTCTCTCTGGTCTGCTGCCGCGACATCAAGGGGACCTGCTTAATTTGTTGTGGTGTTG	1a	L	165.63	84.9826
77790	IWA3435	wsnp_Ex_c33452_41938159	TCTCTGGTCTGCTGCCGCGACATCAAGGGGACCTGCTTAATTTGTTGTGGTGTTGCCTACCTGGTGCCTGAGTTTGACTTATTTTTATAGGGTTTTGCGA[T/C]GGTCGTGCCGCCTTTGGCTTGTGTCTTGTATAGCTGAAGTTTGTTCCCCAGTTTGTTTTGGTTCGCCTTTGAGATACCGTGCGTTGTTAAGTGAGATCAA	1a	L	165.63	84.9826
55855	IWB55855	RAC875_c25814_361	GCAAGAGGCTGGACGGGTTCGCGCCGGACTTCTTTGCAGATCTGTAGCCT[A/G]CCCAGGCGAGGACAAGAGGCCGCCCTTGAGATCTTAACTTGTGCCAGCGA	1a	L	165.64	84.9878
1728	IWB1728	BobWhite_c23632_322	CACAAACCTCTTCCGCTCATCGACATCTGGATATTTTGTGTAGTCCAGTA[T/C]GTGAGGCTCTTCTGAATGGTAGTCCGCAGCCATCTCGCAGAAATGGTTTG	1a	L	166.08	85.2135
29579	IWB29579	Excalibur_c97157_137	CCGCACGCAATGCCATCGATGCAGAGCTCGGTGTGGTTGACAGTGAGAAG[T/C]GAGGAGGTTTGTGAAGGTTCTATCTTGTGCTTCCACCTTTTTTTCTCCAT	1a	L	166.08	85.2135
29580	IWB29580	Excalibur_c97157_65	ACTTGGAGGACACAGAGTTCTTCATCCGCTGGGATGGGCACTGGGACATT[T/C]TCCTTGATGAAGACCTCGAGACCGCACGCAATGCCATCGATGCAGAGCTC	1a	L	166.08	85.2135
31650	IWB31650	GENE-0069_107	CCAGGTACTACATCTTCCCCGATTCCATCTTTGGCCACGGAGCACTTGTT[T/G]CATGAACACCCACCTTGCGGTTACCCGCACGTCTCGACTACTGAGCACAT	1a	L	166.08	85.2135
31651	IWB31651	GENE-0069_468	TACCTTACGGTTACCGCACGTCTCAACAACTACCGAGCAATTTGGCCTAC[A/G]GGCAGGCACAGCACATGGCTCACCTGTTCATCTCATGATTTACCTCATTT	1a	L	166.08	85.2135
53469	IWB53469	RAC875_c120509_133	CGACCAAGGTCAGCATTGGTCATCTTGGGCCTGGGGAGGACAAAGCCCTT[T/C]TTCTTGGAGGAAGACGCCTCAAAGGAGCCGTACACCTCGTCCAGCTTCTT	1a	L	166.08	85.2135
55461	IWB55461	RAC875_c23168_480	GGGATCCAGGGCACTTCACTTAAAACGAGACGGCTAGTTGTGGCCGTATG[T/C]GACATCGTTGCAAAGCGTGGGGCGCGCCTTGCTGCTGCAGGGATACACGG	1a	L	166.08	85.2135
68917	IWB68917	Tdurum_contig21114_255	TAGAAGTAGAGAAACATCAGTCACTACTCTTGCCACCATATTGACATATT[A/C]GAAATCAGACTTCCAGGGCAACATTGGGATGTGAGGCATGAAAACCATTG	1a	L	166.08	85.2135
81018	IWA7754	wsnp_Ra_c22110_31550370	CTAAAAACACGGTAACATTCAGCTGCTACCCTATGCTATCCTTCGTAGAATCACTGAACCACACCTGTTGCTGCAAGCACTCAAGAGTCAAGAGTCAAGA[T/C]ATCAGGAGCGAAGACCTGGCAATCATACACAACTTAAAACAGTCCAAAGAAACGATGTCGCTCCTGGCTGCTGCTGCTGCGTCCTGCTGGAGTCACTGAT	1a	L	166.08	85.2135
4042	IWB4042	BobWhite_c5967_537	CAGCAGTGGTGCGCTGCACCTGGTGGTAGTAGGAAGCAGCCAGGGTGTTT[A/G]CCTTGTTGTTCAGATTCAACGAAGCAGTAAGATCTTGATTAGTGTGGCTC	1a	L	166.81	85.5881
23854	IWB23854	Excalibur_c22768_811	AGCCCTGATTTGGGATTCGCGGGTGCGTTAGGATGCTAGCATTTCGGTAC[T/C]ATCAGCTCTTGGTCCAGCGAACAAAGCTTTGGACAGACAGAACTTGTAAT	1a	L	166.81	85.5881
23855	IWB23855	Excalibur_c22768_963	ACCTGAGGGGGTTTTCTACCCTGTTGATCTGTGCTACTGGTCGTTATGCA[T/C]GGGCGTATTGCGAATTTGCGATGTCGTGAAATCTGAATGCCACTTGGATG	1a	L	166.81	85.5881
55184	IWB55184	RAC875_c21411_162	ACAGGAATGGGATTTATTGTTTGACAATGATCAGCTAAAATGGGAACTGA[T/C]GAAAGGGCGTACATTTGACGGTTGGATCGAAGGGGTGATTAGCTTCCCCC	1a	L	166.81	85.5881
24302	IWB24302	Excalibur_c25353_1171	GCCAGCCATCTCGTCTGGGGCCTCTGGGGAATAATTTCGGAACACGTCAA[T/C]GATATCGACTTCGACTACATGGAGTATGCGCGGCAGAGGCTTGCGCAATA	1a	L	166.81	85.5881
4075	IWB4075	BobWhite_c6046_304	ACAAGCGGCTTGCAGCTCTGGAAGCCCAGAAAAGCGCCGACTCCTCTCCG[T/C]CTGTGGACGCGCCATCGGGCTAGTCGTCCGCCTGTCCATCACGAGGCTTG	1a	L	167.32	85.8498
4307	IWB4307	BobWhite_c721_74	CCTCCATCCAAGTCGAACCACACCACACTGCCGCCGCGTCCCGTGCTCCC[A/G]GGTGAGATCGAGCGCGAGTAGCCAGCCGACGATGAGCCGCCTCGTTTCCC	1a	L	167.86	86.1268
35025	IWB35025	IAAV544	GCTTCCATTATTCAACACAATGTCAGTTCTCAACCAGCTAATTCTGTCCGTGTTGCTTTCTCTCCATCGCCGTCGTGTTCTTCTAGCTAGTTGTCCTAGC[T/C]TAGGCATATCATGTAGCCGCAGGAAGTGCCCACTTCTTGGGCAAGGGACCAATGTCATATATGATCTCCCTGTGGCAAGACCAGACGAGTNNNNNNNNNN	1a	L	167.86	86.1268
62911	IWB62911	RAC875_rep_c72890_63	CAGCAACCATGATAGAGCACATGAACAACCTTCTCAAAATACCAGGATCA[A/G]AGGTTCTGTTCGGTGGTGAACCTTTGGAGAATCACTCCATCCCAGAAATA	1a	L	167.86	86.1268
65422	IWB65422	TA001600-1603	CAG[T/C]CCTCAAAGTTGACAGCAAAGTTAGCATTGTGATGGAACAAATGATCAGGT	1a	L	167.86	86.1268
78074	IWA3804	wsnp_Ex_c41953_48657850	AGGATCTCCACTAGTGGGACAAATACAGCAGTCGGTTTGAAAGCACCATATATTTCTGGGATGGAGTGATTCTCCAAAGGTTCACCACCGAACAGAACCT[T/C]TGATCCTGGTATTTTGAGAAGGTTGTTCATGTGCTCTATCATGGTTGCTGTTGTAACAGTAAGGACTGGACCAATCGTCAAATCTTCAAGCTTCCTTCTT	1a	L	167.86	86.1268
78075	IWA3805	wsnp_Ex_c41953_48658353	AGAATTTATGAAGTCCACGTCCTCTGCAGGCAACCCACACTCATGAAGCAACCTGATCATTTGTTCCATCACAATGCTAACTTTGCTGTCAACTTTGAGG[A/G]CTGGTTTATTTCCCATATAAAGTGCACCCATCAGTTGCAGTAAGGGAATCTCCAATGGGAAATTGAATGGTGTGATTATTGCAACTGGGCCAAATGGCCA	1a	L	167.86	86.1268
79787	IWA6042	wsnp_JD_c3973_5044238	AAGCCATCAAACTCGTCTGGTCTTGCCACAGGGAGATCATATATGACATTGGTCCCTTGCCCAAGAAGTGGGCACTTCCTGCGGCTACATGATATGCCTA[A/G]GCTAGGACAACTAGCTAGAAGAACACGACGGCGATGGAGAGAAAGCAACACGGACAGAATTAGCTGGTTGAGAACTGACATTGTGTTGAATAATGGAAGC	1a	L	167.86	86.1268
42989	IWB42989	Kukri_c24570_282	ACTTGTTGAATGAAGAACCCTGGACTGTGAGTGAACATGCTGTTCTTAGC[T/G]CAAGGCGCAATGCCGGTAATTTCAGACAAGTTACCAGAATGTACAGAAGC	1a	L	167.98	86.1884
66148	IWB66148	Tdurum_contig10005_658	ATGTACATCAAAATAACCCACGACAGGTTAATGATCCACACAGGCAGGTC[T/C]TGGCTCTATGACTGGTCTCTTCTCCAACCACACCATAGTCATAGGTTAAC	1a	L	169.01	86.7169
11424	IWB11424	BS00085821_51	ATGAGGCAGAAGTAGGGGGTGTCTCTTGGGCAGGAAATATGTTCCATTGT[T/G]GCATGTTTGATAGATGACTAGTGGTGTTGATTTTATGGTTTAGTGCTTCA	1a	L	169.37	86.9016
40130	IWB40130	Ku_c8992_405	GTTGAAATAGATGGTGTGACTCTCCATCACTGGAAAATGTACCCGTTATC[A/G]TTCAATTTACTGGAAAACCTTTCGAAATTCCAACCAATCCAGCAGATCAC	1a	L	169.6	87.0196
61497	IWB61497	RAC875_rep_c105766_652	GGTGACAATAAGCCCACCATCACTAATGTCATGACCAGCAGAAATCAGGC[A/G]TTCGCTGAGCAATTCTTGAACAACCTCAAAGACCTTTTTCAAGTAAGGGA	1a	L	169.6	87.0196
79049	IWA5046	wsnp_Ex_rep_c102067_87313597	CGCACAAGCGTTTGATCAAATTGGAAATGACTGCCCAGACATAGAAGATGTCCCTTACTTGAAAAAGGTCTTTGAGGTTGTTCAAGAATTGCTCAGCGAA[T/C]GCCTGATTTCTGCTGGTCATGACATTAGTGATGGTGGGCTTATTGTCACCATTCTTGAGATGGCATTTGCTGGCAACTGTGGTGTTAACCTCAACATAGA	1a	L	169.6	87.0196
34352	IWB34352	IAAV130	CCAATCAAGCCGGCGGCAGAGATTTTTAGCCCGTGATATTTTGAGTAGTAGTTAATTTAGCACAAGATATTTTGAGTTAGTTAATTCCGGATGATGGTGC[T/C]GGTATCTGTTAGATAGTTTGAGTGTGCCTGTCCTTTAGTTTCGTGAAACATTCTCGTCTGCCCTAGTGCAAATTCGAAGTAACTATATACTCCAATTGCA	1a	L	169.69	87.0658
11423	IWB11423	BS00085818_51	GTGGCAAAAGTGAAGGATCTCTACAAAGAACTTAACCTTGAGGCGGTATT[T/C]CATGAGTACGAGAGCGAGAGCTACAAGAAGCTGATTGCTGATATCGAAGC	1a	L	170.14	87.2967
11406	IWB11406	BS00085366_51	GGGATTGATTGCGTTGGTTTTGTGGAAGAACCGGTGGGGGTTTCTTTGTC[A/G]GGGACATGGTATTATATACTGGTAGCATTTCAATTGTTGTATTGGGTTGA	1a	L	170.17	87.3121
49670	IWB49670	Kukri_rep_c115111_251	GACAGTGCTGCTGTGGAGCATGCAATGTTGAGTGGCCTTCCTCCTCCACC[A/G]CCTGCTGTTGATCTTGAGCTTGAAAAGGTTTTAGGAGATATGCCTCAGAA	1a	L	170.17	87.3121
53529	IWB53529	RAC875_c12348_720	TCGATGGTGCCCGTTTGGTAGTCCTACTTGTTTTGCCGGGAAATTTTGAT[A/G]TACTAGGTATTTGTGCGCGCTACATTCATTGTTTCAAAATGCATATCTGC	1a	L	170.17	87.3121
72493	IWB72493	Tdurum_contig56158_60	CTTTGGAGGCTTTGACACGGCAAAGGACACGCTGGTGCCGCTGGACTCCC[T/C]GCTGTGGCAGCGCTGGGTGGCGGCGCAGGCGGTCACCTCCACGGCGGGGC	1a	L	170.24	87.348
1562	IWB1562	BobWhite_c22134_398	TTCAAACATATGCTAGAATGGACAGTGACACACGCTAAAAAAACAACCAC[A/G]TCGGCAGAACCGAAAGCGATAGCACATGAGAAAGAAACCACATTCAAACA	1a	L	170.37	87.4147
3160	IWB3160	BobWhite_c41272_159	GGAGGTGCTCAACCGCGGCGCCAAGTAGCAAGCCGCCGGAGAAGAAGATC[A/G]CGCCGAAGAGCAGTAGATCATCACCCTACTCTGCCAAGTGGTTCATTAGC	1a	L	170.37	87.4147
7472	IWB7472	BS00023203_51	CCCATGTATACATATCGAGTAGTAGGCGCACGGATTTAGTACGATCCATG[T/C]ATAGAGGGTAGCTTAGAACCGTGAGCGGTGTGTCTCACCATCACTCGATT	1a	L	170.37	87.4147
10300	IWB10300	BS00068391_51	AGGAAACAACCCGCCGAGTCGAGAAAGACGTTGGACGACGCGTCGCCGTC[T/G]CCGTGGCCGGGAAGCGCCACGCCGTCCTGGCACCGCAGGAGGCTGAGGTC	1a	L	170.37	87.4147
10986	IWB10986	BS00078085_51	TGGTGTCTGAAAGGGGCAATTGTCTCACTTTGTAGGTTTGTATGTCTGCT[T/C]ACATCGCTTAAGGAATTATGAGATGTACTCATAGTTTAAGTTAAAAATTA	1a	L	170.37	87.4147
24480	IWB24480	Excalibur_c26688_138	GATGAGCTGTACGGTAGATCACCTCCGTTATGTTGCCCACAAGCACAGTT[A/G]GCATCACCAGGTAGGCAAACACTCTGGCAACCACAACCCTGCATGGGTGT	1a	L	170.37	87.4147
35304	IWB35304	IAAV7172	AGTTCACCTATACTAATCAGGTCAAATACTTGAGACCCGTCAGTTCCATGACACCCATGCAGGGTTGTGGTTGCCAGAGTGTTTGCCTACCTGGTGATGC[T/C]AACTGTGCTTGTGGGCAACATAACGGAGGTGATCTACCGTACAGCTCATCAGGAGTGTTGGTGTGCCGCAAGCCAATAGTATATGAATGTGGTGAAGCTT	1a	L	170.37	87.4147
60125	IWB60125	RAC875_c67771_805	GCGCGAGGGGTGAAGTCGCAATGCAAATGTACATACCCATCTCCTTTCAG[T/C]GCCTGGCCCGCCGTCCTTCTGTGGAAGTAACCAACCAACAGTGGTTCCCT	1a	L	170.37	87.4147
64983	IWB64983	RFL_Contig5334_1969	TACCCACGGATGATCGACGGCGACCCTCCGCAGTACAGGAACGAGCGGTA[T/C]GCCAGGGGCAAGAAGGGCTACAACCTGATCCTCACAGGTGCCGCATTCAT	1a	L	170.37	87.4147
64984	IWB64984	RFL_Contig5334_831	ATTAGTCCAATATGAGGATAACTGGTGGCTCTTTGCCTCGGATTTTACAC[A/G]GTATGGAACTGAGAAGAATGCAGAGCTTGAGATTTGGTACAGTAGCTCTC	1a	L	170.37	87.4147
65954	IWB65954	TA005289-1104	GGAAGTGAATAGTTTATGCAAGAGGCAGGCAGGGTGAGGGAGGTGTGACT[A/G]ACC	1a	L	170.37	87.4147
73951	IWB73951	Tdurum_contig96086_74	AGCCGCCGGAGAAGAAGATCGCGCCGAAGAGCAGTAGATCATCACCCTAC[T/C]CTGCCAAGTGGTTCATTAGCAGATTATTAACTACTACTACATACATTTTC	1a	L	170.37	87.4147
75206	IWB75206	tplb0059d21_1032	TTTTCTATTGGTAGATGTCTTGCCGAATGATTTGTGTCCAAAGAAGGATA[T/C]AGATCCATATCCTGAGATCTTCCCCAGACCTTGCTTCCGTTTGAAGCTCT	1a	L	170.37	87.4147
75423	IWA135	wsnp_BE443588A_Ta_2_1	TGCTGTAGCATTTGAACTGAGATTTCCATACATTACTGTTTGTGCATTTGAGAAATTTGG[A/C]ATCCAGAGTGTGTCATTACCTGCGGAGTTGAACTAGGAGTACATGCGAAATGTTAACTGA	1a	L	170.37	87.4147
75424	IWA136	wsnp_BE443588A_Ta_2_2	CTAGGAGTACATGCGAAATGTTAACTGATTCAATGTACAATTAATTGCTGTTTTGAGTCG[T/G]CGGTCAAACCAGCACTTTGTTATCGGACTATATTGCATCGGRTGCATTGTATCATCTGGA	1a	L	170.37	87.4147
75825	IWA691	wsnp_CAP11_c1815_982483	GGAAGTGDAGATCGAGTCGATTTATTCAAAGGGATGATCACAGCACAACAATGGAGTACACAACAACGCCGACATCAACAACGCAACGCA[A/G]CATGCGGCCGTGTACATATTGGTCACAGCTTAATTACACTCATCACACAAGGTACATCCATTTGCTCTCTCCGAGCTACAGTAATAGTACAATGTATGGC	1a	L	170.37	87.4147
77594	IWA3195	wsnp_Ex_c28900_37982485	GCGGCATGATGTCTCATTTGCCTGTTTTTGGTTAAAGACATGACAAACTTAACTCCCCCCGGTCTATACATGAATAGAGATTCCCCTCCCTATCGAAGTG[A/G]GAGGTGCAAAGCTGGCACCTATTTTGGTTTGTGAAAAACTCATGCTTCAGTGCTGATGTAGCCTTAACTAGATTTAGAGCTCTTTCATTTTGGGTCAAAA	1a	L	170.37	87.4147
78203	IWA3962	wsnp_Ex_c4612_8254533	CACCCACACATAATGTTTTTTGCACTTAATCACATCGCTCCCATGACAGAGTTAACCTATGACTATGGTGTGGTTGGAGAAGAGACCAGTCATAGAGCCA[A/G]GACCTGCCTGTGTGGATCATTAACCTGTCGTGGGTTATTTTGATGTACATTTTGGTGGACCAACATGCAAGCCAATAAGCTAGATGTTTCTGTTGCTACC	1a	L	170.37	87.4147
7515	IWB7515	BS00023935_51	TAAATTATACCCCCGAAGCCGGCGAGGAGATCATATTTCATGTCTCCTCC[A/G]TATACCATCTGTGGAGATGAGACGAATTTAGAGTAGCATCTCCGCAAGAA	1a	L	170.37	87.4147
10474	IWB10474	BS00070580_51	ATACAGCGATATCATGAGATCACATACCAATTGCAGGGCCAGAGCAAGTC[A/G]CCAGGACCGGATCTGCACCGATGGGGTATAAAACCCAGGATCAAGGGCAT	1a	L	170.37	87.4147
76089	IWA1195	wsnp_CAP8_c4785_2322876	CTGCCGAGAGCAGAGGGCCTTTCTCAAGGGAGGAGGAAAAATAGGTTCAATTCTTGCGGAGATGCTACTCTAAATTCGTCTCATCTCCACAGATGGTATA[T/C]GGAGGAGACATGAAATATGATCTCCTCGCCGGCTTCGGGGGTATAATTTACATGTCTTTTGTTTCTTATGATGACTSGATCGCCRCGACCCTCACGGCTT	1a	L	170.37	87.4147
10475	IWB10475	BS00070581_51	CGATTGCCACCGGCTTGTCCATGGAGAACCTCATGAGCAAGGGCAAGGGC[A/G]CCATGAGTGAAAGTGAGGTGACCACCAAGCGGTCGGAGGGAGGAAGACCG	1a	L	170.37	87.4147
11109	IWB11109	BS00080076_51	ATCAATCTATGACAGGTCAACAACGCCCTAATGGATCTGATAAAGGCCAC[A/C]AAGTATGCGATGGCACCTCAAGAGTGGTCGTCCCAGCCGGAGAACACATC	1a	L	170.37	87.4147
20162	IWB20162	Ex_c2226_244	GTTTGAGCATGTGAGGAACATTGTAAGAGTAACGAAGCCCGTGAGGGTCG[T/C]GGCGATCCAGTCATCATAAGAAACAAAAGACATGTAAATTATACCCCCGA	1a	L	170.37	87.4147
12600	IWB12600	BS00110877_51	TTCCTTCTATTATGGTAATACGAGATTATATACTGAAGGTAACACAAAAT[T/C]GCGACTAGAACTCCCAGATCGATATTCATAAAATAGTGCACATGATGATG	1a	L	170.71	87.5891
36241	IWB36241	IACX7789	ACAGTGCTGTAGAGAACATACTTGTTGAGATGGGAACTTACTTCCAAGTTCAGGATGATTATCTAGACTGTTATGGTGATCCTGAATTTATTGGCAAGAT[A/C]GGCACCGACATTGAAGATTACAAGTGCTCCTGGCTAGTTGTCCAAGCTCTTGAGCGTGCTGATGAGAGCCAAAAGAGCATTCTATTTGAAAACTATGGAA	1a	L	171.14	87.8098
8121	IWB8121	BS00037976_51	AATGGCGTCCGGATCAAGAGCTGGCAGGGTGGGATGGGCTCTGCCCGCGA[T/C]CTGAGGTTCGAGAGCATCGTGATGAAGAACGTGTCCAACCCCATCATCAT	1a	L	171.4	87.9432
57802	IWB57802	RAC875_c41993_582	CACTTCTGTACGAAACTCTCTGTGTTGTTGCATCCTTTCAGAAGTATCTC[A/G]ATTATCTTGAGCTCCATCTCAGGGTCTTCAAGACCAGCACGAATCTCATC	1a	L	171.48	87.9842
35745	IWB35745	IACX14	CTCATTTGTCTTCGTTCAAGAACATTCTGTAGTCCCTTCTTTCCAATGTTACAAATAAAC[T/G]TATCCGTAATGCTGCCCTTTTCTGATAAACTAGGTTGGCTTCATTGCTGTAAATGATGGG	1a	L	171.73	88.1125
41037	IWB41037	Kukri_c13463_728	ATTCGGCGGTGGACTCCAATGTTATATTTCGTTAGATCTTTTTCTCCCTC[A/G]TGGGTTGTAATAAGGTCCAGCATTTGACCAGAAGCTGTCTTGAACTCAAC	1a	L	171.73	88.1125
68479	IWB68479	Tdurum_contig15967_90	GAATCACATACACGATGTGGCTTGCCAGGAGTTGGTGCCAACGCAGCCTT[T/C]AGGACCTTCCTTGAACTACATGCATGGCAATGCACAAGCCCGCAATTGTA	1a	L	172.22	88.3639
72959	IWB72959	Tdurum_contig63715_235	TACGAAACCCTGGGGGTCAGCGTCGACGCCTCCCCCTCCGACATCAAGAA[A/G]GCCTACTACGTCCAGGCCAGGCTGGTGCACCCGGACAAGAATCCCGGCAA	1a	L	172.22	88.3639
66484	IWB66484	Tdurum_contig10365_341	TTCGTCTCGCGTAGGTGGAAGATGCTGAGCCGAGGAGCCTACGTAGGTGC[A/G]TGGTTGTATTTCCTGAACACCCTCTCCTGGTTCTCCCTCCACCACTCCTC	1a	L	172.91	88.7179
72212	IWB72212	Tdurum_contig51833_439	AAATGGCTTCACCTTCTCCCTAAAGTTGAGAATGAGGAAAGGGAACATGA[A/G]GAACCAAATGATGCTCCAACCAAAAACATTTCTCCAGAAGCTGCCATTGC	1a	L	173.62	89.0822
1856	IWB1856	BobWhite_c24825_349	TTGCGCCCTCCACTGCTGTGCTTCTTGTTATTGTAGAACCCTACCACCTC[A/G]TTCACCCTCTTCTCCAGCACGTCGGTCTTGGAGAGGAGGTCATCGACCTG	1a	L	173.87	89.2105
27519	IWB27519	Excalibur_c54842_340	TAGTCGCTGACTCTGCTTATGTATCTGCAAGTAGTGGTAGGAGTGGTCGT[A/C]TGTGTGCCAACGCTTCGTTGGCTAGTTGGTTGTCAGAACTGAAGTTGCTA	1a	L	173.87	89.2105
34750	IWB34750	IAAV3650	TATGCACGAGCGGACGCTGTCAACAGAATATTCAGGAGAGAAAATAGGCACGAGCGGACGCTGTCAGGCTGTCCACACCGCCATGATTGTTTCCAGCCGT[T/C]TGATAGTTCAACTTTGACCACCAATCAACGGCGGATCTACCATCCCACAGCAGCCTTTAAAAAAATGGTCAACGTGTATTTGAAAATGTTTAACATTTAT	1a	L	173.87	89.2105
36967	IWB36967	JD_c13024_360	AACAACCAGAACATCACAGAATATATGTGTTAACCAAAGGAATACAAATA[A/G]TTGAACTACCAAACTAGGTTGGAAATTGTACTGCGTGGTAATAGCATGAG	1a	L	173.87	89.2105
41933	IWB41933	Kukri_c18274_551	CAGCACCAATCAAAGGCTGCTGCTGAGCCAGTTAAGCATACACTTGAGCC[A/G]AATCCAGTCAGACTATCAGGACCTGGTGACTACATCAGTTGGGCACGCCA	1a	L	173.87	89.2105
51733	IWB51733	Ra_c29200_300	CGGACAAGAATACAGCCAGGAATTCATGAACAAGTCTAGTTTATGCCTGA[A/C]TATGAAATAGAGGGTAGTCTGTTCATGAGAAACAGAGAGGAGGAAATCTC	1a	L	173.87	89.2105
59500	IWB59500	RAC875_c60162_129	CGAATGAAAACACGAAGAGGAAGAACGACATGTACAATGCTCTAGCCAAG[A/G]CCGATTCGAAACGGATCAAGAGATAACTTTAGCGGCTCGGCCTTTCTGAT	1a	L	173.87	89.2105
76547	IWA1790	wsnp_Ex_c1359_2604298	TCCTCTCTGTTTCTCATGAACAGACTACCCTCTATTTCATAKTCAGGCATAAACTAGACTTGTTCATGAATTCCTGGCTGTATTCTTGTCCGATTGCGGA[T/G]TCTGCCTGCTAGTTTGTTGAGTAAATCCGGCGCTAAGGTGTTTATTGGTTATTATCTCTACATGTTTTGTCTGCATCGATTCCAAGCCACCCGACTTTGG	1a	L	173.87	89.2105
79649	IWA5822	wsnp_JD_c13024_13129681	TCATCTCAGGTGAGAGCAGATCTCACAGACCTGGAGTCACTTATATGTGACTAAAAAGGTGATATAAACAACAAGTGAAAACAACCAGAACATCACAGAA[T/C]ATATGTGTTAACCAAAGGAATACAAATARTTGAACTACCAAACTAGGTTGGAAATTGTACTGCGTGGTAATAGCATGAGTACCTTTTTGCCGACACACCC	1a	L	173.87	89.2105
8040	IWB8040	BS00036104_51	AAACTCGGCGCAGGTCTTTGCCAATTGTCTCCAGAAGATCTCAACAAGGC[A/G]CTAGAGTTGGTCGCGCAAGACAATCCTAGCTTCCAAACTACAGCAGAAGA	1a	L	173.87	89.2105
59501	IWB59501	RAC875_c60162_206	CTTTAGCGGCTCGGCCTTTCTGATGGTTCATGGTATTTCTGTAGAAAATA[A/G]GGCCATGTTCTCCCTTGTGTGAAGACATGTTGTATATATATACGAAGATG	1a	L	173.87	89.2105
28224	IWB28224	Excalibur_c63671_90	GTCATCAAGAAGAACGAGGAGATCAATGGGGACATCTACAAGAACATCAC[T/C]TTCATGTGCGCCGACGTGACCTCGCCGGAGCTCAAGATCGAGGACAACTC	1a	L	174.38	89.4722
9961	IWB9961	BS00067119_51	ATGGACGAAGGAAATCAAAGGGTATGGTTGCCGAGAGGAGGAAAGCAAGC[A/G]GAGTATATTTGCTTCTGTTATGAACTTGTGGTATCGTGCTCGGCATATAC	1a	L	174.55	89.5594
79287	IWA5333	wsnp_Ex_rep_c66919_65342127	TCGGACCACCAGTTCAGCCGCAGCATCCGGGCGCTGGCCCTGCAGCAGTAAACCCATTCCTGGATAGTGGCTTCGGCGCGTTCCCGGCGGCAAATAACTC[T/G]CAACAGCAAGCCAACCCATTTGGTGGAAGCCTTCTATAGGCTTGCAATAGGCGAGGAGCTAATAGTATACCCCGAGCAAATGCGATTTTCGTGTGACTGT	1a	L	174.73	89.6517
79601	IWA5754	wsnp_Ex_rep_c81556_76277906	ACTGCTGCAAAGCTGGCAACTGCTCTAACAGATCCTGGGAATCTAGGTCTCTGGTTCTACTGTGTCCCTTTTCAGGACCTTGGCCTTGTTTGGATAAACG[T/C]TCAGCCTCAACATCATATTTCAGGATCCTGAAGCATTCCAATCTTTCCTCCAAAAACTGACCATATGTGCGAACCCACGCAGAACAGTCCCAGGCAATTG	1a	L	175.07	89.8262
39248	IWB39248	Ku_c3523_1959	CTCGCCATCGCGCCAGAGTTCTTGGTTTTCCCCTCTTCCGCTCGTCAAAC[T/C]TCGCTGCAGAGTGCAGAGTGCCGACCATTCCCCGC	1a	L	175.4	89.9955
77556	IWA3145	wsnp_Ex_c28149_37293117	ACCAATGTCTGCTCAAGTGCTTTCACCTTCTCATTGGCATTCTTTGGTAGATCAGAGTCCTTGGATGCTTCACCAAGCACCTTTTGAACTTCCCGTATCC[T/G]CTGTCGCAATTCCCTGAGGTATTGAGGATTTGCTCGAATGGCTCCAAGACCAAGGYAGACCTTTGCCTTGATTAAATGATCCTTGATATCCCGGACTCTA	1a	L	175.4	89.9955
27962	IWB27962	Excalibur_c60388_189	TTGGTGCTTTGGCAAAGAATGATGAGACCATCAGTATGGCTCTGGAGCTG[T/C]TGGAGGAATACAAAGGAGAGTCTCTTAAGCATGCAGGCAAGTCCTTTGCT	1a	.	175.66	90.1289
63661	IWB63661	RFL_Contig1493_657	AACATGTTCTCCACTGCCGCAGCTGATTCGATTAAAGATGTTCCACGAGG[T/C]GGTCCGATGGTGGAATATGAGAAGAGAATTGCATCAGGAGATCTTGTGGA	1a	L	176.28	90.447
36711	IWB36711	Jagger_c6890_167	ACCGAGTGCATAGAGTTTTAGGCTGTTGACATGCTCCTTCTTTCAAGGAG[A/G]CCTCAGTTTTAGTTTCTATCTTGTGTTCAATCTGCTTGTGGGCATCCATG	1a	L	177.5	91.073
9746	IWB9746	BS00066212_51	TATGTACATAATAATTGTGAGTTGTGAGCTTGTGGCTGTCCATATATCAT[A/C]TTCGAATACCTGTGTATATCGAAAGAAAACACAATATGTACATTCATGGA	1a	L	177.86	91.2577
1403	IWB1403	BobWhite_c20553_568	TCACTGAGCTCATCCATACCCAAAATGGCAATGATATCCTGAAGATTCTT[A/G]TAGTTCTGAAGAACCTTCTGGACACCACGGGCAGTGTTGTAGTGATCCAC	1a	L	177.93	91.2936
30452	IWB30452	Excalibur_rep_c110054_341	AGAGGATCAAGATTACCAAGACGTGGGCATTCGCCCTCCACCACAGACTC[A/G]ATAATCTCCCGTGTATGACGTTCAACATCAAGTCTGCGTGAGATGCACAC	1a	L	177.93	91.2936
41243	IWB41243	Kukri_c14635_73	GCATACATCGCAACAGTTAAAGAAGATGCTTTTAGCAGGAAGGATATACT[T/C]GAGCGAGTTGAAAGGTGGCTAAATGCATGTGAGGAGGAAGCTTGGTTAGA	1a	L	177.93	91.2936
52276	IWB52276	Ra_c5683_1762	TTACAGTTCCTTAAGTTCAGTCCCAAAGTTGAGAATTTGCCTGAAAATCT[T/C]TGCAATTTAAGTAAGCTGTGGTATCTTGAAAGGCACAGTTTGTATGGTAA	1a	L	177.93	91.2936
52277	IWB52277	Ra_c5683_2584	GAGCAGTTGATGGCATTGATGGATGCGGATATGTCACATCTTGAAAACAT[T/C]AGAAGTGTTATAGAAAGAAAGGAATTTGTGATAAAGGATAGCATCAATGC	1a	L	177.93	91.2936
62509	IWB62509	RAC875_rep_c119761_111	ATTTCCCTGTACAAGTCATTACCTTCACGGGTACGTTCTCCGACACCAGC[A/G]AAAACAGAGAAACCACCATGGGCCTTGGCAACATTGTTGATCAACTCCAT	1a	L	177.93	91.2936
79703	IWA5910	wsnp_JD_c20553_18260620	CCTTCTGGACACCACGGGCAGTGTTGTAGTGATCCACACCCAGAACGTGGGGAGAAAGCATTCTTGATGTCGAGTCCAAAGGATCGACAGCAGGGTAAAT[A/G]CCCAGCTCAGAAATCTGTCGTGACAACACAGTAGTAGCGTCAAGATGGGCAAAGGTGGTAGCAGGAGCAGGATCCGTCAAATCATCAGCAGGCACATAAA	1a	L	177.93	91.2936
79704	IWA5911	wsnp_JD_c20553_18260731	AAATCTGTCGTGACAACACAGTAGTAGCGTCAAGATGGGCAAAGGTGGTAGCAGGAGCAGGATCCGTCAAATCATCAGCAGGCACATAAATAGCCTGGAC[A/G]GATGTAATAGAACCCTTCTTTGTCGTCGTAATCCGCTCTTGCAGTCCTCCAAGATCGGTGGCAAGAGTTGGTTGGTATCCCACAGCAGATGGAATACGTC	1a	L	177.93	91.2936
37168	IWB37168	JD_c20553_448	ACACCCTCCTTAAGATCCACATACTTCCCTGGAGCACCAGTGAAAACTTC[A/G]GCAACGTGGAAAGGCTGGCTCAGGAACTTCTGGATCTTCCTTGCACGAGC	1a	L	177.93	91.2936
52033	IWB52033	Ra_c41164_730	ATTGGTTTAGTTTATTGTTGTTGGCGAAGTTGTCTGTGTTCAGGTTTTAA[A/C]AGTGCCTCGTTTTCTACGTTGTGTCTTTTGGTTTATCTGAGGAACATAAG	1a	L	177.93	91.2936
45733	IWB45733	Kukri_c47131_569	ATGCTCCACAACTCGGCTCTTTTCACTATAGCGGGACACCGGTCATCTAT[T/G]TCCGAAATTCTTCGCAACTTAAGAATGTAGATATTTCGCCTGTCTGCCTG	1a	L	178.16	91.4116
67469	IWB67469	Tdurum_contig12152_63	GTGTGCTACCTCAGCCGCGTCCCTCCCCACATGAACCCGTCGCACGTCCG[A/C]CAGATCTTCTCCAAGTACGGCGAGGTGCAGAGGATCTACCTCGTCCCCGA	1a	L	178.16	91.4116
74445	IWB74445	tplb0031l06_747	AGTCTCTTAGCCTCTTTGGTTGCGCTTTTCACCCCACATCAATACTTGGG[T/C]GCTTGAGAAGATTGAAAAGTTTACATCTGTGCCATGTCAACGTTACTGAG	1a	L	178.16	91.4116
77017	IWA2405	wsnp_Ex_c19353_28290651	ACTAGCCGCTCCAGGGCAGAAGATTTCGAGAGCAAGTGCCCTAATCCATCCTCAGTAACGTTGACATGGCACAGATGTAAACTTTTCAATCTTCTCAAGC[A/G]CCCAAGTATTGATGTGGGGTGAAAAGCGCAACCAAAGAGGCTAAGAGACTGAATTGAACTTGCAGCTGCCTCATTAGATAAAACCGAACACGGAAAGTTG	1a	L	178.16	91.4116
5566	IWB5566	BobWhite_rep_c65812_710	GCAACTGCGGTGAACTGCACACATAATGGGTGGTTCAAATTGTAACATCA[T/C]GGTGTAAATTACAAGGATCTTTGGGGAAATGGTTTGATCTGCCCGCTTGC	1a	L	178.18	91.4219
13164	IWB13164	CAP11_s8920_357	TCATGGGCGCTGTTGAGGGGTACCGCATTGCTGGCGGCCCACTCGGTGAG[A/G]TAGTCGACCCACTCTACCCCGGGGGCAGCTTCGACCCACTGGGCTTGGCT	1a	L	178.18	91.4219
34672	IWB34672	IAAV3156	NNNNNNNNNNNNNNNNNNNNNNNNNNNNNNNNNNNNNNNNNNNNNNNNNNNNNNNNNNNNNNNNNNNNNNNNNNNNNNNNNNNNNNNNNNNNNNNACAAA[T/C]CTGCTCTGTTCAGAAACTTCTTCAAGTGGCTCAAGCCTGGGGGCAAAGTGCTGATCAGTGACTACTGCAGGAGCCCTGGCACACCATCAGAGGAATTCGC	1a	L	178.18	91.4219
46495	IWB46495	Kukri_c55266_242	ATCTGTAGCAAACCTGGTAATTGGGGTGGCAATTCTGCTGTTGTTGGTGG[T/C]AGATGTTGTCCTGCGCCTGGTTAATTAGGTGACGTGGCCGTTCTTATCTG	1a	L	178.18	91.4219
79816	IWA6081	wsnp_JD_c4904_6034093	AAATAAAGAGGATCGGTGCTCGACAATGTTGTGGCCGTGTGTTGGGTGTGATTGTTTGTTTGTTGCAGTGGCTGCATTCACTGGCTGGGCRCCAGGATCT[A/G]TAAGATAATGTGTACGTACGTACGTACTGTATTCCTGAACTTGTACTGTGACGAGCGAGACTCGCTTTGTAACGTGCTATTCTGTTGACTAMGTGGCCTT	1a	L	178.18	91.4219
80443	IWA6975	wsnp_Ku_c3804_6986527	ACCAATGGCTCGAGTACGCACCACTCATTCTCTCAGGCTCTGAATTTGAAGCYGCKTGCTCATTTCTTGATGGATACTTGGCAACTCGAACCTTTTTGGT[T/C]GGTTATGGCCTATCAATTGCTGACATTGTCGTGTGGTCAAATCTCACAGGAACTGGTCAACGATGGGAAAGTCTAAGGAGGTCAAAGAAATATCAAAGCC	1a	L	178.18	91.4219
77016	IWA2404	wsnp_Ex_c19353_28290393	TTTTGAGCAATGGACGGAAGGCTAAAGCGAGCATAAGAGAGAATACCAGACAGGCAGACAGGCGAAATATCTACATTCTTAAGTTGCGAAGAATTTCGGA[A/C]ATAGATGACCGGTGTCCCGCTATAGTGAAAAGAGCCGAGTTGTGGAGCATCTATCTCTACCACCCGCACCATCTTGCATAGTTTAACAGCGAGGAACTTG	1a	L	178.38	91.5245
2666	IWB2666	BobWhite_c34030_310	GGTAAGGGTGAGGAATACTGGCTTATTTGGCGCTACGAAGGTGAGGACAC[A/G]CTTTCTGCTCTCATGCAAAGCAAGGAGTTCCCGTACAATGTTGAGACTAA	1a	L	178.43	91.5502
69322	IWB69322	Tdurum_contig27799_114	TTAGTCTCAACATTGTACGGGAACTCCTTGCTTTGCATGAGAGCAGAAAG[T/C]GTGTCCTCACCTTCGTAGCGCCAAATAAGCCAGTATTCCTCACCCTTACC	1a	L	178.47	91.5707
55332	IWB55332	RAC875_c22357_1053	AGAGGCACATATTTGGTGGCAAGGACGTTGCCGAGCTTCCCCAACAGGAT[A/C]TGCACGGCGCCCTGGGAGGCGCTCACCACGGCCTCCATCACCTTGCCCGT	1a	L	178.62	91.6477
72719	IWB72719	Tdurum_contig60210_371	CCGGGTGGCGCTGCGGATGAGATTGCTCACCGGAACGACCACTGTATCTC[T/C]TCCAGGGTCCTCCCCTTGGTCTCCGGCACCCAAAGTATAACGAACACGAG	1a	L	178.7	91.6887
39439	IWB39439	Ku_c4369_351	CGCCTTGCCCACTCGCGCTGTGTGTGCCTCGGAGATGGCCGGCACGTCAT[T/G]TTGTGATAGGATGGTTTCCCAGCTTCAGTCGACATCCAAGTACTACACTG	1a	L	178.77	91.7246
7908	IWB7908	BS00032825_51	TCTGTGCTGGGTGATTGCCAACGCTTCGTTGGCTCGTTCCTCGTTGCTTG[T/G]GAGGACCGAAGTAGTGCTACATCACTGTTAATTTATGGGAGTTCTGTTGC	1a	L	179.82	92.2634
42216	IWB42216	Kukri_c1984_1024	ATGAGGAAACATGTCGGAAGATAAAAGCTCTCCATTTATATGATTGTTTG[A/C]GAGCGAACAAAGCAACTTCTGCCTGGGGTCTCGAGGCTCGTGTTCCATTC	1a	L	179.82	92.2634
42217	IWB42217	Kukri_c1984_1555	CTGGCCGTGCTGCTCTCGGTGTGCATGACGCGGCATACGAAGAAGAAAAG[T/G]CTCCTGCATCGGCCGATCCCGTCTTCCGTCCACCAGCCCACGGGGAGAGC	1a	L	179.82	92.2634
62134	IWB62134	RAC875_rep_c112241_279	GGTGGGGTAGGTCACCAACCGTCGGCGATAATCTTGTCGCCGCCACCATC[A/G]TTTAGCGTGTGTTTGGTCGGTGGAGGTGCATACCAATGGTGTTCTTCCCC	1a	L	179.9	92.3044
66930	IWB66930	Tdurum_contig11106_264	CACGACTAGTTGAAGATTTTAGTTTCCTGGTAGCACAGCGTCTTCACCAA[T/C]GCCTCTTCTACTCTGCACCTCATCGTGACAATCCACGTGAATCACGTCTT	1a	L	180.52	92.6225
66931	IWB66931	Tdurum_contig11106_340	TGACAATCCACGTGAATCACGTCTTTCCTTGGTAATACTTGTTCACCAGT[A/C]TCTCTGAGTACTCTCCAAACGTAAGCGCTCCGTTTGGTGGAATCAACTCT	1a	L	180.52	92.6225
60380	IWB60380	RAC875_c7563_273	CCCAACAGAACTGAACCTCTGATCTCATCATCCTCGTCACACAAGTTCAG[A/G]TAAGAAGATACACAGTTGCACCTAATGTACATGCATCGAGCACAGAGGGT	1a	L	181.17	92.956
3768	IWB3768	BobWhite_c5242_400	ATGTGCCAGGCAGCATTTTTATTGCAAAACCTATACAATACCAGTGTCGC[A/G]GTGGGCGTGTCGTCACCGCCACCGCCATGCAGGTGTGCCCGCTCTGAAGT	1a	L	181.52	93.1356
65541	IWB65541	TA002362-0785	AAGGTGTTGTGTCTCATGTTGATGTGGGGCTGGTGCATGTGAACTGGATA[A/G]CCT	1a	L	181.52	93.1356
75663	IWA475	wsnp_BF474340A_Ta_2_1	TTGGGTCCTGAAAGTTTGGTGGACTTGATGATCGGTCACCCCAAACATTTGCCACAGAGG[T/C]TATCCAGTTCACATGCACCAGCCCCACATCAACATGAGACACAACACCTTCATCTCGGCT	1a	L	181.52	93.1356
77670	IWA3284	wsnp_Ex_c30552_39457767	CCGAAGCTCGTCGCCGCCTTCTCCGAAGCCGGGATCGCCTGTGGCCAGTGACTTCAGAGCGGGCACACCTGCATGGCGGTGGCGGTGACGACACGCCCAC[T/C]GCGACACTGGTATTGTATAGGTTTTGCAATAAAAATGCTGCCTGGCACATGATCCTTGTGTTGTGTAATGGCATCTTGTAAGATGGGAAAACTTGTGCAT	1a	L	181.52	93.1356
79416	IWA5505	wsnp_Ex_rep_c68171_66944702	GCATTTTGAAAATTTCGTCAAGGAGCACTTCACTTGCCGCGCGCCGCACATCCTGGAAGCCTGCAACGCATACCTCGGCGGCGATCTCGTCGGTCATGCT[T/C]GCGACAGCACGTACATATCAGATGATGGCTGCAAGAGCTGCTCGACCGGATTCAAGATCATGCTTGGCAAGCAACTGCCGAAGCTCGTCGCCGCCTTCTC	1a	L	181.52	93.1356
22456	IWB22456	Excalibur_c1453_1310	GCTCGCCTCATGCCGTCACGACATACATTCTGGGAGGACATTGTCCCTTA[T/C]GGGGGCTTATTGCTCGATGGGTTCCTGCTCCCCCAGGTCATCCTGAATGT	1a	L	181.52	93.1356
58389	IWB58389	RAC875_c47930_448	GTGCACGCGATGGAGCTGGTTCGGCTGGGCAACGCATCAATAGAGGCATA[T/C]GAGAAAGGCATGAAGATAATTAGGGATGGGATTGTTGCGTTGGCTGAATA	1a	L	183.51	94.1566
62537	IWB62537	RAC875_rep_c69152_184	TTGCATGACTGTTCGGCCTGAAGACCCTTCGGAGTCTTGTAGGCTGTATC[T/C]GCAGTGGGAGTGAGTCCAGCAAGAGGAGGCTTTCGTTTACTATTCATAGA	1a	L	183.61	94.208
70079	IWB70079	Tdurum_contig30664_181	AAGCACATTATCCGCAGATAATGTTGGTTCTCAACTCTAATACAATACAG[T/G]TTCTGCTACGAGCTACAGAGGAAATATGTGCTCACCATGAACTTCCTCAC	1a	L	185.31	95.0802
76104	IWA1225	wsnp_CAP8_rep_c3938_1936666	CTCCAAAGATCCTTGTAATTTACACCATGATGTTACAATTTGAACCACCCATTATGTGTGCAGTTCACCGCAGTTGCCTT[T/G]ATATATGGCTACAACTCGCAGCTAGCGAGCGCCAACGCCTCACTTGCCSGGGACAAAGTTTGTGGCAAACGCCCATGCGTTGTTGTTGACAGGGTCGGAG	1a	L	186.28	95.5779
36704	IWB36704	Jagger_c6772_80	CATTGCGGAGGCTCTGGGGACGAAGGCTTCGAGGAATGTGTCCGAGGACC[T/C]GAGAAGAGTTCACAATTAGTATTACTATTCTAGGTCGACACGGCTTTTCT	1a	L	186.98	95.9371
80784	IWA7428	wsnp_Ku_rep_c109724_94227136	ATTAAGTGTTAAGTTGATATCGTAGGAGAAGTAGAGGCCCATGGTCTTCTCTGCAGCATCCAGGAGTTCGGAAATTTCAGATTCCATTTTTTTCTGCTCG[A/G]AAGAAGTGTTAAGCGAGTCATTGCAGCGAAGGACTTTTAGTCCTGTCACTTTAAAAATTGCATGCCCCAAGTATGATCCCACACAATCACGGTCAGTGAC	1a	L	187.31	96.1064
77	IWB77	BobWhite_c10542_777	CTTGGCAGGTGACTTGTGGGTCCTCGGGTACACATCTTCCTTGGTCTCCT[T/C]AATAGGCTTGCCAAGCTGCTTGGCCTGGGAGCCGAGAGCCCTGCGCTGCA	1a	L	189.47	97.2147
24000	IWB24000	Excalibur_c23598_1502	CTGTGAGCAGATTGGTGATATTGAGGGTATAAGTAAGAAGAAGACCCATC[A/G]TGGAAGCAAAGGCCTTCTGATTCTCTGCTCTTTGGTTTTGCATCACAGCA	1a	L	189.56	97.2608
75	IWB75	BobWhite_c10542_532	CCCAATATACGAAGCCGTTTCAACCAGAAGAACTTCTTGGCCAGTTCATG[T/C]GTCTCCGCTGTTTTCTCCACAAACACTTTCTTCACATGCGTTGAGAATTG	1a	L	189.73	97.3481
1256	IWB1256	BobWhite_c19182_280	CACCGAGTGTCGTCCGGGTCGGACAGAATAAAAGCATGAGCCTGAAACTT[A/G]TACTAGTACTGTGTTGAATGTCGAACCGGCTGCTGCCTGCTGTCTGAACY	1a	L	191.09	98.0459
41551	IWB41551	Kukri_c16271_544	ATACTCACTGTGATGGGCTACAAGCCAAGGGATTTTGCTACCCAGATCAA[T/C]CTCAACACTGCAAACATGTGGGGAATTGTCAAGTCGATTGTGGACATATG	1a	L	191.09	98.0459
41552	IWB41552	Kukri_c16271_894	TGCTGCTTGAAGGGTATAATGGGCCATCTTGCTTTATCTAGATAATGTGT[A/C]TTTTCTGTTTTATGATCTGTTTTTGTGGATTAAAGAGTTGAACTGCCTTG	1a	L	191.09	98.0459
57224	IWB57224	RAC875_c36980_161	GGTGGGAGCGGTGGTTCTGGTAGTGGCTCTTCAACATAATCGTTCTCAAA[T/C]GCATCATTAGGAACCTGATAGATCCTCATCTGTGGCTTTGCAGGATCTTT	1a	L	191.09	98.0459
766	IWB766	BobWhite_c15256_225	TATGGGTATCTAGCCGGCGTAGATGTGGATGTGGAGGGCGAGGGTGAGGA[T/C]GGTGAAGGCGGCGAAGAAGAGGATGGTGTGGACGAAGATGGCCTTGCCGT	1a	L	191.34	98.1741
1400	IWB1400	BobWhite_c20553_319	CGTCATCAAGCGTTCTCGCTGGCGATCTTCTCTGCCTTGGCGATGACTTC[A/G]TCGATGCCTCCAACCATGTAGAACGCGTGCTCGGAGATGTCGTCGTACTT	1a	L	191.34	98.1741
3350	IWB3350	BobWhite_c44164_151	CTAAGCGAAAAAAAAAACTCTTCAAGAAAGACAGGAGAGAAAAATATAGG[T/C]GTTGATATAGACATCCGACCGGCGGCTAATCTTTCCAGCCATCCTTGGTC	1a	L	191.34	98.1741
3536	IWB3536	BobWhite_c46857_82	GTTGGAATGGTGTCCAGTAGAAGGAATTCCACAGGGGCGTTCCACCGCGA[T/C]GGCCCACCCAAGGACTGGTCCCAGTTTGCCGACCCCTCGCCCTCTCCTAA	1a	L	191.34	98.1741
7991	IWB7991	BS00034899_51	AAAGCCAACAATTCTCCCATTCCTTCATAGCCGGGCGGGATAATAGATAT[A/G]ACAAAACTATAATGCGATCTTTGCACATGAAACCCTGCCACTTATGCAAG	1a	L	191.34	98.1741
8695	IWB8695	BS00056547_51	TGCATTTCCTTTATGAAAGAGATTCTTAGTGTGTAACTGAAGGAACTGGG[T/C]GGGTGCACCGTCTTTGTGTGAAATGCACCTGGTGTGTAGTTCTTGTAAGT	1a	L	191.34	98.1741
9856	IWB9856	BS00066659_51	TCCAACCTAAATTCCTTATATCTATCTGGTAACTCCCTGATAGGTGAAAT[T/C]CCCCTTAATATAGGCTTGCTTTCCAAATTATCAGAATTACAGATTGCCGA	1a	L	191.34	98.1741
10613	IWB10613	BS00072408_51	GCGGCGAACGGGATAATTTCCCATCCTTCCATCGCCGTGGGGGAGATGCG[T/C]TCGCGGCGGTGTGAGGCGCCGGCGTCCACACGGGTAAGAGGAACTGTGCA	1a	L	191.34	98.1741
14091	IWB14091	CAP7_c4277_191	GCGTGCCAGAACACGCACCACAAATACAACCACCAACTAGAAATGATGCC[A/G]CTCTGGATACATTCGTCCATCGCAAATCATTTCAAGTGTGTTTTTATCAA	1a	L	191.34	98.1741
22882	IWB22882	Excalibur_c16947_114	GATACAGTTGGTGGTATCGTGGATCAGCTTATACAATTTGGGAAAGTGAC[A/G]AGACCTATTTTGGGGATAAAATTTGCCCCTGACCAATCTGTGGAGCAGCT	1a	L	191.34	98.1741
22883	IWB22883	Excalibur_c16947_81	GCATCATCTGGGGTTGGCTTCTCCATTCCAGTTGATACAGTTGGTGGTAT[T/C]GTGGATCAGCTTATACAATTTGGGAAAGTGACAAGACCTATTTTGGGGAT	1a	L	191.34	98.1741
23648	IWB23648	Excalibur_c21534_1436	CTCACTGTATGAACAAATATGGCCTTTTCCAGCTTCATCAATTTCATCAA[T/C]GGGGTGAGCTGAATCATCACGTAAGTGTGAAAGCTCAAGCAATATGGTGG	1a	L	191.34	98.1741
24001	IWB24001	Excalibur_c23598_1632	ACCCAGTGTTTCCAGCCGGATGGCTAGCCATCTATTTGAACTCAGGTTCA[T/C]GAGTGTGAACCTGATGTTGTTGTCCATTGATTTCCCATTGATGTTTGACA	1a	L	191.34	98.1741
25046	IWB25046	Excalibur_c30974_65	TCACTGAACAACTTTATACGGCCTATTGGTGACATGTGGTTAATCATTTG[A/G]TAATTGCTTTGCCCTGCCTCAGGAGGTGCAATCTGACCTCCAACATCATT	1a	L	191.34	98.1741
31275	IWB31275	Excalibur_rep_c77271_230	AAGCTGCTCATCGTAATCCTCGTTCATGGGCTCGCCATTTTCTTCGTCCC[T/C]TTCTGATTCATCTGATTGAGATACTGAGTTGTCCTCGTCATCCTCGGCAT	1a	.	191.34	98.1741
34758	IWB34758	IAAV3695	CATTGTTGATCAACTCCATAATAAGAACAGTTTTACCCACTCCTGCACCACCGAAGAGACCAATTTTGCCACCCCTTTGGTAAGGTGCAAGCAAATCCAC[A/G]ACCTTAATNCCAGTAACAAGANNNNNNNNNNNNNNNNNNNNNNNNNNNNNNNNNNNNNNNNNNNNNNNNNNNNNNNNNNNNNNNNNNNNNNNNNNNNNNN	1a	L	191.34	98.1741
37296	IWB37296	JD_c285_1438	AGTCTCAGAGGAGGATAAGGAGAAGGAGAACGGTGACACGACTGCCAAGA[A/G]AAGTAAGAAAAAGAAGTCCAAATCTGAGGCTGACGGTGACGCCATGGATC	1a	L	191.34	98.1741
41445	IWB41445	Kukri_c15731_399	ATCTCACGTGCATGRCTAMKGTAGACACTATGCGCGATGAGCCATGTGGC[A/G]GAGGACATCATCGTGGCTGGGAACGGTGACTTGCTCGGGAAGTCATACAT	1a	L	191.34	98.1741
43918	IWB43918	Kukri_c30924_203	GATATGATTATCAGTGTCGTCTGGCACATCAACAACCTCTTCTACCCCTA[T/C]TGTAGATTGGCGTTGACGTTTCGCAATTGGTCTGATCAGATTGTTGTATA	1a	L	191.34	98.1741
45491	IWB45491	Kukri_c44895_139	TCTGTTTTCAGCGAGATCAATCTCGCAGTAGCATGTAGCAATGTGCCAAA[T/C]CAGCAGAATGTGCACAGAATCCTTCACGCCATCTACTGCTTCCATGACTG	1a	.	191.34	98.1741
47411	IWB47411	Kukri_c67703_174	CACTTAGTCCCTCAGCAACAGCACCGCCACCTGGTGCCCCTACTGGCAAT[A/G]GATGGGTGCAAGTTCAGAACTTTCATGACGCCCTATACTGGCAAATCGGG	1a	L	191.34	98.1741
47904	IWB47904	Kukri_c82086_387	CACTTCATTCAGTTTGTTGGCAGAACTAAGCCCTGTCTTCCTTGAGCTGA[T/G]CTGGCATGTCACAACAAATGTGCATGATTTAAGCTTTCGAGTCAAAACTT	1a	L	191.34	98.1741
52703	IWB52703	Ra_c8027_1021	GACAACGCGACAAAAGAAGGCGCAAAGACTGATGGTGAGAGTTGTCAAGA[A/G]GTATCAGCAGAGGTTGTTGGTGAAACTGATGGTGAAGGTAGTCCTAACAC	1a	L	191.34	98.1741
52906	IWB52906	RAC875_c100961_334	CAAGTACAATGGCAAGTACCTCCAATCGTTGCTCCGTCGGCACCTCGGCG[A/C]CACCAAGCTGGACGGGGCTCTCACCAGCGTGGTGATCCCGGCCTTCGATA	1a	L	191.34	98.1741
53370	IWB53370	RAC875_c11613_469	TGGCAGGTTCAAGTAATACGCTGGTTGCATGGTGGTGGTGTTGCAATCCA[T/C]GGGTGTCCTCTTGTTGCTGATGGTGCATTTGAAGAATTTGCTGTAATCAC	1a	L	191.34	98.1741
54366	IWB54366	RAC875_c16824_202	CGAACTACGAGGCGGTCACTCGACAAGTCATATGCCACGGAGACGCAAAA[A/G]TCATCAAAGAAGGGCACAAGAGCTTCCCCAGTGGCCACACTTCATGGTCC	1a	L	191.34	98.1741
54518	IWB54518	RAC875_c17651_1174	CGTCCTCGAGTTGTACCTGCACGGTGTCGCAGGGGATCATGGCGACAAGG[T/C]GGACTTCAAACTAGTGGTTCCCCGCGACGTGGCGCTGGTGAACAAGACTA	1a	L	191.34	98.1741
55224	IWB55224	RAC875_c21673_641	CTCAAATTTGTAGGATACTAAGCACATGGTGGAAACAAGATTATCCAGCT[A/G]TCGACCATGCATGGCATTTCTAGGGAGAAGATATATAGACATTTTGTGGT	1a	L	191.34	98.1741
58556	IWB58556	RAC875_c49433_308	TTATTCTGCACCTTCTTTACACTCAAGTCTTTTTTCATGGGAGACAGACA[T/C]GACATTTTCCAGCCCAGATAGCATCTCTAGGCCAATTGATGCAATATTCA	1a	L	191.34	98.1741
61773	IWB61773	RAC875_rep_c108284_98	TGAAATTGCTAGACTGATGAATGAGAACGAGCAACTGAAATCAACAATTA[A/G]TGAGCTGAAGGATAATAAGTCGGTTGAAGAAGAAATGGATGCGCTTAAGG	1a	L	191.34	98.1741
64553	IWB64553	RFL_Contig399_1005	TAGGGTGGGCAAACACCTGGCGTTCGACCGCAAGCATTTCTCAACAGAGA[T/C]GGAGCGGAGCTGCAGCATTTGTCAAGAAGAGTTTGAAGCAAGCGAAGAGA	1a	L	191.34	98.1741
64554	IWB64554	RFL_Contig399_1148	TCAAGCAGTGGCTCTCCCGGAAGAACGCCTGCCCACTTTGCAAGGTCGCC[A/G]TCTCAAAACCATGAGAGGCTCCTACGCCACAGTTTGTATTTTCTGGTAGA	1a	L	191.34	98.1741
64555	IWB64555	RFL_Contig399_859	CTGTTGGGAAGAATGGGCATGTATGATCAATACCAGGATTGGCGCCTTGA[T/C]GTTGATAACATGAATTACGAGGAGCTACTCGCCCTCGAGGACAGGATCGG	1a	L	191.34	98.1741
65396	IWB65396	TA001430-0733	AAACATCTCATAATATTGACCATCTTTGCGACAATGCCTTCCAAACAGTT[A/C]CAA	1a	L	191.34	98.1741
68712	IWB68712	Tdurum_contig18174_283	AAGAGATGGCTGTGAAATTGTTATCGAACAGAGAAAATCTAAAATTAAAG[T/C]CCCGCCTCTATCTGTGCGACTCAGTCGTACATGAAGATGCATATATCAGT	1a	L	191.34	98.1741
71793	IWB71793	Tdurum_contig47345_284	TTGATGCAGTGCACATGGTAGCCGTGGCCGCAGCTCAGCCTCCCTATCTC[T/C]TCACTCGCTTCAAACTCTTCTTGACAAATGCTGCAGCTCCGCTCCGTCTC	1a	L	191.34	98.1741
72526	IWB72526	Tdurum_contig56662_54	CCACTACACACGTAGACAGATAAACTAGCAGCAGAGCAGACACTTTCAGA[A/G]AGTTGAGACAACCTTCGCACCCTTCAGCGGCGCCTTGCAGCGTTAACTCA	1a	L	191.34	98.1741
73444	IWB73444	Tdurum_contig78830_348	TGGGCTGCCATCTCCTTCTCCTTTGCCTGGTCTCCTTCGTACTTATGCCC[A/G]TGGCTAACTGAACTGAGAAAATTGTTTCTGTTGTAGTAAAGAACTATGCT	1a	L	191.34	98.1741
73464	IWB73464	Tdurum_contig80278_250	TTAGGAGAGGGCGAGGGGTCGGCAAACTGGGACCAGTCCTTGGGTGGGCC[A/G]TCGCGGTGGAACGCCCCTGTGGAATTCCTTCTACTGGACACCATTCCAAC	1a	L	191.34	98.1741
73517	IWB73517	Tdurum_contig81642_298	ATCGATCATATATGCGTCGATCTAGCATGATGGCACGGGCACCTTGCAGG[T/C]GGCCATGACCTTCTTGCCGTTGGGGGAGTCGACGTACTGCTTCAGGTTGG	1a	L	191.34	98.1741
75853	IWA735	wsnp_CAP11_c29_68486	GTTGCATCAGTAGTTCAGAAATTGCGCGACAAGAAGTGCAGTGGTGTGCATGGCGAAGTTCGCCTATGTAAGTAGTCTAATCCAAGAAGCACATGGTACA[T/G]CACACACCTGGTCTGGTTTGGTCTGGTCTGATGAGCAAGGCGCAATTCGCGCATGTAAGTAAGTGATCTAAATTTATGTTTGGTGTTGGTGTTCTTGTGT	1a	L	191.34	98.1741
76003	IWA1015	wsnp_CAP12_rep_c8598_3608465	AAGCAGTGGATACAAGCGAGAGTGGTACCTTACGGCCGGGACGCGGCGTCGCCCTACAACGGCCTGCAGAGCAAGTT[T/C]TTCAACACCTTCGCCGCGCCCTTCACCAAGCGAGGGCTGCTGCTCAAGGTCCTGCTGCTCGGCGGCGGCTCCCTGCTCGCCTACGTCAGCGCCACCGCCT	1a	L	191.34	98.1741
76063	IWA1118	wsnp_CAP7_rep_c5385_2417464	TCATGCAAGCAGCATCTTTCCAATTACTGATACGAAGTAGTACAAAGATCAAGTATCAACAGAGGACATAGATAGGGCCATAGGGGGGAATCCATCAGAT[T/C]CAYGGTACACAAGCACGAGGCGAGAGGAGGAAGAAGGCCTTGATTGCAGATCTACTTAGATCTTGCCACGTGGCCCCGGGGTGGGGGGCAGCTGGGGCCC	1a	L	191.34	98.1741
76232	IWA1404	wsnp_Ex_c10903_17717179	GAAAGACACAACCAAGCGCACCGAGCATGGCCCATCGGCAGTGGATCACCTCAAGCTCCCGGTTCTTGGCGAAGGTCTCAGGGTCAGCCGAGAGACCGGC[A/G]GTGTCCCACCCATAGTCACCGGGGAACTCACCAGTCAAGTAGYTGGGGGGCTCGCCGGAAAGCGGGCCGAGGTAGAGCACACGGTCAGAGCCGTACCACG	1a	L	191.34	98.1741
76404	IWA1618	wsnp_Ex_c12399_19776420	GAAGACATCGATGATGGGAACACCTCGCTGTCACAACCAGCAGATTCCATGCTTGCCAGTTCAGATGATGTAAATGAAGCTAAGGTGAACGTTGTTCAAG[A/C]ATTTGATGTCCAAAAGGAAATAATCAGCTCACCGGAGAGCAGTGATATCGCTGACGAAGCCAGTCATGGGGAAGTCAAAGCACATGATGGTGAAACTAAT	1a	L	191.34	98.1741
76582	IWA1837	wsnp_Ex_c13955_21833712	ATTGGGCCTGGAAGTGGAAGTTAATAAGGTCATTAAGAGGCCGAGAACAAACGATGCACCTATCTCACCAGTAGGCGAAAGCAATCCAGCTGTGCATGTG[T/C]AAGTGCCAAATTCAAGTTCCCCTGAAATAATCTTCGAGGCACTCAAAAACATACCTGACTTAGCCCGTAGCGATATTCTGAGAGCCTACAGTGCTCTTAC	1a	L	191.34	98.1741
77296	IWA2783	wsnp_Ex_c23143_32376622	TAAGCTGTTCACATGCAGGTTCTGTCATGATAAAGTTAGTGATCATACAATGGAGAGGAAAGCAACTTTGGAGATGATGTGCATGTTATGTATGAAAGTT[A/C]AGCCAGTTGGTCCAAATTGCCAAAGTCCTTCTTGCAATGGGCTATCAATGGCAAAATATTATTGCAGTATATGCAAGTTTTTTGATGATGAAAGGAGTGT	1a	L	191.34	98.1741
77320	IWA2818	wsnp_Ex_c23598_32826926	GTTTCATATCTAGCCTACCCAACTTGTTTGGGATAAAAGGTTTCGTAAGAAGATGGTTAATAACTGCACGCCTTCAAACTATTCCACGAACGCAGGTTCC[A/G]GGGATTCAGTGGTGCTGCAATGCAGTTTCCTACACCTAAATTTGATCCCAGTCAATAGACGATGAGCCGTGGTTTTCAAAACTGTAACCAGGTTGCCGTA	1a	L	191.34	98.1741
77827	IWA3485	wsnp_Ex_c34594_42877119	GTAGAGCTGTGGAGCTATTCAGTCTAGTGTACAACACACTATCCTACAACAAAGATCCACTCTTCACGATGTACACAAAATCAATAAAATATATCTTCCT[T/C]GTATGACTATCAACTTCCCACACTCGCCGCGGTTTTCTCAACTCTGACGGAACATGTTCGGCCTTCAAAACTGTTATCTTGTTGGGTCAATTGCACCACT	1a	L	191.34	98.1741
77828	IWA3486	wsnp_Ex_c34594_42877243	TCGCCGCGGTTTTCTCAACTCTGACGGAACATGTTCGGCCTTCAAAACTGTTATCTTGTTGGGTCAATTGCACCACTATACACGAGCACCCAATGTCTGG[A/G]GCTGGCTAACAAGAAGATCCACTTGTTCTCTGTACATGTCCTTTAGGTCAACAATATCATTTCGTAACTCTTCCAACTCTTCATCACGTTCCCCCATAAG	1a	L	191.34	98.1741
78064	IWA3783	wsnp_Ex_c41553_48351921	ATATTAAACTGTTGAAATGGAAATGGATAGCGGAAGGATTCATTGCTACACAATGGGGAAGTTTGGATCAAGTAGCACATAACTGTTTTAATGAGCTCGT[T/C]AATAGAAATATGATTCATCCAGTTTATGGTAATTATGGCAGTTCAGTGAAATATTGTAGGGTCCATGATATGGTGCTTGACCTTATTATATCTTTATCGG	1a	L	191.34	98.1741
78632	IWA4523	wsnp_Ex_c6488_11266589	GGGCTTCATGGCGTTGCATTGCAACTGCACGTTTCAATGCCTTAGCCTTTGTTAAGAGATTTCTAGGCCTTATGTTAATAGGCCTCCTGTAATTCTTTCC[A/G]CGGTAAAAAATAAGTGCGTGACCCTTGGGGACTCTTTCGATTGCAACTAGTATACCGCCACTCTCATACTCTAGAAGTCGTGCTGTCTCCTCAACAAACG	1a	L	191.34	98.1741
78963	IWA4931	wsnp_Ex_c9534_15793556	GTTACCATAAACTCATCAAGACATAATATTATGGCTTCATCTGAAATCTCAGCTGCTACCATATCAAGGGGATCTGAAACACCTTTATGCATCTGCAGAC[A/G]ACTATGAACATTCAACATGAAATCGTGAAAGTGAATTCGCTTTTTCCTCCAATTAGCTGGCAGTTGCTCATAGAACAGGTCCATAAGCATCGTCTTCCCT	1a	L	191.34	98.1741
80697	IWA7316	wsnp_Ku_c816_1684613	TTTAGGCACTGATGCTGAAGTCTCATTGTGTCCATGTTTTCACTGTAATTTTATTGAGCAGTGTTGTAATATAGGGGCGTTGCGCTTCATGCCAACCTTT[A/C]TAAAAACCTTTTGAGACCTCTGAACGTGTGGTGCCATATAAACTAAAACTGTGAAGACAGTATATGCAAGAGGTTGTGTGAACATATACCGAAATTAAGT	1a	L	191.34	98.1741
80986	IWA7707	wsnp_Ra_c19637_28840370	TGCAAAGTCGGAGAGACGGTGACCGTGGAAGTATTGCGCGGAGATAAGAAGGAGAAGATCGCTGTGGTCCTTGAACCAAAGCTCGACGAAACATAGTGAG[T/C]GGTGTCCTTCTCGGGTGTATTCTCACGTAGGTACAAGGTATTAGCATGTTGGCCTACCACGGAGCTCCTTGTACATAATTGATGTTTGTAAATTGTCTGG	1a	L	191.34	98.1741
81145	IWA7924	wsnp_Ra_c4184_7637695	TTATGAGTTCATGCCAAACGGGAATTTGGACACATGGTTACACACAAAATCTGCTGGCGAAGGTCCAAGGATTTTGAGCTTAGGGCAAAGAATAAGCATC[A/G]CTGTTAATATCGCTGATGCATTGGCCTACCTGCACCATGATATCACAAGATCCATTGTCCATTGCGATTTGAAACCCAGCAATATCCTCCTGGACACTGA	1a	L	191.34	98.1741
81294	IWA8135	wsnp_Ra_rep_c108284_91604017	ATGATGATCTTCAAAAGCGCTATCAGGCCAGTGAACTTCGTTATAATGAACTGGTCACACAAGTTCCTGAGTCGACAAGGCCACTCCTAAGGCAAATTGA[A/G]GCCATGCAGGAGTCAGCTGCTCGAAGGGAAGAAGCGTGGGCTGGTGTGGAGAGAACCTTGAACTCTCGCCTTCAGGAAGCGGAAGCAAAAGCTGCTGCCT	1a	L	191.34	98.1741
77770	IWA3409	wsnp_Ex_c3264_6017750	GCTACTCTGAAAGATAAACTTTGTAAGGCGCTTTGACATAGTAGTCAGCATCTCAACGAGGGCCTAGGGCTAGGTTTCTGTACAGATTTAGGGGCTTCAA[A/G]TGCCGTGTATTTACTTTTGAGCTAGAGCCTTACATGCTATGTTTACCCGATCTGATCCGCATCTCACGGGAATCGACGCAGTTTTGATGTGCAATGACTA	1a	L	191.34	98.1741
23299	IWB23299	Excalibur_c1936_1072	AAAATCTAGACGACACCATATTGAAGAAGGGGGCAGATCTTGGCAAGAAG[A/C]TGGCAGAAGCGTTCAGCGGTGACAAGCCGGAAGATCTGTGGAGGTTCTTG	1a	L	191.34	98.1741
75940	IWA886	wsnp_CAP11_rep_c7847_3468669	CATGGTTGTACAAACGAAACCAGGTGCATGCATGCATGCGCACGCTTCATCGCGTACGTACGTACGTGCACGGTCGATCAGTTTCTAGACACTCGATCGT[T/G]GCTACAAGACCTAGCAGCTTACTTGCCGGGCACAAGTTGGTCGGCGAAGGCCCAGGCGTTG	1a	L	191.51	98.2614
61555	IWB61555	RAC875_rep_c106165_772	GGCCGCGTCGCCATGTTCTCCATGTTTGGCTTCTTTGTGCAGGCCATTGT[T/C]ACCGGCAAGGGCCCATTGGAGAACCTTGCCGACCACATTGCTGACCCTGT	1a	L	191.75	98.3845
52532	IWB52532	Ra_c71093_408	AGTACCTGTGTGGTATAATATGGTAGAGCAAGGTCTCATCAGTGATCCTG[T/C]TTTCTCGTTCTGGTTGAACCGACATGCTGATGATGAAGGAGAGGGTGGTG	1a	L	192.08	98.5538
62752	IWB62752	RAC875_rep_c71093_1302	TGTCGGATTCGCCAAGGCGGCCTGAAAGGGTGGTCGAGCGAGCGCCCCAC[T/C]GCGGAGGCGAACACTTGCGCCGGGAGAGAGCTTAGCTTTTTTACTCCGAA	1a	L	192.08	98.5538
76231	IWA1403	wsnp_Ex_c10903_17716723	CTTACTTCCCCGGCGCGAAGTTGGTGGCGAATGCCCACGCGTTGTTGTTGACAGGGTCAGCAATGTGGTCGGCAAGGTTCTCCAATGGGCCCTTGCCGGT[A/G]ACAATGGCCTGCACAAAGAAGCCAAACATGGAGAACATGGCGASGCGGCCATTCTTGATCTCCTTAACCTTGAGCTCCGCAAATGCCTCGGGGTCGTCGG	1a	L	192.49	98.7642
61310	IWB61310	RAC875_rep_c100394_536	GATGACCGAGTTGGGCAGGACCGGGCGGCAGTGAGGGTGGTCCGGGCACG[T/C]GTGACTGGCGAGGGTGGCAACCGTGCAAGCAAGGCGAGGGCGATGGGCAG	1a	L	192.57	98.8052
11057	IWB11057	BS00079087_51	GCCATGGACATCCCGCCTCCTCGCGGTCCTCTCTGGATCCTGGGAGACGT[T/C]TTCATGGGCCCCTACCACACCGTCTTCGACTACGGCAAGCTGCGTGTCGG	1a	L	193.28	99.1695
31696	IWB31696	GENE-0129_861	GCTAGTTGTGATGTTAGTTGTTACTAAATACAAGTATTGATTAACTACTG[T/C]GACTGAGTTCGTTACAGTTGACTGATACGTGGAACATTCCCAAGGCATTC	1a	L	193.28	99.1695
62751	IWB62751	RAC875_rep_c71093_1070	CTGTGGACTGTGCCAGCCTTGGATCCATGCCTGACATTGAGTTCACCATT[A/G]GTGGCAAGAAGTTTGCGCTGAAACCAGAAGAGTATATCCTGAAGGTTGGC	1a	L	193.28	99.1695
74107	IWB74107	tplb0021i12_383	TCGCCAACGTTGGTTACCGTCCTCGAGACGGTGATCGCACTCCTCAAATC[A/G]GGAACCGAGATGGACGGCAGATTGAGGTTATACTCTGGCATAGAGGTGGT	1a	L	193.28	99.1695
79931	IWA6253	wsnp_JD_rep_c49006_33254974	GGGATGTCCATGGCTGTGAATCCACTGATGCACTGGGCAGCAGCTCCTTCGCCAACCTTCAGGATATACTCTTCTGGTTTCAGCGCAAACTTCTTGCCAC[T/C]AATGGTGAACTCAATGTCAGGCATGGATCCAAGGCTGGCACAGTCCACAGCTGATTCTCCCATGGGGCTTGGCAGACGGTTGCACAGCTGGTTAACGTAA	1a	L	193.28	99.1695
31695	IWB31695	GENE-0129_509	TAGTTGTGATGTTAATTGTTACTAAATACAAGTATTGATTAACTACTGCG[A/C]CRRAGTTTGTTACAGTTGACTGAATAAGTGGAACAGTCCCAA	1a	L	193.69	99.3799
43028	IWB43028	Kukri_c24753_460	AGCTTCAAGCATATCTTGAAGTGGCGCATACGCATAAGGAAAGCATTGTC[A/G]TCATCTTCCCAAGTGACACCTAAGGCTGATGGTACTGTGGTGGAGACCAA	1a	L	194.22	99.6518
59427	IWB59427	RAC875_c59190_384	GGCTCTGGAGACAGTGAGAATGAAGAGACTCAAACTCATGAAGACTCTGA[T/C]GAGGAAATGGATTCTGATGAAGAACATCTGAGGTATGATGCTCAACTTGA	1a	L	194.22	99.6518
46190	IWB46190	Kukri_c51781_199	AAGAATATACACAACTTTGTATGGACAGAAAAAATGCTTGACCTTCATCG[A/C]GGAAGAATCGTCTTGGACTTGTACAAAACTAAAACAATGCCCAACTTGCA	1a	L	194.22	99.6518
10473	IWB10473	BS00070560_51	AGAACACATTTTGCAGATGTAAGCTGAGTGCCATGGCATTTTGAGTTGTT[T/C]AAATATATCTGACAGCCACATAATGCATGCACAATTATTTTTTCGTCTCG	1a	L	194.42	99.7544
50952	IWB50952	Ra_c11613_81	AGGTGGCATGTTTTCCTCATCACTGCCATGCATGTCTGCTTTTTATTGTT[A/G]AGTGTGGAAATGATATTTTATTTTATTATGCAACAACTCAGTAGAATTCT	1a	L	195.61	100.365
54893	IWB54893	RAC875_c19751_166	GCCGTGGGCCATCACCGTCGCGGCAACCAACATCGATCGCTCGTTCGATA[T/C]AGTGATCACGTTGGGAAACAAGCAACAAATAGTGGGACAATCTCTCTATT	1a	L	195.61	100.365
59871	IWB59871	RAC875_c64412_77	TGATAAGCTATGTGCCATGCTTGTATTTATAGCGCTTGAATCTCCCCACC[A/G]TAGCCGTAACGTTTCAAAAGCCGTTCATCTTGCCGCCAGTTTTCCTTCAC	1a	L	195.61	100.365
53371	IWB53371	RAC875_c11613_571	TGGATCGATGTCATATATGAGGCCGGGATGAGCCGCCCCGCAAGGATTGA[T/C]GGTCCCGCCTCCGTAGTCGAATGGGTCGGCGATCTTCCGCGATATTCCTT	1a	L	195.95	100.54
14143	IWB14143	CAP7_c490_123	AGGAGGTGCCGAGCAGCGCCCGCATCGCGACCATCAAGGTGGTGCGCGCG[T/C]TGACCAACCTGGCGCTCAAGGACGCCAAGGACCTCATCGAGGGCCTCCCC	1a	L	197.03	101.094
80091	IWA6506	wsnp_Ku_c13768_21859275	TACATATGCGTCAAGATACTACCGAGCACCAGAACTCATATTTGGTGCAACTGAATATACTACGGCCATTGATTTGTGGTCCACAGGCTGTGTCATGGCA[A/G]AGCTGCTTCTTGGACAGCCTCTTTTTCCTGGGGAAAGTGGAGTTGATCAGCTGGTTGAGATTATCAAGGTCTTGGGTACTCCAACAAGGGAAGAGATCAA	1a	L	197.17	101.165
41550	IWB41550	Kukri_c16271_397	CAGCGTGGAGCTGTGCTTGCTACAGAGCTCAAGAACAATGCCAACAAGCT[T/C]GCTCGCTGGACTGCCCAGGCTTTACTTTCTGGCGCTGACATGATGAAGCT	1a	L	197.39	101.278
75591	IWA374	wsnp_BE591290B_Ta_2_7	TAGGACTGGTGARGAGACAGAGGGRCCCAATGGCGCTGCGCAAGGGTATAATGAAGGAAG[T/C]GACATGGAAGATGATGAAGACGATGATTTTTCGGACATGGAAGATTGAATTTGGGG	1a	L	197.6	101.386
2902	IWB2902	BobWhite_c37358_208	ATGGTGCTTGTAAATCCCTGAGAACCTTTTCCTGGTGCATCTAGTGATGA[T/C]ATTGTACTGTAGTGAGTGTACATTTCTGTTGCTCAACTAGCTTATGAAGC	1a	L	198.04	101.612
4244	IWB4244	BobWhite_c6820_199	TCGGGTAAACATAGCATGTAAGGCTCTAGCTCAAAAGTAAATACACGGCA[T/C]TTGAAGCCCCTAAATCTGTACAGAAACCTAGCCCTAGGCCCTCGTTGAGA	1a	L	198.04	101.612
13385	IWB13385	CAP12_c3758_112	ACAGCGTCGCAGCTCTTCGCCGTGTCGCTGTTCCCCTACCTGGGGTTCCT[A/C]TACTTCATGACCCGGTCCAAGACGGCGCCCGGGCTCACGCTCTTCGGCTT	1a	L	198.04	101.612
26250	IWB26250	Excalibur_c41553_213	GATAAAGATGCATACAAAGAATGTCAGAGTTGGGAAAAGGAACAACTAAT[T/C]CGTGAAATCAAACATATCTTGACAGGAAAGAGGTATTTCATTGTTATTGA	1a	L	198.04	101.612
35045	IWB35045	IAAV5567	GGACCATCGATGACAGAGACATGCCTGAATCTGGGGACATGGCAGGCTCTAATGTCAGTCAGAAGACTGGTTTGAAAAGAAGACACAGAATGGTAATTGA[A/C]GACGATGATGATGAGTAGTAGTTTACTTGAAATTGGTGAGTGAAAAGTCGGATACGTTTGGAGTAGATGGTCTGCTACTGCTATATAGTGAGGTGACATG	1a	L	198.04	101.612
42798	IWB42798	Kukri_c2338_533	TTTGCAGTAAGTAGCAGGACTGGATTCTCCAGATGCATTACTTGATTGCT[A/G]TTCGTGGATTCTCCAGATCCACGAACAGGATTAAGCTAGGTGGCAAGTTC	1a	L	198.04	101.612
47703	IWB47703	Kukri_c7691_212	CAAGAACACCAAGATTCTTCGAAGAACATTGTTCCGGACAATGAGACTGT[T/C]GGTTCAAATGTCATGGACGCCCCTCTCCATCCGGAGYTGAACTCATCTAA	1a	L	198.04	101.612
73557	IWB73557	Tdurum_contig8224_378	CAGCATGAGCTTGCTGAAACCCCAGGCCACATGCAAGGTATTAGTCTGCG[T/C]CAGAGAGAGGCTGATCAATCAGTTTGCAGCCACGACATCCGTTGTCGCGC	1a	L	198.04	101.612
78789	IWA4713	wsnp_Ex_c7684_13109335	TCTCGGGCGAAGAGAGGAGACCAGAAGAATGAGAGAGTGACCACCAAGAACTTGCCACCTAGCTTAATCCTGCAGTTCGTGGATCTGGAGAATCCACGAA[T/C]AGCAATCAAGTAATGCATCTGGAGAATCCAGTCCTGCTACTTACTGCAAAGTCCGCAACTCAACTGGCCGGCCATCAGCATTTGGTTCCAAAAGCGACTC	1a	L	198.04	101.612
3351	IWB3351	BobWhite_c44164_402	TAGCTCTGGTGCGTCGAGTTTCTGGTATGCTGGCCCACCATCTTGCTTCC[A/G]CGCCCTACGGAGTTTGACACATAGTCCCGCCAGCCCAAGGAGAACAAATA	1a	L	198.04	101.612
29244	IWB29244	Excalibur_c88792_93	GGGTACTTCTCATCAGCGAAGCCTTCGACATTCTTCGACATCAGCTGGAA[T/C]GAAGACGCAACATTTGCATCATCTGCATCACCGGATTCTTGGTCCCTTTT	1a	L	198.69	101.945
76203	IWA1368	wsnp_Ex_c10631_17340809	TAAAAAATAAAGATGATGAATACGAGAGCGTGGATGCAGCTGACGGCGTCTCTCAGAAGATCGCTCAACTGAAAACCTGATTTTCGAAGGTTACAGAAGC[A/G]ATCGGTAGTATATACTATGTACAACAGCATGTCTATAGGCGCTCAAGATCAGAATGATCTTTAACCCAAGCCAAGAATTCTATACAACAAATAAGACCAC	1a	L	198.69	101.945
33223	IWB33223	GENE-3098_53	ACGGGTCATTCAGCAGCAGAGCTTACCTGAACTCACAACGACTCCGGTGC[A/G]CTATCATTTTGCAAGATGGTCTTTTTTAGTAAATATAGCAGTATTACCTT	1a	L	198.77	101.986
81121	IWA7893	wsnp_Ra_c36089_44508724	AGTATATTGATTGCCCATGAATCTGTATTGATTGTTCATGCTCCAGTTCAAGGATGTATTTTCTGGTTATTAGGAAATGGTAGATGCATATGCGGTTATT[A/G]TATATGCTTTCCAGTTTGCTGATGAGCTATCTGTTTCAACCATAGAGATAGATTTATAGTAGTGTAATCAATCTCTTGTCATGCCATCTTCTCAAGTGAC	1a	L	198.77	101.986
61091	IWB61091	RAC875_c9386_358	TTTGTTGTATAGAATTCTTGGCTTCGGTTAAAGATCATTCTGATCTTGAG[T/C]GCCTATAGACATGCTGTTGTACATAGTATATACTACCGATCGCTTCTGTA	1a	L	198.93	102.069
14279	IWB14279	CAP7_c821_239	CTGTCCATGTAGATGACACACTAGCAGAAGAAAGGAATTTGCGGTGGAAT[T/C]AGCTGGTGTGTTCCCATCCTGTAAAGCATCTCATCATGTCAACCATACAC	1a	L	199.35	102.284
51467	IWB51467	Ra_c2227_825	CCATGTTTCCCACAAAATGAAAGCATATCAGCTTTAAGCTTGTTCCAACC[A/G]TTATCTCTTAGTTCCTGAATCAACACTTTTGTAGTTTTAACATCATCCAT	1a	L	199.35	102.284
51468	IWB51468	Ra_c2227_855	GCTTTAAGCTTGTTCCAACCGTTATCTCTTAGTTCCTGAATCAACACTTT[T/C]GTAGTTTTAACATCATCCATGGCATTCACAATATCTTGAGATTTTTGTTG	1a	L	199.35	102.284
57157	IWB57157	RAC875_c36089_179	ACATCGCATTCGCAATGCAGGAAGCCTGCAGCAAGAACCACAGGAAACCT[A/G]TGGTGTTCTATGATCTCCTCAAGAAAGACTGAGAGATTGACCAGCAAGAC	1a	L	199.35	102.284
29226	IWB29226	Excalibur_c88081_143	TACCCAGAGTATGCCATCCAAGCGGGGAGATGGCCTCTCTTGAAGACCTC[A/G]TCGCGCTGCATATCCTCGAGTGAGACCGTATTGTCCATATTTTTCGCTCT	1a	L	200.03	102.633
64453	IWB64453	RFL_Contig3683_1784	TCCCCGAGAGCTGCACTCCCCCCAAAACTCGCTCAAATAAAGGAGAAGAA[T/G]GCCCCCACAGTTAATTCTGAACCTGGTGAGCAATCTAGTGATATCCCGAA	1a	L	200.6	102.925
77297	IWA2784	wsnp_Ex_c23143_32377033	GCATTCAGCATGCTTTCAGGCATATACTTGCAGTCACTATACCTGTCCAATCTGCAGTAAATCCTTGGGAGATATGACGGTGTACTTTGGAATGCTCGAC[A/G]GCTTGCTGGCTGCAGAAGAGCTTCCTGAGGAATACCGGAACCGGTGCCAGGATATACTCTGTAACGACTGCGGAAGAAAAGGGCTTTCTYGGTTCCACTG	1a	L	201.14	103.202
39158	IWB39158	Ku_c3169_1250	AGAACTTGACAACAATGTCTACTCCTCTCCAAAAAGTTTCAGAGCGCACA[A/G]TTTTGCTAGCTTCATTTCCTTTAACCTTTTTTAAATATCCCATTTCATCA	1a	L	201.48	103.377
4214	IWB4214	BobWhite_c6664_644	GTAACTATAATACTCTATGATCTCAACGTGTTGATGTCATTTACTGCCAC[T/C]GTCAGCCATATCTGTAGTAGCATTGTAACAATGTACTGGCTGACTTAAAC	1a	L	202.02	103.654
34929	IWB34929	IAAV4820	CCGGTTCAAGAGTGTCGTAGAATTCTGTCTGAGTACAGAAGTCTCGTTGTTATNGATGGCTTACGGTCTAGAGAGGATTGGGACTTGATAAAAGCCGCCT[T/C]CGTACCCGATTCTACGAATGCATGTATCATTGTAATTACAAATGAAGCAAGCGTGGCTACACATTGTGTAGATAAGGAAGATGGGGCGGTCAATGTCAAA	1a	L	202.21	103.751
54198	IWB54198	RAC875_c1599_342	TCCTGGACCAGGAGCTCACAGTCGGGGAGGTAGAGTGAACCAGTCCTTCC[A/G]TTCAGCTTCTGCTGCTGCTCGCCCTCCTATGGCACGGGGAAGAGGACGGA	1a	L	202.21	103.751
79859	IWA6152	wsnp_JD_c6664_7807201	ATGTATACAGCGAATGGATCGATGAGTGCGAGCGTGTCAACACTGTTGAAGATGACGATGGTGCATGAGCAAGTGTAACTATAATACTCTATGATCTCAA[T/C]GTGTTGATGTCATTTACTGCCACCGTCAGCCATATCTGTAGTAGCATTGTAACAATGTACTGGCTGACTTAAACGTTAGTAGGCAGTTTGTCCCGTGCTT	1a	L	202.79	104.049
29697	IWB29697	Excalibur_rep_c101018_254	CATCTTCCGATGTCCAGAGGCGTTCCTTCCTGGAAAATAAAGGGCTCACC[A/G]TGGACGAAATTGAAGAAGCATTTCGTCGTAYYAMKKGRASTCCTGAYCCT	1a	L	203.89	104.613
28418	IWB28418	Excalibur_c66_147	ACGACGCGGGCGAGCTCTACCACTGGTACGTGAATTTCGAGAGAGATGCG[A/G]CAAAAGCTACACCAACAGCAACATCTATCCCGACGAACCAACTTTTATTA	1a	L	204.84	105.101
73482	IWB73482	Tdurum_contig81011_244	TTATTATTCTGGAAACGAAGACGACTCACTGAGTCCACCACCAACAGGGG[T/C]CTCTCTCTACCTGACAGCAGTTCACAACTTCAAACAGCTAGTCGCACGCA	1a	L	204.84	105.101
75809	IWA672	wsnp_CAP11_c146_160903	GGCCGAAGAGTTGTTTTTTGATGGGTGGACAATTCATGGACTGTAATGTATGCGTGCGACTAGCTGTTTGAAGTTGTGAACTGCTGTCAGGTAGAGAGAG[A/G]CCCCTGTTGGTGGTGGACTSAGTGAGTCGTCTTCGTTTCCAGAATAATAAAAGTTGGTTCGTCGGGATARGATGTTGCTGTTGGTGTAGCTTTTGCCGCA	1a	L	204.84	105.101
7275	IWB7275	BS00022824_51	ACGACATGGAACAGGATTTCAGACCTACTATCTCTGTATGCCTTCGTCGT[T/C]GTCAGACGATCCTCATCCGCCAACTTATTTCAGGCCAATGCCTCCCTCCG	1a	L	206.32	105.86
28298	IWB28298	Excalibur_c64479_512	SAASATCMTTSACACGAAGTTTGGGGAATTTCCTGGCAGCCTTGAGATGC[T/C]CAGGATCAATGTCGGGGAATTCCTTGGCAGCCTTGAGCTCGTAAATGCCC	1a	L	206.58	105.994
7430	IWB7430	BS00023114_51	AGATGGTATTATATTCTCTCCTCCAGACCACAACGGAGAAATATGGCATG[T/C]AAGTACAAACACCCCACCTCAAGCACACGCCAAAACTCGCTGACACTGAC	1a	L	206.6	106.004
12293	IWB12293	BS00106641_51	ATTCTCTCCTCCAGACCACAACGGAGAAATATGGCATGTAAGTACAAACA[T/C]CCCACCTCAAGCACACGCCAAAACTCGCTGACACTGACTGCAACTACAAA	1a	L	206.6	106.004
76953	IWA2317	wsnp_Ex_c18499_27344859	TGATGATCGAGGCAGCTATTGAGAGAGAAGAGAGAAAGATAGAAGCTTAGATCAAAATTTTGAGTTATGGAAAATTACATACCTACCTTATGATTTATCG[T/C]GATGATGTTCCCCTGCATACAGTATACTTCTAGCTGATGCCTGCTATATTGGTTATGAATTTATGCTGACGTTATTCTTGTTAGCGCTAGTCATCGATTA	1a	L	206.6	106.004
78249	IWA4022	wsnp_Ex_c48407_53323801	AAGGACAATAGGACCGAGGCTCCATTCAGCATAAGGCCCTCTCAGCCCATGTCGATATATCCTACTACTGGTTCCGGAACCCTAATTGCTGCCGCACTCT[T/C]GCTTCGGAAAGTAATAAGTTGGCTGTAAAGCATTAAAGCATTTGCCTGACTCATAAAGTCTTATTCAGTGAGGAACCCTGTATTGAGATTGATTGAAACA	1a	L	206.81	106.112
77748	IWA3378	wsnp_Ex_c3201_5910659	AATGCATTGAGACAGGTGACCAGTCAAGATCTTAATTGGCGAGGAATGAGCGAAGCCATTCATGCTTGGCCACGGAATTTAGTRAGGTATCTGCAAGTGA[T/C]CCTTTATACTTGGACACACTATCCATCATTGGGAACTCTCCCCTTCAACGTGTTCTGAGCTAGGTGGCACTTTCTTGTGCTACCATGTTATACCATTTAC	1a	L	207.23	106.327
6426	IWB6426	BS00011521_51	TAGAACAGTCCAGAGCCCTTCTTAGCTTGCCAGACCCCCCATCATGCCAG[A/G]CGTAGGTACTTTTTGCCAGACCTTGATTTGGAAGCCTCATTTTGCTAGAC	1a	L	207.57	106.501
53222	IWB53222	RAC875_c11016_495	TATCCCATGACTGAACTGCCTGAAGACTTCTTCTGGTAGAAGACTTGCCT[T/C]CGGTAGACTTCAGTTTGATCCTTTTGCTAGAACAGTCCAGAGCCCTTCTT	1a	L	207.57	106.501
60174	IWB60174	RAC875_c68350_61	TCCGTGTTGGGATGGCAAAGCCGATTTCTGATGTCTTCCGTCGCGGGATT[T/C]CATCATCATCGCCGATTCCAGTTGGGCCGCGACGGCGAGGGCACACAGCT	1a	L	207.57	106.501
77747	IWA3377	wsnp_Ex_c3201_5910642	AGCTTGTGATTCCTATGAATGCATTGAGACAGGTGACCAGTCAAGATCTTAATTGGCGAGGAATGAGCGAAGCCATTCATGCTTGGCCACGGAATTTAGT[A/G]AGGTATCTGCAAGTGAYCCTTTATACTTGGACACACTATCCATCATTGGGAACTCTCCCCTTCAACGTGTTCTGAGCTAGGTGGCACTTTCTTGTGCTAC	1a	L	207.57	106.501
36325	IWB36325	IACX882	CCACTCGCGGAACCGTGTCACGCAGGAGGAGCTCATCAAAGAGGTCACCGACGTGGACGC[T/C]ATCGGGGTCGACACCCACAAGCACAACCGGCTCCTCCGCCTCGCCATTGACGACCTCGTA	1a	L	207.87	106.656
10223	IWB10223	BS00068074_51	GGAGAGGGGGCGAAAATATATATAGGAGAAAAGAAGTACCGTTCTTGTCC[A/C]GATCCGGAAGCACAGCCTCCTCCATGCCTGCAGGAGCGCCGCCATCCTTC	1a	L	207.9	106.671
43929	IWB43929	Kukri_c310_1953	AGGAAAACCTATTTCCACACACTCCATTCCTTTACTTGAGATATATCTCG[T/C]GATGGTATATTCGGGCAGAGGTGTAGCTCCAAGTTCCTCCTGTTGTGTTG	1a	L	208.01	106.727
21667	IWB21667	Excalibur_c10538_1153	CCCTATCTTGGTATATGCCTTGGCATGCAGCTTGCTGTTGTAGAGTTTGC[A/G]CGCCATGTTATGAAATTCCCTGATGCGGACAGCACAGAATTTAATCCCAA	1a	L	208.03	106.738
69908	IWB69908	Tdurum_contig29886_139	CATTGGCTTGCTTCTGCGCGTGCCCGTTCTGGTGTACTAGGGGTGTCGAG[A/G]AGCTGTCGCCGAGCTTGTGTTTAGCCGCAACCACATGGCCATTGCAGCTG	1a	L	208.03	106.738
73184	IWB73184	Tdurum_contig70803_475	AAAGATTACTCGTTGAGCCCATCAAAGTCCGGGAAGATGTATAACGCCTT[T/C]CTCTCCATCTCGATCCTGGCCACCGTGTTCGGCAACGGCATCCTGCCTGA	1a	L	208.03	106.738
76354	IWA1557	wsnp_Ex_c11939_19147421	GTCGGACTAATCGCTGCAGCATGCGGACAACTGGACCAGGTGCTGCAGGACAGCTGCAATGGCCATGTGGTTGCGGCTAAACACAAGCTCGGCGACAGCT[T/C]CTCGACACCCCTAGTACACCAGAACGGGCACGCGCAGAAGCAAGCCAATGGTGGTGTAGCAAATGGAACCTGCCATGCCAACGGCAATGGCARTACCCAT	1a	L	208.03	106.738
76355	IWA1558	wsnp_Ex_c11939_19147514	GACAGCTYCTCGACACCCCTAGTACACCAGAACGGGCACGCGCAGAAGCAAGCCAATGGTGGTGTAGCAAATGGAACCTGCCATGCCAACGGCAATGGCA[A/G]TACCCATGGTTAGCRCGCCGCGGGTTTCGCCAAGGGGATCATCTCGCCTGTCTTCTGTGGTCCTCATCGTCCCGTCGACTGCGACAAYGGCTGAGCAACT	1a	L	208.03	106.738
80052	IWA6458	wsnp_Ku_c12441_20092792	GAGGTCCGAAGCGCTTCTCCGGCTTAACAAACTAGAGGAGGCCGATTCGACTATTACAAGTTTGCTGAAATTGGACAGTGCATCCCTATCTTCAATGTCC[A/G]CCAAACTGTCAGGCATAGTAGCTGATTCATATGTACATGTTGTGCAATCCCAGGTCAACATGGCATTTGGGAGGTTTGATGCAGCTATTGCCATAGCTGA	1a	L	208.03	106.738
80603	IWA7182	wsnp_Ku_c5687_10068945	GCTTGTCGCAGTACTAAGGAGCTAGAGGAAAATGTGAAAGAAAAACTCTCCCAGTTTTGTCATGTGCCGGCCGCTAATATTTTCACCCTATATGATGTTT[T/C]GAACATTTGGCACATTCCTTTGCTGTTACGGGACCAGAAAGCACACAATGCTATCCTTAAAGTTCTGAATCTTGAAAGTGTTGCCCAGGAGCCGAAGTTG	1a	L	208.03	106.738
45411	IWB45411	Kukri_c44201_497	GTGATACTTGTTCATCCAACCCTTGAGATGAATATGTGCTACAATATGAT[A/G]CAAAATCCTCCAATCCTTGAGGGGGATCCCATGTAGATTCCTGTGTCAGG	1a	L	208.67	107.066
79274	IWA5317	wsnp_Ex_rep_c66872_65273203	TTAAAGGAGTTGCAAGGCACTTCCGCGAAGTGTTCTCTGAATTAGTGCAAGGTGGTCACGGATACCTGGTTATGATGAAGAAAAAGGATGGTGATGCTGC[T/C]GATGATGACATGGATGAGGACGCGCCTCGTGAAGCAGATCCTGAAGGGAGGATAGAGAAGTATATTGGTGTGAAAGTCAAGGTTTCCTTCACTGGCAAGG	1a	L	209.02	107.246
79532	IWA5660	wsnp_Ex_rep_c69932_68893867	AGCTCTCCCGACGTCTATCTTCATAAACACGCGTACCACCAATCTCTTTGAGAAGATCCAGTCGTTCAGAATCTTTCATTAGAGTAAGGGATGCAATCTT[T/C]CCTTGCTGTACAACATAGTATGGATTAGATCGAGAGAAACCAGCGCTCTCCAGCAGATTCATGACTTCAGTTTTACTGACATGTTTTCCATCCAAGTAGT	1a	L	209.02	107.246
29142	IWB29142	Excalibur_c85499_232	CACTACACCATCCCCGAAGAGATGGACGACGTCTGCAGGTGGCTCAGCTC[A/G]CGGCTCAGCGTCGACCGATCTCGTTAAAGAGAACAGCGCTTCTGTCATTC	1a	L	209.41	107.446
79275	IWA5319	wsnp_Ex_rep_c66872_65273904	GGAGCCTTTGGATTGCTAAAACTTGTTTAAGTATATGGTTARGGAGCATTTGCGTGATTGGAGATGTGTGTTTTTCGATTTGTCTATTTGTACCGCACTG[T/C]TGCAAAATTTGGCCCATCATCTCTGTTAGTTTAACG	1a	L	209.41	107.446
79967	IWA6312	wsnp_JD_rep_c65095_41464278	ATGCACCTTACTAATTTGAGTCCAATTCAGTACTTTGTACTTTTCACTTTCTTTCCTCATACTATTTAACTCCCTTACGGCTTCATCCTTTGCTCGTTTT[T/C]CACTTGAAATTCTGTCTTTTAAATCTCTCAGATCAAGTTCAATCTGAGAAACTACCTTTAGTGCTTCAGTACGCTTCTTCTCTGCATCGTCCTTTTCAGA	1a	L	209.41	107.446
80805	IWA7453	wsnp_Ku_rep_c69362_68705297	ATTGAAACAAGAAAGGAAGAACTGGAGAACAATTTGTCAACTAATCTTATGAGGCGTCAGAAAGAGTTGGAAGCAATAATTTCATCTGCAGATTCTAAAA[T/C]CTTGCCTGTTGAAGTCGAAGCAAAAGAGCAAGAATTGAAAGAGTCTAAGAGGACTCTTGATGAGGCGACAACAGTACTGAAAGCTAATGTCGATGCTATT	1a	L	209.41	107.446
76721	IWA2015	wsnp_Ex_c15377_23637176	TGATTTTTACTATGAATGCGGAGATTGGCAGGTTCTTTGGGATCAGTTCTATAGTCGGTATTACTATTACAACATCCTGACACAGGAATCTACATGGGAT[T/C]CCCCTCAAGGATTGGAGGATTTTGTATCATATTGTAGCACATATTCATCTCAAGGGTTGGATGAACAAGTATCACAACTGACAAGCACACTCGTGGAAGA	1a	L	209.74	107.615
35143	IWB35143	IAAV6100	AGCTCTCTGGAAGAGCCCCCTCAGGACAATACTTGGTGGATTCTGAGGTAGGGTATGTTGATTACTAGTGGCAGCATGAGGCCTGTATCTCCAGTACTCT[A/G]TACAGATGCGATCTCTATCCCGAGCCTCAATTGCCCGANNNNNNNNNNNNNNNNNNNNNNNNNNNNNNNNNNNNNNNNNNNNNNNNNNNNNNNNNNNNNN	1a	L	209.87	107.682
77911	IWA3590	wsnp_Ex_c36911_44767554	ACTTGCCCCCCAAAGCATCAGCCAAGATATTAAGCTCATTGACATCATAGCGGAATAGGAAGAATCTTTTGTCCCAGTCACATGAGCAAAGTTGCTTTGC[A/G]TGTAACAGGCAAGCATACTTCTCTGGGCAGCATGGACAGCCAGAAGCAGAAAGATGCAAATCATAGTAGCAAAAAGCACACTCCCTATCAGTGGAATCAA	1a	L	209.87	107.682
79090	IWA5097	wsnp_Ex_rep_c103474_88421290	CTGCAGCCTCCAGGATCTATCGATGGTCTTGAAATGTTTGGGCTCTTATCACCAGAAATAGTTCGGGCAATTGAGGCTCGGGATAGAGATCGCATCTGTA[T/C]AGAGTACTGGAGATACAGGCCTCATGCTGCCACTAGTAATCAACATACCCTACCTCAGAATCCACCAAGTATTGTCCTGAGSGGGCTCTTCCAGAGAGCT	1a	L	209.87	107.682
34620	IWB34620	IAAV2844	CGAGGAAGTTGCCACGCTCGTAGAAGAACTCTGCCTTCTCCACCTTCGTGTCCTCGTCAACATGGAAGACACAGACGCCGAAGAACTCGAC[A/G]CGGCGGCCGTGCGGAGGGTGGCCCTTGAACGGGCCCTCCATGTAGCCCCAGTGCCGGAACTTGAAGGCGATCCTGGGA	1a	L	210.16	107.83
59699	IWB59699	RAC875_c62550_470	TGGATCAGGAAGATTGAGAAGTCGGCCATGTCCAAGCTCAGGAACGAGGA[T/C]GTGCATGGTGAGCTCAAGGACTTCTGCGGATTCTAGAGCTGCTAGCTACC	1a	L	210.16	107.83
41758	IWB41758	Kukri_c17412_1249	AAGTACTACTACAAGTTCATAGTTGGGGGTAATTGGAGGCACTCGAGTTC[A/G]TTGCCGTCAGAGACAGATGAACACGGAAACGTCAACAATGTGATCAGAGT	1a	L	210.28	107.892
8702	IWB8702	BS00056823_51	ACCAAGGGGAGAACATGAGCGAAAATCGTCTCCCATGTCACCCCAGAAAA[A/C]TCCCGCATAGCAAATCTCGCTCGAGGAGATTGCCTCCTCCTTCTTGTTTA	1a	L	210.38	107.943
12374	IWB12374	BS00108585_51	CTATCGGAGTGGACATAGTTGAATCTCTTCAGATGAATGGTTAGTATAGG[T/C]GCCGCCTTGGTAATGCGATATTGTACTATTGCAGCCCTGCATATCTTCTT	1a	L	210.38	107.943
12375	IWB12375	BS00108591_51	CTTTCCATTGTTCCGATATGTTGTTCTCGTTTGCCTGTCAGCTGGATGGC[T/C]AGATTCCTCATTTTTGTATGTTTTATTGTTTGACTGTTCGAGTTGGCCAT	1a	L	210.38	107.943
34474	IWB34474	IAAV1930	CCATTGTTCCAAACAAAGCACACTGAATGTGTAGGAGTGCCATCATGTCTTCCATTTTCAACTAATGCAATGAGATCCCAAGTTGCCCAAACAATTGCAG[T/C]NNNNNNNNNNNNNNNNNNNNNNNNNNNNNNNNNNNNNNNNNNNNNNNNNNNNNNNNNNNNNNNNNNNNNNNNNNNNNNNNNNNNNNNNNNNNNNNNNTCT	1a	L	210.38	107.943
36489	IWB36489	Jagger_c2379_114	CAAGCACGCGACGATATGTCAACGCCGGCGATGAAGATGGGCCCGTATGG[A/C]GGCCCAGGAGGGAATCACTGGGACATTAATGCTCTCAATCCGCCCAAAAA	1a	.	212.35	108.954
36490	IWB36490	Jagger_c2379_126	GATATGTCAACGCCGGCGATGAAGATGGGCCCGTATGGCGGCCCAGGAGG[T/G]AATCACTGGGACATTAATGCTCTCAATCCGCCCAAAAAGATTGTGAGCAT	1a	.	212.35	108.954
74944	IWB74944	tplb0049h18_765	ATGAAGGCAGCTCGGGCAACGCTAGGAGGCAATATTCTCAGTATGCGACC[A/G]TCTCCGCATCTCCTCTTGTTGGTCTCCCGGAATTTTCGCACTTGGGTTGG	1a	L	214.91	110.268
21725	IWB21725	Excalibur_c10736_1051	AGATGAAGAGTATATTAAACTTGAGCTACATGCATCTTCCTGCCCATCTG[T/C]GGGCATGCTTTTTGTACTTTGGTATGTATCCCGAGGACCGCGAAATCGGG	1a	L	215.44	110.54
9077	IWB9077	BS00063537_51	TGATAAGCAGACATCAATAGTTGGGGCATATGCTGCTCCACGACCAGCCA[T/C]AGAACTCAGAGATAATCGGTGAACCTTGTATTTATTGCCATCCAGTCTTG	1a	L	217.73	111.715
58735	IWB58735	RAC875_c51346_99	TCGTGACCCAGACAGCCCCGAGAAAGTCATCGTCTTGGACTCACCTGCGA[T/C]GGTGTACATAGCGCTGCTGATGAACAATCCAGAACATCGGGGAGCACCAA	1a	L	217.8	111.75
38	IWB38	BobWhite_c1027_1127	AGTCTGGGAAGCGCGCACCAGCTGGAGCTGGGCGATGGTCGACTCCGACC[A/G]CTCCCAGGTAGACTAGAAGGCAAAGATACGCTCAGGCGACTGTGCTGCCA	1a	L	218.02	111.863
24575	IWB24575	Excalibur_c27376_74	AACCATCTCATAAAGAACTCCATCAGTGACGACGAGGAGCATGATATGAC[T/C]GAGGATGCTACTGATGCCCAGAGTGGCAAGGGCAAGAAAGGCTCAGCATG	1a	L	218.02	111.863
26765	IWB26765	Excalibur_c46365_304	AATTCTACATTTAAAGCTATACCAATCAAACAGTCCATCACAAGAGCTTA[T/C]GGAAGGGTTGACCCAGATGGCTCTCGCTATTTACTTGGTGATAATGCAGG	1a	L	218.11	111.909
58726	IWB58726	RAC875_c5119_2696	AGCACAACTATCGTAGGTCTGAGACAGCCATACAGGAACTTGATGTCCAA[T/C]ACTTGAAGTTCTTCTAGTCTGATATTGAAAGCTTCCTTCAGCTGTCCTTT	1a	L	218.11	111.909
67027	IWB67027	Tdurum_contig11349_810	AGCTGTCCTTTGTTGTCGAATGGTATAACCTTAAACAATCCATCATAGAG[A/G]TGAAGGCCAATAAGTCTACAGTCAGGGTCGATGATCCCAATCTGTCCATT	1a	L	218.11	111.909
79343	IWA5407	wsnp_Ex_rep_c67492_66096650	CCGCGTCGCTGTTCTTGCGCACAGTGAAAAGGTTGTAGCTGTTCTCTGCACCAACATAGATGTCATCGTCAATCATCTCAACTGCAGTCATCCAGTTCGC[A/G]TTGTAGTCCCTAGCGAGCTCTTCAATCGCACTCTCCTCATGCTTGTACACAAGCAAGGATATCGATTTCATCAGGTCTCCGACTACGATGAAATCACCAC	1a	L	218.11	111.909
22174	IWB22174	Excalibur_c12932_2102	GCGATCAGAACACCTCCCATGGATCTGGTGAGAAGCTCTGATTTTTCTGC[A/G]TCCCACTGCAGGACGCAGAACTTGTACCTCTCCGTGGCGATGAAGAGGAA	1a	L	218.83	112.279
30871	IWB30871	Excalibur_rep_c67492_1119	AGTGTCCTGGACTGTTCCTGATGGCAAATGCGCCGTGCTTGTTCATTCAA[T/C]GGAATCGTGCGGATATGAAGCTTCTGGATATCATCAATAGTTCCAATTGA	1a	L	218.83	112.279
31955	IWB31955	GENE-0543_1074	CATCAGGTTGGAGATTCAGCTTTACCARCTGTCAAGACCARC[A/G]AATCATTTAGTGCAAATTTCAATTCTGAAGAACTACACAACGGATGACTG	1a	L	218.83	112.279
31956	IWB31956	GENE-0543_113	GGTGGGTCAGTAGCAAAGTTACAAGCTACCACTACTCTTGCTTCTTACTC[A/C]ATGCTAGAGAARCARRTTGTGTCTRCTTTGGTGC	1a	L	218.83	112.279
31959	IWB31959	GENE-0543_594	CGATTTGGTGATTCACAGGTGGGTCAGTAGCAARGTTACAAGCTGC[A/C]ACTACTCTTGCTTCTTACTCCATGCTAGAGAAACAACCTGTGTCTACTTT	1a	L	218.83	112.279
45182	IWB45182	Kukri_c4204_1346	TTCACTTCAACCAGCTTAGCATCCCTAATCTCTAGGTAAACAAGATGGCC[A/G]CCACCGGTCGCCAACAGGACCTGACTGGCATTAGCTGATGCAACATTGAC	1a	L	218.83	112.279
45183	IWB45183	Kukri_c4204_1673	ATGTCATACAGATCATTGAAGGAAGACTTCAGTGACCATAATCCCTTGAT[A/G]CCTTGCAGCTCTACTGAAGCCTGCTCATTAATCCCTATACCATTACGAAC	1a	L	218.83	112.279
45184	IWB45184	Kukri_c4204_1946	TGTGAATCACCAAATCGAGAACCAACATAGACAACACCATTATCAAGATA[T/C]GATATTGATGATGCAACTGATGTCTCTCCCAAATGCTCAATTTTCAAACC	1a	L	218.83	112.279
9191	IWB9191	BS00064087_51	CTGATAAAACATCTTGTCTTGTCTACATCATCCTCTCGGAATGTACTGCC[A/G]AAACTGCTAGAGATGCTAGATTCAAGAGGCCTACATGACAGAAGGGGTAG	1a	L	218.92	112.325
77613	IWA3215	wsnp_Ex_c2918_5381441	GACTGAAGAGAGAGGAGTAGGAGGATTCTGATGAACTAACCAAAGCTTGGAGTCATCGTTTTTCTGGGGGTCTATGAGCGAGTAGTTGCTAGTTATGTCC[A/G]TTTTGAGCGCGTTTGAGCTGTGTTGGTGAAAGGCACTCCCTCCCTCCCTCCATTTGCTATCGATTATGCGCTTGCGACATACTCTATTTGTGTGGACAAG	1a	L	221.06	113.423
63140	IWB63140	RAC875_rep_c78831_168	CCTCACCCGGCCAAGAAGGCAGGCAAGACCCCGGCTACCAGCGACAAGTC[A/G]CCCAAGTCTGGAGGGTCGGTCGCGTGCAAGTCGTGCAGCAAGACATTCAA	1a	L	221.16	113.474
71743	IWB71743	Tdurum_contig47006_1105	GTCCTTGGGCTCTCCAGCGTTCCCGTTGACACGGCTTTTCCAGTTCCGGC[A/G]GATAATGCATAGTATGATCTTGGAGACTCGAGCGGTCCCTTGATTCCCGT	1a	L	221.16	113.474
75215	IWB75215	tplb0059i08_441	CGCCTTCATCCTCGACCGCTCGAGTCTCCAAGATCATACTATGCATTATC[T/C]GCCGGAACTGGAAAAGCCGTGTCAACGGGAACGCTGGAGAGCCCAAGGAC	1a	L	221.16	113.474
877	IWB877	BobWhite_c16159_288	ATAGTTCAGTACATTCTCAGTTTTGCTGCAAATGCTGAGGGTTGTGCAAC[A/G]CGAATGCTCAACACCGTTGATGCTGAAGGCGATACTCCACTCCACCATGC	1a	L	221.46	113.628
59763	IWB59763	RAC875_c63359_1446	CCAAGAGAAACCTTCTTTCTATCAGTTAGTTCACCTGTGCTTGCATTCAG[T/C]AGAAAACTGAAAAGGTGACCATCTCCAAGAGCACAAAGCAAATATGAAAT	1a	L	223.13	114.485
8006	IWB8006	BS00035273_51	AAGATGCTCTTCGGCTCCATGCACCTCAAGTCGTATGACTGGGCTAGAGC[T/C]AACTCAGAGGCTGGCCCTAACAACGCGCTCATCACCTCAGATGGGGCTCG	1a	L	223.17	114.506
31958	IWB31958	GENE-0543_577	TTGTCTATGTTGGTTCTCGATTTGGTGATTCACAGGTGGGTCAGTAGCAA[A/G]GTTACAAGCTGCRACTACTCTTGCTTCTTACTCCATGCTAGAGAAA	1a	L	223.2	114.521
49684	IWB49684	Kukri_rep_c115657_255	AATAAAACAGGATATACACGGGCCTCTGACGTCTTCTTGTCGTTGTGGAA[T/C]GACCGCCACTGCTCGTGGCTCAGGCTGCCCACACCCTTGATGAACTTGAC	1a	L	223.51	114.68
76476	IWA1710	wsnp_Ex_c12932_20486842	CCCTTCTATCTCAATTTCTTCTAATTCATCTTCCATGTTCATAGCCAAGAACCGAGTCTCACTTATAAAGCTCACCACCAGATACATGTCATACAGATCA[T/C]TGAAGGAAGACTTCAGTGACCATAATCCCTTGATRCCTTGCAGCTCTACTGAAGCCTGCTCATTAATCCCTATACCATTACGAACCACTCGAATGGAACC	1a	L	223.51	114.68
9978	IWB9978	BS00067170_51	GTTGCTGATTTTCCCATTGAAGAAGAAGGTGAGAAAGACACTTCTGATTT[T/C]CCCCAGCAGCAATGCCCATCAAGGCGCTCCACACAAATGAATTCTCAGTT	1a	L	224.59	115.234
34513	IWB34513	IAAV2162	GTCATGCATTGGATCATGGTGATGCAGGTTTTCTCACCTCAAGCTCGAATGATGGTAGTGGGAGTTTGGATCCCCATGGCATCGCATTGGATATCAACAA[A/T]GTTTTTCCGGATGGAACCAACCTGTCTGTTGTGCGGAAGGAACTGGCTTCCCAAGCAATAGAGCTTCGGAAACGTCGCTTGCAGATTGAAGCACAGGAAC	1a	L	224.76	115.322
12340	IWB12340	BS00107935_51	GTCTGCCGGGCGCCGGCTTCTTCATTACGTGTACATAAATCATATTATAG[A/C]AAACAAAAATTGGAGGATTGGTTATTCTGCGGAGGAACGAGCGGTCGCAC	1a	L	226.2	116.06
53622	IWB53622	RAC875_c1295_1603	TATTATAGCAAACAAAAATTGGAGGATTGGTTATTCTGCGGAGGAACGAG[T/C]GGTCGCACCATTTTTGGCGTCGGGCCAGTTTCCATTTGAGTTGAGAAGGA	1a	L	226.2	116.06
70021	IWB70021	Tdurum_contig30426_261	GCCTGCCGAGCGCCGGCTTCTTCGTTACGTGTACATAAGTCATATTATAG[A/C]AAACAAAAATTGGAGGATTGGTTATTCTGCGGGGGAACGAACGGTCGCGC	1a	L	226.2	116.06
337	IWB337	BobWhite_c12305_959	ACGACGGAGTGGCGGATCCAGAAGAGCGCGTAGGTGGAGATGCGGAAGCC[A/G]CGCTTGGGCTCGAAGCGGTCGATGGCCGTGATGAGCCCGTTGGCGCCGGC	1a	L	226.36	116.142
38744	IWB38744	Ku_c20664_262	AGAGGCATCGTCGAGTGCTTCTCTTTCAGTATATTTCTGGTGTCTCCAGT[T/C]GATGCCATTTCAGAACCCGGAGCTCGCAAACAGCTGCAATGGCTGTACTC	1a	L	226.36	116.142
47248	IWB47248	Kukri_c65610_572	TTTTGTTACTGGGTGAAATGTAATGGGAGCATGGATTTATTTATATATGT[A/G]CAACCAAACGACAGCTGAAATGGATCTGTAGCGGGAGTTCGCAGTTTATC	1a	L	226.36	116.142
58886	IWB58886	RAC875_c52947_84	TGATATTCGGACAGCTTCATCAAATTCAAATCCTGGACAGCCGATTTTTA[T/C]TCTGCATGCACACGAAAAGGCCGTTTCTTCCATATCTTTCGCACCTTCTA	1a	L	226.36	116.142
73664	IWB73664	Tdurum_contig84252_155	GATAAACTGCGAACTCCCGCTACAGATCCATTTCAGCTGTCGTTTGGTTG[T/C]ACATATATAAATAAATCCATGCTCCCATTACATTGCACCCAGTAACAAAA	1a	L	226.36	116.142
76357	IWA1560	wsnp_Ex_c11939_19147790	TATACATGAGCACCTTTGTATAGTATTAGGTTCTGTGCTGATATGCAGCCGAATGTTTTTGATCCTTGCGTGTGGACTAAATAATAAGCTAGACATCTTA[A/G]AAGGTTTTAGTTGTCGAGACAGAGCCCGGGTGGTTGGGTGTGTACTTTGATTTCCTTTAAGAAACTTATGGTTACTGTTTCTTCCCAGTTAATTCCAGTT	1a	L	226.36	116.142
76737	IWA2035	wsnp_Ex_c1557_2973321	CCACCAAACTGTCAGGCATAGTAGCTGATTCATATGTACATGTTGTGCAATCCCAGGTCAACATGGCATTTGGGAGGTTTGATGCAGCTATTGCCATAGC[T/C]GAGAAGGCCAGAGCTATTGATCCTGCAAATGCAGAGGTTGGATTGATCCTGAATAACATGAGGCTAGTTGCGCGGGCTCGAGCTCAGGGTAATGAYCTTT	1a	L	226.36	116.142
10491	IWB10491	BS00070695_51	CTGTTCCGAGTATATAGCCCTCTAGTCTCCTTGAGACTAGGATGGTCTCG[A/G]CATGCTCTGCCCAACTGGAATAATTTTCTGCGCCATCTAGCTTCACATGT	1a	L	227.54	116.748
10518	IWB10518	BS00070991_51	CGGCGAACGGACTGGAGGCAGAGGTTAGTTGTGCCCAGGAAGCGAAGTAC[A/G]GCTGCTGCTGCGAAGGTATGAGCAGGACTTCTTCAGGTGAAAGGTGAAAT	1a	L	227.54	116.748
10791	IWB10791	BS00075271_51	TGCTCTGCCCAACTGGAATAATTTTCTGCGCCATCTAGCTTCACATGTGG[T/C]ATTTGCAACGGGTGAATCTCTTCCTTGGCTTCAATTTCTGATCTAGAGCT	1a	L	227.54	116.748
22896	IWB22896	Excalibur_c17004_1396	TGAGCCCCCTGGACGCAGGCCTAACTGCTGCTGGCGGCGTCGCTATTGTT[A/G]TTGGATTCCCAAACCCTTCCTTCAACCACCTCGACACATCTGGAGAGCCT	1a	L	228.81	117.4
41993	IWB41993	Kukri_c18608_729	TTCTCCTTGGTGAGTGCTGGAATGATGGTGTCTTGCTCCTCCTCAGACTC[T/G]TCCTCGGAATCAAAATCCATCTCATCTCCGTCGGCAGGCTGGAAAACCTT	1a	L	228.81	117.4
79639	IWA5806	wsnp_JD_c12333_12595897	AGCGATGATGATGRKGACAGTGATGAGGATGACAGCCAAGATGACTCTGGTGATGATGGAGCATTGATTCCCATGGAGGATGATTCTGATGATAGTGAGG[A/G]CGGTGATGATTCCTCTGATGATAGTGAGGATAGCTCTGATGAGGAGGAAGAAGAAACACCCAAGAAGCAAGAGACTGGGAAGAAGAGGGCGGCTGGAAGC	1a	L	228.81	117.4
44295	IWB44295	Kukri_c34242_404	GAAGGATGCATGTACTTCAGAACAGCACCAAGAGCTTGAGCGCAAGTTTC[A/G]CGGACAGGGGCAACCACTTGATCAGATACATAATCACCAAAGCGGTCCAA	1a	L	230.19	118.108
16648	IWB16648	D_contig35560_267	ATCTTAGTAGGCTATCAATGATGCATTTGACAGTGCATGTGTGAGGAAAAAGAAATAAAACCTGCTTGAAAGCCTTTTGTTGTCTGTAATCTGACATCTTCAGTATCCCTTCAGAAATATAATC[A/C]TGTATCAGGGGTCTGTACATCAATTGAAATGGCTGGAAACTAGCGTCCACAATCTTCTTGACCTGAATTACAGCAGAGTCCACATAAGCACCAGATCATAAGCAGAATTATAGAGATCTGAGTTG	1a	L	231.52	118.79
9993	IWB9993	BS00067221_51	CCCAGGTCGAATACAATGGTGACCTGTAACAAGCGAGAAAAAATTGGACA[A/G]AGATCAGGTGACTGAAAAACTGTTGTGCTGCTGTTTGTTAACTGATTGAA	1a	.	232.99	119.544
45781	IWB45781	Kukri_c47559_289	AAGGCATAGAGATCGCTGTTTGGCGCCAGCGTTCTGTTTGGCGACGAAGG[T/C]ATGGAGATCGCTATTTGGCGCCAACGTGCGTTCTGTTTGGCGCCAAGCAG	1a	.	233.26	119.683
9141	IWB9141	BS00063847_51	GGTCAGCCTGTGGCCTAGACAAATCAAGTAGATGATCTATTTATAAAACA[T/C]ATGGAACCATGCAAGAGTTAATTCAGGATTCTTTGTGCCACCTAGAACTG	1a	L	233.4	119.755
81210	IWA8020	wsnp_Ra_c59303_60669172	TACGGGAGGCCCCTATCTCTGCTCCGGAGGTTCTGGAAGATCCTAAATTCTCAAGGAGGCGATGACTCGGAGTAATCAAGCAGAGAATGCGACTATTGCA[A/G]CAATGTAATAGTGATGTTGTGACTAATAATTAAGACAAACATGCYTTTTTTTGGTTATATTTGCCATTGTTGTGTAGTACATGGTTAAACGACCCGTAAA	1a	L	233.4	119.755
8918	IWB8918	BS00062759_51	AACCTGACAAACCAGGGTACGGAATCCGCTGCCCGGTTACACTCGACTCG[T/C]GTGCTAGGAACATTTGGATACCACGCACCAGAATATGCTATGACAGGGCA	1a	L	233.78	119.95
44568	IWB44568	Kukri_c36428_156	TTCTTGAGAAACTGACAATAGAACCAAGGATCACAGGCGTAAGATATCTG[T/G]ATGATAATACCGACCTGCACAAAATTTTACCGGGGGTCTGTGAGTGGGCG	1a	L	233.95	120.037
3449	IWB3449	BobWhite_c45316_290	AGGTGCAACTGCTGCATGGCTCCCAAAGGCTGCACGCTCCATCTCTCCGA[T/C]GGGATCAACCAAACTTGCTCTTAATCCAGTTCAGAGTTCAGACAGTGATG	1a	L	234.53	120.334
4201	IWB4201	BobWhite_c66315_505	GGAACCATCAGGGGTGACCTTGCTGTTGTTGTTGGAAGAAACATCATCCA[T/C]GGGAGCGATGGCCCGGAGACAGCCAAGGACGAGATCGCACTCTGGTTCCA	1a	L	236.31	121.248
42582	IWB42582	Kukri_c22011_1447	TGGACAAGATGGCTAACAAGCAACCAGTTATAGGTGATTGAGATGGAGAT[A/C]TCAATTCTTTTGCCGCTTTTGGTTTTGGTAGGAGAGGGGGTTAGATGGAT	1a	L	236.31	121.248
78213	IWA3977	wsnp_Ex_c46670_52108070	CCGTAATCGCGTCTAGACCATGGCAGAGTGCAATAACACCGCGACCCGGGCGACCTTTCAGTCGGTGTCGCCCTTGCCCTTGTCTCGTTCTGATGCAATA[A/G]GGCCCGAAGAAATTTAAAGAGCTTGTACCTTTGAATATTATAGAGCGTGCACCGAGCAATCGTGATGTTCAAATCAAACCGTCGCCTTCAGGCACTTGAT	1a	L	236.31	121.248
78771	IWA4692	wsnp_Ex_c750_1474184	GGAAGGCCAAGTATGGGGTGGAGGAGATGTGCAGAGACCTGTGGAACTGGGCCAGCAAGAACCCCTACGGCTACGGATCCACCGACAACGGCCACTGATT[A/C]ATAGACCCCAGAGCCAGTAGCAGTAGCATATATACACCACCATCCATCTATATATTTATCCACCACAGAGAGCAGAGAGAAGAAGAGGAAGACTACTACT	1a	L	236.31	121.248
78772	IWA4693	wsnp_Ex_c750_1474300	AGTAGCAGTAGCATATATACACCACCATCCATCTATATATTTATCCACCACAGAGAGCAGAGAGAAGAAGAGGAAGACTACTACTGATGTGTATAGGGAG[T/G]GAGTGAGTGAGTCGGATCCATCAGTAGCTTATAATTAATTATATTGTTCGYGTTAGAAAGCTAATCATATCCATCTCCCTTATGGAGTAAGTAGAAGAAA	1a	L	236.31	121.248
11979	IWB11979	BS00096930_51	TTGATCGTCGTGACGTATCATATGTCGCAATCTTGGATAAGTTATAACGC[A/G]CCGGTTATACTCCAGTTTAGATGGCCTGCCTTGTTGTTGCTGTGGCAACT	1a	L	236.31	121.248
65294	IWB65294	RFL_Contig858_2219	GCAAGCAGCGGCTCAAGCCAAAGGAGTCGCAGGCATCGGGTCCTAGCCTC[A/G]CCGGGCAACAAGAGAACATCAACCCAGCAAAGTGCCATTAATTAGCATGC	1a	L	236.31	121.248
57894	IWB57894	RAC875_c43002_382	CTTGTTTTGGTTGGAGCCGCTTTAAAATCTGGAAAGATGCAGCTTCTTAT[T/C]GTCTGTGCTTTGTTCTACGTACTCTTTCTGAGGGCACCATCTTTTATGCG	1a	L	236.72	121.458
64713	IWB64713	RFL_Contig4538_484	CCCTCGACCCGGTCGCCGCCGCCATCTCGATGATGTCCGGCGGGGACAAC[T/G]CCATGGACGACAGCATCAAGGTCTCCGACATGGGGCTGAGCGAGGTGCTG	1a	L	236.82	121.509
26254	IWB26254	Excalibur_c41592_100	ACAGTCATATATAGGTGGCAGATCATAGACAAGACATATATAGGTGGCAG[A/G]CCATATACAGTCATTTCAAGAGACATACATAACATGGTGCCGGAAAAGAA	1a	L	237.43	121.822
78627	IWA4518	wsnp_Ex_c6476_11246531	CTTGCTGAACAAAAGTCTGCTCAAGGATCTCTCTACACAAGTCAAGCCTAGACCAGAGGACCCTCAATGGCGCAAGATATGTAGAACCAAGAAGGTGACC[A/G]ACTTCACTAGGTCGGCGGGTATTCTTGTTATTTCTGGGCTCACTTATTATGCCTTGAYTTCCCGTCCTGAAATCGTAAGGTATGGTGACTATCTTGTTAC	1a	L	237.43	121.822
81526	IWA8523	wsnp_RFL_Contig3850_4199825	GGCGTCGCCTGCTCGTCCACACCCAGCAGCTTTCCAAATCCACCCGCGCC[T/C]ACGAGGAAGGAAACCATGCCTTGAATGAATACCGTGCGTCGCTTATCCAG	1a	L	237.81	122.017
53259	IWB53259	RAC875_c1113_5163	CCTGGGCTTTCAGCGCATGACCCAGCTGCAGTTACATCGACATCTAAGCC[A/G]CTCAGCTCCCCCAAGGACAATTATGCCGGGAACGGAACTTCAGCGCCATC	1a	L	237.91	122.069
80677	IWA7289	wsnp_Ku_c754_1557338	GCATCACTTACTAATTCCCAATTTTGACCCAAGTCATGGACAAGGACAACAAGAGCCTGATCCTCGAAGTTTGACCATCCACCACCAGAAGGCATCTTTA[A/G]CGCTTTCACTTTTCTCCCACGGTCCTTATTAGTGATGATCTTTATAATTTTATTAGCAGGCGCCATATTGCTCATCTGTGATGGAACTTGAGAAGGTTCT	1a	L	238.19	122.212
37	IWB37	BobWhite_c10251_382	CAGAAGAAGGAGGAACTGTACGAACTCCTCGCCAATGCCCACGCCAATTC[T/C]GCGGCCTCCTCGCTGGACAAGAATCTGCTCAAGGATCTCTCTACACAAAT	1a	L	238.36	122.299
6493	IWB6493	BS00011913_51	GCGCGTCTAGACAGGCCGATTTGTTGAATGCTCAGGAGAGCAGAAGACGG[A/G]GTTCCAGCAGGCGCGACAAAGCAGCCAAGACGAGCATGGGAGAGGGTGCA	1a	L	238.36	122.299
7490	IWB7490	BS00023419_51	CCTTCAAGGCCGACATCACAGGCGACCCGGACAATCGCCTCGTCTCATGG[T/C]AGCAAGGACGACACGACTGCTGCCAGTGGAGCGGCGTCACCTGCAGCGCC	1a	L	238.36	122.299
15653	IWB15653	D_contig12592_200	CAAAATGTGCATCGAGGCTCCCCCCAAGGAAAACTTTGAGGCTGTCTCACGCCAAAAATTTACATATGTGCAGTCCAGTTACATCACTTCGAGATAGCATGGTGTTGTCGCTGTACGATGCAGA[T/C]AAGGAATTGGTATCCAAAACAGGTTTCTTCTGTTAGTTTGTTATAATAAGCCTATCTTATATTTATCATCAGCACACGTACCAGCTGATGATGTGCATCATGGTTTCATGTAAATCACAACAGAA	1a	L	238.36	122.299
22154	IWB22154	Excalibur_c12819_216	GTTGACAACTTTAAGGTCCATGCTCGTGAGAAAGGTTTCCAGATCCGTGA[T/C]TTTGAGTATAGTCCTGAAGCACAGGAGAGTCGGAAGCAAGAGCTAGAAAA	1a	L	238.36	122.299
34872	IWB34872	IAAV4435	GAGGGTGATGGGAGTGGCAATGACAACAAGGACAATAGGAGTGGCAAGAAGGGGAATGAGAGTGACAAGAAGGATAAAA[A/G]GCCGCTCGCAAAGAAGCTGTTAGATCTTTTGATGGCACCATCCACTGCGGAAAGTTTGTACCAGGATATCACCACCAACTGGACCAAGTGGGGATACCTT	1a	L	238.36	122.299
36094	IWB36094	IACX6022	ATCGCCCTGTCTAGACGCGCTTGGTTTCTTGTTGATGATGTGCCTTCCTAACCGCGACTC[A/G]GAACCTATATCACCAGAAGTAACGGTCACTT	1a	L	238.36	122.299
59404	IWB59404	RAC875_c5882_307	AGCTGGGGAGTACGGATGTTGTGTTTAGCCTTGATAGTGGAGGGCAAATT[A/G]TTCTCCAGTTGCAGTTCTTGCTCAGTGATGAAGATCGCAAGCGCATCCAA	1a	L	238.36	122.299
62521	IWB62521	RAC875_rep_c120646_120	GCTCTTGCTGCTTTTCTTTTCATCGCAGAGTTCCTCATTTCTTGGATGCG[T/C]TTGCGATCTTCATCACTGAGCAAGAACTGCAATTGGAGAACAATTTGCCC	1a	L	238.36	122.299
3413	IWB3413	BobWhite_c44947_277	TAACTTCAGGTGGTACAGGACTAGAATTTCCAATCACGGAAATAGGCCTG[T/C]TAGAACCTTCCGGTTGTCCACCTTCCTTAACAGCCTTGCTAGAAATACCA	1a	L	238.36	122.299
10132	IWB10132	BS00067741_51	CCTCTTGAATAATCCAAACCTAACATGTTTATATAGTTGGCATAGCAGTT[T/C]AGAAACAGGTTTTTAACTTCTGTATTAAGAAGAACTTCTTAGACTGAAAA	1a	L	238.36	122.299
22117	IWB22117	Excalibur_c1255_293	CACAGGTGTTGAAGAACCGTTTTGCTGATCTAAAGAAGGCTTTCCTAGAG[T/C]GTGAGAAGTCTTCAACCAAAGGGATGTCTGATTTCATGGAGGTCCTCAAA	1a	L	238.36	122.299
28413	IWB28413	Excalibur_c65931_377	ACTTCCTTGCCAATATCTTCAAAAAGGGCAGGGTCACCACCCATCTGCGA[T/G]ACACGATATGCCACATCGGCAAAGCTATTAAAAACTCTGAATGCACTGCC	1a	L	238.36	122.299
76422	IWA1644	wsnp_Ex_c1255_2411550	ATGCTATGAAGCATTATGAATTTGGTGTTTCATACGAGTCTGCTACTATAAAGTTGATAAACAGCGACATTTTGAAGATCTCTTTGTTTGATCGCCCTGA[T/G]TCTGCTATCTCTGGGGCAATGGAGCTGAGGTACACTCGCTCTTCAAACACTGCTGTTGCTGCTGCTGGTGTTTCATGGACGCCTGATGACAAGACCAAGT	1a	L	238.36	122.299
78050	IWA3764	wsnp_Ex_c412_814247	CTTTTGGTGGTTCATTCCATTCTGTTATAACCATTACTGGAGCTGCGTACCGTGTATCTAAATCTGATGGCCCAGGATATTTTCATGATGTCGGGAAAGA[A/G]GCATTAGAACTGATCAGGGATCCTTTTTACCTACAAAACCATGTTTGGAATTCTGGTCGTAAATCTTCTCTGATATGTGGCAGTGAATTTACAACTAGCC	1a	L	238.36	122.299
80396	IWA6916	wsnp_Ku_c330_683203	CTGCTCTGATGCTCCCATGACTTCGAAGACGATCGTCAATTTCGACATGAGGGGAAGGTCGTCCTTATCTATGCTGTTGTCTACTGACCAGCAGGTAATG[T/C]TCAAGTGCAACTATGCTGATAATTTGCCAAAAAATCTGATGGCTACGATGCTCTTTGGGGTGCCAAGCAGTAACTCCAAGGTCAAGCTTCAGTATTTATT	1a	L	238.36	122.299
76158	IWA1306	wsnp_Ex_c102566_87702963	TACTGGAGATCCGAAGACGACGTGGGCATGGCTGCTGGCCTGGGAGGCGAGGCAGAGTCCCACCCTTACGTCTCCTTCACCATAAACTTTGTCTGAGGGT[A/G]TTTGATGTATATTATTTTGTGACATCAATTCTTTCATGGTATGTCGGTTTCGGTTCATACTTCTGTAGTAGATGATCCGCGCCGATCAATAATGTAGTCT	1a	L	239.17	122.715
42490	IWB42490	Kukri_c21396_771	TTGTCAACAACCTTGGCAAATAATGTTACAGTGTAGAGAGCATACTCATT[A/G]TCCTCGTAAAGCTTTTTTGACGATCTCGGAACCACAAACGTATCAAGTGA	1a	L	239.23	122.746
34353	IWB34353	IAAV1301	TCTTTACAAGGCTGGTCAGTACAAGGTGGAGGAGGTGGATAAAGGTGCAAAGTACCTCGTGCATCGTTACCATCCAGAGAAGCATGACAAATGGTGCAGG[T/G]TTGTGTATGCCGTGGGAGTTGGCGATAATGGTAAGGAGATTATGTGCTATTGGCAATTTTGAGCAGGCGGGCACACTTGCAGCAGTCAGCAAGACCAGAT	1a	L	239.4	122.833
8643	IWB8643	BS00054271_51	TTTTGTGGTGGGCGCTTGGATGGTGTTCTTCGGACTTCTCTTCATCAAGA[A/G]ATGGAGGTATGCTTACTTTGGGCTACTCGACAACCTATATGACAGGTTGT	1a	L	239.41	122.838
65748	IWB65748	TA003848-0787	ATT[T/C]GCCAAGGTTGTTGACAACTTTAAGGTCCATGCTCGTGAGAAAGGTTTCCA	1a	L	239.41	122.838
10056	IWB10056	BS00067458_51	AGAGCTTGTCATCGAGGACGCTCCTTGCCTTGAGAGGTTGCAGCCCCTCT[A/C]TCCAGGTTCTGGTCCAGAGACTGTCCGGGTAATCCAAGCACCTAAGCTGC	1a	L	239.77	123.023
71597	IWB71597	Tdurum_contig45350_605	CATGTTGCAGGGCATGGCCGGGGTGGAGACCGCTGTTGACTGAGCCCCTG[A/G]CGACTGGGAAGAGGTGATCTGGACCGGTCGTTGTGCCGGAGGTAGTGAGC	1a	.	239.77	123.023
7489	IWB7489	BS00023417_51	TCCTAACCATCCTTGCTGCAGCCACCACCACCCCCACCGCCAAAGCGACT[A/G]GAATATCCAAGTCCAACGGAAGCTGCATCCCGGCCGAGAGGGCCGCACTA	1a	L	240.58	123.439
7532	IWB7532	BS00024286_51	CAAGGTCAAGTTTCCTAGATTGTTAGCAAACGTGCCTGATAATCCACATT[T/C]CACCAACCTTAGGCTCCTGAGGCTAGTTACATTCCATAACCAGTTGGGTG	1a	L	240.58	123.439
13792	IWB13792	CAP7_c1295_62	ACAAGCGAGAGTGGTACCTTACGGCCGGGCAACAAGAGAACATCAACCCA[A/G]CAAAGTGCCATTAATTAGCATGCTGTTTTTTTATGGACAACAGGGCAAAT	1a	L	240.64	123.469
56272	IWB56272	RAC875_c29059_648	TGGAGATCCTTCATTGGGTTCCAATCATGTTCCATGAAGACCAAAGTGTC[A/G]GCAGACGTCAAATTCAAGCCCAGACCGCCGACATGAGTCGTTAGTAGAAG	1a	L	240.64	123.469
57932	IWB57932	RAC875_c43389_105	TAAACATTTTTGTAGAATCCAATGTTGAGCCATATGGAGTCGTAGCAAGT[T/C]GTACCCAATTACCAAAATATGATATTGCAGCACACTCAAGGTCTTTCTCA	1a	L	240.64	123.469
60808	IWB60808	RAC875_c85550_52	GCCATGAATGGATCTTCTTCTTCTTCAGGCTGCATCATACCAACAGCCAA[A/G]AACACATATAAATTGTACTCCCGACTAGCTAAATTACTACAGAGTACAGA	1a	L	240.64	123.469
78327	IWA4120	wsnp_Ex_c52086_55808126	ATGAACTGCATGAGCTGCACCACTCTCCTAAGCTTGTTGCTCTTCAAGAGATATTGCAAGAGTGTGGTATAGGATCAGAAATATCTAGTCCTGATGCTTC[T/C]GCGGCTGTTGGGCAACACAGAGTTTTGATTTTTGCTCAACATAAGGCTTTCCTTGACATTATTGAGRAGGACCTGTTTCAGTCCCATATGAGAAGTGTCA	1a	L	240.64	123.469
78328	IWA4121	wsnp_Ex_c52086_55808193	TATAGGATCAGAAATATCTAGTCCTGATGCTTCYGCGGCTGTTGGGCAACACAGAGTTTTGATTTTTGCTCAACATAAGGCTTTCCTTGACATTATTGAG[A/G]AGGACCTGTTTCAGTCCCATATGAGAAGTGTCACGTATTTGCGACTTGATGGCTCTGTTCAAACAGACAAGAGATTTGAAATTGTCAAAACGTTCAATTC	1a	L	240.64	123.469
1038	IWB1038	BobWhite_c17416_426	GCCATGACACCGCTCTTCTGAGGCCGCCGCTGCGCCTCTAGTGGCCGCTT[A/C]TTTTTTTGAAGTTCAGGTTGAGGACTTGAGGTCATTCTAGAGGGTCACGT	1a	.	241.7	124.013
12664	IWB12664	CAP11_c1115_150	GCGTGCCATGGTCTTCTTTATAACGAATGAATGGATGGAAATGGAATGAA[T/C]GAATGGTGTTTGATGACGGCGGTGGGTTGCTTGGCCGTTTTAATTTGTAC	1a	L	241.7	124.013
31181	IWB31181	Excalibur_rep_c71271_247	TGAGTGTGTCTGACGACTGAAGAGAGAGGAGTAGGAGGATTCTGATGAAC[T/G]AACCAAAGCTTGGAGTCATCGTTTTTCTGGGGGTCTATGAGCGAGTAGTT	1a	L	241.7	124.013
53156	IWB53156	RAC875_c10715_519	TGCCGGTGGTAAGACGAGGGGCGTGTAGACGGCAGGATGAGCAGCAGCAT[A/G]CCGGTGGTAAGACAGGGCGTGTTGGCGTACGCGAAGCAGCCATGCATGAA	1a	S	241.7	124.013
72461	IWB72461	Tdurum_contig5560_193	CTTCAGGTTTGCTTGGCTCAACAACGCCAACACACCACAAACCAGATGAA[A/C]GTTCCCAGCGACACCGACGCACTACCGACTTACTTGTTCATTCTACCAGC	1a	L	241.7	124.013
7910	IWB7910	BS00032855_51	GCTGGTAGAATGAACAAGTAAGTCGGTAGTGCGTCGGTGTCGCTGGGAAC[T/G]TTCATCTGGTTTGTGGTGTGTTGGCGTTGTTGAGCCAAGCAAACCTGAAG	1a	L	242.07	124.203
39956	IWB39956	Ku_c72511_106	GCTCTAACAACACCTGGCGACACATCAAGACAATGCTTTCCGTTGGTAGC[A/G]TTCGTGCGGTAACCAGCGTGTCCCTGCTTTGCTCAAGTGGTCGGTGCGGA	1a	L	242.07	124.203
76928	IWA2278	wsnp_Ex_c17990_26770146	TTTAGTCCACCAACAGGGTGGGAGGATAATGCTTTGCAAATGGAGAAATCTTCTGATCATACATTAGATGAGACATCACGCATGAAGAAATCTTCCGATG[A/G]TGCGACCTTCGATGACAGATCACACATGAAGAAATCTTCCGATGATGCGACCTTAGATGACAGATCACACTTGAAGAAACCTTCCGATGGTGCGATCGTA	1a	L	242.35	124.347
71745	IWB71745	Tdurum_contig47006_2711	ACATTCCTTGTGACTCCTTTCTCGGTCTGCCACGGCCTTTCTTGACACCG[A/G]TTGACAGCCCTTGTGCATCCTTTCTCGGTCTCCCACGGCCTCTCTTGACA	1a	L	242.88	124.619
79586	IWA5734	wsnp_Ex_rep_c72011_70562321	TTGAGCTCTCACACAATTCCAAGACGTCCAGCGTCTTCTTCTCTGGCTACAAGGTTTTCCAGCCTGCCGACGGAGATGAGATGGATTTTGATTCCGAGGA[A/C]GAGTCTGAGGAGGAGCAAGACACCATCATTCCAGCACTCACCAAGGAGAATGGCAAACCTGAAGCCAAGGAGCAGAAGAAGCAGGTTAAGATTGACACTG	1a	L	242.88	124.619
78072	IWA3799	wsnp_Ex_c4186_7560575	GATGTGTCATCTACGRTCGCACCATCAGAAGGTTTCTTCAAGTGTGATCTGTCATCTAAGGTCGCACCATCAGAAGGTTTCTTCAAGTGTGATCTGTCAT[T/C]GAAGGTCGCATCATCGGAAGATTTCTTCATGTGTGATCTGTTATCTAAGGTCGCATCATCGGAAGATTTCTTCATGTGTGATGTCTCATCTAATGTACGG	1a	L	242.97	124.665
34851	IWB34851	IAAV4238	CTATGATTCATGACGGAACCAACATGAAGCCCAGTTTAGATAGCTCAAACACTTCTCACAGGTTGATTGCATCCGACTCTAATGCAACTCTCTGTCACTC[A/G]GACAAGGATCATGCGCTTATAACACCAGAGACTAATGCCACAATAATGCTTGAGAAAGGCAACAGCCAGCTCCGTACTGTGTCGAGTCAGCAGTTTAACC	1a	L	246.2	126.322
20487	IWB20487	Ex_c3201_1046	GAAGTGGATACAGATCATGATGGGAAAATTAACTACCAGGAGTTTGTTGC[A/G]ATGATGAAGAATAACAGCCCAGAGATTGTTCCAAATCGACGGCGCCTATT	1a	L	246.45	126.45
77446	IWA2994	wsnp_Ex_c25730_34991010	GTCCACATCGCTGTACTCAGCGTCAGAGTTAAGTAACCGGGATCCTAGTATCAGCACTTGCCCGGATAACTTGGCTAACATTTTCTGGAACATGGAGTAA[A/G]TTCTCTGCGATCTGTGAAGGAAGTGGTCAACATCCCTTATGTAAAGAATAATGGGATCGCTTTCAGCCACAGAAATCATGACCTTGTAAAGYGACTGTAT	1a	L	247.21	126.84
79405	IWA5491	wsnp_Ex_rep_c68058_66805898	TGAAGGCGACAAGGAAGCGGTCGTCGATCTTAGGCCTCTGACGATGGAGGACCTGAGGCAGGCCAAAAATCAGGTCGCCGCGAGCTTCGCCGCGGAGGGC[A/G]CTGTCATGAACGAGCTGAAGCAGTGGAATGACCTCTACGGCGAAGGAGGGTCGAGGAAGAAGGAGCAGCTGACCTACTTTTTGTAGAACCGAAATGATGG	1a	L	247.33	126.902
38851	IWB38851	Ku_c23222_204	ACGCAAAGCTTGAGCATTGGGTTGATTGTGTGCGAGACTATGAGGTGCTT[T/C]GCAAGGAGCTTCCTGGCGACACGGAGGTTGCAGAGTCATTGTTCCATGCC	1a	L	247.73	127.107
51036	IWB51036	Ra_c1295_635	ACGCAAAGCTTGAGCGTTGGGTTGATTGTGTGCGAGACTATGAGGTGCTT[T/C]GCAAGGAGCTTCCTGGTGACACGGAGGTTGCAGAGTCATTGTTCCATGCC	1a	L	247.73	127.107
31719	IWB31719	GENE-0171_87	GTTGTGCTCACTACCTTTGCAGGTACATTCTTTCTCTTGGCTATTTGTTC[T/G]GAAACTTAGATTGATGTTCTGAATTTCCATCACGTGTGGTGRGTAG	1a	L	248	127.246
78248	IWA4021	wsnp_Ex_c48407_53323483	GATGGTCGGCTGGAGTCACGCTGCTTCTATTGTTACTGGAGAAGGCAAAGAGGCACTCCAGTACAATGGTATGATTGATGCATTCAGGAAAACTGTCCGC[T/C]ACGAAGGATTTGGTGCTCTGTACAAGGGTCTTGTGCCCAACTCGGTGAAGGTGGTGCCTTCCATCGCCATCGCGTTTGTCACGTATGAGGCTGTGAAGGA	1a	L	248.13	127.312
12695	IWB12695	CAP11_c1500_171	TGATCTATAATTATCTGATCACCAGTGCTCCGGTGCTCGCTCGATCACCA[A/G]TAGTCGTCGCAGGAGCACTTGCCGTCGACGAAATGGTGGAACCGAGAGGC	1a	L	248.26	127.379
47247	IWB47247	Kukri_c65610_551	ATAGATTTTTTCGCGTTTCAGTTTTGTTACTGGGTGAAATGTAATGGGAG[T/C]ATGGATTTATTTATATATGTGCAACCAAACGACAGCTGAAATGGATCTGT	1a	L	248.26	127.379
58885	IWB58885	RAC875_c52947_338	GCGGAGGATCGAAAGGCAAACTGAAGGTCTGGAACACACTGTCTGAACCC[A/G]CCGTCGCCAACAAATTTGGTAAGGGGCGGCAAAATGCACCAGCTCTGCGA	1a	L	248.26	127.379
81233	IWA8051	wsnp_Ra_c6891_11974621	CCCCTAGTACACCAGAACGGGCACGCGCAGAAGCAAGCCAATGGTGGTGTAGCAAATGGAACCTGCCATGCCAACGGCAATGGCARTACCCATGGTTAGC[A/G]CGCCGCGGGTTTCGCCAAGGGGATCATCTCGCCTGTCTTCTGTGGTCCTCATCGTCCCGTCGACTGCGACAAYGGCTGAGCAACTTATCAGCAGGGCCGG	1a	L	248.26	127.379
8310	IWB8310	BS00042197_51	AAGTTCTTTTATTTGCCTGCTCCGTGAGCTCTGATGAAAATAAGGCGCTC[A/G]AAGGCCTGAAGCATGGGGGAAAATGAACTTCAACTTGCAGAACTGGAGAG	1b	S	0	0
15488	IWB15488	D_contig08749_250	GTTTGAGAGCTGTTCGGGAGGCAACGTGGCGAAGATGATATGTCCTATAAGGTGTTCGTGATTCATCCTGATTGTGATTTGATTTTCCTTACTGACGAGGACGAGATGGCAGTGTCATATGATA[T/C]GGAGAATCAGAAAGTCAATGCTACATGCACTTTTTCTCAAGAA	1b	S	1.07	0.4967
59888	IWB59888	RAC875_c64603_663	TCCATTCCTCCTCCATCGTCTTGAAAAACTAGCATTGGACTGTTGTCTTT[T/C]GTGTTGGTGCTTTTATCCACTTTTATGAATGTGGCACCATTGCAGATCTG	1b	S	1.72	0.7984
72084	IWB72084	Tdurum_contig50555_632	CTGATCAGCCTCCTCAGTGTAACTGTATTTGTGAGCACTGATAGCTTGAG[A/C]GACGTGACACTAATCACACCCTGGCCACCGTTGGAGGAGATCCTGGGCTG	1b	S	2.11	0.9795
31505	IWB31505	Excalibur_s107592_234	CAGAACACAGCAGATAGAACCTCGGCAAGGAGGCTGAGGATGTTAGCCTC[A/G]AAAAGCACCATGGACGCAAGCCCGGAGCCCACTGCCGTGCCGTTCACCAT	1b	S	2.29	1.0631
79763	IWA5996	wsnp_JD_c3091_4079762	TAAGGATGAGAACTTCCAATTGGTTCATACTGGACCTGGAGTGCTCAGCATGGCTAATGCTGGACCGAACACCAACGGCAGCCAATTCTTCATCTGCACA[A/G]TGAAGACACCGTGGCTGGATGGGAGACACGTTGTCTTTGGCCAGGTTCTTGAAGGCATGGACATCGTAAGGACGATAGAGTCGTCGGAGACTGACAGAGG	1b	S	2.72	1.2627
12612	IWB12612	BS00110945_51	GTGTGAGATATGTTTAATTATCAAGTGTGGTTTGTGACTTTAAGTGACCT[T/G]TGTATTTATTTGTTTCAGCTGTTGTGTTTAACTACAAGTGTGTTGTACTC	1b	S	2.74	1.272
36183	IWB36183	IACX7107	GAACCTCTCTGCGCCAATCGTGATCACCTGACCATCAGGAAGCTCGTAGCTCTTCTCAAC[T/C]GAGGAGCTGTTCTTGGCAGTCTCCAGCTCCTGTTCATAATCAAGGGCTACGTACGCAAG	1b	S	3.43	1.5923
14488	IWB14488	CAP7_s13262_197	CGCGTCACCGATGGGAAGGTCGGGGTGCTGTTCGAGGGCGGGAACTGGGA[T/C]AGGCTCATCACCTTCGGCGTCGACGAGCTCGAGGGCCGGGAGAAGGGCCC	1b	S	3.6	1.6712
11790	IWB11790	BS00093096_51	GCGCTTCCTCTCGTCGGCGGCCGGCGGCGCTCTAGACCGCCTCAATTCGC[T/C]GCCCTTCGCGCGCCAGGCCGCGCACAGGAACCCCGCTCCTCCTTCCCCAT	1b	S	4.27	1.9822
69946	IWB69946	Tdurum_contig30024_245	CAAGTTGGAGATCTCTGCTTGACACTCCCAGCTCCCTGCAGGGCCGGTGC[T/C]GCAGGTTCCTGGGCCGAGCCTGAGGCAGAAGTGGAGGTCTCGTCTCCCAT	1b	S	4.85	2.2515
3745	IWB3745	BobWhite_c5176_1164	ACCTCATCAATCTCCTTTGCAGAAACACCAGCATCCTTGAGGCAGTTTGT[A/G]CATGGGATGCGAGTTCTCTCAATGAGGTTGCCCACAAGAGACCCATGT	1b	.	5.12	2.3768
54807	IWB54807	RAC875_c1927_197	ACAGCAGGAGCTAGCTCCTTCCCAGCAGGATGGCATCCTCCTCCTCAATC[A/G]TCCAGGTCGTCAGTGAGTCCATCTTGGACAGCGACGTCATCCCCTCCTCG	1b	.	5.48	2.544
39278	IWB39278	Ku_c36151_460	ACATTAGGCATGCACTTCAAGACGAGTGTCTTCAGCTTAGAAAAGGACCC[T/G]GCAGAAAGGACCAATATTGCTGCACTACTCACCCTGTTAAGACTGAGATA	1b	S	5.96	2.7668
76219	IWA1388	wsnp_Ex_c10783_17555091	CAACAGAAGGCTTCTCATCTTTACTATCATCCTCTGCTTGCTTCTTAGGCCTGGTGGCACGTGGACCCCGGCTTTGCTCATTGAGGAAGTCAAGTGGACC[A/G]TCACAGCTGCATAACAAAGAATTACCCCTTCCTCTCCTGCGCCCTTTATCAATTGGAATAAAACTTCTGCCATTCATGCCATAGCCAGGGAAAGGACCCC	1b	S	7.15	3.3192
55658	IWB55658	RAC875_c24429_132	GAGAAAGAAAGATGGCAGGGGTACATCAAGGACTATGATGGAGGAATACT[A/G]ATGGAGTGCAAAATTGATCAAAAGCTTCCGTATGTTGATCTAGCAACAAT	1b	S	8.28	3.8438
11662	IWB11662	BS00090449_51	ATGAGCGACATCTTTGGCCTCACTGCGCCGCGCGCTACCAGGCTCCACGT[T/C]GTGCCCACACCCCGGCTCACCTGCCCCTTGGTCGCTGACGTTGATATTAA	1b	L	8.9	4.1317
13583	IWB13583	CAP12_rep_c3980_87	CGGGGACGGAGGGGAGAGCCGGACAGCCGACGAGAGCCCAGTCGAAGCCA[T/C]CCCCCTTCCACCTTCTCTGCCACTGGTTGGATAAGATAAGATGAACAAAG	1b	L	8.92	4.1409
76678	IWA1958	wsnp_Ex_c1493_2862065	GGCCATGGTTCCACACATGATGTATGTCGTTGGTCTTAAGTCCTTTAAAAGGTGCCTCTCTTGTTGCTGAACCATTCCTGATCAGACCATCATCTTCATC[A/G]TCTAAGTTGACAGTATCACTCCTTCTAGCATCGATGCCTACCCTCTTACGAGAGGAGCCTTGCCCAGCTTGTGCATCGGCAGCTCCAAAGCCGCTGCCCA	1b	L	11.25	5.2226
58616	IWB58616	RAC875_c5016_314	GATCGTGCTCGCAGTCGTGGACAATCACAAGGACTTGGTGATATTGATGA[T/C]GATCACGGGGCTGTTGAGTATCCTCGTGATATAGGTATGACGAAGAGGGC	1b	S	13.8	6.4064
47909	IWB47909	Kukri_c8211_761	TTGGAGAAGAGACATAAGAACCATTCTGTGGCAACAAGTGAAACATCAAA[T/G]CCCATTGCTTCAAGATGAGCAGCAATCCTGGGGCATTTTTTAGCTAGCAG	1b	S	16.18	7.5113
12503	IWB12503	BS00110276_51	GAAAGTTTGTTAACGCCATCTCCATGACCGATGAGCCAAACTGGATCCCG[A/G]GGCACTGTCGTCGCCCAGCTCCAAAGGGAATGAATTCAAAGTATGTTCCA	1b	S	16.91	7.8502
11297	IWB11297	BS00083340_51	GCTCTTATACCCTTCCACTCCGTGGAGTTGAAGCTCATCGACGGCGAGGG[A/G]AACTGGGAGCTGTGCGAGATCCAGCACTGATTGACGCCGCCAGCTAGAGT	1b	S	17.48	8.1148
53183	IWB53183	RAC875_c108229_54	GCCACAACAAATAAGCTTGCCAGGGATGCCTTCTGTTCCTGGCTTCGCGC[T/C]TACACCGCCCACCGAGGGGAGCTGAAGAAGATTTTCATGGTGAAGAAGCT	1b	S	17.48	8.1148
54	IWB54	BobWhite_c10399_401	GCTCATGTATATGTGAGACTGAATAAAGGTCAAACAATGGATGACATAAG[T/C]GAAGGTTTGCTGGAAGATTGTGCCCAGCTTGTTAAAGCGAACTCCATTCA	1b	S	17.56	8.152
57	IWB57	BobWhite_c10402_170	CTCTCGGGCGACAGCAGCTCTGGCGATATGCAGAACGGGTTCAGGGTGCT[T/C]CGGGGGCTGCTCTCGAGCTGGGACGGTCTGTACATCCCGTATCCCATCAA	1b	.	17.56	8.152
160	IWB160	BobWhite_c11036_842	CGTGTCTCCAAACCAAGAGACAGTGGCGTAACATCAAGAAGCACAATATC[A/G]CTCACATCGCCCGACAATACTCCTGCCTGCACCGCTGCTCCAAGAGCAAC	1b	L	17.56	8.152
264	IWB264	BobWhite_c11817_376	AGTAACCACATTWTGGAAGTGAACAAAACACTTGGAATTGAAGCTGCAAG[A/G]AGATCTATCATTGATGAAATTCGGTATACCTTTGAAAATAACAACATGAT	1b	S	17.56	8.152
394	IWB394	BobWhite_c12695_394	GAGAGAATCAGCATATCCTCGGTAATATTCAGCGAATACTCCCTGACCAA[T/C]GGTGAGGAATTGCTCGGCGGAGTGAAATTGTCAAGTAACACAACATGCTG	1b	S	17.56	8.152
492	IWB492	BobWhite_c13378_662	TAATGAAATGGACACCATGGATACTTGCGGCTTTCCTTTGTTCAGCCATG[A/G]CTTGCAAAATGATCCTAGCAGCGCTGATGGCAGCTTACAAACACTACTGA	1b	S	17.56	8.152
533	IWB533	BobWhite_c13654_447	ACAAAGATCTTACTTGCAATGGCAATCATGGCATGTATAGCAACGATGGG[A/G]ATTCTCTACTACCGGTTGTCACAGCGCAGTCTTTCTGAAAACTTTGCCGA	1b	S	17.56	8.152
801	IWB801	BobWhite_c15522_250	TGCAAGGATGAAGACAGCTCATGCTCATCGGAGTCCAGCAACAGTGAGTG[T/C]GAAGGGGAAGTCGTCAGAATGAGCCGCTGTGCCACCATTTCCGTGCCTCG	1b	S	17.56	8.152
802	IWB802	BobWhite_c15522_625	CTAGGCCCAAATGTGCGGCTTCGGAGTGAGGGCTCTGTACAGAAGAACAG[T/C]CCCATCTGCATTGGTGTAGGCTTGGATGATGTTGGCACCATAGTGGCAGG	1b	S	17.56	8.152
939	IWB939	BobWhite_c16623_68	GCTCCATACTGCAGGGCAAGCACAGCTTCATGGATGATCTCTCCAGCATT[T/C]TGCGCCATTATGTGCACACCAAGAATCTTGTCGGTTTCCTTGTCGGCCAC	1b	S	17.56	8.152
963	IWB963	BobWhite_c16816_284	CGAACCCATGTTTGGATCAGCGTTCCTTCTCCCGCCGGCCATCTCCAGCA[A/G]CAACATCCCGAAGCTGTACACATCGGACTTGCTGGATATGACGCCGAAGC	1b	S	17.56	8.152
1453	IWB1453	BobWhite_c2092_519	GCTCCTTGCTTGCAAGCGCTTTGTTTCTAGTCGGCGCGGGATTGGCCGGC[A/G]CGCGAGGAGAGGATGATGCCGACGATGAGGCCGTACAGGGCAAGAGCTTC	1b	S	17.56	8.152
1739	IWB1739	BobWhite_c23763_350	CCAACCTCAGATACAAAGCTTCACCGGGCGAGCATCGGGTAGCCTACCCA[T/C]AGAATTTTAGTCAACTTGTGTTCAGCGTTCTGGAAGCAGCAAGGGAAACA	1b	S	17.56	8.152
1958	IWB1958	BobWhite_c26_1245	GCCAAGGGGGCTACGGCTCCGTGTACAAGGGTGTGCTACTTCCAGGGGAT[A/G]TTCATGTCGCCGTCAAGATGCTAGAGGGCAACTCAAACTGCAATGGAGAA	1b	S	17.56	8.152
1964	IWB1964	BobWhite_c26045_230	GGGAATGGAAGAAAGGCTTTGCTAGATGCTAATAAATGCAGAAAAATGCG[A/G]CCTCACTGGCCAAAAGCTTGTCACCGGCAGGGTGAAGCTCTGATGCTACT	1b	S	17.56	8.152
1973	IWB1973	BobWhite_c26130_475	AGTGCTTGGTGATCAATGACACACTGAGTCTGCAAATCATCACCAGTGAC[A/G]ATGTTACCCACCGTGCGCAGAGCTGGAATGAGAACAGAAGCCGAAGGGTG	1b	S	17.56	8.152
2188	IWB2188	BobWhite_c28295_256	GCTCTGYTGTTGCTCGTTATGAAGACAGAGGAAGATGCATTTTGGATGCT[T/G]GCCGTACTCTTGGAAAATGTTCTTGTCAGTGATTGTTATACTGATACTCT	1b	S	17.56	8.152
2291	IWB2291	BobWhite_c29659_339	GTCTTCAAGGTCAACCGGTCGGATCATTTGGGTTCTGCCTCACCAGAGGA[T/C]GTCCAGAGCCGCATGTGTTGTCGGGAGAGTCGGGTTTTGCCTCCTATATA	1b	S	17.56	8.152
2387	IWB2387	BobWhite_c3068_393	GATATTCTTAAGCAAAGGATACTGGACGCAGATCTTCCTCTGGAGCCGTA[T/C]GAGTGGTACCTGGACCTCCGACGCTTTGGCTCAGTGAAGCACAGCGGGTT	1b	S	17.56	8.152
2715	IWB2715	BobWhite_c34661_208	ACATGGCTGGATTCCTCACAGCAGTGGATATTGATCTGGACCCAGCCACA[T/G]ACGGAGTGTGAGGTGTATGCGCGCTGTGGGGCATACGGCAGCTGCAACCT	1b	S	17.56	8.152
2923	IWB2923	BobWhite_c3771_441	ACCCTGTCATCTTCCCACCCAAGAAATCGGCTGCGATTAGATCCACCAGC[A/G]CCATGTATATGAGTATGCCGGCCGACACAGTAGTTCTMAGGTATTGTCCT	1b	S	17.56	8.152
2955	IWB2955	BobWhite_c38234_255	AGTTGGTATCCTTGGTATGACGACCAGGAGGTCGGCGGTTGGAGCCAGGT[A/G]TACAAGGGCCTTACACTGGTGTCCATCAGAGGTGCAGGCCATGAGGTTCC	1b	S	17.56	8.152
3042	IWB3042	BobWhite_c39269_243	GGTCAAGCTCTTCTCTCTTTCCTCAGGTGATGGGTGTACATTATGAGTGC[A/G]TCGGCTTCTTGCACTATATCTGCTTCTACTACCTCTATGGCAAAATCAAG	1b	S	17.56	8.152
3175	IWB3175	BobWhite_c4147_1351	GACAATAAATCCCTTGGTAGCTTCAGGCTTGATGGAATTCCTCCTGCTCC[A/G]CGTGGTGTTCCCCAAATTGAAGTCAAGTTTGATATTGATGCCAATGGCAT	1b	S	17.56	8.152
3239	IWB3239	BobWhite_c4246_292	GAAATACAAGAAACTCTTGGTAGAAGCTACAATGTCCCAGATGACATCGA[T/C]GAGGAGGAACTTATGGGCGAGCTTGATGCTTTGGAAGCCGATATGGACTT	1b	L	17.56	8.152
3477	IWB3477	BobWhite_c45790_683	GACTATGACACTGTACCTGGCGTGGTGTACACACACCCAGAGGTGGCCTC[T/C]GTTGGCAAGACGGAGGAACAGGTCAAGGCATCTGGTGTAGCCTACCAGGT	1b	S	17.56	8.152
3839	IWB3839	BobWhite_c5441_151	TGGTCAACTTCACTCCATAGATCTTCCATTTCTTCAGAATTTACACGATC[A/G]GGGTGGACCATTCCTAACTGACAAAGTGCCTGGCAGAAGCTTGAATATGT	1b	S	17.56	8.152
3972	IWB3972	BobWhite_c5757_260	AGTAAATAGATGCTCTTCTTGCCAAGCTAATAAGCAAACGATGGTTCACC[A/G]GGCCGGAAGCTCCGGTAGATGGAGGCTATCACTGGGACTAGACCCAGCAG	1b	.	17.56	8.152
4184	IWB4184	BobWhite_c65478_119	GCGGAACTAAAGCTAAAGGACATACTCAATTCACCTTCAGTGGACGCTGC[A/G]TGCCGAAAGATCGATGACTTGGCCGAGAAGAAGGAACTAGACTCTGCGTT	1b	S	17.56	8.152
4247	IWB4247	BobWhite_c685_1231	ATTGTTGGATTTGGAGGGTTGGGCAAAACCACTCTTGCTAGAGCAGTATA[T/C]GAGAAGATTAAAGGTGATTTCGATTGTCGGGCATTTGTTCCGGTCGGTCA	1b	S	17.56	8.152
4274	IWB4274	BobWhite_c7063_276	ATCCACGTTGAGGATGCCCAGGGCCACCAGTTCGCCACCCGTCTGGGCAA[T/C]GTGTTCACCATCGGCAAGGGCACCAAGCCGTGGGTGAGCCTCCCCAAGGG	1b	S	17.56	8.152
4440	IWB4440	BobWhite_c8218_162	GGTTGAAGGCATCCTCGATTCTGTGTCGGCCGGCATACTCATATACATGG[T/C]GCTGGTGGATCTAATCGCAGCCGATTTCTTGGGTGGGAAGATGACAGGGT	1b	S	17.56	8.152
4509	IWB4509	BobWhite_c872_311	ACCTGCGTCATCCAGCCCATCGACATGATCAAGGTGAAGATCCAGTTGGG[T/C]GAGGGATCTGCAGCTCAGGTCGCAAAGACGATGTATGTTAATGAGGGCTT	1b	S	17.56	8.152
4510	IWB4510	BobWhite_c872_587	TGTGTGGGCAGTCCTGCTGATTTGGCACTCATTAGGATGCAAGCTGACTC[T/G]ACCCTACCAGCAGCACAGCGGCGTCACTACAAAAATGCATTCCATGCACT	1b	S	17.56	8.152
4511	IWB4511	BobWhite_c872_620	AGGATGCAAGCTGACTCTACCCTACCAGCAGCACAGCGGCGTCACTACAA[A/G]AATGCATTCCATGCACTCTACCGTATCACTGCTGATGAAGGTGTCCTTGC	1b	S	17.56	8.152
4598	IWB4598	BobWhite_c9316_300	TGCTGCAAGATGGCACTAACCCAGGAAAGAATTTTTTATATTTAAAATCA[T/C]GAAGAATCATAGCAACTATTTTTCTTTCGTAGCCCGGAAAATCCTGTAGC	1b	S	17.56	8.152
4708	IWB4708	BobWhite_rep_c48874_321	ACTGACTAGTGACTACATTCCAATGGCAGGGCTGGGGCACGTGGGTCATC[A/G]CCATTAAGAGGAGAAGGCTGAAAGAATGTTCTTCTTGAGGGCGAACTCAT	1b	S	17.56	8.152
4735	IWB4735	BobWhite_rep_c49149_530	AAAAGATGCGTCTTCAGTAGTGTAAGAGCGGTTACAACTCTTGACTCACG[A/G]CTAGTAGCATAACGGTGAAGTTGTAGCTGGGAGCTGACCATATCTGTCAC	1b	S	17.56	8.152
4795	IWB4795	BobWhite_rep_c49610_521	GGTGTTAGCACGAAAGTCTTGTTTGCGATGGTGAAAGCAAGATTCGGCAT[A/C]TTTGACATCTCATGGCAGCTGACTGTTGACTCTCCATTGGGGCTTGGTAG	1b	S	17.56	8.152
4803	IWB4803	BobWhite_rep_c49751_629	GACATGATGGGGTTGCCGGCGATGTAGGCCATGGAGGCTTCCAGCAGCCT[T/C]TGCTCATCGGCGCTTAGCATGACGACGCTGCTGCCTTCCCACATGAGCTC	1b	S	17.56	8.152
4843	IWB4843	BobWhite_rep_c50112_99	CCTCTCTGGATTCTCGGGGATGTCTTCATGGGCGCTTACCACACCGTGTT[T/C]GACTTCGGCAAGGACAGAATCGGGTTTGCAAAATCAGCTTGAGGAGTCGA	1b	.	17.56	8.152
4945	IWB4945	BobWhite_rep_c51268_248	GAGGATGAATTGGACATAACAGATGACATTGAAGCGGCCAATGTGATTCT[T/C]GCGTCAAGTTCTGAAATGAAGCAGAATCCGTGGATCCGTAATGTTGCCAA	1b	S	17.56	8.152
4978	IWB4978	BobWhite_rep_c51917_234	GTCAAGCTCTACCGTTTCCTGGTCAGGAGGACCAAGAGCAAGTTCAACGC[T/C]GTCATCCTCAAGAGGCTCTTCATGAGCAAGACCAACCGCCCGCCGCTCTC	1b	S	17.56	8.152
5046	IWB5046	BobWhite_rep_c53595_274	TGTGTTCACCTTGTCTCATGGGAGAAGGAGAATGTGTCCAGTGAGGCTCT[T/C]GAGGCTGCCCGTATTGCTTGCAACAAGTACATGACCAAGCATGCAGGAAA	1b	S	17.56	8.152
5110	IWB5110	BobWhite_rep_c55186_299	GGCTGTGCTGCTGCTTACCTTAAGTATGAGCCTCTGATGAGGATTTAGCG[T/C]GCTCGCCGAGGCTGGTCATGAGCTGTTTACCATGAGGCAATTGTGATTTG	1b	S	17.56	8.152
5134	IWB5134	BobWhite_rep_c55823_162	AACAGCTCCCCAGGGTACTACGACGGTCGATACTGGACAATGTGGAAGCT[T/G]CCTATGTTCGGGTGCACTGACGCCACGCAGGTGCTCAACGAGGYGGAGGA	1b	S	17.56	8.152
5323	IWB5323	BobWhite_rep_c62985_546	ATTCTCTGGGGGGATAATTGTATCCTTCCATGGCCCAATCCCAATTACAT[A/G]CTTCCTTATGAACGCGAGATAGCCGTTCGAAGTTATCTCATAGTATGACT	1b	.	17.56	8.152
5660	IWB5660	BobWhite_s63351_73	CAACTTTAGTGAGTCTGTGTCAGCAATAACATTGTCCCATGAGAAAATTA[A/G]ACCAAATGCTTCATCCGGCTTCATAGCATGCCTTATCCTTTGAAGGAAGC	1b	S	17.56	8.152
5753	IWB5753	BS00000487_51	CTCCTTCTCCTCCTCCTGCTCGTCGCCACAGAGATGGGGACGATGAAGAC[T/G]GCGGAGGCCCGGACGTGCCTGTCGCAGAGCCACAAGTTCAAGGGCACCTG	1b	S	17.56	8.152
5791	IWB5791	BS00001364_51	AAGAACAGTCCCATCTGCATTGGTGTAGGCTTGGATGATGTTGGCACCAT[A/C]GTGGCAGGCTTCATCGGAGATGGTGACGTGGGCATGAACTGATACGATGG	1b	S	17.56	8.152
5896	IWB5896	BS00003802_51	ATCCACCCTCTGTGTTAATAATTGGAGCCGTTTCCTCCAATGTTCTTCCA[T/C]TTTTTGTTGCCTGCCTCCTCATGTCCATGTTCTGAACAATTTATTTTTCT	1b	S	17.56	8.152
5963	IWB5963	BS00004316_51	TACATGGATATATTCCTTGGGAATCTGCCATATCACCGCAAAGTTTGAGG[T/C]CAAGACTATCGAGCTCATTGTTACAACTTACCAGGCTGCATTGTTGCTAC	1b	S	17.56	8.152
5974	IWB5974	BS00004399_51	ACAGCTGTACACAAATACAGCGGTTATAACCAGGCACTGAGGAACATATA[T/C]CCCTCAACAACAACAAAATAAGGAGGAACATCTACAACTGTGTTCTTTGA	1b	S	17.56	8.152
5980	IWB5980	BS00004418_51	CCTCAAATTTTGAGAAGAACAGAAAAGACAAGAGAGCAGCGATCAAGGCC[T/G]CCTCCATCTTCCCGGAGCCATCAGGCTCAGCTTCGAAAGACAAGCTAGAC	1b	S	17.56	8.152
5987	IWB5987	BS00004637_51	GCTTGCTTCTGATTCAACAGGATGAGCAGCCATCAACTGAACGCTGCATA[T/C]GAAACTAGCTCGTTGTATTAGCCAGAAATACAGCTGCTTTGACTTAAGAC	1b	S	17.56	8.152
5991	IWB5991	BS00004789_51	GCAAGACGCTTCCTCTTCGTTCACGGTTACATGGCGGGGCAAAGCAAAAG[A/G]ACAAGCTTCAACACACTCTGGAACACACCACAGCTAACTTAACACAGAGA	1b	S	17.56	8.152
5995	IWB5995	BS00005004_51	TGTAGCCAGTGGAATTTGGAAAAATGTCTTTCTACTGTGAAGTCTTCAAA[T/G]CCCTCGTTCTCCGTTGTCCTGCTCGGGGAGCTGTCCTTTGAGCTGACCAC	1b	S	17.56	8.152
6024	IWB6024	BS00008803_51	GACAACAGGTCGAATCACGCGGCCTTAGTGCAGCTGCGCTGGCAGAAGTT[T/G]GCGACGCGGTCCTTGCACTGGAAGCTGTCACGGCCGGCGACACTGGTCTT	1b	S	17.56	8.152
6522	IWB6522	BS00012068_51	ACAGGCACCTTGCCCTCCGGATTGATCTTCAGGAACCAGTCGGCCTTGTT[A/G]CTGACGTCGATGAGCTTCATCTGGTAGGGCACCTTCTTCTCCTCCAGCGT	1b	S	17.56	8.152
6550	IWB6550	BS00012321_51	CTCGATAGCTTAGCGGATATTGACCTAACGAACGGTGTCCAGCCAGGGCA[A/G]AGCGAGCTCTTCAACGTGGCAAACACGGCGGATATCAGGATGTTCCAGCA	1b	S	17.56	8.152
6611	IWB6611	BS00015169_51	TGGCTGTTGTTATTTGACTGTAGTGTTCTTTGTACATTTCAAAGAAGCCT[T/G]ATGTGCCTCTGTCAAACTAATGTCTTATCAAAATACATACGTTTGCTGTT	1b	S	17.56	8.152
6620	IWB6620	BS00015528_51	TGAGTCGCCACCCGAGCACTAAGTGGGCGCAGAGGCTGGACAAGGTTTAC[T/C]TGACGATTGAGCTGCCCGACGCAAAGGATGTGAAGCTCAACCTGAGGCCT	1b	S	17.56	8.152
6621	IWB6621	BS00015608_51	TCGTGTGTCTCCTTTGTTCTTGTGAGAGTTGTGTGAGGCAGCCTAAAATC[T/C]CAGGGAGAAGCATAAAATCCTGTGAGAGAGAGGCATGGAGAGCGTTCATA	1b	S	17.56	8.152
6664	IWB6664	BS00019225_51	CTGCGTGAGCTTCGTGATCATGCTGACTCCAGCATTGTCATCATGATGGT[T/C]GGTAACAAGTCTGACCTGACACAACTAAGAGCTGTCTCTGAAGATCAAGG	1b	S	17.56	8.152
6753	IWB6753	BS00021748_51	CAAGAAAAGCTTCAGCTATCAGCAATGGAGCCCATCCCTCTCCTCACGCC[A/G]TACAAGATGGGCCAGTTCGACCTCGCTCACAGGGTGGTGCTAGCGCCGCT	1b	S	17.56	8.152
6773	IWB6773	BS00021870_51	ATCCGACATGGAAGGCAGACAAACAGAGCTTTCAGCCTTGAGAACGCACG[T/C]AAGAAAGCCTTGCTGCTTGAAGCGGAGGGAAAAGAGGATTTGAGCTTCTC	1b	S	17.56	8.152
6786	IWB6786	BS00021899_51	AGAAGATCGGCATATAAGATCTCCAGTTGGAGACAAGAGTACCAATCCTT[T/C]TTCGACACATTTAATAACTTTCCAGCAGCTTTGCACTCCCGTGGTTGTTT	1b	S	17.56	8.152
6790	IWB6790	BS00021904_51	CGATACAGTATGGAGGAGCTGAATGCTCTTGTTGCAGCTCTGGAGGGAGA[T/C]CCAGCTGCAGTGTACCAGTGGAAAGAGTATGATGTAGGCTTAGTTTGCCA	1b	S	17.56	8.152
7016	IWB7016	BS00022304_51	TTGGAGTGTCCGCGATACTATGTTGGTGATGTATGTGTAAGCTATGTAAT[T/G]CTGGTGTTTGGTGTGAGATATGTTTAATTATCAAGTGTGGTTTGTGACTT	1b	S	17.56	8.152
7122	IWB7122	BS00022504_51	CAGAGGGGACGCGAGCCTGTCGACCTCGCCCAACCAGGAGAACTCCAGCC[A/G]CAGGGCCAACGCGGCGGCCGAGGGCGACGACTCGATCTTCGCTCACTAAC	1b	S	17.56	8.152
7124	IWB7124	BS00022507_51	GTTTGGTGAAGCTTGCTCCTTCAAGCGTAGATGTTCCGCTTACCGAAAGC[A/C]ATGAGAAGGCACAAAATGCAGAGGACCAGGTGGTTGCTAGTGGAACTGTG	1b	S	17.56	8.152
7133	IWB7133	BS00022521_51	GCCAAGTACCACAAGCTTCCTATATTTGTTGTTAAGACAAATACGATGGC[T/G]CAGATAGTAAAGGCTGTCAAAATGATTGTTGGAAGAGATAAACTTGATGC	1b	S	17.56	8.152
7232	IWB7232	BS00022736_51	CCTCCACTCTTTAACTTCAAGCCCCATGAGTTGAAGGGCGTGCCGATGGA[T/C]ATCCTGGTGAAGCTCATCCCTGAACATGCTCGGAAGAACTGTGCCTTTGT	1b	S	17.56	8.152
7392	IWB7392	BS00023044_51	GGCCTTACACTGGTGTCCGTCAGAGGTGCCGGCCATGAGGTTCCCCTGCA[T/C]CGCCCGCGGCAAGCGCTCGTACTGTTTCGGTACTTCCTGCAGGGCGAGCC	1b	S	17.56	8.152
7461	IWB7461	BS00023177_51	TCCTTGCACAGCAGCGCCCCACCATAGGTTGCCGCCTCTTTCGCCAGCGC[T/G]GCCCCGAGTGTCATCACCAGCTGCCCAACAACAGCCTCCGCCATGGTTGT	1b	S	17.56	8.152
7613	IWB7613	BS00026180_51	ACTGGCAAAAGATTCAGCACATCCCCAATATACACATCCCCAATTAATGG[T/G]TTGGCAACCCAGCAACCTTAGAGGAAGACTCGGTGACCCTGATGGGATTA	1b	S	17.56	8.152
7638	IWB7638	BS00026899_51	AGAACACCCACAAAATCATCATAAGGATGCATTGCTCTGATGTATCATCT[T/G]TTCATGAACTGAATTTCAAACGGGAAGAAATGTGTTGTTCAGCTGCCATT	1b	S	17.56	8.152
7727	IWB7727	BS00029416_51	CAGAGGACCTGCTTGATGAGTTTGATTATGATGTACTCAAGTTGAAGATT[A/G]AATGCAGCAAGAATTTGAAGCCAGGTCATTATAATGACACCTTTCTGGAA	1b	S	17.56	8.152
7787	IWB7787	BS00030635_51	AGAAGATCATGCACAACCTCCGCAGTTACACCGTCCCCCTGCACCGCTAC[A/G]TCGCCATGATGGACCTCCAGGAGAGGAACGAGAGGCTCTTCTACAAGCTC	1b	S	17.56	8.152
7791	IWB7791	BS00030667_51	CTTACTGTTTATGGTGATGTGAAGGAGATTTGCAGGGCTTCTACAAGCTG[T/C]AATAAGAAACTCGTAGAGTTCTACGATGTCAGAGCAGCAGAAGCAGCACT	1b	S	17.56	8.152
7922	IWB7922	BS00033332_51	AGCTTCAGTATGAAATCACCGTGTTGCCAGCATGAGATAGTCATACATAC[A/G]GACCCGAAGAATACTGAATATGTTATAGTCAGTGGAGCTCAGCGTAAGAC	1b	S	17.56	8.152
7923	IWB7923	BS00033333_51	CATACAGACCCGAAGAATACTGAATATGTTATAGTCAGTGGAGCTCAGCG[T/G]AAGACTGAAGATTTTGATGTTGAAGATGCAGAGACGCTCCTGCTGCCCGC	1b	S	17.56	8.152
7942	IWB7942	BS00033738_51	GATGGAATTGCTAAGATGATCTACAGACCTGACACGGGAGAAATTCTTGG[T/C]GTTCACATCTTGGGTTTGCACGCTGCTGACCTCATCCATGAGGCATCAAA	1b	S	17.56	8.152
8023	IWB8023	BS00035690_51	CGATAGCAAGTTCGATAGTTTCACTGTGCAGGATAACATTGATTATATCA[A/G]CAACTTCATCGCCAGTGAAATCAACGCTATAAATAGGCCAGATGGCCCTC	1b	S	17.56	8.152
8027	IWB8027	BS00035794_51	AGCCTGGACAAGGTGAAGACGGAGATGGTGCCCAAGGTGGTGGAGTCCAT[A/G]ATCGGCGGCATCGAGGCGGTCCTGGAGGAGGGCGCGCGGCACGTGGTGGT	1b	S	17.56	8.152
8071	IWB8071	BS00036866_51	CGTGCCCCGGCACCCGCGCCGCCATCCATGGCGCCAAGCGGAAGAGGGAC[T/G]TCTCGGCCTTCGAGATGCTGTCGTCGAGGGAGTCCGGCCGCTCGGGAGGC	1b	S	17.56	8.152
8222	IWB8222	BS00040342_51	GCGGCCTGCTGTTCAGATCCTCTCCAGGGAGGACCCTGAAGCCCACAGGA[A/G]CACGAGACACGTGGGCGACGCTTCGACGGCGAGTTCAGAACTCAATAAGC	1b	S	17.56	8.152
8565	IWB8565	BS00049883_51	ACTCCGGGATGGCGATCGAGTGCTGCATCCGTAGCTGCTCGTAAAACCTC[T/C]TGATGAAGTCGTCGGCCTCGGCGTCCACGCGCTCGTTGCTGCCGCTGTTG	1b	S	17.56	8.152
8749	IWB8749	BS00058718_51	AAGTTCGTCGCCGGCATGTCAATGCTGGTCGTGATGGTCCTCGCAAAGCG[T/C]TGAGAACAGCGTGATCTTGTGTAGAGAAGTTGGAGACTCTAGACTTTAGG	1b	S	17.56	8.152
9167	IWB9167	BS00063979_51	CTCAGGAAGAGATTACCAATCAGAAAAGCCAAGCAGAATGGGCGAGTTAT[T/C]GTTCATGTAGGAAAGGAAAATATGCTACCTGAGAAAGAGATTTATGTAAC	1b	S	17.56	8.152
9174	IWB9174	BS00064029_51	TAGTGCTTCTCGTAGTACAGCATGGTGGCCTTCTGAGTAGTGGCATCCCG[A/C]AAGTGAACAAAAACCTGAAACAGAAGTTGTGAAATATGATGTTTTAGATA	1b	S	17.56	8.152
9272	IWB9272	BS00064406_51	CTGATCCAGCTCATGTTCAGCATTTTCTTTTACGAAAGACTTGGCAAGTT[T/C]AGTTTTATCAGCAATTGCATCCTCGTCATCTGATGCACTATCGTCCAGTG	1b	S	17.56	8.152
9404	IWB9404	BS00064929_51	AGATTTATGTAACTTCAGAGAGAACAAGACACAGTATCTGCACTTCCGAT[T/C]TACCCAGGACAAGCAACATATATGATGAGCATCCAGGTGATGTTATCTGT	1b	S	17.56	8.152
9419	IWB9419	BS00064973_51	GTTTTTGGTTAGTTTGGAGGTCTGTTGTCATGATTTACAAGTTTTTAGTA[A/C]AAGATGAACTCAGTTTGGGGTTTTTCATCTATTCTCAGTGAGATGTGGAG	1b	S	17.56	8.152
9421	IWB9421	BS00064975_51	CTTCTTCCAGGGTGACCTCTGCTGCGATTTCCTGTGTTCATTCGGAGGAG[A/G]CGGCTGATTAATAGCTATTCTTCTGGTCACTTAAAACTGATGTAACTCAG	1b	S	17.56	8.152
9510	IWB9510	BS00065314_51	GTGCCATCTTCGGGTGTATTCGCCCGGCTCACCAATCTCTTCCTGAATCG[T/C]GTCCGGCTACACGGTCCGTCTATGCTCGGTGACGCTGTCTCCTGGCCACG	1b	S	17.56	8.152
9627	IWB9627	BS00065737_51	CAGCCCACCCTTCCTCTTGGAGAAGGTCACCTGCCGGCTTGTGGTGCTTT[T/C]GATCTTCTCGATCACCGTCTTTCCCCGGACCATGACGTACCACCGGAGAT	1b	S	17.56	8.152
9636	IWB9636	BS00065815_51	TTAACATGCATTGTAGAAAGATACAGTAGGTTTAGCGCATAAGAAGCAAC[A/C]GATTTCCATAGAAATTACTTGTAGGTTACACCAAAACTTACCTAATATTA	1b	S	17.56	8.152
9658	IWB9658	BS00065882_51	TGCAGAAAATCCACTGCATTTGCCACATTCTTCAGAATTGCACCTAAATT[A/C]TAATGTATGCAGCCAATAATCTAACTTCAATAGACAAACTGCCACACATT	1b	S	17.56	8.152
9659	IWB9659	BS00065884_51	AAAGTTTTTACACCAAGGAAGGCCAGTAGAAGCCATGGTATCCTCAACGT[T/C]GGCTCCTGTAAGATGAAAGTCACGGTTGCCTGGTCTCTTTTCGACTGCGG	1b	S	17.56	8.152
9664	IWB9664	BS00065896_51	GGGGAGGAGTTTACGCCCGTGTCGCATGCCATCATGTATGGCCACCTTCC[T/C]GCTGTCAGGTACCTTCTGGATCATGGCGCTGATCTGCATCAGCGACGTGG	1b	S	17.56	8.152
9727	IWB9727	BS00066135_51	GACGACTGTGTTGCTTTCCAGAACTTCATGGCCGAAGCTGCCGCTGCTTC[T/C]CCTGGTCATAAGTTTGACTCCATTCCATCATATTTGCCTGCACCAAGATC	1b	S	17.56	8.152
9977	IWB9977	BS00067169_51	GAGCCGACGATGACACGGAGGAGGAAGCGGTACTCGGACAGCCCGAGGCG[T/C]GGGTTGCGCTCGATCAGTGCGCCGGCCATCTCAGTTGTCACCTTGCGGTC	1b	L	17.56	8.152
10039	IWB10039	BS00067404_51	TGGTGACCGGTTCTCGGAGGTCTATATGGAGAGCGTAAGTGACATGGACG[A/G]GGAAGACGGTGCCGGCATGGCACTGGCTCTGGCCGGGAACCGCGTCGTCG	1b	S	17.56	8.152
10052	IWB10052	BS00067444_51	TCATCAATAATGAAGCCACCCAACTGCCACGTCGGGTCTTTTGTACGAAC[T/C]CGATCATATAGAGCACCCATCCATCTATGTATCTCACCATGTGTAAAATT	1b	S	17.56	8.152
10085	IWB10085	BS00067586_51	AATTCGGACGGACCATGGATGAAACGCTTGAAAGTTGCCCTCAATTCATA[T/C]GGCGAAACTTCAACGACGATGCGACGCGGAACATCGGTGAAACTTCTCTC	1b	S	17.56	8.152
10129	IWB10129	BS00067717_51	TGCAAACCAACAATGAGCAAGCATCAGCATAAGAACTTAGAACTGCATAA[A/G]GTAAACTAGTTACTGAATAGCACTAAGAATTAATATACTTGATCAATTAG	1b	S	17.56	8.152
10230	IWB10230	BS00068096_51	TAATCGCTCCAAGTCGCCATGGCAGTACAGTGCACTCCCGCACCTGTTTC[T/C]CTCCTTTGCATAGCCCATTAATGCCAGATAAGCAAAGTTATCAGGCCGAA	1b	S	17.56	8.152
10396	IWB10396	BS00069316_51	ATGGAGATAGCCTTCCCTAGCAGCAATGTAAAGCGGTGACTGCATTTCCT[T/C]GTTCAATGCATTTGCACATCTTGGGTTGACCTCCAAAAGCTTTAGTGCAA	1b	.	17.56	8.152
10469	IWB10469	BS00070522_51	TTCGGCGCCGCCTCCTCCGGCTCCGGCAACTTCTCCGTCTTCGGGCTCGG[T/C]CAGTGCCTCGCCTACCTCTCCCCGACCGACTGCCAGCTCTGCTACGCGCA	1b	S	17.56	8.152
10568	IWB10568	BS00071690_51	TAGTCTTGCAATTGTCCTTTGACACCTGCTTGCACCAAGAGAATACATAT[A/G]ATGACATAAAGATTAAAACTCAATGAGCTGAATTAATGTGGTGCAAGATA	1b	S	17.56	8.152
10673	IWB10673	BS00073515_51	AATACCCAGAGCTTTACTATAGTATGCCATTAGATAACCTTGTTAACTGA[A/G]CACACCACTTGTACGAGAGTCACATGCATCTCTGTTTCAATACAGAAGGG	1b	.	17.56	8.152
10734	IWB10734	BS00074369_51	TTCTCACACGCCGTCACACAGAGGGATAGCAGGGCGACGTACAACTTGTG[T/C]TGTTCGTTTTGCCCTGGAGAGGATGAAGCATTCTTCTTCTTGTTCCTTTT	1b	S	17.56	8.152
10745	IWB10745	BS00074510_51	TCTTCCCAACATCTAACTGTACCGGCCGATTTGTCATCACATCAAGAAAG[A/C]AGGCAGTGTTGACAACTAGGGAATTTTCATATGCAATTCACTTGGAACCA	1b	S	17.56	8.152
10772	IWB10772	BS00074962_51	ATCACCATCTTGGAAGCCGTAAGCTTGGCTCACTTGTTTCACTACCCTCC[T/C]CATCGAAAGCAGCAAGATGTTTCTATAAAGGAAGAATGCACCTTCGACCA	1b	S	17.56	8.152
10773	IWB10773	BS00074965_51	TAACCAACGAAGGTCCAATATTTCCCTCTAAATCTGATAGCTTATGTCGC[T/C]GATTTCCGTTTTCTTGTTTGATCAAATTAGGGGATTTAATCTTGTCAGAA	1b	S	17.56	8.152
10784	IWB10784	BS00075116_51	GCTCCAGGAGCTGGAGATCCACATCATCCCAGAGCTGAAGAAGACGCTGC[A/G]GGCCGTGGATCAGGAGAGGATGATGCAGAGAGGGAATAGAGTGAAAACCG	1b	S	17.56	8.152
10963	IWB10963	BS00077837_51	CAGATGGGGATCATCGTGGTCCAGAGGCCGCGGAGGTGAAATCTTCGGAT[A/G]GCACAGAAAGAGGTGCTGATTTGGTGGTGAAAGGCAGGGGGAAGGACACG	1b	S	17.56	8.152
11128	IWB11128	BS00080401_51	GTTTTGTTGTATCATTTCTGCATATGTAATTTTAATTGTCTGAGAGGGGG[A/G]AGAGGAGAAACGGCTGCGCCGGACGGTGCTCGTCATGATGTGCCTGTGAG	1b	S	17.56	8.152
11129	IWB11129	BS00080435_51	GCTGAGGGTAACCTCAACTCAGCTGTTATTGACTGCTGCATTGGTATCCC[T/G]GTCTATTTTACTGACCTGCAGCGGAGGGCTGTTATTGACGCTGCAACAAT	1b	S	17.56	8.152
11173	IWB11173	BS00081168_51	TTGCCCTCTACCTGTTTCTATTAATTCGATTCAAGGTTTGTGTTTGCTAT[A/G]CTGATAGAATGCTTGGGCACACAAAATAATCTTGACTGCCAGAGCAATGC	1b	S	17.56	8.152
11196	IWB11196	BS00081569_51	CTTCAAATGGCGCGGCGCGTAGTAGGAGTCTCTGTGGATGAGATACTGGT[A/G]TTGACTGTTGCTGCTGCTGTCGGTGACTATAAGTTATCTGTCGGCACTGT	1b	S	17.56	8.152
11222	IWB11222	BS00081963_51	GAGGGATTTCGTATTTGTCAGATTTCTCGTTTGGCTGCTGGAGATCGTAC[A/G]GTTAGTGTTAGCTCTTTTGTTCACCTGTTACTTGTGCACTAGTGATTGCT	1b	S	17.56	8.152
11223	IWB11223	BS00081969_51	ACGACCAGACATACGGGCTCTCTTTTGCCCTGTAGTAAGTTGCAGAGGAC[A/C]TGGCGTGATAAGCAGAGCCGAGGCGAGCTCGTGATGAACCTTTATGTTGG	1b	S	17.56	8.152
11291	IWB11291	BS00083237_51	CCTGAGCCAGAAAGCGACGCAAGTCCCGAGGTTATCGATGACATTAGCTC[A/G]GAGAGTTTGGTGAAGCTTGCTCCTTCAAGCGTAGATGTTCCGCTTACCGA	1b	S	17.56	8.152
11293	IWB11293	BS00083306_51	GAAGGCATGGTTACTGACCTTACGGTTGCAAGAGATCATCAAACTAAGTT[T/C]GAAGAGTTTGTAGCTGATCATCCGGAGTCAAATCCTGGGGTAGACTTGGC	1b	S	17.56	8.152
11310	IWB11310	BS00083562_51	AAGCCGCCAATCATCCACACAGTAGAATATGTACGGATAAGCATTGACTT[A/G]TACTTGTTCCGATCGCTGACAAGCAAAGTCTGTCCATCGGCTTTATTCCC	1b	S	17.56	8.152
11334	IWB11334	BS00084021_51	TCTCCCAGAGGGCGCCGCACAGAGCGTGATGAGAGGAGATCAAGGAGCAT[T/C]AGCTACAGCAGGAGCCCCAGGCGATCACTCTCCCCAGAAGCTAAGGAAAT	1b	S	17.56	8.152
11356	IWB11356	BS00084304_51	CGAGAGTAAGGCACATGTCAGGTAGTTGAGGATAAAGGTGTGCCTGTTAG[T/C]GGTTGATCATCTTAAAATGCGGTTAATGTTAGATTTGCACTTGCAAAGGC	1b	S	17.56	8.152
11384	IWB11384	BS00084722_51	TTTGGAGATGACAAGCCTGCTGTTGTGGTTACTCACGGGGATAGACTATC[A/G]TTTCAACAGCGTTCCCAAGTTCAGAATGAGTTAGCAGAGACACTTGCCAT	1b	S	17.56	8.152
11536	IWB11536	BS00087939_51	CAGAGCCTGCATGTGGCAATTAATGTAAGTGAACCTGGGAAGACGAGGCC[A/G]CTAATGGAGATACAAATACGCACCAAGGAGATGCACAGAATTGCTATTGG	1b	S	17.56	8.152
11540	IWB11540	BS00087988_51	TTTCGTTAGCGATTTTGGAGAAGTGTTGGCCGTCCGGTTAGATTGATATA[T/C]ATACGCATGCTGATATCATTTGATATGTCTCGTGTCTCGGCTTGTTATGA	1b	S	17.56	8.152
11575	IWB11575	BS00088671_51	GGTACTACAGACACTGCTGAGGGTGCTACTGGAGATGGGGCACAAGATTC[T/C]GAGGAAAAATCTGCTCCTATGGATACTGATGCCAAGACCGAGCCATCAAA	1b	S	17.56	8.152
11582	IWB11582	BS00088767_51	GAGAGGCAACATAATTCATTACCAAGGCCGAGTGTTATCTATTCGGATAA[T/C]CGGCCACAGGGTTCAGATAGCCGACCACAGGGTGCTGCCAACATTACGGA	1b	S	17.56	8.152
11695	IWB11695	BS00091126_51	AAGTATATATATTTGACAGACAAAGACATCGACAAACAAGACCACAAGTT[A/C]CATCTGCAGGGTGGTCGCGATCGCGGAGTGCCGAAACAAGAATTATCATA	1b	S	17.56	8.152
11705	IWB11705	BS00091317_51	AGGCTACAAGCATCTACACCACTTCGTCAAGTGAGGTCACAAGCAGGCCT[A/G]ACCGAGTATTTTGATGAGGAAAATGAGCAATTTCGTTGTACTGGTGTATT	1b	S	17.56	8.152
11706	IWB11706	BS00091445_51	GCTAGGAATGCAGACACAAAGCAACTAAACGGATTCATTGTGAAGAAGGG[A/G]GCGCCTGGTTTGAGAGCCACAAAAATTCAAAACAAAATTGGACTTAGAAT	1b	S	17.56	8.152
11741	IWB11741	BS00091993_51	GCAATGAATCTGAACGATCCAGTTTCCACAATAATTCCTGTGCTGAGGAG[A/G]CTAAACTCAGCAGGCTCCTTAAGAAGGCTAAATGGCCAGAAGAACAAGAA	1b	S	17.56	8.152
11757	IWB11757	BS00092426_51	TCCGCGAGGGGCTGTTGGATTATCGACAAATGTCCACTTATGGAAACACC[A/G]ACAAAGACATTGTGAACTCAAGCTACCAAATTTCTTGGGAGCGTGGACAA	1b	S	17.56	8.152
11761	IWB11761	BS00092514_51	AAGCAGCGCAAGGACTTTATCATGGCTGAAAAGAGGAAGCGCAAAGCACA[A/G]TATTCTGTTGCTGTGAAGAGAAAGGAGGCAGAACGGACAGAGAGAAAGAT	1b	S	17.56	8.152
11791	IWB11791	BS00093102_51	CCACTCTTAAAACCATAGGTTACCACTATATTTTGTGAGATAAACCAGGA[A/G]TAGCCTGGAGTTTTTGTGATGATTAGATGGTTGTAATTTTGATCAGATGT	1b	S	17.56	8.152
11819	IWB11819	BS00093736_51	AACTACTTTTAGGACGACACAAAGCAAGGAGAAACCATCAAGAATATCTA[T/G]CCGTGGATAACGGTTAGGGAAGAATGGCAGGGACCAGTGTATACATCCCG	1b	S	17.56	8.152
11842	IWB11842	BS00093945_51	GCATCCGTTGACGCACTGAGTTCATGCTATGGTGACAAACAAGGCAAAAA[A/G]TTCCGAGCATGGGTGGACCGACTTGTTACATCACCAATTGGTACAAGTAA	1b	S	17.56	8.152
11843	IWB11843	BS00093946_51	ATGGTGACAAACAAGGCAAAAAGTTCCGAGCATGGGTGGACCGACTTGTT[A/G]CATCACCAATTGGTACAAGTAACTGGTTGGTGAGGTTTGACAACTGGGAG	1b	S	17.56	8.152
11851	IWB11851	BS00094017_51	TCGTGCCCAACAACATCAGGGACGAGGACGCCGGCGCGGTGGCGGCCGCC[A/G]TCCCGGGGTTCCTCCCGAAGCTGAGGAAGGTCAAGGACTTCCTGGACAAC	1b	S	17.56	8.152
11876	IWB11876	BS00094467_51	GTTGCAAATAAGCCCCTGAGCTCTGTCACATTCTAGCCTCGACTCCTTGG[T/C]CTTGGGAGGAGTTCGTCGCAGATCCGATCTAGAGAGCCTCCCCGCACCAC	1b	S	17.56	8.152
11877	IWB11877	BS00094469_51	GCTCTGTCACATTCTAGCCTCGACTCCTTGGTCTTGGGAGGAGTTCGTCG[T/C]AGATCCGATCTAGAGAGCCTCCCCGCACCACCCATGTTTACCTTCCCCTT	1b	S	17.56	8.152
11925	IWB11925	BS00095286_51	TGCGAATGACCGCACCGACGAGTATGGTGGCAGCATCGAGAACCGGTGTC[A/G]CTTTGCTCTCGAGGTGGTGGATGCCGTCGTGAAGGAGGTCGGTGGCCACC	1b	S	17.56	8.152
11931	IWB11931	BS00095478_51	CTGCTGCCATCACCTAGCAACCTTTTAGATGGCATTATATTGATATTATG[T/C]CGACTCTAAAGCATCGGAAATTTGTCTTTTCCAAGCCATAGAACAGAACG	1b	S	17.56	8.152
11943	IWB11943	BS00095751_51	AAACGTAGCGCATTCAAATCTGGTGTAAGTATCATAATGTGGAAGGAATT[T/C]ACAATATCCATTTGTCCATACCCATGTCATTCAGTAATACTCAATCACTA	1b	S	17.56	8.152
11975	IWB11975	BS00096770_51	CAAGACGAATAAGAACTTCTTGACTGAAGCCATCCGCCCTCTGTTTAATA[A/G]TTGGAGCCGTTCCCTCCAATGTTCTTCCCTTTTCCTTCATGTCCATGTTC	1b	S	17.56	8.152
12005	IWB12005	BS00097523_51	GCTAGTATTGCCACCAAGGGCGCCATCTATTCACAAAGCAGAGGAAGTCA[T/C]GGATAAGACTAATACCAATGGTGTGAAACAGCTTACTGGTGTTTCTTGCC	1b	S	17.56	8.152
12032	IWB12032	BS00098306_51	CATAACGTAGAATTTTTCTGTCAAGTAGAAAGGCTGGTGGTTGGATGAAG[A/C]TGTCGTAAAATCTCAACTCGGCAAGTGTAGGATGAGACTGGAGGCCTTTT	1b	S	17.56	8.152
12097	IWB12097	BS00099829_51	CAGAAACTACAGCAGCACCTTGTGAGGAAAGCGTTTCTTCTCAAACTAAG[T/G]TATCATCACCTTCACTGCCTCTTGAAGTTGCAAAAATGGAAGTAGAACCA	1b	S	17.56	8.152
12252	IWB12252	BS00105606_51	GCGAACGGAGACATGAAACACCTCCCGGAGGCACAAGAGTCGGCATCGCC[A/G]TCGTCGTCGGTCAGGGAGGCGAGGGTCCCCCTTATAGCCAGAAATTAGAT	1b	S	17.56	8.152
12323	IWB12323	BS00107597_51	CAAACGTTCATCTTTTCAATACTGAAATAGACTTACAAGACAAAATTAAC[A/G]TATGGCTACTGATTTAACAGTTTGTGCTGTTGCGCAGAAGGTTGATCTTC	1b	S	17.56	8.152
12394	IWB12394	BS00109001_51	CATGCTACAGAATTAGAACAGAGCCAGCTTGTCATGGTTTATATATCTGT[A/G]CTGCCATGCTTGTGTGTCTTATGTGTTGCATGATAGTTTCCTGGTGTACA	1b	S	17.56	8.152
12452	IWB12452	BS00109971_51	CAATGGAAGTTCTCTTCTCAGTCTTATCTTCAGAAGTTAGTGAGATGAAA[A/G]CTTGTATGCTTGATCCTTGTCATGCGCTGAACGGCGACAAACAAAAAAGG	1b	S	17.56	8.152
12474	IWB12474	BS00110120_51	ACCGGTGTCGAGGAGAAGAGGTACAAGCTCATGGATTGAGAATCTGAGAT[A/G]CAGGTAGGCTCAGCACAACAGCAAGTTCCGGACTGGCTGCTCCAGATACA	1b	S	17.56	8.152
12520	IWB12520	BS00110375_51	GATTTCGGGCTCGCCAAGCTGTATCCGAGGGGTGACAGTTTCGTGCCACT[A/G]AGTGCCATGCGGGGAACCATCGGCTACATAGCCCCCGAGATGATATCCCG	1b	S	17.56	8.152
12558	IWB12558	BS00110530_51	CAGAACCAGAGCCAATCACTATACGATGATGTGATCAAAGCAGAGAGCCA[A/G]TTCAACATGGAAGGGATATGTGCTTCTTGGTTCCAGAATCAGCAGCCACA	1b	S	17.56	8.152
12561	IWB12561	BS00110545_51	GACTGCCGGTCATACCCTCTGTACCGGTTCGTGCGCAAGGAGTTAGGGAC[A/G]GTGTACTTGACCGGAGAGAAGACACGGTCACCCGGGGAGGAGGTGGACAA	1b	S	17.56	8.152
12678	IWB12678	CAP11_c1320_264	ATTTGCTAGGCGGGATTTCGCATCGTGGGATCAGATTGCTGATCTGTATG[A/G]CGTTTTCTTGTTGGTGTCGCGAATAAGGCAAATGAGCTCGTGTGTGTGTG	1b	S	17.56	8.152
12867	IWB12867	CAP11_c3813_253	AAGCAAGCCTCCTTGAGGGCTTCACTCACAGTGGGATGTGCATGGCATAT[T/C]CGGGCAACATCCTCGCTGGATGCTCCATACTGCAGGGCAAGCACAGCTTC	1b	S	17.56	8.152
13321	IWB13321	CAP12_c2640_211	TCAACGACGTCGAGGGCGACACCGTCATGCTTTAATTCATGCTCGCTGCT[A/G]CGTACTCATACGCCGTCCGGCCGATCACAACGAGATCGGGGAAGGTGGTG	1b	S	17.56	8.152
13326	IWB13326	CAP12_c2714_164	TGACTTTGACTTTTACGAGGAACGTGAGAAGGCCCTGCTGGAGAATAAGG[T/C]GAGGCTGCATCAGCAACAACAGATGTCCAGCTCCAGTGTTTCTGAGCCCA	1b	S	17.56	8.152
13527	IWB13527	CAP12_c715_102	TGTGCCTGCGCTCATCGTGTCGGAGAAGGAGCTGGAGCAAGCTGCAGAGG[T/C]GATAAGGGAATGTCTACCTGCTCTTGATGCCTCTACCTCTTAGTGTAAAC	1b	S	17.56	8.152
14301	IWB14301	CAP7_c8902_121	AGGGAGGAGCCTCGACCGAACAAATCAAGGGAAAAAGTTTGGAACGAGAG[T/C]GATGTGGATGAGGAAGAGGCCCCTCGTCGTGACGATCTAAAAAGCCATAG	1b	S	17.56	8.152
14518	IWB14518	CAP8_c1356_189	ACAGCCACGAATGGGACTGCGCTGCCGATCAGCGTGTTCATGCTGATTCC[A/G]CAGTTCCTGCTGGTGGGCGCGGGCGAGGCGTTCATCTACACGGGGCAGCT	1b	S	17.56	8.152
14553	IWB14553	CAP8_c1655_340	AAGGTTGCCGAAGCTCTAAACTTCTCCGGAATAGCAGAATTTTAATATGA[T/G]TAGCAAAGAGGTGGAGAACCATAATCCTTCTTCGGGCAGAGACAACAGCG	1b	S	17.56	8.152
14628	IWB14628	CAP8_c2544_283	TCTCCACAGTTCATTGCAGCCTTCTTCGCTTCCTTCTGCTGCTTCTTCAG[T/C]GCTTTCATGGCAGCCTTCTCCTCTTTCTGCTTCTTCTTCAGCTCGTCCTT	1b	L	17.56	8.152
14649	IWB14649	CAP8_c2850_333	ACTTAGCTACTCCGTTTGAAAGCACCAGACAAGGCGTTGTACGCTTCGAC[A/G]CAGCGCCTGAACTTATCCTCTGCTTCAGCCTGTGAAGATCCTTGGTGCTT	1b	S	17.56	8.152
14686	IWB14686	CAP8_c3376_126	TCTGATCTGATGGAGTCGAGCAAGGGTGCGTGTGCGTGTGCGTGTGGTTT[A/G]CTTGCTCGCTCTCCGCCTATGCTCTGCCCTTGGTGTCCTTGTGTGTATGT	1b	S	17.56	8.152
15041	IWB15041	CAP8_rep_c5126_147	TCCGCCATGGGCGGCTTCGACTTCCTGCCACCCCCGCTGCCGAAGTACTA[T/C]GAAGGCGTGCGGCGCATCGCCGGGGATGTGCTCTCGGAGGCGCAGATCAA	1b	S	17.56	8.152
15340	IWB15340	D_contig05173_749	GATACTTTCTGTTGATAGTATTGATATTGGTAGGATATCTTATGAACAATTCAAATGACCCAATCCAGGTTACTGACGACGGTAACCGTGCTGATGTTGAAGACGAGGCGGCAAAGCCCGAGCC[A/G]GAGAGCGATGCAACTCCAGTGGTAAGTGGACATATTCGTTTTCAAGTTCTGTTACTAGTTGTCTTGACACCAGTAGAGGATGTAACAATTCAAATGTAATGAAGCAGGTTGTTGATAACGGTACC	1b	S	17.56	8.152
15454	IWB15454	D_contig07994_167	CTGGTCAACTTTTACCCACATAAGAGATTCTTATGATTCTTTGATCTCTGGAACTCATACCCAAGACTTGGCACCTTATCCTCGACTCAGTTGTTTTGAGCTGTTTGTTGCATTTGGATGTTTA[T/C]GTCTTGCGGCATATGAAAAGTTAAGCTTGACCTGAATAAATGTTCTGAATTGCAGGAAGGTGATTTTGAGATGAAGCACATTGACAAGGTTGGATCCTCGACATTCAATATCGCTATCGCACCAT	1b	S	17.56	8.152
15943	IWB15943	D_contig18874_367	TCTATAAGTAAATTATAATCAGTTCCAGGAATCAAAAGGCATCAGGAAGAACAGCATGATAATACAGAAAAGGGATAGACCTAACCTTAGCATCCTCATCCCTGACAGAGTGAAGGCGGAAGCG[A/G]CCCTTGGTGTCATAAAGAAGCCTGTAGTTCTCACCAGTCTTGGGAATGGAAATGATGTCTGGTAGACACCAAGTAAGGTATCAGCAATCAAATAATGTCAACAATCTATGCAGAATGTCAATTCA	1b	S	17.56	8.152
16115	IWB16115	D_contig22896_682	GCCGCCTTCACTGCCTCTCAAAGTTGCACAAACTGAAGTAAAACCATCAAAGGTGACAGAGCCTGAAGCTTCTCAAGCTAAGGTATCAACTCCACTGCCTCTCAGAGTTGCACAAACTGGAGTA[A/G]AACAATCAAAGGTGACCGAGCCTGAAGCTTCTCAAGACAAGGCATCAACTCCACTGCCTCTCAGAGTTGCACAAACTGAAGTAAAACCATCAGAGGTGACAGAGCATGACGCTTCTCAAACTAAG	1b	S	17.56	8.152
16588	IWB16588	D_contig33799_445	TCATGATCCATCTGAAAGTGAACGTATTCTCCGTTCCATTGCTAAGGACTACCCAGATATGATAGTTGTTGACTACACTGTGCCTGATGCTGTTAATGGTAAGCATATTAGTAATTTGTACTGG[A/G]CAACTGAGTGTTTTTTCCTTTAGATACAAATATAACAC	1b	S	17.56	8.152
17273	IWB17273	D_contig94337_140	GCCTCAACCTCCGGTCTTGCCTGCGCAGCTTGACGTTGGGCAAGTATTGTGCACTGCCACCGCTGCATAGCTACAACACGCTCACCAAGCTCATCCTGCGTGACATGTCAGCTTCCACGCCCGT[T/C]GCCATGTATGAGAGGGTGTTCAAAGACTGCACCGGGCTGCAAGTGCTTCACCTCATGTTCTGCTGCTGTGCACATACCACTCT	1b	S	17.56	8.152
17306	IWB17306	D_F1BEJMU01CYX2V_133	TACAAGTAGAGTGTAACACTAATAACCTTTAGACCAAAAACGGCACAAGTAGGAGTTGCACCAAGGTTTTGCTAATCACACTTATAAAACCTTCAGACAAAAAACGGCCTCTAACTGGGAGGTG[T/C]CTTGCCAAGGTTTGCTTCTGCGCTTAATTCTTGCCTCGGCCACGCCTAGGAGGCACAACAGTCCACCCATCAGCATCAGGGGTAGGCTTGGAAGGTTTTGGCTGATCTACCGCCATATCCTCTGA	1b	S	17.56	8.152
17376	IWB17376	D_F1BEJMU02JP8DY_187	CCTGTTTTTACCCCAACTGAGGAGGTTTGTGGACTATTCTCTTCACTAGCAGAACTATGTTATGTGACATTGACAGTGTATAACTCTTTTACATCAGGAATTCAAAGATGCAATTGGGTACATT[A/G]CTAGCATTCGTCCTCAAGTAGAAAAATATGGAATTTGTCGTATTGTTCCACCATCTTCTTGGAGACCACCATGTCCTCTAAAGGAGAAGAGCTTTTGGAAATGTACAGAGTTCAACACCCGAGTT	1b	S	17.56	8.152
17540	IWB17540	D_F5XZDLF01CSICV_77	TAGCTCATGAGCTACTGAAAGGCCTCACATCTACAATGATACACTCTTAGACTAGAGAACCACAGCTTGAGCTGCA[T/G]CTTGAGGTCTTCAATGACGACGGCGTATGGAGATGAGTCCACCTTCCCAGGATCAAGCGCTTCCGCCAGCAACTGACAATCTGTTTCAGAAATGACTCTGATGGCTCCAAGGCTTTGAGGCAAAA	1b	S	17.56	8.152
17989	IWB17989	D_GB5Y7FA01C2ERV_339	AGTGGGAGAAGAACTTCTATGTCACCGCGTTAGCAGGTGCAAACAATGGCAGTTCTCTGGTGGTCATGTCTAGAGGTAATTGCAATGATGTCTGCTGAAGAACGTTACTTGCACTCGACTGGAC[T/C]GGCAACCAATCGGAACAGAGACGTTAGCTGTCTGGTTTCCTTAAAAAACTAACCATGCAATAAACGGAAAAACCAAGACAAACCAGGCATCTTTTGTGTAAAACTGTTTTTTTCTTTTGTATTTG	1b	.	17.56	8.152
18114	IWB18114	D_GB5Y7FA02I3OFD_118	TGTCCTGCTTTACTAAAAGGTAGGATGATTTTGATCCTACCGGTTGCAAACATCTCCGCCCCTCAGCTGGAATCCCTAATGTGGTGGGATGATTATGATCCAAAGTTCACCCAGCTC[A/G]GCAAGATGGAAAATCTACAGTGCCTGAGCACCTTCCCTTTTACTGTATATGAAGAAACTGACTATGTACGCGAGTTACAGAATAGGTACTGTACGAGGCTTTTGCGGCGCTTTGAGCTCATCCAC	1b	S	17.56	8.152
18137	IWB18137	D_GB5Y7FA02JDVTB_99	ATACGGGATAGTAATTTCCTGCAACCGGTTGAGTCACTTGAAGATCCCAATCTTCCCTGTAGTCTCTCACCTATAGATGAAATCACAAAGAACGTGGG[T/C]GTAAAAGGAGAGTACAGAGATTCAAAAGTCAAACGTATTAAATTCAGGTAGATGTTCAGTAGGGCCTTAACAGTCACCCATAAAATAATTCAGGAAAAATATGAGAAGGTTGGCTTATGATATAT	1b	S	17.56	8.152
18174	IWB18174	D_GBB4FNX01B0JBC_195	AGAAAATTGAGAAATATACAAAATTGGGACTTGTCATTGTCGAATTGGACTAGAACATTGTAAACGTTATGTGCATCTGTAAAACAAAAGCATTACCCTTTTACGGTGGCGGACATCCTTCTGA[T/C]ATCCCAAAGTTTGATAGTCTGATCCTTGCAGTTGGAGATTAGATAACGCCCATCACCACGGCTATCAATACATGTAATCCCATCTAAGTGCCCTGTCAAAACACCAGCTGGTTTCTCTCTTACAA	1b	S	17.56	8.152
18581	IWB18581	D_GBUVHFX01BGETX_77	TCGCTCAAGGCTAGTACAGGCATTGGAGGAGAAATCGTTTTCCTCTTGTTCCGACACTGTTATGGCCGCCTCGCCA[T/C]CACCTCCTGGGTCACGCATTTGGCAACGAGAACGACATGGCTGGGGTTCGGATATTACATCAGGTTGATCTTGGGGGATCTTTCCACACGTATCCTTATGCCGGTGGGCCGTTTCAGAGCTTAGA	1b	S	17.56	8.152
19395	IWB19395	D_GDS7LZN02GBBZ2_143	TACTAAACCTCCAGGATTTAGAACTGGATGACAACCAAATATCTGGCTCTATTCCTGGCATCATAGGAAATTTAACCAAGCTAGTACAACTTTCCCTCTCTGAAAATCAGATAACCGGTTTCAT[T/C]CCCCAGGAAATTGGCAATCTGATGAACCTCCAATATTTATACTTGGATCTGAACCAAATTTCGGGATCAATACCGAAAACTTTTGG	1b	.	17.56	8.152
19584	IWB19584	Ex_c103126_573	ACCATAGGATTATTGTCAGAAATTAAGTCTTTGAGGGCCTCTAGAAATCC[T/C]CTGTCCTCCACTAGCTCAGCATTTATATCATAAAGCTTAGCAACACAAAT	1b	S	17.56	8.152
19917	IWB19917	Ex_c15717_451	CATATCTTCTCCCATTTCATCACCAACCTCCCTGCCATCCACTCCGTGGT[T/C]GTCTTTGTGTGTGTCAAGTACCTTCCGGTGTACACCGTCCCAGTTGAAGA	1b	L	17.56	8.152
20364	IWB20364	Ex_c2725_1442	TGTTCCGCAAACTAAGTTTTGTGAATTTGTTCAACATTTCCGAAGAATGC[A/G]ATCTGAATTGGACGATGTTCATACTCCAAGGCGCACCCACCCTTAAGGAA	1b	S	17.56	8.152
21571	IWB21571	Excalibur_c101903_287	GCTAGAAGACTCTGCAAACATCCTCTCGRTCAGCATAGTCTCCTCAGATG[T/C]AGGCTTCCCAGTCGATGTCTATGGCCGTGTCATTGCCAGAGACAGCATTG	1b	S	17.56	8.152
21709	IWB21709	Excalibur_c10689_318	GGGTGTCAGTTGATATGCGACGCGAGTTCGGCCACAAGCTCTTCCAGAAC[A/G]TCGTCACGTATCATTTCAGCAATGTCTGCTCCGAACATTTCAAGTTCAGG	1b	S	17.56	8.152
21929	IWB21929	Excalibur_c11598_1079	ACTCAGGGAATTGGCAGGCTATTTAGATGCTTATGCAACCCTGCATATGA[T/C]GTTGACGATGACTTCGAACCCCGGAAATGAAGCAGGGASACTACGAAACC	1b	S	17.56	8.152
21945	IWB21945	Excalibur_c11666_996	TCATGTGGCTTGCCATGTTCCAGAACATGCTGAACAACATAGTTACCATA[T/C]TGATCTTGAGCCAGCAAGCAAACAGACTGGAGAATCTCATCCATCATTAT	1b	S	17.56	8.152
21955	IWB21955	Excalibur_c11764_1265	GGGGTGGCATCATGCACTGGGCGGATTCCATCGGCGCAAGGCGCATTTGC[A/G]CGATGCTGTCGGAGTGGGAGATGGAGTATGGCCAGTTCTTCAAACCTTGC	1b	.	17.56	8.152
22125	IWB22125	Excalibur_c1263_901	TGTGACTGTTGGATATGAAGTTTTGATGTTCGAAGGCCTGGAGGCAATGA[A/G]TGATGGCATACCGCCCTATCATCAGATCATAAGTTTGCCGCCTGAAGCTT	1b	S	17.56	8.152
22821	IWB22821	Excalibur_c16625_256	GAGGACAGAGGCGACTGGAGGCGGATCTGGCGCGAGCTTTCCCTCTCGAA[T/C]AAGCTCGTGCTCTCCCCTGATCTGGAGGAAGCCTAGCTGTCGGCGCTCTC	1b	S	17.56	8.152
22867	IWB22867	Excalibur_c16851_232	CCAAGCAAGAAATATAGCTGTATTCGAGGCTCAGACCAGTAAAAACAGAT[A/G]CTGCCCGGATCCATTGCCTCTTCTCTGTCCTTCTCCGTCTTGACCAAGAA	1b	S	17.56	8.152
22868	IWB22868	Excalibur_c16851_835	CCAATTATCAACCTCCTGACTGTGAGGGAAACAAAGGGAATAGATAGATT[A/G]CTCCAGTACACATCACGAGGTTCTGGAGCCCATTCAGTCAGCCAAAGGGT	1b	S	17.56	8.152
23016	IWB23016	Excalibur_c17801_198	GGGCGGTACAAAAGCCGTTTCAGTACTATGAAGAAGCTAGTAAAAGATGG[T/C]CGGAAACCAGAAGAAGTAAATGACATACTTGGTTTACGGATAATCTTGGA	1b	S	17.56	8.152
23188	IWB23188	Excalibur_c18735_1380	CCAAAAGAGGGTCAAAGATCTTCTAGTGTGGTTACTGAGCTGAAGGAAAC[A/G]CGGCTAAAGAACATTGTAGAGCGGCCGTCAAAATCACTCTCTAAGAGCAG	1b	S	17.56	8.152
23285	IWB23285	Excalibur_c19291_571	GTTGTGAGCCATGCTCCACGATTGTTCCTCCAGTGCTTAATCTTAGTGCT[A/G]TTGTATTCCATAGTGTTGTATGGTAAGTCTGTAACTCAACAGAACTTCAC	1b	S	17.56	8.152
23435	IWB23435	Excalibur_c2016_292	AGAGGTTGCAAGGACCAGCATTGTGTCCAGAAATTGGACCAAACTCTGGA[T/C]GCACCATCCTAATCTCTGTTTTGATGGCACCAAAGACCGGTCCACTGATG	1b	S	17.56	8.152
23499	IWB23499	Excalibur_c2049_2350	TAGGATGGCCAATGAGAGTTGATGCTGATTTTTTCAAGAAGAGGAGCAAT[A/C]TGTGTGAGTTGTGCTCTTCTTCCACACCACAAGTGTGTGTGCGTGTGTGC	1b	S	17.56	8.152
23553	IWB23553	Excalibur_c20863_318	TTATCTTTTCGAAATGGTGAAGCTGACAATGATAGCCTGTATCACTGATG[A/G]CCTTTCATTTGCGGAGTGCTTAGATGGTGGTTATGTTAAGGATGTTGTCT	1b	S	17.56	8.152
24029	IWB24029	Excalibur_c23734_234	CTACTCTACAAAAGTCTTGCATAGCAATTATGGAGTTGATTGACTGGGAG[A/C]GGAGCCGGCCAGGGAGCGTATATGATATTTTTTGCTCATATGGCATAGAC	1b	.	17.56	8.152
24097	IWB24097	Excalibur_c24105_135	TTAGCCGACAAGAAACAGCACTGAAACTGATGCTTTGAAGCGTTCGACAC[A/C]TCCATCATTTCATCTGCAGCTCAGCACATCAACCAAATAGTCTCGTTTGG	1b	S	17.56	8.152
24131	IWB24131	Excalibur_c24303_268	ATGACATGTTGAGAACACTCAAGGACTGCAACATTAAGGTCACTTATGGG[A/C]GATTCTGGTCAGACAAGAAAGGTTTTCGCGAGGTCGATCTTTTTATCAAG	1b	S	17.56	8.152
24223	IWB24223	Excalibur_c24828_1288	ACTACATACATGGATACTTATCTCATGCAAAACAGGTATTGCTTGCAAGA[T/C]GATATGGTAGAAGAAATAGAGCCGGAAGCCCATTTGCAAGGCACAATTCA	1b	S	17.56	8.152
24465	IWB24465	Excalibur_c26597_153	GCTGATCAATAATGCACATAACCTGTACCGCTGCACGAGCTCACCCTTGG[A/C]GGCGACCTGTATGACACGAAGCACATGTTCATGACGGAGTAGATGTATTG	1b	S	17.56	8.152
24506	IWB24506	Excalibur_c26936_636	TGGCGAGATATATACCGTTGTTGTTGCTACCATTTACTGTACATCTTGTA[T/C]AATTAAACTGGTGGTTATATGTCACTCAAAGTGAAAAAAAGACCCAAAGT	1b	S	17.56	8.152
24553	IWB24553	Excalibur_c27174_222	CCAATATGCAACACTATCACGAACCCGTTCTATACTCTTCTCCATGACAT[A/C]CATACCATCTTTCACAATCCAATTAAGTATATGTGCAGCACAACGCATAT	1b	S	17.56	8.152
24567	IWB24567	Excalibur_c2732_929	TACTCGGTGCCCAGGATCTGCCATGTTTCTAAGGATGATTTCCAGTTTGC[T/C]GCAATTGCTGACCTGCATCGTCAACATTTCAAGTTTGCCACATTTGGGAT	1b	S	17.56	8.152
24604	IWB24604	Excalibur_c27658_264	TTCATCATCACTGGTCCCATTCTGCACAAGACTATCGATGATACCACTCT[A/G]CATTGGACCTACACAATCATCAATTTTACCAATGTCACAAATGGTCTGTC	1b	.	17.56	8.152
24743	IWB24743	Excalibur_c28681_966	GCCAGTATTCTGCCTGTGAGCCATGGTGTTGATTTCAAGTGGAAGAACCG[A/C]TGTCCGTTGTTTTCAGGGTCCAAGAAGTATGTTTTCTTGTTTTGATAGGT	1b	S	17.56	8.152
24791	IWB24791	Excalibur_c2906_555	CTATGGAGATGATGGTATGGATCCTGTAAAGATGGAAGGAAAAGGTGGCC[A/G]TCCCTTAAATTTGGACCAATTGTTTATGAAAGTCATGGCCACATGTCCGC	1b	.	17.56	8.152
25023	IWB25023	Excalibur_c30762_713	GAAATCTTGCCCACGCACTCCGCAGGCGAGCTCGTCCAATCTCACTGCCA[T/C]TCCGTCTCCCTGGCTGCCGTCCTCCGCCTCCATCCCTCGCCTCTCCACCT	1b	S	17.56	8.152
25226	IWB25226	Excalibur_c32653_566	TAGGCCAAGGTGGCTATGGCTCTGTGTTCAAGGGCGTGCTACTGCCAGGC[A/C]ATGTTCATGTTGCCATCAAGATGCTAGAGGGCAGCTCCAACTGCAATGGA	1b	S	17.56	8.152
26043	IWB26043	Excalibur_c3941_963	GTAAAGGAAAGAAGTATGAAATTCTTCCTCGTGTTGGCCAGGTATGGGCT[A/G]TATACAAGAACTGGAATCGTGGCTGGAGCTTTGAAAATTTTAAAAGCTGT	1b	L	17.56	8.152
26242	IWB26242	Excalibur_c415_844	GTGGTGGCCACAGCCTCCACAGCGGGGCAGTCGGAGACGTTCCAGCTGGT[A/G]CGCAACGACGCTGACAAGGATAGAATGAGGATCAGAGCACCCAATGGGTC	1b	S	17.56	8.152
26243	IWB26243	Excalibur_c4151_166	CGACGAGCGCGTGTGCCAGGCGCCAGCAACCACCGGCCTCCTTGCAGTGG[A/C]GCACCTGCAGCCGCTGCATAATAATCCGTAGCGGCGACAGTGAGAAAGCG	1b	S	17.56	8.152
26376	IWB26376	Excalibur_c42764_741	GCATGATTTTGCGCCAGAATCTGCTTCTTCCAAGGTCCGATTGATATATT[T/G]CTGCAACTTCAAGGCTTGAGGACCAGGTTTCACAACATTCACATCGCTCC	1b	S	17.56	8.152
26434	IWB26434	Excalibur_c43347_79	GGAACAGGGGAGGAAGCCTCCTGTATTCATCGCCTTGATCACCTGAAGAC[A/G]GTCTACATGAGCGGGTTCAGGTGTTACCGGGCTCAGGTTGAGCTCTTGTG	1b	L	17.56	8.152
26475	IWB26475	Excalibur_c43626_117	GGGATTACTTGGACCCGCGACGGAACTACGTCTTTAACCGTCCCAGGGAT[A/G]ACGCTGTCACGATTGAAAAGAAGGGTTCCTTTGTCATACCACTTTGTAGC	1b	S	17.56	8.152
26602	IWB26602	Excalibur_c44883_1846	ATTGAATTCCATGAAGTGGACATTGTAACACCATCGCAGAAGCTATTGGC[T/G]AGGAAGCTGTCATGCAGTGTGGTACAAGGGAAAAGCCTTCTTTTGACTGG	1b	S	17.56	8.152
26732	IWB26732	Excalibur_c46114_728	AATTTTAGTCCTGTAACTTTGAAAACAGCATGTCCCATGTAGGACCCGAC[A/G]CAATCACGGTCAGTGATGACCAGACAGCATGATCCAACTGCAAGTTTGAG	1b	S	17.56	8.152
26821	IWB26821	Excalibur_c46902_92	CAGTATATCCTCTTCCGTTCCTGTTTTCCAGACTAGCTCCAATGGGTTTC[A/G]TCCAGAGCACCTTCTCGCTCCTGGTCGGCGCGGCGGGCGGCATCTACATC	1b	S	17.56	8.152
26868	IWB26868	Excalibur_c4745_340	CTCAGACAGGTCATAGCAGCAGCGGTTGCAAGTGATCCTGAAAAGTACAA[T/C]GAAGCATTTCTTGGAAAACCAAATGAAGCGTATTGTGCTTGGATTATGGA	1b	S	17.56	8.152
27028	IWB27028	Excalibur_c49234_475	CCTCCAGAATCTTCACCCCATGTAAAAACTTCTCCATTTCTTGTCACCAA[T/C]GAGGCATGCCTGACCCCACAATCCACATGGTACACATCAAGGACTAAATT	1b	S	17.56	8.152
27323	IWB27323	Excalibur_c52484_106	TTGTACCGCAAGCTCGCGCTCAAGTACCACCCCGACAAGAACCCCGACAA[T/C]GAGGAGGCCACCAAGCGATTCGCCGAGATCAATAATGCGTATGAGGCCTT	1b	.	17.56	8.152
27557	IWB27557	Excalibur_c55348_283	GCTCACCCATGGAGTTCTCCAAAATTGTCTGTTGCTTCCTACTCTCCGGG[A/G]TCATCTTTAACTGATTTAATTTGTCCCAAGTTGTGGTAATTCGGGAGAGA	1b	S	17.56	8.152
27615	IWB27615	Excalibur_c55959_710	AGATAAGAAGCAAAAATTTCTTGGCTGCAAAGTGTTCCGTTTACATGGTA[A/G]CATGGACCAGGAAGACCGCAAAAAATCGTACTTGGGGTTCAGTTCTGAAA	1b	S	17.56	8.152
27616	IWB27616	Excalibur_c55964_227	AACCAGGGCAAGCACATCGACGCGCTGCTGGAGTGCCTAAAAGAGTGGAA[T/C]GGTGAGCCCTTGCCTATCTGCTGAACAGAGGATCAAGAAACTGAAGAGAA	1b	S	17.56	8.152
27619	IWB27619	Excalibur_c56029_277	AGAGCTTGCTTGTCTTTTAGCAGGTCAATACCCTCATCATTCTTGAAGCT[T/C]CCAGCCAGCCAATCAACAATTCTCTTGTCAAAGTCATCACCACCAAGGTG	1b	S	17.56	8.152
27655	IWB27655	Excalibur_c5635_277	CACAAGAAGGTGCCGGTACTCATCCACAACGGCAAGCCAATCTGTGAGTC[T/C]GTCGTCATCCTAGAGTACATCGACGATGCCTATGGTACCGTAGGCCCCTC	1b	S	17.56	8.152
27752	IWB27752	Excalibur_c5775_228	GGTCAAAAGTTATTTATGCATCCTAGAGGTGATGCACCTAATGGAGCGGG[A/G]CCATCAGGTTATGGGGTTACAACTGTGAGATCTAATGAACTTCCATCCTC	1b	S	17.56	8.152
27840	IWB27840	Excalibur_c5881_398	AAAAACATGTACATAGAAAAGAAGTTCTCATCAGTTTTGTTACTAAGGCT[T/C]GCATTTCAGAGCCTTGGTGTAGTCTTTGGTGACTTAGGTACATCGCCATT	1b	S	17.56	8.152
28100	IWB28100	Excalibur_c6213_689	GGCCATTCTTCTGGCGGGCAATTAGGGCATGGAAACGACGTCGACTATTG[T/C]GAGCCGATGATGGTAGAACTTGGCAAGAATGCAAGAGCTGTTCATGTATC	1b	S	17.56	8.152
28335	IWB28335	Excalibur_c6497_535	CATGTGGAATCACAGCTATGCATTTCAGCTCGTCTTTTAAGGGTTAGCGC[A/G]TAGTATGCATTTTGTATGCGAGGCTTTTAGTGTACATACTTAGTGAGAGG	1b	S	17.56	8.152
28429	IWB28429	Excalibur_c66156_743	ATTTTCCTGATGGCATACACGCTCCCCATGCTCTATGAGAAATATGAAGA[T/C]GAAGTCGATGTTGTGGGTGAGAAGGCCCTGATCGAGCTCAAGAAGCAATA	1b	S	17.56	8.152
28919	IWB28919	Excalibur_c7954_672	ACGGTTCGATCATCAGAGACTGCACCTGGCATCCTTATTGTCCAACGCTC[A/G]TAAGCTCTTCCTGGGACGGCTATCTGGCCCGGTGGGAGGCATCAGGTGAC	1b	L	17.56	8.152
28981	IWB28981	Excalibur_c810_328	TCCTTTGTTCTTTATGATGTGGCACCATCTTCCCTGTGTGGAATGAGGAT[A/G]CTGAGAATGTTTGTGAAAATTATCTCATTGCAACCATTCCGTTCATGCAT	1b	S	17.56	8.152
29275	IWB29275	Excalibur_c89515_95	GCTCCATGGCCAGAGGCACCGGGACTGCGCGACGACGAGCAGATTCGAAG[A/C]AAGCCATTATTCAACTCGGGATGCAAACTCGCGGCGCGAGGGAGAGAAAG	1b	S	17.56	8.152
29508	IWB29508	Excalibur_c95327_51	TGATTGTGGTCAGGGTGTTGAGTCTTGAGATGGAGGTTGAGTTTGTAACC[A/G]TGGATGTAGGCTTTCCCACAGCCTTCGTAGGGGCAGACATAAGGGCGCTC	1b	L	17.56	8.152
29600	IWB29600	Excalibur_c9766_2249	GCCACCTCTGCACGCTTCTCACCCTCTGGTTTCTCCTCGGACAATTCAGC[A/G]TCGAGTGCCACGTTGCC	1b	S	17.56	8.152
30193	IWB30193	Excalibur_rep_c106310_500	CCAGTGCAGCCTTCATGCTGCGAAGCTCGTCTCCTATGAACTTGGCGTCA[T/C]GGCGGACGCCTTTGAGCTTCCCGTGCTCCTCCAGCAGCAGCTTGAAGAGC	1b	S	17.56	8.152
30374	IWB30374	Excalibur_rep_c108957_344	TCTCTTGGTCTTGAACCAAATGGGTTCAGTTTCGACGGAGCCGACAGCAA[T/C]GGCGTGGATTATGCCCTCAACAGAGCAATCGGCGCTTGGTTCGATGCCCG	1b	S	17.56	8.152
30456	IWB30456	Excalibur_rep_c110099_126	CTTCAAGCTCTGGCATATCGACGAGAACACCTTCAACTTTAAGGTGTTCA[A/G]CAACCAATTCGTGACCGTGGCCGGCGTTAATGTGGTGGCCACGGCCTCCA	1b	S	17.56	8.152
30609	IWB30609	Excalibur_rep_c112996_167	AARKTGTTTGGGGGTGAAGATGAGTGTCATGAGGTTGCAGTTATTAGCGC[T/C]GTTGGTACAGTACCATGTGAAGTTATGTCAGGCACTAGTGCACCATCTGC	1b	S	17.56	8.152
31552	IWB31552	Excalibur_s113077_141	CGCATTATATCTTGTCTTGAGTGAAAGATAAAGCACAGTGGCCACCGTCA[A/C]CAAAAGAACAACAAATGCAGCCACTGATGATGTAGCTGCAATGACTTTTG	1b	S	17.56	8.152
31621	IWB31621	GENE-0025_120	AAAGGCACGCAGAGAAAATGCCTGCGATATATTCGAGGAAAATGGAAGTA[A/G]CCARCCGCAAGAATCRAATGGRCTAGGAATGATGTTTA	1b	S	17.56	8.152
31622	IWB31622	GENE-0025_338	CAAAGGGGCAGTCAGGGGGCTRTACTGCTCAGATTCAATAGAAGAC[T/G]TGATTGAAGAGCGAAAGGCACGCAGAGAAAATGCCTGCGATATATTCGAG	1b	S	17.56	8.152
31624	IWB31624	GENE-0032_951	CTTTTGCAACAAGTGTTCTGGAATATCTTATTGGTAGTTTATGTACAGTG[T/C]CATGCCATTTTGTTAATTACCATGCTACAAAGCTACATTGTTTTCCCTAT	1b	S	17.56	8.152
31636	IWB31636	GENE-0041_486	CCATCTCCACRATTTCTTTGGCAAATATTCTTACATCGTCTAAGGT[T/G]ATATCACTCCCAGTGCCATCCAAACCCTTCTTTCTCTTCAACTGAGTCAG	1b	S	17.56	8.152
31655	IWB31655	GENE-0074_370	TCATAAGATTCCACTCTCCGGCTTCCCACGCCAGTCCTGGATGGCGAATC[A/G]ATCTGCTCCTTGCCAAGCTTCATTTTGCTGTCTGAATTATAGTGCACTGG	1b	S	17.56	8.152
31656	IWB31656	GENE-0074_455	TCTGAATTATAGTGCACTGGAAAAGGCGTCCCAAAATTCAGGTTGCTCCA[A/G]CCCTTCTCTGACAACTTTGATCTG	1b	S	17.56	8.152
31659	IWB31659	GENE-0087_196	AGGTCTTCACGGTTACACTTTGATCAATGATTTTATATACATAATATTCT[T/G]CTTCACTAGAAAGTAGGTATTGTATTATAAGAGCATGTTTCAAGATAGAT	1b	S	17.56	8.152
31660	IWB31660	GENE-0087_561	TTTTTTAGAATGTGCATAGGTCAATCATTTCTTGGTTTTGGCATCAACAT[A/G]GAAAATATTACCAACATATACAACACAATTGCATGACACTACATCTATCT	1b	S	17.56	8.152
31686	IWB31686	GENE-0121_495	CAAAAAACCATAGTTGTTTCTGTTTATGCCAATACGGAGATCCTAGCTTA[T/C]ATTCAAAGGGACATTATCAAGCATTTATGGCAATATTCACTTAAGCAATG	1b	S	17.56	8.152
31688	IWB31688	GENE-0121_95	GCAGCAATTATGGGTATGCTACTTGTGCTTTTAGTAGATATCAACTTCAA[T/C]ACCCACRCTATTTTAGCAAATATACACTCARATTGCTTATGT	1b	S	17.56	8.152
31713	IWB31713	GENE-0158_358	CTTCACAGGAAATCCCCTTTGAAAGAGCTGTATGTATCTGACAATTGTCC[T/C]GCTACTTTGTCTTGTAGGTTCTGCAAACCCATCATGACCAAACCCAGGCC	1b	S	17.56	8.152
31714	IWB31714	GENE-0163_519	ACGCCTCTCTGCACAATTAGAGGGCATTCATCATATGCACTTCATGTGTT[T/G]TAATAGAACTCTAACAAAAGTTTTTTTTCTGGCATCCAGACAGTTCTTGC	1b	S	17.56	8.152
31715	IWB31715	GENE-0163_949	TCACAAATGCATGGAGGAAGTTATCATACACACCTCTCTGCACAATTAGA[T/G]GACATTCATCATATGCACTAAATGTGTTGTRATARAACTCTT	1b	S	17.56	8.152
31730	IWB31730	GENE-0189_307	ATAGACTCAGCATGGAAATACTTTGTTGAAGTATATATTTTCTTCTCTTT[A/G]TTTTGATTTTCACTTCTCTAAACATTTGGGTCAAACTGTTTTGAAGCCNNNNNN	1b	S	17.56	8.152
31731	IWB31731	GENE-0189_45	ATTGACTGGGAGAGGAGCCGGCCAGGGAGCGTATATGATATTTT[T/C]TGCTCATATGGCATAGACTCAGCATGGAAATACTTTGTTGAAGTATATAT	1b	S	17.56	8.152
31748	IWB31748	GENE-0211_446	GGAGATTTCATCAGTGTGCTCTAACTACTCTATTCTAGGTCACTTATGGG[A/C]GRTTCTGGTCAGACAAGAAAGGTTTTCGCGAGGTCGATCTTTTTAT	1b	S	17.56	8.152
31750	IWB31750	GENE-0217_113	CCAAGAAAGAAAGTATAAATATGTGCTTAAAATGCTCCCCGCAAGTGATA[T/G]ACATARATTTTGAAGCACATTGAGGATCTGATTTGACCCACCCACT	1b	S	17.56	8.152
31751	IWB31751	GENE-0217_123	AAGTATAAATATGTGCTTAAAATGCTCCCCGCAAGTGATARACATA[A/G]ATTTTGAAGCACATTGAGGATCTGATTTGACCCACCCACTTCAACATTAC	1b	S	17.56	8.152
31752	IWB31752	GENE-0221_100	TTCCCGAGGTTAGTAACAAGAAACCCTTTTGCATTATTRTTATCTG[A/C]ATTATGTCACTTGATATGTTGTTAATGACCACGAGAGAAAATGTTTTGGC	1b	S	17.56	8.152
31764	IWB31764	GENE-0249_161	CTATAGCTGACRTTTCCCTTCACTGTTRCAGCTCGATTTTGT[A/G]GTCCAAGATGGCCAAATAGCACCTTTGGTTTATGGTTCACAGGGTGATTG	1b	S	17.56	8.152
31766	IWB31766	GENE-0254_122	ATCGTCAAAGGGAAGAACATAATTGTTGCCACTGGCTCAGATGTGAAATC[T/G]CTRCCTGGAGTTACAATRGATGAGAAGAAGATTGTGTCATCT	1b	S	17.56	8.152
31767	IWB31767	GENE-0254_148	TGCCACTGGCTCAGATGTGAAATCRCTRCCTGGAGTTACAAT[T/C]GATGAGAAGAAGATTGTGTCATCTACTGGGGCTCTTGCACTTACAGAAAT	1b	S	17.56	8.152
31769	IWB31769	GENE-0256_368	NNNNNNNAAAGAACCTGAGACCGGTGAATTTTGTATTGAGGTAATCTGAATAGCAA[T/C]CCAATCCATTTCTATCATTACCACAAAGTCTGCTTTGGTGAAGGTGAAGC	1b	S	17.56	8.152
31784	IWB31784	GENE-0285_336	ATACCATTTCTCATACTGCATTTTRCTTCTGTTGCCRR[A/G]TAATATTTATCTAATGAACTGCAACTGATCTGCAGGGAATGATGCATACC	1b	S	17.56	8.152
31815	IWB31815	GENE-0336_140	CCTAATAGAATTCTGAAGATCTTATCTGTGAATTCCAACTGCTTACAGAA[A/G]ATAGAAAAACTRTTATAAATTAGGCAACATGTGGAGAATTGTTTAC	1b	S	17.56	8.152
31816	IWB31816	GENE-0336_224	AACATGTGGAGAATTGTTTACTRTTCTCATGGTATAGAAATGCTAC[A/G]CAGGTGTTGATTTGTGGCCTTCTTGGCATTCCTCCATCTAATGGAGTACT	1b	S	17.56	8.152
31819	IWB31819	GENE-0339_153	ATGGAATCGTATGTATGTATAGGGGTGGGACACAAGGGGACGAGTTCGTC[A/C]TCTGCATCAAGGCGCCRTTGCCGGCGATTAAAAGGGCAGCAGAGAT	1b	S	17.56	8.152
31826	IWB31826	GENE-0346_235	GATGATGCCCCTGTTTTTACCCCAACTGAGGAGGTTTGTGGACTATTCTC[T/C]TCACTAGCAGAACTATGTTATGTGACATTGACAGTGTATAACTCTTTTAC	1b	S	17.56	8.152
31834	IWB31834	GENE-0366_124	ACTAGCARACTGRTTTTTTATTCATGTATCTCARTTTT[T/G]GTGAACTCATTTAGTTGTACCCTGTTTATCTCAGGTCAAAAGTTATTTAT	1b	S	17.56	8.152
31855	IWB31855	GENE-0400_297	CCATATACAAGTAAGACAGCTTATTTCAATTTGTCATGAACTGTTGTTTG[T/C]CRATCCTTAATTTGGRTTTCRTGCTTTTCTTGTGAGGG	1b	S	17.56	8.152
31856	IWB31856	GENE-0400_330	TCATGAACTGTTGTTTGRCRATCCTTAATTTGGRTTTC[A/G]TGCTTTTCTTGTGAGGGACACATTATTAATGCTTTGTTATTTTACCCTGT	1b	S	17.56	8.152
31857	IWB31857	GENE-0403_110	CACACCTTTGGAGCCCTGCAGCAATTTACGAGGCAAATTAAGATAATTGG[A/C]CTGACTAAGAGAGGGAAGCCTTCTTAGGAGGAGAAGAAGGGGGAAGGAAT	1b	S	17.56	8.152
31874	IWB31874	GENE-0427_115	GTATGGAGCGATGCTGGAGGAAATGCCTTCATTGAATTGATACTTCACAG[T/C]TGTTTATTAAGCTAGTAGAATACCCTGACTACGTGTTAACGTAAGCATCC	1b	S	17.56	8.152
31878	IWB31878	GENE-0433_170	ATTAGGGTCAAAAATGTTATTCAGGAAAAGAAGGATTACAAAATGAGGAG[A/G]RTTCTCATTARAGAGAAAARGTGGTAGATGCATGATGA	1b	S	17.56	8.152
31879	IWB31879	GENE-0433_66	CTTTGTTGCACCCAGAGCAAGGGTGCCAGGAAGAAAACAAACCTACAGAA[T/C]GAAGARATGACATTAATTCTCAAGGAAAACTAGTGTCCAATCAGAA	1b	S	17.56	8.152
31895	IWB31895	GENE-0456_163	GCATCAGAAATATGATAGCAGCTGGACTAAGATGTTGGTGCTTAAGCATC[A/G]TTGGRAAATTGGGCTCCTRGTACCTTGCTGATACCGTCTGTT	1b	S	17.56	8.152
31896	IWB31896	GENE-0456_190	TAAGATGTTGGTGCTTAAGCATCRTTGGRAAATTGGGCTCCT[T/G]GTACCTTGCTGATACCGTCTGTTTTACTCGCAGGTCTTATTTGAGCAAAA	1b	S	17.56	8.152
31898	IWB31898	GENE-0459_114	TCCAGTCAGGAAAGGTACCAGCCCACAACCCGCATTTAACCGATCAGCTA[A/G]CAATGCGCAAGRTTTGCCAAACTGAACCTAACTAACTATCTGCACC	1b	S	17.56	8.152
31899	IWB31899	GENE-0459_370	AGACCTATGCTTGACAATCCAGTCAGGAAAGGTACCAGCCCACAACCCGC[A/G]TTTAACCGATCAGCTAACAATGCGCAAGTTTGCCAAACTGAACCTAACTA	1b	S	17.56	8.152
31900	IWB31900	GENE-0466_416	TGCTAAGTGACAAGGTATTTTCAAACTCCACRRTTTTGTGGA[T/C]GGATCAACGTCTTTACTCTATGGCTCAATGCTCTGCACCAAGTCTTTTAC	1b	S	17.56	8.152
31925	IWB31925	GENE-0494_151	CATCCGTTCGAATACAGGGAAGCAARAGCATTTAATTTAACAGCGA[T/C]GACTATAAATCAAACTTCTCTAGGAAACAGTATTTGCTCAGCAACACTCA	1b	S	17.56	8.152
31926	IWB31926	GENE-0496_408	TTTGCTCAAGAGATCTGTTCCAAATATGCCTGTGTGGTGTTCAATACTGT[T/G]GGTTTTCGGGACTAAAGTTTGGACGG	1b	S	17.56	8.152
31951	IWB31951	GENE-0538_65	TTGAAGGAACTGCTGCTATCTTCACATTGGTTGCTGAAAGACAGATGTCA[A/G]AGATTAAAGGACCACCATGAAGTTATAAGGCTAGTAACACTCAACAGGAC	1b	S	17.56	8.152
31952	IWB31952	GENE-0539_113	CCTTGGTATGACGACCAGGAGGTCAGCATCATCCCACTCAACTCTTTTGC[A/C]AAGCAGTAACATCAATAGAATCATTGAGATGCCCTGGCTGGCATGCAAAT	1b	S	17.56	8.152
31967	IWB31967	GENE-0553_173	GCCAGCACATGTCATTGAGGTGTTCAGATCAAACTAGAAAACCAGCATCA[T/G]CGATACAAACATCATTTGCAAAAAAACAAAGGTCTGAAAGATAGATATGT	1b	S	17.56	8.152
31973	IWB31973	GENE-0564_125	TTACAGAAATAAGGCTATTATTATCTATACTTGATGTCGCAGCTGATCCA[A/G]TGATTTCCCTTGATTACACTAATATAGGAGAGAAAGTTAATGTATTGATG	1b	S	17.56	8.152
31976	IWB31976	GENE-0565_201	AAATATTTAARCAGGTGTTTGATTTGACTCACATGTTGAAAR[T/C]CCCTCCTCCCACTTTCTTGCAGTTCTGTTGTGAATGAGTATGTGGAAGCA	1b	S	17.56	8.152
32110	IWB32110	GENE-0815_140	NNNNNNNTTCGACCTAATRGAGGGCCGGTCTAGTTTCRACGTCCTTTC[T/C]AGAATCAAAATGGAAGGTGAACATGGTGCTCTTGTTTTTAATCTTATCAT	1b	S	17.56	8.152
32519	IWB32519	GENE-1529_694	ACCGAGAAGGCTTTTGGCTAGAGTTGAACATTTTGTACAAGCATTGATTG[A/C]TATTAAATGTCACCCTTCCTTCTGCACTAATCAATCCACCTAACTGATGC	1b	S	17.56	8.152
32564	IWB32564	GENE-1623_147	TTGTTTGTTCAAGCATCTATAGTTRCTGAATAAAATACTTAR[A/C]TGGCTTAAACTAAATTTTGTTAAATTGCAGGCTGAGGTGAGCACCATGAA	1b	S	17.56	8.152
32968	IWB32968	GENE-2541_403	ARRGTCAAAGGTGGGCACACAATCGAAARTRTAA[T/C]AGCAATAATTGATGTTACATGGAGCATGGTTTGTATTGAAAACACAAGTG	1b	S	17.56	8.152
33049	IWB33049	GENE-2762_144	ATTTTTGGCACCATRACATCTTTCATTAACATTGTGTCCTGAGGTG[T/C]GTAATCTAATGTTGCAGGTATGATAGGGAGGGAGAGCCATCACAGCTGTG	1b	S	17.56	8.152
33211	IWB33211	GENE-3075_364	ACAATCATTATTTTTACATCRCGTGAAGATGAATAATTATTATGCT[A/C]CAAGTACTTTATTTTCCAAGGTAATAGATGCCTGTGCTGTAGCTTGTGGA	1b	S	17.56	8.152
33689	IWB33689	GENE-3956_349	CATACAGACCCGAAGAATACTGAGTATGTTATAATCAGTGGGGCTCAGCG[T/G]AAGACTGAAGATTTCGATGTTGAAGATGCAGAGACGCTCCTGCTCCCTGC	1b	S	17.56	8.152
33690	IWB33690	GENE-3956_91	CCGAATATCCTCTCCCTGGTGTTCRAGCTTATACATRGGATC[T/C]GCAAGCTTGTCTCTTTCTGAAGCAAGTACAATAAACCATCAGGCATTTGA	1b	S	17.56	8.152
33756	IWB33756	GENE-4063_410	TTTATTCCARTTTTGCTCTARTTTTGATACRAGTTTCT[T/C]ATGTGGAAGTGCAGGTGGGTTAAGAACATTATTGACTGATAGGAGTAAGC	1b	S	17.56	8.152
33779	IWB33779	GENE-4091_147	CTTCCCAGCGAGCTTCATTCCCTCGACGATGCTTAGTTGCTTACCGTGGT[T/C]TCGTTGGTGTGCATGCAGAGATCGGGGCGACGAGGACCAAGGTGGCGGAG	1b	S	17.56	8.152
33952	IWB33952	GENE-4436_150	CAGTTAGCCATGACCAGGTAGGTTCTTGTACTTCAGCTTCAGCGCAGTCT[T/C]ATAGARRACATTTATCTTTGGTTATTATCATTTTTGCR	1b	.	17.56	8.152
34164	IWB34164	GENE-4777_662	ATCTTTACAATAGGAATTTACTGTTGTGAAAAAAAAATCCATGAAAATTC[A/C]CATTCTTATTAGTCTARTATGCAAAGARATCTATGTTR	1b	S	17.56	8.152
34323	IWB34323	IAAV11	NNNNNNNNNNNNNNNNNNNNNNNNNNNNNCTCCAATCCCATGACATCTTAACTAGAACACTAATGGTGAAAAGGCCAAAAACAGCACCAGATGCTCCAAG[A/C]GACACAGAGGATGTTGGAAGAACCAACCATGAAATCAAGTTCGCCCCAGCACCAGTCAAAATGTAAGACATCCACAGAGCAAAGTTACCCTCTTCCTCCT	1b	S	17.56	8.152
34356	IWB34356	IAAV1312	NNNNNNNNNNNNNTCCCTTCTCCCAGAGGGTGCTGCTCACGCTGGAGGAGAAGAAGGTGCCCTACCAGATGAAGCTCATCGACGTCAGCAACAAGCCCGA[T/C]TGGNNNNNNNNNNNNNNNNNNNNNNNNNNNNNNNNNNNNNNNNNNNNNNNNNNNNNNNNNNNNNNNNNNNNNNNNNNNNNNNNNNNNNNNNNNNNNNNNN	1b	S	17.56	8.152
34396	IWB34396	IAAV1518	CCACTGCAGTGATCATCTTCAAGCTTTAGCTGTCAGCAGGTTAACTAACTGGATACATTGG[A/C]TGCCTACTGGATGGCAGTCATTCTTGCTTTTAATTCATGGAGATACAAACCGAGTCTTCAGTTGTAACAGCCC	1b	S	17.56	8.152
34404	IWB34404	IAAV1554	NNNNNNNNNNNNNNNNNNNNNNNNNNNNNNNNNNNNNNNNNNNNNNNNNNNNNNNNNNNNNNTAGGAGGAGTTGAGACACCTGAAAACATGCCTAGGTGC[A/T]TAAATAATTGTCCTGACCTGGAGAGTTTCTGGAAAAGCTGGCATGCTTCCTTTAACAGATGGCTGGTCAGGNNNNNNNNNNNNNNNNNNNNNNNNNNNNN	1b	S	17.56	8.152
34444	IWB34444	IAAV1772	TTATCTAAAATGTCCAGTTGTACCTGGAGCATCCTAGTCGTCTTCTTGAACACCTCTACCTTGGATAGTCTGCTCTCCATATCAAGTGCTGTAAATGATA[A/C]ATCCCCACTTTGCCATCCCCATAACACCTGCCCCATCCAAGCAAAAGCCGTAAAAAGAAGGCAAAGCTTCATCAGCACACTTAGTGCAGTTTCCCACTTG	1b	S	17.56	8.152
34470	IWB34470	IAAV1905	AGGCAGCACGTTGTTCACGATTCAAGCTTGCAAGGTGCAGGGAGTACTTCTTGAGGCAGCATTTGGTATCAATGTTTGTAAGGTCACACTTCAGATGGCG[A/G]AGAAGACAAAATATAAGAGGTGCATATGGCAGTGCATGATTTACAGTGTCAATGGCCTCACACATCTCACTGAGGAGGAAATGAGCAATGTCAAACTGCT	1b	S	17.56	8.152
34533	IWB34533	IAAV2324	AAAGAAGACTATACAGCTAGACTAACCTGTAATTCTGTTTGACGAGTTCATCACTCGTTCAAGGTCAGCTTATTCTTTTTCCTTGTGCAGGTATGACTGA[A/G]TACTACCAAACATGCCTGGATGCACTTACAGTGCTGCAGATGGCACAGCAG	1b	S	17.56	8.152
34541	IWB34541	IAAV2366	NNNNNNNNNNNNNNNNNNNNNNNNNNNNNNNNNNNNNNNNNNNNNNNNNNNNNNNNNNNNNAGTGACACCTGCCGAGAAGCTTCTGAATCTATACGAGAC[A/G]AAGTGGCAGCGCAGCGTGGACCCTGTGTTCGAGGAGTTGTTATATTGATACTGATATCATATATAACTTCGGTGGACGCTGGACAAGGTGGACAGGGTCT	1b	S	17.56	8.152
34543	IWB34543	IAAV2375	CATCTAAGGCCACACACCATGTTCCCAATAGAGATACCAATAACATGGGGAAGGTAGGCAAGCAACGCAAAGACGTGCACAGCACAACACTAGCCAAACA[A/G]ACATCACCAAGTGTTTACTTCCCAGGGCAAAACAACTCACATGCTACAGCTAATTTACAGATCCTACAGATTCTTCCTCCCCTTCTTGTGTGACAGGTTT	1b	S	17.56	8.152
34595	IWB34595	IAAV268	CACATGAACTTTCTTTTTCAGATTGCCTTGACGAAACCTGAGAAGCTGAAGCAGATGTTGGTCGTTGCTGCTGTTGCAACTGCCTTACCTGCTG[A/C]ACCTTATATCCAGGCCGACTTGCCTCAATTCCACTATCCTTTTTCATGTAGTTCTGCTTTTCAGATTTGTCTTCCCTTATGACCTTCCTCCTGGGAGGTG	1b	S	17.56	8.152
34610	IWB34610	IAAV2773	ATTGGGTGGAATTGATGGATTGGAAGCTGCATGCCCTGTAGTTTTGGTCATAAGGCAGTTTTGGCGATTATGAGCTCCTTTTCTTTTTCTCTCTTCTTTG[A/C]TTACCTCTTGGCAGCCATGGCTATGTTTCCGTGATGTAAGTTGGGACAATTTGATGAGACAATGGCATTGAGCTCGAAAATGCCAAATGGAGACCGAGAT	1b	S	17.56	8.152
34612	IWB34612	IAAV2777	AAAAGTTACGAGTCGTATCACTATCAAGTTCAAGACAGGCATGCACATGAAACTGAAAGCTCAAAGCGACATGAGCATGAATACTATCAAGCACAACCCA[A/G]CACAGAACCTGAAGGCCCTGAAGAAGGAGAGGCATACGAGGAAGGTGACTACCAGTATCACCAAGCAGCAGAAGAGCAAAAGACTGAAGCTTGATCACTG	1b	S	17.56	8.152
34618	IWB34618	IAAV2838	TCTCCACGGAGTTTGTCGGCCGTGCCTGGGACCTCAAGGAGGACGATGCTGCCAAGCTCGTCTCCAGTCAACCTGCGTCTGGCATTGTGAAGCTCACTGC[T/C]GGGCAGAAGCTCCCAGTGCCGGTCGATGCTGACCGCAAGGACATGGCGCTTAACTGCCTCGAGGCCAAGCTGGACGTGGACATCCCCAATGGTGGCCGCG	1b	S	17.56	8.152
34645	IWB34645	IAAV2987	TGTGGAGGTTGGAAGCTTTGGGCTCTGCGATCCCCGCTTGGCTTTGTACTGATCTTATCCTTCTGTCTCTCCCGCCAAGCTTTAATGGCTTTATCATGAA[T/C]TACCTGATGTGCGACATGGACAAGAGCGTGAATGAATTGATCGCAATGCTCAGAGCAGCGGAGTTTTGGATACAGAAAGACTCTAATTATGTGACGAAGA	1b	S	17.56	8.152
34657	IWB34657	IAAV3057	GCCGCCTCCATCACTCGCCCTTCTGCTTTTTTAAACGCCGCTTGGGGCCTGAGGCAGTCGTGCTCCTGCC[A/G]ACGAACTTGAGGACCTCGTCGATGAGCACCACGGGGAGGGGCACCAGCAGCACCAGGAGCCATTCATTCAGGCTGAGCCGCACAATGCCAAACACTTGCG	1b	S	17.56	8.152
34668	IWB34668	IAAV3128	ACCAGGGGGCTGAAAACAGCTATGGGCGGCAGGAGCATGATATCGATTACATCGACGGCTGCACAGCTGATGATGTCTTGAGTGGCCCCAAGTTCAAGCA[A/G]GAAGATGATAACCAAGGTAATTCTGACGCCAGCATGGATAAAACTAGATAGGTACTATCAGAGTGCAATCACACCATGCAATTGTTGTAGTATTAATTAT	1b	S	17.56	8.152
34716	IWB34716	IAAV3431	TTTAATCCAAAGAGTGAACTAGATGCACACATGAGCAGAGATAGGCTAAAATAAAATCAGTACATATACAGGGTTTGCGCTTTGGCTCACGATCAGTTTG[T/C]GCTTTCCTTCTAATGCCCTCATTGGAACACACAAATCTGTGTGAAGTCGCTTTTCCATCAAACTTGCATCTTTTCCTCACCATATTCTACCCAAAACACC	1b	S	17.56	8.152
34726	IWB34726	IAAV3509	NNNNNNNNNNNNNNNNNNNNNNNNNAGAGCCATACATTAATATGGAAGCCACCAAACCAATGCTACCGACAAATACTTTACGCATTTGGTGGGTGTGGAA[T/C]GAGAAAATTGAGAAAAATACAGCCATGCCGAAGATGATTAGAATTGGAGATACCATCATCATGACAAGCTTCTTTTTCNNNNNNNNNNNNNNNNNNNNNN	1b	S	17.56	8.152
34753	IWB34753	IAAV3666	CGCAGAGAAGACAGCCCTTTCTATTGTCACCACATGGGAAGAACCCATTTTTATTGACCAAAATTTATTTTACATTTTGCTCAACACTAGTTACATATAA[A/C]TTAATTCTACATTTTGCTCAACACTAGTACCCAAACGAACTATTATTATGTTAGAACTATACAGCTTTGTCGCCAGGGATGACTTTCTCCGGGAATCCCT	1b	S	17.56	8.152
34769	IWB34769	IAAV3763	ACACGAACCACTAATTTCACTCCACATGTGAACGGTGCAGAGGAAGATGAAATTACCTGTGGTGCTGTTAAGATGCT[T/C]ATCAAGGTCAACTGGTCATTATTTGAATTGTAATCTTTAATGCAGCTATGCTTGATTGGCCTATGTAATGGTTG	1b	S	17.56	8.152
34779	IWB34779	IAAV3809	GAACGAGGAGAACTGGCGTCGCCTCCTCCAAACCTTTTGTACTCAAGAGCCCAAGGAGAAGCAGCTGCGATGCGATCAAGGCTACGATTATGCGTAGATG[T/C]ACGTTGGGCCAGAACTGCGCCCCACTCTCATACCGCTGATGGTAGACATTTAT	1b	S	17.56	8.152
34812	IWB34812	IAAV3998	TGCTTCACTCTTGTTCTTCGTCTGGCTATGGTTCACTCTATAGCATCTGAAGCTACCATGAACACAGATGATAGAACCTATAGTGTCCAGTTGTAATTCT[A/G]TTGGATCCAAAGATTTGTTATATTGTAATCTTTCTTTACTATTGTTCAAATTCTACTTAATGCAATTGTGTGTTACTGAAAGCTCGTGTGATGTTTAGTG	1b	S	17.56	8.152
34818	IWB34818	IAAV4055	GATTGCCAGTTTCAGAAGATGTAGACATGGCTAGTGTTGAGCTTCTGAAGGCCCC[A/T]CCTGTTCCAAAGAAGAGGATTTTTCTTCTTGTTGGTGTTTTCTCTACTGGAAACAACTTCAAGCGCCGGATGGCTTTGAGACGAACATGGATG	1b	S	17.56	8.152
34847	IWB34847	IAAV4194	AATNNNNNNNNNNNNNNNNNNNNNNNNNNNNNNNNNNNNNNNNNNNNNNNNNNNNNNNNNNNNNNNNNNNNNNNNNNNNNNNNNNNNNNNNNNNNNNNNT[T/C]GGGCAAGAGCCTTTTAGTGCAACCACATTGTTTGTCAACAGGCCTTGCAATGCACCAACTGNNNNNNNNNNNNNNNNNNNNNNNNNNNNNNNNNNNNNNN	1b	.	17.56	8.152
34850	IWB34850	IAAV423	AGTCCGACGTGTACAGCTTCGGGATGTTGCTGCTGGAGATGGCCGGCGGGAGAAGGAACGCTGATCCAAAGATGGGGTCCCTCAGCCAGGCGTACTACCC[A/G]TCATGGGTGTATGACCAGCTGACTCAAGAAGAAGCGGGCGAGATATCTCCGGTTGCTGCCCACATGCACGAGCTGGAGAA	1b	S	17.56	8.152
34861	IWB34861	IAAV4318	TGCACGACCCGACCAGCGCCGAGACGCACCATGGTACCTAGCTAGCTACTGTAGCTGCTAGATCGTCCGTGTC[T/G]TTTGCTAGATCTGTTCGTCAGTGCGTTCGCGTTCGTCAGTAGTAGCTGTTCGTGTGACTGTCTCCCGTAATAATAGAATAAGAAATCAACCGGAGTCTTG	1b	S	17.56	8.152
34885	IWB34885	IAAV4531	ATGAATGTGATTTGCCACCGTTTGATGAAATTAGATTTCTAGGTGCTATGAGGAACAAAGCATGGGGCCTTATTGGTGACTCCATTCTTCGTAACCAAGT[T/C]CAGTCCTTGATATGCCTTCTGTCTAAGGAGATACTACAATTGGAGGAGCATACACTGAATTATG	1b	S	17.56	8.152
34887	IWB34887	IAAV4559	ACAGCAATATAACATTACTTCTCGTATCAGAACTTAATAGGGGGAAGCACCCATCAATG[A/C]TGTGTGTGACATGCCGCTTCATTGTTTTAGCTGTTCAAACCGCATACAGGCGGATAATCTGGTTGATCTTGGCACGACAAATGGGGCACCCCCATTTCTT	1b	S	17.56	8.152
34908	IWB34908	IAAV4676	TTTACTTGCACTAACAAAAGGAAAGGATCCTCCCAAGTTGACGCGCAGTAACAAAAGGGTCAGAGATCCATTCCACTCAGAGGAACTGCTGCAGCCAGGG[T/G]TTACTGGCTGCGTCGTTCTCGAAGTCTGATTTCAGTTTGGCCACCATCTCCGTAGCCTTGCTCCCATCCACCTCATCTAGAGGCAATGCAGAAAAATCCT	1b	S	17.56	8.152
34915	IWB34915	IAAV4705	TGTGTGACTGGGCGATACATCGTTGTTGGTTTTCTTGTGCATCCATTTTGCTGATGCTGAGATGTGTACACA[A/G]GACGGTGCGGCTCCTTGATTTAATACTGATGATCACAAATTGTTTGAACTGTTGCCTTGTATGTTGAGTGCTTGGTGGAATGAAATCCCTGAATTCCAAA	1b	S	17.56	8.152
34916	IWB34916	IAAV4723	GAAGAAAGGAGGTTGTCTATTCGGACTCTTATGTTGATCAATGGATGAAATCTGACGAGGTATACGAAGACATCCCAAAGATGACTCCAAGAGCAAAACG[A/G]AGTGCTTATTTATCCGATATACAGGAGGTTGATTTACATGATAGGGCAAAAAGGCTCAAATATTCTGACAGCGCCGATGGCGCAGGCAACTCAACCTGGA	1b	S	17.56	8.152
34937	IWB34937	IAAV4861	AGAAGAACCTGATAACCTCGGTAAAAATCAGGATTTCTGGAAGGCAGCCTTGCCAAATTAATGCAAACTCAACTATCCCATTTAAATGTCCAATCTACTC[A/C]GAGTCAGAATCTATTGATAAACAAAGTCGAGGCCGGACCGACCGAGACCGAGGCTGGCGAGGATGAGAAAATATATGGTCAATCCTTCTTGGGTTTAAAT	1b	S	17.56	8.152
34992	IWB34992	IAAV5236	GTAGGTATGTGGGCAAGGGTAGCAGCAGCAGTAACAACAAACAATCGAAGAAGACATCAAAGTTTCTCAGAGCTCGGTTGGGTGACAACTCATTGGCTAC[A/T]CTTGATTTTAGTCATCCTGATGTGAGCCCTGAACGACCTGTAAGGGAGACACAAGTCCTGCAAACTGGGTTGCCTGTGCGAAGTGTTTGGAAGAATGGTG	1b	S	17.56	8.152
35015	IWB35015	IAAV5364	NNNNNNNNNNNNNNNNNNNNNNNNNNNNNNNNNNNNNNNNNNNNNNNNNNNAGGAGAAGAACATTGCTGTGGTTGTTGGTACAATCACAGATGACATGCG[T/G]ATCCAAGAGGTCCCAGCAATGAAGGTTACCGCTCTGAGGTTCACAGAGACAGCGAGGGCAAGGATTGTCAATGCTGGTGGGGAGTGCCTCACTTTTGACC	1b	S	17.56	8.152
35094	IWB35094	IAAV5812	NNNNNNNNNNNNNNNNNNNNNNNNNNNNNNNNNNNNNNNNNNNNNNNNNNNNNNNNNNNNNNNNNNNNNNNNNNNNNNNNNNNNNNNNNNGTAATCCTGA[A/T]GGTGGACCTGATGGTGGGAACAAAAGTTCTGAATATATTAGTGACATCACAATCAAGCCTCTTGATCGTCACAACCTTTTACGCCCAGAGACTGTGGAAT	1b	L	17.56	8.152
35116	IWB35116	IAAV5936	ATCAAGCATCAAGTAACCGAATGGCTCCCTTATTTACCAAAGTCTTACTCACCACCCCTCTGGAGCACAACTCAGCCAGCATTTCCCGTGCCTCCTTGAC[C/G]AAGCCTTCGTAAGCCAAGCCTTCAATCAATATAGTGTAGGTTGATTCATTTGGGCATGCAGCCATTTGACACCATGTAAGTAAACAGATCGATAGCACTG	1b	S	17.56	8.152
35120	IWB35120	IAAV5957	NNNNNNNNNNNNNNNNNNNNNNNNNNNNNNNNNNNNNNNNNNNNNNNNNNNNNNNNNNNNNNNNNNNNNNNGGAAAGCAAAAGGTACGATACGGAAAAGT[A/T]GGTTTTCCAGAAAAAGAAATCACTGCAAAGAACATCATCATTGCCACTGGATCAGTTCCTTTTGTTCCCAAGGGCATAGAAATTGACGGNNNNNNNNNNN	1b	S	17.56	8.152
35129	IWB35129	IAAV6001	GCTTTGGGCGCGGCCATTCGGCGAGCTCCCACGCTTCGTCCTCCCAAATGAGGCCTGAGGAGATGACCGAGGCATCGGATCACTCCGCGGCGTTCAGCCA[T/C]GGCTCGAGAAGCCGGAGCATGAGCTGGAGGCTCGAAGACGGCCACGCCGCCGACACGATGGTGCAGAGATAGTCCTCAACTCTGAACCGAAAGAAAAAAA	1b	S	17.56	8.152
35133	IWB35133	IAAV6025	GTCTCATGGACGAAATGCTGTAAGTGTCCAAGAGCTTCAGTTTCACCACATCCCTTGAGCTATTGGCCGCTGTTACGGCCTTGTTGAACTCCTCAAGCTC[A/G]ATCCCCCTCATGATATGTTCCATGTATTTCCCACCGTACTCTCCCTTCTTGTAAGGCAATACCCTGTTACAGGTTCCACCGCTGAACCACTCGCCGTTCT	1b	S	17.56	8.152
35142	IWB35142	IAAV61	AACTTGACTTCAATTTGGGGAACACCACGCGGAGCAGGAGGAATTCCATCAAGCCTGAAGCTACCAAGGGATTT[A/G]TTGTCCCTAACAAACTCTCTTTCTCCTTGGAGAACATTAATCTCCACACTAGTCTGTCCATCAGCAGCCGTTGAAAAGACCTCTGACTTGGAGGTAGGGA	1b	S	17.56	8.152
35194	IWB35194	IAAV6407	GCATTCCAATTGTCATCAAACCAGAAAATACAAGATTTGGGCAGCTTGACTTGACATGTTTTGCTAATCCCACACACCCTGAGGGATCTACTCCAAATTT[T/C]GANNNNNNNNNNNNNNNNNNNNNNNNNNNNNNNNNNNNNNNNNNNNNNNNNNNNNNNNNNNNNNNNNNNNNNNNNNNNNNNNNNNNNNNNNNNNNNNNNN	1b	S	17.56	8.152
35208	IWB35208	IAAV6503	TTGAAGAATTTGGAGAAGGTGACCGGCCGGTGCTGGAAACTGAGATTCTGG[T/C]AGTACTTGTTGCTTGTCTGGGGATACTTTTGCTACATTGCATAGCTTGCTTGTAGGCATTCAGTGCCCTCCGAAATTCNNNNNNNNNNNNNNNNNNNNNN	1b	S	17.56	8.152
35249	IWB35249	IAAV6799	AGGGGAAGATGATGTTCCACAGATCTCAGGCTTGGCTAGAACTTTTGATGTCTCAGGCTTGGCTAGAACTTTTGATGTCGCAGGCTTGGCTAGA[A/C]TTTTTGATGTCCCACTAGAAGGTGAAGGATTTTGTGCATCTTCAAGAGCCTTGTTTTCCGATTCAGTACTCACTGATTTAAGTTCACATTCCAATGAATC	1b	S	17.56	8.152
35264	IWB35264	IAAV6888	GTACTGTATTCATGCTAGAGAGGAAAGGTGAATCTACAAGTGCCGTGAAAATATTAAGAAGTGACATGATGATGTTCTCACATCAGATTCCTTCATACCG[T/C]ATGACAAATGAAGGCGACAAACTCTGTGGTTACTGGGAACTTGATCCAGCATCTGTGCCTGAAAATTTCCTGGCTAGAAAAACAAAGTGAAGCAAAAGCT	1b	S	17.56	8.152
35266	IWB35266	IAAV6899	NNNNNNNNNNNNNNNNNNNNNNNNNNNNNNNNNNNNNNNNNNNNNNNNNNNNNNNNGCAAGGATTGGTGAAAAGGGAGAGGCCCTCCTGTTTCTCCAACC[T/C]GTTGAACTCGACTACTTGAAAGACCTAGAGCTACACGGTGTATCTCTGACTGAATTACGTCGCATCCGAGNNNNNNNNNNNNNNNNNNNNNNNNNNNNNN	1b	S	17.56	8.152
35274	IWB35274	IAAV6948	NNNNNNNNNNNNNNNNNNNNNNNNNNNNNNNNNNNNNNNNNNNNNNNNNGTGGAATCAAGTGAAGTTGACCTATCTGATTTTCAAGATGCACCTCTTGAT[A/C]ATGATGATGAACAGCCAGTACAAGGAGATGCTACTCAACAAGATGGTCCAGANNNNNNNNNNNNNNNNNNNNNNNNNNNNNNNNNNNNNNNNNNNNNNNN	1b	S	17.56	8.152
35285	IWB35285	IAAV7043	AGCCCAATGGTGCTCAGAATGAAAGCTGTGAGCAGGATGGAGTTTCAGCCATCTGCCGCCAAAAGCAACTTCTGAAAAGGCCTAGAGTGCTGGATGAGGA[T/C]TATGAGTATTGTGTGAAGGTGATACGGTGGCTGGAGTGTGACGGGCACATAGAGACTGATTTCAGATTGAAGTTTTTGACTTGGCTGAGTCTAAGATCGA	1b	S	17.56	8.152
35366	IWB35366	IAAV7575	AGNGGCATCACCGAACATTACCTCGATGATTTGGATGATCTTAAATCACGACTATCAGTTACTCAAGCTACAGCAGAAGCCAGTGCTGCATCAGCCATGT[T/C]GGCTCAGGCGCAGTGCTTGTCCTTGCTGAAAGAGCTGAATGAGAAGGATCGCGCTCTGAAAGAGCACGAGCTTCGAGTTAACAAGCTTGGCGAGCAGCTA	1b	S	17.56	8.152
35370	IWB35370	IAAV7634	NNNNNNNNNNNNNNNNNNNNNNNNNNNNNNNNNNNNNNNTTGTCAAGGAGTTCGGAATTGACCCTAACAATGCTTTTGCATTTTGGGACTGGGTTGGCGG[A/C]CGCNNNNNNNNNNNNNNNNNNNNNNNNNNNNNNNNNNNNNNNNNNNNNNNNNNNNNNNNNNNNNNNNNNNNNTATAGTGTTTGCAGTGCTGTCGGTGTTC	1b	S	17.56	8.152
35414	IWB35414	IAAV798	AGGACTGACAATGAGATTAAGAACCTCTGGAACTCGTCCCTCAAGAAGAAGCTGCGGCAGAAGGGCATTGACCCCAACACCCACAAGCCCCTCACCGAGG[T/C]TGATCGCAGTGGAGCAGCTCCCACCATCAGCACCGAGAGGACCTCTGGTTCCAGTGATGTCAACCCGTCAAGCGCTGGTGCTCTAGGGAACTTCGGTCAC	1b	S	17.56	8.152
35419	IWB35419	IAAV8003	TACAGAACATATCCATTCCTTCTGCTTTAATTGATAAGAAATTTGGAGAACAATTGAAGAAGGCTGTTAAAGATGGTGAAATGGTAAATGTGAATCTTGA[T/C]TGGAGGGAGGCTGTCCCACATCCTGATAACCGAGTTGAGTATGAGTTGTGGACAAATAGCAATGATGAATGTGGGCCTAAATGTGATATGCTTATGCATT	1b	S	17.56	8.152
35471	IWB35471	IAAV8409	GATCATCAAACTAAGTTTGAAGAGTTCATAAGCACACACCCTGAATTGAATCC[T/C]GGGATAGACTTGGCGGTCACTGTTCTGACAACAGGATTTTGGCCAACTTATAAATCATTCGATATAAACCTTCCTGCTGAGATGGNNNNNNNNNNNNNNN	1b	S	17.56	8.152
35527	IWB35527	IAAV8714	TAAGCGGAACCATCCATAGTTCTCTCAGGGACATGGGAGCTTGATGATGATGCCAGCGATGGAAGAGGATGCAAGTATGCCACATATGGGCAAGGATGTG[T/C]CCCTGGTGCAGCAGATACAGATAGATTCTCCGGAAACACATGCTGTCCCATGAAGTCATGAAANNNNNNNNNNNNNNNNNNNNNNNNNNNNNNNNNNNNN	1b	S	17.56	8.152
35554	IWB35554	IAAV8883	AGGGATCTTACACTATGCATTGCCACATGAGAATGGTCGCTCGATTGTTGTTTGGACATTGGATGATTTTGGTCATCATTCATGGACTTGGACTAAGATG[T/G]GTCATCTTAGCATGACCGATGCGTTTGGAAAGGATGAGTTTGTTCACTACGACGATGGTGGCGATGGTGGTGATGATAAATGGTTTTGGAACTGTGATTA	1b	S	17.56	8.152
35590	IWB35590	IAAV9097	GGCTGTGGAGGAGTTTCCTGAGGTTTCTTTTACTCACACTTCACCAATGCAGTGTTGGGATAGTGTGAGAGACAGGGTGAATGAAGAGAGAAAAAAGCAA[A/C]GTAGGGCTGGAAAATCTGGCGTTCCTGCTTTATTATCGAACGATTCTGTAAATGGGCTTGAAATGTTTGGTTTCTTTTCCCCACCAATAATTGAGGNNNN	1b	S	17.56	8.152
35603	IWB35603	IAAV9195	ATCCGGCGACAATCATCAGCAGCAGCTTCTCTACTCCTGCCGCCGGTGGCTGCTCTTCTGTTTCTATGGATGTTTGGCGGGGGGCATGTGATGGCACATA[A/C]TGAGATTCGCAACATGACGGCACTCCAGAAACATGTCTCCTTTTTCGACCGTAACAA	1b	S	17.56	8.152
35609	IWB35609	IAAV960	AGGAGCTGAGGAAGAGGAGGACATCGGGCCATTTGAGGTATCCTGAACTTAAGAGGCAGAAGCAACGTAACCCTTATGTTGCTGCTAGATCTACCTCTCC[T/G]GACTGCAATTTCTGGGACAACAGACAAAAGGAGCTATATGATCAGTACTGTCATGAGAAGAAAGTGTTTAAGCATAGATTTGTGGAGTGGTCAGATATAG	1b	S	17.56	8.152
35775	IWB35775	IACX16878	NNNNNNNNNNNNNNNNNNNNNNNNNNNNNNNNNNNNNNNNNNNNNNNNNNNNNNNNNNTGCAGTGTTAGCAGTTAGCATTTTGGAGAATTTGGCGAAAGT[A/T]TCTCGCTTTGACTTGATCATCATGTGCCTCTCACCCATGCATAAATCTGANNNNNNNNNNNNNNNNNNNNNNNNNNNNNNNNNNNNNNNNNNNNNNNNNN	1b	.	17.56	8.152
35821	IWB35821	IACX19890	TGGTGAAATCCCAGTCATACTTTTTTACTCA[T/C]TCGGTGAAGGCAATGGCAGTTACACAAACAGCCAAGGGTATCACTTCCAAGCAGCCTCTCATTGGCACGATTGTTGATCAGGTTTTGGCATTTGACAAGC	1b	S	17.56	8.152
35828	IWB35828	IACX20344	NNNNNNNNNNNNNNNNNNNNNNNNNNNNNNNNNNNNNNNNNNNNNNNNNNTAGATGTACCTCAGAAAAACTATTCAGTTGGGCAGATATGTTGTTATGGA[C/G]TAAGGTGGATCCTAAATTTCCTTCTAATTGAAGTCATGACACACTTTTTCCACTACAACGCGTTTGTAGTCAGCC	1b	S	17.56	8.152
35833	IWB35833	IACX20627	NNNNNNNNNNNNNNNNNNNNNNNNNNNNNNNNNNNNNNNNNNNNNTCCATTTGTAACGCACCCTGTTCTCCTTCATTCTCTTGATGGCAAGGTTCATATT[A/G]TCCTCACCGAACTCGCGCTGGAAGAATCTCTTCCACAGCACATCTGTAACGTCGGTAAGGTCCGNNNNNNNNNNNNNNNNNNNNNNNNNNNNNNNNNNNN	1b	S	17.56	8.152
35925	IWB35925	IACX3431	AGTGAAGTTGACCTATCTGATTTTCAAGATGCACCTCTTGATCATGATGATGAACAGCCA[A/G]TACAAGGAGATGCTACTCAACAAGATGGTCCAGATGAACCAGCAGAGGTGATTAAGAAG	1b	S	17.56	8.152
35926	IWB35926	IACX3433	CAAGGAGATGCTACTCAACAAGATGGTGCAGATGAACCAGCAGAGGTGATTAAGAAGAAA[T/C]TGGTTATTACTGAAGAACATTTCCAGAGAGTTACACAAGCTTTGGTCATGAGACTGCGG	1b	S	17.56	8.152
35940	IWB35940	IACX3951	GTCCAGGCCCTGTGAAGTTGTTCACATAGAGACTTCCAAAAAGAGGAAACATGCTGATGC[T/G]GTGTCAATGGCCATGGCGGCTGCGCCAGTGTCGCCTGTGCTGTTTGTTAACCGTTGCAA	1b	S	17.56	8.152
36147	IWB36147	IACX6356	ATCTTTATAATAGATCTCAGTTCTTTTCCCAAAAAAAAGAAGGCCTTCTGTATTGGCAGA[T/C]ATGCTTCGGACCTCTAGGCCACACCAGGGTACAAGAGAAGAAGAAAGTATGCTCTTTAG	1b	S	17.56	8.152
36167	IWB36167	IACX6586	TAAAATTGTTGACTGGACTGATGAGGAACTAGAGCAAACTTCAAAGGCAGTAGGATATGG[T/C]GCTGTCAAGNNNNNNNNNNNNNNNNNNNNNNNNNNNNNNNNNNNNNNNNNNNNNNNNNNNNNNNNNNNNNNNNNNNNNNNNNNNNNNNNNNNNNNNNNNN	1b	.	17.56	8.152
36169	IWB36169	IACX6621	CTTCTACTTCATGGCCACGCCGCACGCGGCCCTCTTCGACTCGTACCCGCACGTCAAGGC[A/T]TGGTGGGAGAGGATCATGGCGAGGCC	1b	S	17.56	8.152
36174	IWB36174	IACX6800	NNNNNNNNNNNNNNNNNNNNNNNNNNNNNNNNNNNNNNNNNNNNNNNNNNNNNNNNNNNNNNNNNNNNNNNNNNNNNNNNNNNNNNNNNTGACTCTGTGT[A/G]TTGCCAACACATGTCAAATCCACTGGGAAATGGTGCAATCGTTGAAACATCTGATGAAA	1b	S	17.56	8.152
36178	IWB36178	IACX6862	GTGCCTAGTGTCTCTGTGTTAAGTTAGCTATGGTGTGTTCCAGAGAGTGTTGAAGCTTGT[T/C]CTTTTGCTTTGCCCCACCATGTAACCGTGAACGAAGAGGAAGCGTCTTGCTTCCTCTGT	1b	S	17.56	8.152
36240	IWB36240	IACX778	CTTCTATTACACAACTATTTTTAGAGGGACTTCAGTTTAAACTGACTGATTTCTTGCATG[A/G]ACATTAGGATTTGGCAACTGTAGATTCTATTCTTTTGAGAGAACTCCCCCCTGTAGAAGA	1b	S	17.56	8.152
36662	IWB36662	Jagger_c5878_119	CCTGAAATGAAGGAGCTCATCAAGAAAGTTCTTTCCGCTGGACATGTGTC[A/G]TATGAAGTTCTACTACCTGTTAGATTCATAGATATGTGGGAACCTGCGGT	1b	S	17.56	8.152
36665	IWB36665	Jagger_c5906_333	GGCGATGCCATCCCTGGGCCCATGCTTGCCCACAAAGCTGAAGAGGATGG[T/C]GTGGCATGTGTCGAGTTCCTTGCKGGCAAGGAAGGTCACGTTGACTATGA	1b	.	17.56	8.152
36672	IWB36672	Jagger_c6107_116	TGGCCAGCTTGTTATCAACTGTGACTTTCTCTGATAATATCAGTTCAAGC[T/C]TGCTTGTAAGATTGGCAAGGTCTTGATTCAGCTCAGAAATATGTTTCTCG	1b	S	17.56	8.152
36754	IWB36754	Jagger_c7740_104	TTATCACCTGAGGGCATGACCTCATCTTCCTCCTCCAACCAGTAGGACTC[A/G]AGCATCTTCACTGCCTTCTCATATATTTCTGTGTTGTCATGGCTCTGAAG	1b	S	17.56	8.152
36874	IWB36874	JD_c10917_341	GGGATGGCACCGCCGATACTTATGTTGGTTCGCACAATTCCTTTAGCATT[A/G]CACCAAACGACTATTCCCTTGATTGTAATGTTGGCATAGAGGAGGCTTCT	1b	S	17.56	8.152
36875	IWB36875	JD_c10917_403	TATTCCCTTGATTGTAATGTTGGCATAGAGGAGGCTTCTGTAGCTCATGA[T/C]CTTCCAGTTTACCGCAGTAATAATGAAATGCATGGAAGTTTGGTTGATAA	1b	S	17.56	8.152
36914	IWB36914	JD_c11817_592	TCATTCGAGAGAGCTTCGGAGCATCTCTTCAACGCTTCGTACGCTGGTCG[T/C]GAGGATCAGATAGAGGGAGTTAGTGAATGCATCATCATGGGCATACCCAT	1b	S	17.56	8.152
36939	IWB36939	JD_c12243_353	TTGCGCAAGCATATTAAGGCAGTTCATGAGCAGAGTAGACCTTTCACATG[T/C]GGATTCCCTGGGTGCGGCCAGAAGTTTTCATACAAGCATGTAAGGGACAA	1b	S	17.56	8.152
36940	IWB36940	JD_c12243_360	AGCATATTAAGGCAGTTCATGAGCAGAGTAGACCTTTCACATGCGGATTC[T/C]CTGGGTGCGGCCAGAAGTTTTCATACAAGCATGTAAGGGACAATCATGAG	1b	S	17.56	8.152
37043	IWB37043	JD_c1532_462	ACATGCCAGATGTTACCGAACCCAGCATGGAGAACTGATGATCAAGCCAA[A/G]TATCGGTAGACGTTCGGGTTCTCCTTGTCCCTCTCCAGGTAATCCCTGGT	1b	S	17.56	8.152
37173	IWB37173	JD_c2070_563	TGTGGATTCGGACATTGTGCACAGTGTAGATAGTTGCTAGATAACAGCTT[A/G]AAGGCAACCAAGACCGAAGCACCGACGATTTGGGCCCAATTTGAAGCCCA	1b	S	17.56	8.152
37238	IWB37238	JD_c2439_468	GAGGGCATGGAATCTTCCTGATGGACAAATGATCTGGGAAACCAATATTC[A/G]AACTTCCACATCATCAAAGTCGTTGCTGCATGTTTTGTCAAACAGTAAAG	1b	S	17.56	8.152
37339	IWB37339	JD_c3173_1128	GAGCATATAAGAAGCTTGCCTTGGATGCTTTGGTCATACAGCAAGGGCGA[T/C]TGGCAGAACAGAAAGCCGTCAATAAGGATGAGCTGTTGCAAATGGTGAGA	1b	S	17.56	8.152
37340	IWB37340	JD_c3173_947	AGGGCAGGTGGTCTTGGGATCAATCTCGCTACTGCTGACATTGTGGTTCT[T/C]TATGATAGTGATTGGAACCCTCAAGTGGATTTGCAAGCTCAAGACCGTGC	1b	S	17.56	8.152
37530	IWB37530	JD_c49343_430	TTTCTCTTCTTGAGTCGTTTCCAAAGTAAGCGCCAACTCCTCCCCATTGA[T/C]CACTTTATCATAGATCCACTCAGGGAGGTAAACATCGTCCTGGCTCCCGA	1b	S	17.56	8.152
37538	IWB37538	JD_c4952_1073	ACTCAAGTAAAGCTTAAACGGCAAAAACTCAGCATCACTCCTTGCTTCAT[T/C]CACATTTGACGTAGAAAGACCCTTCTCACATGAGGCGCCATTATCCCTTA	1b	S	17.56	8.152
37560	IWB37560	JD_c50373_20	AGGTATGACGATCACGCCC[A/G]CCATGCTCTGGGCGTCCTGTCAGTGGATCCGGATTTGGCAGCTCCATCAA	1b	S	17.56	8.152
37654	IWB37654	JD_c5757_605	TCCCCTTGAGCTCGCATTGCGCCTGTGCTTGCCACTAACGCCAGCCTCTT[A/G]CCAACAGAGAGCTGGTCCTCGACCTTCAGCCCAGTTGCCACAATGTCACC	1b	S	17.56	8.152
37688	IWB37688	JD_c6297_810	CTGTGTATGACGTGAGGCTGTGCTTTCTCATGAAGATACTCTAGGCCTTT[A/C]GCTGCACCAACAGCTATCTTCACCCGTTGTATCCATGATAAGACTGGACC	1b	S	17.56	8.152
38006	IWB38006	JG_c8473_141	GAGGTGCGCCAACTTGCTATGCAGGTACGCAATCTAGGTTCTCCACGTTC[A/G]ATAACTGTTCTCAGTGGAGGTTCTGGACAAACAGGAGTATCAGGACTAAT	1b	S	17.56	8.152
38342	IWB38342	Ku_c12689_1094	AGAGTGAAGAAACGATTGCTTGCAGCAACAATCAAGCTCTCTCTAAGAGC[T/C]AGTTCTTGATTGCCAGTGTCATCCAGTAGATTCTGTATCTCAGTTAATGC	1b	S	17.56	8.152
38350	IWB38350	Ku_c12783_286	TTCAGCGCTTCGTGGTGTGGGCCATGCCGTGTCATTGCACCTGTTTATGC[T/C]GAGATGTCCAAGACTTACCCTCAACTCATGTTCTTGACAATTGATGTTGA	1b	S	17.56	8.152
38395	IWB38395	Ku_c13532_1753	CGTGAGTTCCTCCGGAGGATGGCGCAGCCATACGACAAGGCTGGGAGCGG[A/C]GGGAAGAAGACGCTGTTGACGGAGGAGGACCTGCAGGACATGGCTCGGGA	1b	S	17.56	8.152
38396	IWB38396	Ku_c13532_1765	CGGAGGATGGCGCAGCCATACGACAAGGCTGGGAGCGGCGGGAAGAAGAC[A/G]CTGTTGACGGAGGAGGACCTGCAGGACATGGCTCGGGACGCCATGGAGAT	1b	S	17.56	8.152
38781	IWB38781	Ku_c21412_196	AAGCCTGTAATGAATTTATTAGAATCTTGCTCCTATTGCTGTGTACAGTA[T/C]GTAGCAAACAGGTCTATATTAGGAATTATAATGTAGAAGTATAGAAATGA	1b	S	17.56	8.152
39044	IWB39044	Ku_c2820_1430	TGTGTATTGGATATATATTGTGAGCTATAAATGGGATGTCATCTTAAACT[A/G]GGCCATGTGACCTTTGTTTGTGCATGAATATTAATAGTTGTACCACAATT	1b	S	17.56	8.152
39151	IWB39151	Ku_c31363_2165	TAGCCRGATCCAACTRAGGAATTGTCAGATGATGTGAAGTTACCASCATT[A/C]ATCTGATTTCTCATCATAGAAGAATTAGCCGAATACCCCTCAGGTGCCCT	1b	L	17.56	8.152
39271	IWB39271	Ku_c36017_329	CTATCAGCACTTGCATTCAAAACCCAAACTGACCTTTAATTTAATGGAAC[A/G]TACGTACATTCACTGATTTGTATACTTATTAGGTTGCCCAGAAGAACATA	1b	S	17.56	8.152
39683	IWB39683	Ku_c5960_496	GCCAACTCAGAAGCTGGACAGAGTGTGCCAGCTTCCAACAATTCCTATGC[T/C]GTGAATATGGGTGGCCCAAATCAGTTTGGGCAGCAATTCAGCGCATCTCG	1b	S	17.56	8.152
39791	IWB39791	Ku_c66951_958	TTCATTATGTGAACCAGTCATGGTACATGCGCAAACAATATATGTTCCAG[T/C]GTGTATTGTATCTATTCTGACTCTTCTGTCTGATGTAAGCTAGTTTTACT	1b	.	17.56	8.152
40235	IWB40235	Kukri_c100694_132	TTTGGAAAGGATGAGTTTGTTCACTACGACGATGGTGGCGATGGTGGTGA[T/G]GATAAATGGTTTTGGAACTGCGATTATCGAATTGTCGACCTCGACTTGGA	1b	S	17.56	8.152
40638	IWB40638	Kukri_c11587_99	CATTCACCATTCGAACATGTGGTGTATCAAAGGTGGTTGTGCAGTTGTTT[T/C]AGGTTATTTCAGAAAAAAGTAGAAATATTAACAGCGTAGGATTGTTCTCC	1b	S	17.56	8.152
40665	IWB40665	Kukri_c11707_160	GCTGTCCAGTGAGGGTTTAGAGTTGTTGCCTTTGAAGACTATAACCCATG[T/C]TAGTGAATAAATTGAAAAGGGAAGGTGGCTGGTGAACTTGAGTTAAGACA	1b	S	17.56	8.152
40971	IWB40971	Kukri_c1312_666	GCGCTTCCTCATGCCATTCTTCGTTTGGATCTCGCTGGTCGGGATCTCAC[T/G]GACTCCCTTATGAAGATCCTCACCGAGAGAGGTTACTCCTTCACAACCTC	1b	S	17.56	8.152
41143	IWB41143	Kukri_c14040_499	AAAAGCACGTGAACACTAGATTTCTCATGATTGTCCCTTACATGCTTGTA[T/C]GAAAACTTCTGGCCGCACCCAGAGAATCCACATGTGAAAGGTCTACTCTG	1b	S	17.56	8.152
41196	IWB41196	Kukri_c14357_211	TGAACAAGGCGGTGACGAAGGCTGCYGATCAGGATGGAGACGAGGCGAGG[T/C]TGAGGTCAAAAGTGAAGAAGAGGGTCAGCAGGGCGCTGGTGCGATTGTTC	1b	S	17.56	8.152
41254	IWB41254	Kukri_c147_1620	TATAGTTTTCCTTCAAGTATCGCCGTGGCCCAGAGAACGGCGCAGCAGAC[A/G]CACTGTCGCGCGTCGGCCATCTGCTCTCAATCGATGCTTTGTCTGTCTGT	1b	S	17.56	8.152
41306	IWB41306	Kukri_c14968_674	CCTACAGGGAGTCTAAATGTTGATTCATCATCTGCAATGATGCAGCAAAA[T/C]AGTGATGGCAGTGGTTTGAATGTTAATCAGGAGGTACAAGATTCCTCGGA	1b	S	17.56	8.152
41449	IWB41449	Kukri_c15746_189	CATCATGAGGCCAGACAAGTCGTTGTGCCAATCCAATGAGTTTCCAACAA[T/C]GGAAAGTCATCCGAAGAATCATGTCCCAGTGAGTAGTCCAGCTCCAGCAA	1b	S	17.56	8.152
41474	IWB41474	Kukri_c15901_1064	ATGGAATGGATGTTTACAAGATCGATCAGGCTTGTACTGAATTCGGGATG[T/C]CAATTGGTCCATTCAGAATGACAGATCTGGTTGGTTTTGGAGTTGCTCTA	1b	S	17.56	8.152
41702	IWB41702	Kukri_c17055_189	ATGCCGCTACAACAAACCTTTCAGAAGCACTGCGTAATCTGACTACCACA[T/G]CTATTGGTCTTGGCTTTATGTTTTCAACTTCATGGAAGCTAACATGTAAG	1b	S	17.56	8.152
41725	IWB41725	Kukri_c17177_2181	TTGTTAAGATCGGAACCAACACCAGGTTTGACAATATGGCCAGATACTAG[T/C]GGCCATAGGCCCCCAAGGACCCGAAAAAGGGAGCTTTTTCCACTACCATT	1b	S	17.56	8.152
41774	IWB41774	Kukri_c17540_394	TCAATGCGGCAACCAACGGAGAAATTGGTGACGAAGTATCTGGGACCACC[A/G]CAACCGGAGGTCCTGTGGCCTATATCGCCACGGTTATTCGGAATGCAGAC	1b	S	17.56	8.152
41939	IWB41939	Kukri_c18305_873	GTTTGCAAGGTATTTTGCGGACAAGTTGGTCTTTCAACAATAGATTGCAT[A/C]TTTTGTTTTGGCCAATAGAAAACTGAGGGACACAGATAGGGAGATGAGGA	1b	S	17.56	8.152
41970	IWB41970	Kukri_c18434_200	CATGACGTCAGGTTCTACCAGGCCGGTTGCTTCGATGGTTACATCACCGC[A/G]CACTATCAGTCCCCCCAGCACATGATCTGTCTCTGGAGAAAGTTGCAGTC	1b	S	17.56	8.152
42184	IWB42184	Kukri_c19709_383	TAGGACCATCCTACTTGCAAGATCATGGACTTCCACAAAGACAAGTATAA[T/C]AAGGATGTCAAGGAGAAAGAGCATGTAAAAACCAAGATTTGCTTAAGATC	1b	S	17.56	8.152
42185	IWB42185	Kukri_c19709_407	ATGGACTTCCACAAAGACAAGTATAATAAGGATGTCAAGGAGAAAGAGCA[T/C]GTAAAAACCAAGATTTGCTTAAGATCACGGAAGCTTGGGTTGATGGAGTG	1b	S	17.56	8.152
42309	IWB42309	Kukri_c20401_674	CATCTTCTCAGCAGCATCTCACTGCCGTCTTCTTGGAACGGCATCTCACC[A/G]TCGTCTTCTCGTGGCAGCATCACACTGCCGTTGCTAGCGCCCGACGGCAT	1b	S	17.56	8.152
42629	IWB42629	Kukri_c22313_166	CCTAGTGACGACACAAGCTCTGCGCCTCCAAAGAAAAAGAAGAGAAGGAC[A/G]TGCTATGAATGCGGCATAGCTGGTCATCTCTCGTCAGAATGCCCCAACAA	1b	S	17.56	8.152
42630	IWB42630	Kukri_c22313_199	AAAAAGAAGAGAAGGACGTGCTATGAATGCGGCATAGCTGGTCATCTCTC[A/G]TCAGAATGCCCCAACAAGGCCAAATGATCACGGTGGACCAGTTACTTTTT	1b	S	17.56	8.152
42707	IWB42707	Kukri_c22856_385	GCCATTCAAATAAGGTACTATGAGGAGGGAATAGCATGTACATGTTGATG[T/C]TTATGACATGGATGAGGAGAGGGCATGTACATGTTGATGTTTATTTTTGC	1b	S	17.56	8.152
42844	IWB42844	Kukri_c23662_414	TGACACACCTCTTGACAGTGCAAGATAAACCTGGGCATGCGAGAGTACAT[A/G]CTCCGGAAGGTAAATACCGACAGTTGGGATGGTTTGCCCCTGGGCTATGT	1b	S	17.56	8.152
43019	IWB43019	Kukri_c24684_134	CAAAAGATCATTGAGAGCAGGAAGTGGGGCTTCACCAAGTTCAACCGCAA[T/C]GACTACCTCAAGTTCAAGAGTGAGGGCAGGATCTTGCCTGATGGAGTCAA	1b	S	17.56	8.152
43158	IWB43158	Kukri_c25654_382	TCTGTAGCACGGTACAATCTCAAGGGAACAAGCGAAGTTGTGTCCCTACT[A/C]CAGGATCTTGCAGCAGCTGCTGCTCCAGGTAACATGAGTCACCCACCATA	1b	S	17.56	8.152
43337	IWB43337	Kukri_c26731_312	CTCCTCTTAGCAACTCGGACTCCAAAGCAAAATGTTCGATTATCAACCCT[T/C]CGTAAGCAGATCTTGTTAGTTCCTTCTCTACTGCATGTGGTTATCAATGG	1b	S	17.56	8.152
43365	IWB43365	Kukri_c26973_189	AAGAGCTTGACCTATGAATCTCTGGCTGCAGCAAAGGCCGCGAGGCAGCA[A/G]GGCGCCCTCCGGCTGAAGAGCAGCGATTCAGACAGCGACATCGTGCCTCT	1b	S	17.56	8.152
43543	IWB43543	Kukri_c28196_1480	GGGGTGTTAATATACAAAAATCCATTTTCATCGAAAAAACTGTGGGTTGC[A/G]TAGGCAAGCTGGTGCCTTATCCGAGCAACTGCGCCTATCGTGTTGGTGCG	1b	S	17.56	8.152
43737	IWB43737	Kukri_c29541_416	ATTCGCTGGTTTATTGAAGAAACTTCCGAGAACTGCTAAATGAATCCCTT[A/C]TTTTCCAAATGTAGGAATGAACATGATAAGAGCACATCCTTCGTATTCTC	1b	S	17.56	8.152
43788	IWB43788	Kukri_c29917_512	AATCACTGGTTCTCAACTGACTGATATTGATGCTGATGCTCCTGCTACTA[T/C]GCCTCCTAACACGATGGAAACTACAGTTCCTATGCCACTTAAGCTTAACA	1b	S	17.56	8.152
43987	IWB43987	Kukri_c31541_909	TCGGCGTCGGCGTCGGCGGCGGAGGGCAGATCCGTCTCTGTTTGACTAGG[T/G]TTCCCTTCCACCCTCTCCTGTATGCCCCCGCCTCCCTCCTCGATGCTTAT	1b	S	17.56	8.152
44021	IWB44021	Kukri_c3181_2340	TGATCCTGCTACAGTTCCTTCGAAGTGCTCTAAAGCGTGCAACATCATCA[T/G]CTGCTTTCGATGGCGCTGTTACTTCATTCACCCGGGGCCGTCAACAGTCT	1b	S	17.56	8.152
44216	IWB44216	Kukri_c33586_75	ATATTATACTGATACGTTATTGACCCATGAATGGGCTATTGTGTGGATGC[T/C]AATGTCTCCCTTATGGGGAAATTGGATTCATTATCGCCTGGAGTTATATT	1b	S	17.56	8.152
44280	IWB44280	Kukri_c3414_114	ATCCACATGTATAGACTTGCATCCAGGGTGGCCTCCCTATTCCCTTATGT[T/C]CAGTAAAGAAGGTCAAAAAATGTACAAACTGCTCCAGTAGCAACATTATC	1b	S	17.56	8.152
44328	IWB44328	Kukri_c34436_560	TCAACCTGTCTCTGGAACGACTCGAATTCATCGAAGCTCAGGGAACCATC[A/G]CTGTTTGCATCAAGGAGATGCATGAGCGCCATCGCATCCTCGCCCTCGGC	1b	S	17.56	8.152
44341	IWB44341	Kukri_c34536_373	TTCTTGGCTGCACCCGACACCGACAGCCATACCTTCGGCCTCAGCGCTGG[T/C]GGCACCCCCTTCCTGATCAGCCTCCTCAATGTAACCGTATTTGTGAGCAC	1b	S	17.56	8.152
44383	IWB44383	Kukri_c34902_520	CTTCATCCTTTCCATCGCATACCTATCCGCAGCCACAAGCAAGTGCTTAA[T/C]CATTTCTTTGCCCTCATCTCCATCAAGTTTTTCCATCGAAGGCAACGAAT	1b	S	17.56	8.152
44413	IWB44413	Kukri_c35119_544	ATAACTGACTCTGCGTCACCATAGCGGGGCATAATCCCAATTCTTGCATA[A/G]CCTTCCTTCTCAAATTCGATTAGCCTATGCAACGGGTAATATGTGATTTT	1b	S	17.56	8.152
44455	IWB44455	Kukri_c35521_117	TCTGATTTTGAGCTCGTCCAGAAAGCGATAGCTGGGGGTGTTGTTCCAGC[A/G]TTCTCGTCTTCTGGTACTGGAGATGAGACCCATCTTCCAGCGAGGGAGAG	1b	S	17.56	8.152
44847	IWB44847	Kukri_c38845_430	ACTTTAAAGATTTATGTCCCGACAAACCCCAGGGGTGCAGAGAGGCTAGC[A/G]CCAGGCATTGTTGTGCCAGATACCGACTTCCATCTGCGCAGGTTGTGGGG	1b	.	17.56	8.152
45038	IWB45038	Kukri_c40439_366	GATGACGACGAGAAGAGTGGCATGGGTTGTGTTGGAGGAGGGTGGCTCAC[A/C]CTCCATGCCCAGGTTGGAACACCCCCTGTGGCCACCTCTGGCCTCCTGCT	1b	S	17.56	8.152
45151	IWB45151	Kukri_c41543_366	AAAGTGCAAGGACAGGAAGCAGAGGGACGCCCGCCTGGGAACCGGTCAGA[A/G]AGCAAGATCTAGATCGGCTTCAGATGAGAAGACGAGTTTGGTCTTGGACA	1b	S	17.56	8.152
45510	IWB45510	Kukri_c45137_137	CGTTCCCTGCAAGCGCTTTCGGCCATGACTTCAAGTTCTGCAGCTAGGCC[A/G]TGAAGTGTTGGTCCTTCTCACCGTCCACCGATGATGGTGCCCGAGAGAAG	1b	S	17.56	8.152
45758	IWB45758	Kukri_c47342_73	GCCCATGCTTAAACGGGAAATCGTGGCATCAGAGCTTATATCACTAGGGA[A/G]TATCTCTTTAAAGAAAAAAGATTATGCTGTCGCAGCAAAATTGTACAGTC	1b	.	17.56	8.152
46200	IWB46200	Kukri_c51861_216	CGCAACCTGCTTTCTTCCTCTAGGCGAGCATGGAATTGATGCATCATGTG[T/C]AGCCCAGGCTCTGGGCGACGCTCAATAGCAGGACCTGAGCTCGACGTGGT	1b	S	17.56	8.152
46204	IWB46204	Kukri_c51925_654	TTGCTGGCCACAAATTCTTCACCTAGACACTGCGTGAACTGAAGCAGACC[A/G]TATCGTTTGGGGAGGGGGCAGAGGCTGGCATCGCTGAGCCTGACACACAG	1b	S	17.56	8.152
46231	IWB46231	Kukri_c5221_506	GCTGCCAAGAGCAAAACGGCTGTCTCGGCAAGCTTTCCCTCTTTTATGTA[A/G]TTCCACAGCTCATCCAATAGATTATCTATGTATTTTGCAATCAGCCGAGT	1b	S	17.56	8.152
46387	IWB46387	Kukri_c53962_102	TGTGCAAAATTTATAAGGAAGGAGATATCATATGGTGCCATGACTACCAT[T/C]TGATGTGCCTTCCCAAGTTGCTGAAGCAGTATAATATCAACATGAAGGTA	1b	S	17.56	8.152
46395	IWB46395	Kukri_c54054_511	GCATGGGAGGTGTCGGAAAGACAACAATGGCCCAACAAATCTGCAAGAAT[A/G]CAAATGTGAAGAAACACTTTGGCCCCATAATTTGGACATGTGTTTCAGAT	1b	S	17.56	8.152
46597	IWB46597	Kukri_c56333_138	AAGAACGTTGGTGGTGAGTTGATTAAACCGAATGCCACCCGGTTTGGAAC[T/C]GTGTTTATGTTCCTTGAGAGTTATTTGGAGAAGAAAGATAAATTTAGGAA	1b	S	17.56	8.152
46598	IWB46598	Kukri_c56333_178	GGTTTGGAACTGTGTTTATGTTCCTTGAGAGTTATTTGGAGAAGAAAGAT[A/C]AATTTAGGAAATGGATGGTGTCCGACGACTGGAAGAACAGTATTTGGAAG	1b	S	17.56	8.152
46881	IWB46881	Kukri_c60746_198	TGTTGGACCTTGTTGCTTGCATTCTCGTGTCTTTTGGCAAGGAGAAAATT[A/G]TCATTTGGAGGGGAAAAGACAGCTGAAAACATGCAAGATAGTATATGCAA	1b	L	17.56	8.152
46956	IWB46956	Kukri_c61725_199	TCTGTGGACCACCGCCGCAAGAACAGGTCGCTTGAGGGTATGCAGTCCAA[T/C]ATCCAGAGGCTCAAGACCTACAAGGCCAAGCTTGTCATCTTCCCAAGGCG	1b	L	17.56	8.152
47034	IWB47034	Kukri_c6300_347	CGCTTCAAGCCTATACCTCACTGATGGACATGACCGTTGCTCTGCTCCTG[T/C]ACAGTCATAAATATGGTTAAACTAATTAACAACATATATACGTATATAAC	1b	S	17.56	8.152
47491	IWB47491	Kukri_c7_731	AGGTACCAGTTCTATCTTGATATGTGCGACCATATCACATCTGTGCTGGA[T/C]GGCAATCCTGAACAAAATGACATCCTTAGTTCTGTGCCCTATGGTGACAA	1b	L	17.56	8.152
47506	IWB47506	Kukri_c7129_227	AATGGAAGGCAATTACAATTAGCTTTGCTCTTTCGATTCTTGGACATTAA[A/G]ACACTATTTACACCACTGTGCACAGCGCTGTACAACAACAAGAAGGAGGA	1b	S	17.56	8.152
47522	IWB47522	Kukri_c7192_1077	AAGGCTGCCAAGGAGAAGCCAGACGCGGAGGGATCTGCTGAGGAAAATGA[T/C]GATGAGGAGGATGCTCTGGAGAAGGAAGAGGAGGATGACAGCAGCCTGAA	1b	S	17.56	8.152
47786	IWB47786	Kukri_c7886_195	AGATATTGGTAGCTCCAGACCTTCAGTAGATGCAGCAGCAGCAAGGGGGA[T/C]AGCTGATGGCAATTCATCAAGAGCCCCAGAAAAGAAGCACAATATGGCAC	1b	S	17.56	8.152
47794	IWB47794	Kukri_c79135_136	GAGCCAGCATGTATGTATGCAGGCCACAGCAAGCCAGCAAGAGCTATCCA[T/C]CTATCCAACGTGGGGGGTCTCGGCGACGGTGCCCACGAAGATGCGGACAC	1b	S	17.56	8.152
47963	IWB47963	Kukri_c83574_151	AACAGGGAACGACAAAGATACGGAGTGCTACAACAGCTCATAGCCAACCA[A/G]CAATACAGGCAAGCGAAAGATACAAGAAGGAGCTCAGCCTGAATTACCAC	1b	S	17.56	8.152
47964	IWB47964	Kukri_c83574_636	CAACCAAACCTGCAGCAAACGCCAACCTTGCTTCCATGCACCCCGGATGG[T/C]GCCTCCAGGAAGGGATGCGACGACAGAACGCCGCCACCGTCCTCAAGGGG	1b	S	17.56	8.152
47981	IWB47981	Kukri_c8390_441	GCCGGCGTTAATGTGGTGGCCACGGCCTCCATGCCGGGGCAGTCGGAGAC[A/G]TTCCAGCTGGTGCGCAATGACGCTGACAACAATAAGATGAGGATCAGAGC	1b	.	17.56	8.152
48180	IWB48180	Kukri_c8943_1381	GGAGAGGGTGGTGTGTGATTCTGAGGAAAAACATTCACTGGAGAAATCTG[A/G]TCTTAGCGCTGAACTTTCAACACTATCAGAAGCCAATGCCTCTCTCGAAG	1b	L	17.56	8.152
48462	IWB48462	Kukri_c9721_1525	GCATCTTTCGGATCCGGAAGATTCAGTGAACATGGTTCTCAGTTTGATAG[T/C]GGTGAGGCCACAATACCAGAAGACGTCGAGATCCACAAATTCGCCGAGGC	1b	S	17.56	8.152
48590	IWB48590	Kukri_rep_c101022_707	AACCGTATGATGAAGAGAACTGAGTCTTCTGCTCCCATCTTCAACATGGA[T/C]GATATAGAAGAGGGTATAGAAGGTTATGAGGATGAAAGGTCCATGCTTAT	1b	S	17.56	8.152
48815	IWB48815	Kukri_rep_c102887_300	ATGGCACTCCCCGTGCAATTCACCAGCAGGGAGTTTAATAAAGGTGCAGA[A/C]AGAGAGGGGTCAAAAGAATTCATGGATGCAACCCCGTCATGAATAATGCT	1b	S	17.56	8.152
48975	IWB48975	Kukri_rep_c104321_201	AAAGGCCATCTAGTTACTGAACTGGCCGTGCATGTACACAAGACAGAAAC[A/G]CTGAATCTTCAACGCCATAGACGGCCCAAACGTTTCCTCTTCTTCTGCTT	1b	S	17.56	8.152
[truncated: 27,695 more rows]
