# Supplementary material for: A High-Density Consensus Map of Common Wheat Integrating Four Mapping Populations Scanned by the 90K SNP Array
Source: Front Plant Sci. 2017 Aug 9;8:1389. doi: 10.3389/fpls.2017.01389 (PMC5552701; doi:10.3389/fpls.2017.01389)
Supplement: Supplementary file 3 [file Table_3.XLSX]

## Sheet: Sheet1
Supplementary Table S3:
Integration of the EST into the consensus map via the linked SNPs.
Index on iSelect 90K SNP bead chip	SNP ID	Name	EST	Bin	Dist. (cM)	Chr.
11263	IWB11263	BS00082566_51	BE637568	1AS3-0.86-1.00	4.2945	1AS
11264	IWB11264	BS00082567_51	BE637568	1AS3-0.86-1.00	4.2945	1AS
31154	IWB31154	Excalibur_rep_c70751_58	BG605525	1AS3-0.86-1.00	4.2945	1AS
61980	IWB61980	RAC875_rep_c110533_92	BG605525	1AS3-0.86-1.00	4.2945	1AS
34835	IWB34835	IAAV4132	BE405778	1AS3-0.86-1.00	12.0113	1AS
20818	IWB20818	Ex_c4876_1221	BE518223	1AS3-0.86-1.00	13.0324	1AS
78259	IWA4034	wsnp_Ex_c4876_8692849	BE518223	1AS3-0.86-1.00	13.0324	1AS
36540	IWB36540	Jagger_c3429_157	BF473056	1AS3-0.86-1.00	17.1371	1AS
68663	IWB68663	Tdurum_contig17530_822	BF483087	1AS3-0.86-1.00	17.8041	1AS
47586	IWB47586	Kukri_c7436_2259	BF291787	1AS3-0.86-1.00	19.7538	1AS
78358	IWA4164	wsnp_Ex_c5323_9409407	BF291787	1AS3-0.86-1.00	19.7538	1AS
79906	IWA6217	wsnp_JD_c9290_10155594	BG313657	1AS3-0.86-1.00	20.5132	1AS
11335	IWB11335	BS00084022_51	BE405518	1AS3-0.86-1.00	23.1402	1AS
28624	IWB28624	Excalibur_c7237_1208	BM136056	1AS3-0.86-1.00	25.3978	1AS
35755	IWB35755	IACX1465	BF293576	1AS3-0.86-1.00	26.1007	1AS
47933	IWB47933	Kukri_c82555_88	BF293576	1AS3-0.86-1.00	26.1623	1AS
26816	IWB26816	Excalibur_c46833_204	BE490041	1AS3-0.86-1.00	27.1218	1AS
53853	IWB53853	RAC875_c14066_452	BF202657	1AS3-0.86-1.00	28.9689	1AS
43578	IWB43578	Kukri_c28532_103	BE494278	1AL1-0.17-0.61	32.817	1AL
6545	IWB6545	BS00012283_51	BE442691	1AL1-0.17-0.61	36.8756	1AL
35655	IWB35655	IACX11070	BE442691	1AL1-0.17-0.61	36.8756	1AL
74613	IWB74613	tplb0036k16_751	BE442691	1AL1-0.17-0.61	36.8756	1AL
35397	IWB35397	IAAV7862	BE444476	1AL1-0.17-0.61	37.286	1AL
64359	IWB64359	RFL_Contig345_777	BM137729	1AL1-0.17-0.61	37.286	1AL
75360	IWA42	wsnp_BE403956A_Ta_2_3	BE403956	1AL1-0.17-0.61	39.2717	1AL
23434	IWB23434	Excalibur_c20133_87	BE425918	1AL1-0.17-0.61	39.5077	1AL
6783	IWB6783	BS00021889_51	BE495786	1AL1-0.17-0.61	51.7192	1AL
30576	IWB30576	Excalibur_rep_c112145_271	BE495786	1AL1-0.17-0.61	51.7192	1AL
34496	IWB34496	IAAV2072	BE423193	1AL1-0.17-0.61	52.1143	1AL
80939	IWA7644	wsnp_Ra_c16080_24638622	BE404083	1AL3-0.61-1.00	56.4396	1AL
25487	IWB25487	Excalibur_c34697_831	BM138654	1AL3-0.61-1.00	57.2451	1AL
75965	IWA931	wsnp_CAP12_c1960_972031	BF200980	1AL3-0.61-1.00	63.2534	1AL
79439	IWA5534	wsnp_Ex_rep_c68493_67320068	BF484031	1AL3-0.61-1.00	79.8723	1AL
75699	IWA530	wsnp_BG263358A_Ta_2_1	BG263358	1AL3-0.61-1.00	81.7297	1AL
52902	IWB52902	RAC875_c10083_800	BE495694	1AL3-0.61-1.00	81.9554	1AL
35745	IWB35745	IACX14	BE590634	1AL3-0.61-1.00	88.1125	1AL
41037	IWB41037	Kukri_c13463_728	BE590634	1AL3-0.61-1.00	88.1125	1AL
79287	IWA5333	wsnp_Ex_rep_c66919_65342127	BF200929	1AL3-0.61-1.00	89.6517	1AL
77556	IWA3145	wsnp_Ex_c28149_37293117	BE403322	1AL3-0.61-1.00	89.9955	1AL
39439	IWB39439	Ku_c4369_351	BE488956	1AL3-0.61-1.00	91.7246	1AL
36704	IWB36704	Jagger_c6772_80	BF478865	1AL3-0.61-1.00	95.9371	1AL
81294	IWA8135	wsnp_Ra_rep_c108284_91604017	BE443796	1AL3-0.61-1.00	98.1741	1AL
29697	IWB29697	Excalibur_rep_c101018_254	BF429186	1AL3-0.61-1.00	104.613	1AL
80603	IWA7182	wsnp_Ku_c5687_10068945	BE500439	1AL3-0.61-1.00	106.738	1AL
74944	IWB74944	tplb0049h18_765	BF293088	1AL3-0.61-1.00	110.268	1AL
45182	IWB45182	Kukri_c4204_1346	BF474878	1AL3-0.61-1.00	112.279	1AL
59763	IWB59763	RAC875_c63359_1446	BF474878	1AL3-0.61-1.00	114.485	1AL
76476	IWA1710	wsnp_Ex_c12932_20486842	BF474878	1AL3-0.61-1.00	114.68	1AL
4201	IWB4201	BobWhite_c66315_505	BE404147	1AL3-0.61-1.00	121.248	1AL
78213	IWA3977	wsnp_Ex_c46670_52108070	BE404147	1AL3-0.61-1.00	121.248	1AL
11925	IWB11925	BS00095286_51	BE406450	1BS.sat18-0.50-1.00	8.152	1BS
26821	IWB26821	Excalibur_c46902_92	BG274725	1BS.sat18-0.50-1.00	8.152	1BS
67022	IWB67022	Tdurum_contig11334_554	BG313657	1BS.sat18-0.50-1.00	8.152	1BS
3239	IWB3239	BobWhite_c4246_292	BE426500	1BS.sat18-0.50-1.00	8.152	1BS
6024	IWB6024	BS00008803_51	BG274848	1BS.sat18-0.50-1.00	8.152	1BS
11334	IWB11334	BS00084021_51	BE405518	1BS.sat18-0.50-1.00	8.152	1BS
11761	IWB11761	BS00092514_51	BE426771	1BS.sat18-0.50-1.00	8.152	1BS
27615	IWB27615	Excalibur_c55959_710	BF473291	1BS.sat18-0.50-1.00	8.152	1BS
27655	IWB27655	Excalibur_c5635_277	BE444131	1BS.sat18-0.50-1.00	8.152	1BS
31874	IWB31874	GENE-0427_115	BF291787	1BS.sat18-0.50-1.00	8.152	1BS
35266	IWB35266	IAAV6899	BF473291	1BS.sat18-0.50-1.00	8.152	1BS
41702	IWB41702	Kukri_c17055_189	BF483038	1BS.sat18-0.50-1.00	8.152	1BS
45038	IWB45038	Kukri_c40439_366	BE490041	1BS.sat18-0.50-1.00	8.152	1BS
71173	IWB71173	Tdurum_contig42479_2158	BE518223	1BS.sat18-0.50-1.00	8.152	1BS
56246	IWB56246	RAC875_c28894_526	BF201162	1BS.sat19-0.31-0.50	8.152	1BS
74996	IWB74996	tplb0052b04_1104	BG604768	1BS.sat19-0.31-0.50	8.152	1BS
23553	IWB23553	Excalibur_c20863_318	BE498153	1BS.sat-0.31	8.152	1BS
4795	IWB4795	BobWhite_rep_c49610_521	BG263028	1BS9-0.84-1.06	8.152	1BS
6522	IWB6522	BS00012068_51	BE426663	1BS9-0.84-1.06	8.152	1BS
34356	IWB34356	IAAV1312	BE426663	1BS9-0.84-1.06	8.152	1BS
35414	IWB35414	IAAV798	BE490486	1BS9-0.84-1.06	8.152	1BS
49367	IWB49367	Kukri_rep_c108883_500	BE490486	1BS9-0.84-1.06	8.152	1BS
1973	IWB1973	BobWhite_c26130_475	BE498820	1BS10-0.50-0.84	8.152	1BS
2387	IWB2387	BobWhite_c3068_393	BF478737	1BS10-0.50-0.84	8.152	1BS
2955	IWB2955	BobWhite_c38234_255	BE590695	1BS10-0.50-0.84	8.152	1BS
4510	IWB4510	BobWhite_c872_587	BG262247	1BS10-0.50-0.84	8.152	1BS
4511	IWB4511	BobWhite_c872_620	BG262247	1BS10-0.50-0.84	8.152	1BS
7392	IWB7392	BS00023044_51	BE590695	1BS10-0.50-0.84	8.152	1BS
35527	IWB35527	IAAV8714	BE403153	1BS10-0.50-0.84	8.152	1BS
36754	IWB36754	Jagger_c7740_104	BE498820	1BS10-0.50-0.84	8.152	1BS
39683	IWB39683	Ku_c5960_496	BE471127	1BS10-0.50-0.84	8.152	1BS
76834	IWA2150	wsnp_Ex_c16581_25100502	BF478737	1BS10-0.50-0.84	8.152	1BS
78304	IWA4093	wsnp_Ex_c51156_55193734	BE471127	1BS10-0.50-0.84	8.152	1BS
3477	IWB3477	BobWhite_c45790_683	BE425898	C-1BS10-0.50	8.152	1BS
26434	IWB26434	Excalibur_c43347_79	BE591407	C-1BS10-0.50	8.152	1BS
31879	IWB31879	GENE-0433_66	BE637864	C-1BS10-0.50	8.152	1BS
35094	IWB35094	IAAV5812	BE637864	C-1BS10-0.50	8.152	1BS
37560	IWB37560	JD_c50373_20	BE444294	C-1BS10-0.50	8.152	1BS
50150	IWB50150	Kukri_rep_c71840_754	BE425898	C-1BS10-0.50	8.152	1BS
57198	IWB57198	RAC875_c3656_1229	BE406516	C-1BS10-0.50	8.152	1BS
80752	IWA7385	wsnp_Ku_rep_c101863_88951284	BE444294	C-1BS10-0.50	8.152	1BS
6611	IWB6611	BS00015169_51	BE403248	C-1BL6-0.32	8.152	1BL
65665	IWB65665	TA003235-0794	BE403248	C-1BL6-0.32	8.152	1BL
43111	IWB43111	Kukri_c2535_98	BE444505	C-1BL6-0.32	16.1833	1BL
61331	IWB61331	RAC875_rep_c101933_656	BG275051	C-1BL6-0.32	16.1833	1BL
4508	IWB4508	BobWhite_c8713_420	BE426207	C-1BL6-0.32	16.7032	1BL
21601	IWB21601	Excalibur_c10319_229	BE426207	C-1BL6-0.32	16.7032	1BL
40762	IWB40762	Kukri_c12151_467	BE497600	C-1BL6-0.32	19.5443	1BL
75530	IWA284	wsnp_BE497109B_Ta_2_5	BE497109	C-1BL6-0.32	19.5443	1BL
36032	IWB36032	IACX5814	BE405854	1BL6-0.32-0.47	19.5443	1BL
66462	IWB66462	Tdurum_contig10326_151	BE405167	1BL6-0.32-0.47	19.5443	1BL
75401	IWA107	wsnp_BE442716B_Ta_2_2	BE442716	1BL6-0.32-0.47	19.5443	1BL
75361	IWA44	wsnp_BE403956B_Ta_2_3	BE403956	1BL6-0.32-0.47	20.3335	1BL
37703	IWB37703	JD_c6360_288	BF483456	1BL1-0.47-0.69	20.575	1BL
6900	IWB6900	BS00022089_51	BF484611	1BL1-0.47-0.69	21.2945	1BL
24118	IWB24118	Excalibur_c24217_1151	BE443068	1BL1-0.47-0.69	21.3734	1BL
75417	IWA128	wsnp_BE443332B_Ta_2_2	BE443332	1BL1-0.47-0.69	22.9147	1BL
75428	IWA141	wsnp_BE443930B_Ta_2_2	BE443930	1BL1-0.47-0.69	22.9147	1BL
79301	IWA5348	wsnp_Ex_rep_c67036_65492436	BE445834	1BL1-0.47-0.69	23.5043	1BL
2788	IWB2788	BobWhite_c35520_397	BE403158	1BL1-0.47-0.69	24.2331	1BL
76450	IWA1680	wsnp_Ex_c12774_20272038	BE403158	1BL1-0.47-0.69	24.2331	1BL
35764	IWB35764	IACX15424	BE493946	1BL1-0.47-0.69	24.8738	1BL
73370	IWB73370	Tdurum_contig76481_798	BG604876	1BL1-0.47-0.69	24.8738	1BL
75465	IWA188	wsnp_BE446240B_Ta_2_1	BE446240	1BL1-0.47-0.69	24.8738	1BL
75466	IWA189	wsnp_BE446240B_Ta_2_3	BE446240	1BL1-0.47-0.69	24.8738	1BL
5590	IWB5590	BobWhite_rep_c66032_270	BE443332	1BL1-0.47-0.69	25.0316	1BL
35864	IWB35864	IACX2578	BE403158	1BL1-0.47-0.69	25.4634	1BL
35922	IWB35922	IACX3408	BG263371	1BL1-0.47-0.69	25.6259	1BL
35239	IWB35239	IAAV6731	BF478690	1BL1-0.47-0.69	26.3872	1BL
75673	IWA491	wsnp_BF478690B_Ta_2_1	BF478690	1BL1-0.47-0.69	26.3872	1BL
79833	IWA6107	wsnp_JD_c5659_6814240	BF428726	1BL1-0.47-0.69	26.9721	1BL
2681	IWB2681	BobWhite_c34267_459	BE426097	1BL2-0.69-0.85	44.4321	1BL
13336	IWB13336	CAP12_c2858_94	BE426097	1BL2-0.69-0.85	44.4321	1BL
64025	IWB64025	RFL_Contig2686_285	BE426097	1BL2-0.69-0.85	44.4321	1BL
64027	IWB64027	RFL_Contig2686_571	BE426097	1BL2-0.69-0.85	44.4321	1BL
64026	IWB64026	RFL_Contig2686_438	BE426097	1BL2-0.69-0.85	46.0384	1BL
751	IWB751	BobWhite_c15152_341	BE471203	1BL2-0.69-0.85	51.3585	1BL
29956	IWB29956	Excalibur_rep_c103592_565	BG607362	1BL2-0.69-0.85	54.1857	1BL
42095	IWB42095	Kukri_c19247_53	BE444359	1BL2-0.69-0.85	58.0946	1BL
25341	IWB25341	Excalibur_c33470_175	BI480494	1BL2-0.69-0.85	62.4863	1BL
78352	IWA4155	wsnp_Ex_c5296_9365860	BF200640	1BL2-0.69-0.85	62.7973	1BL
71993	IWB71993	Tdurum_contig49651_546	BF200640	1BL2-0.69-0.85	62.8577	1BL
78350	IWA4153	wsnp_Ex_c5296_9365528	BF200640	1BL2-0.69-0.85	62.8577	1BL
78351	IWA4154	wsnp_Ex_c5296_9365847	BF200640	1BL2-0.69-0.85	62.8577	1BL
79708	IWA5915	wsnp_JD_c20621_18304110	BE490596	1BL2-0.69-0.85	64.3108	1BL
6808	IWB6808	BS00021938_51	BE442699	1BL2-0.69-0.85	66.0377	1BL
35890	IWB35890	IACX2961	BE442699	1BL2-0.69-0.85	66.0377	1BL
13447	IWB13447	CAP12_c544_164	BF475038	1BL2-0.69-0.85	66.7712	1BL
66920	IWB66920	Tdurum_contig11077_342	BE444130	1BL2-0.69-0.85	70.0627	1BL
5855	IWB5855	BS00003633_51	BE444130	1BL2-0.69-0.85	70.2948	1BL
25833	IWB25833	Excalibur_c37496_271	BE444130	1BL2-0.69-0.85	70.4062	1BL
42465	IWB42465	Kukri_c21276_1056	BM134504	1BL2-0.69-0.85	76.7105	1BL
6777	IWB6777	BS00021876_51	BE443796	1BL3-0.85-1.00	81.7475	1BL
80573	IWA7141	wsnp_Ku_c51703_56915288	BE443796	1BL3-0.85-1.00	81.7475	1BL
36293	IWB36293	IACX8359	BF478865	1BL3-0.85-1.00	86.0788	1BL
73736	IWB73736	Tdurum_contig8840_237	BF478865	1BL3-0.85-1.00	86.0788	1BL
73737	IWB73737	Tdurum_contig8840_540	BF478865	1BL3-0.85-1.00	86.0788	1BL
73738	IWB73738	Tdurum_contig8840_575	BF478865	1BL3-0.85-1.00	86.0788	1BL
81538	IWA8542	wsnp_RFL_Contig395_4387107	BF200742	1BL3-0.85-1.00	86.0788	1BL
78231	IWA3998	wsnp_Ex_c4774_8519623	BE637804	1BL3-0.85-1.00	92.0397	1BL
8096	IWB8096	BS00037246_51	BE518199	1BL3-0.85-1.00	101.691	1BL
7059	IWB7059	BS00022398_51	BE404078	1BL3-0.85-1.00	103.803	1BL
5732	IWB5732	BS00000010_51	BE500394	1BL3-0.85-1.00	104.825	1BL
75847	IWA724	wsnp_CAP11_c2596_1325540	BE604058	1BL3-0.85-1.00	106.547	1BL
56893	IWB56893	RAC875_c33937_211	BE405705	1BL3-0.85-1.00	110.748	1BL
64238	IWB64238	RFL_Contig3165_667	BG262882	1BL3-0.85-1.00	111.189	1BL
34473	IWB34473	IAAV1917	BE492937	1DS5-0.70-1.00	4.752	1DS
74174	IWB74174	tplb0024b08_432	BF482898	1DS5-0.70-1.00	31.7751	1DS
44232	IWB44232	Kukri_c33670_506	BE443103	1DS5-0.70-1.00	32.5057	1DS
5767	IWB5767	BS00000717_51	BE405518	1DS5-0.70-1.00	37.584	1DS
5768	IWB5768	BS00000721_51	BE405518	1DS5-0.70-1.00	37.584	1DS
65041	IWB65041	RFL_Contig5594_873	BE405518	1DS5-0.70-1.00	37.584	1DS
36019	IWB36019	IACX577	BE490041	1DS5-0.70-1.00	39.3572	1DS
35669	IWB35669	IACX11153	BE494541	1DS5-0.70-1.00	42.7333	1DS
35981	IWB35981	IACX5018	BE604778	1DS5-0.70-1.00	44.4852	1DS
11921	IWB11921	BS00095225_51	BF292046	1DS5-0.70-1.00	52.6985	1DS
6602	IWB6602	BS00014671_51	BE445898	1DL2-0.41-1.00	67.9832	1DL
34619	IWB34619	IAAV2840	BE445898	1DL2-0.41-1.00	67.9832	1DL
80298	IWA6791	wsnp_Ku_c2624_4986980	BE444879	1DL2-0.41-1.00	67.9832	1DL
80034	IWA6432	wsnp_Ku_c11807_19204597	BG274687	1DL2-0.41-1.00	89.1974	1DL
59763	IWB59763	RAC875_c63359_1446	BF474878	1DL2-0.41-1.00	91.5308	1DL
76476	IWA1710	wsnp_Ex_c12932_20486842	BF474878	1DL2-0.41-1.00	91.5308	1DL
40	IWB40	BobWhite_c1027_474	BE518221	1DL2-0.41-1.00	91.5308	1DL
4202	IWB4202	BobWhite_c66315_621	BE404147	1DL2-0.41-1.00	91.5308	1DL
22002	IWB22002	Excalibur_c11939_140	BE500439	1DL2-0.41-1.00	91.5308	1DL
23507	IWB23507	Excalibur_c20532_665	BE446672	1DL2-0.41-1.00	91.5308	1DL
23508	IWB23508	Excalibur_c20532_785	BE446672	1DL2-0.41-1.00	91.5308	1DL
29851	IWB29851	Excalibur_rep_c102637_58	BG262882	1DL2-0.41-1.00	91.5308	1DL
41182	IWB41182	Kukri_c14292_157	BG262882	1DL2-0.41-1.00	91.5308	1DL
48905	IWB48905	Kukri_rep_c103666_397	BE404147	1DL2-0.41-1.00	91.5308	1DL
59764	IWB59764	RAC875_c63359_1671	BF474878	1DL2-0.41-1.00	91.5308	1DL
61145	IWB61145	RAC875_c9601_1680	BF485105	1DL2-0.41-1.00	91.5308	1DL
64826	IWB64826	RFL_Contig4906_2733	BF485105	1DL2-0.41-1.00	91.5308	1DL
68052	IWB68052	Tdurum_contig13681_232	BE424894	1DL2-0.41-1.00	91.5308	1DL
490	IWB490	BobWhite_c13373_250	BE444659	2AS5-0.78-1.00	1.8004	2AS
5881	IWB5881	BS00003735_51	BE444659	2AS5-0.78-1.00	1.8004	2AS
72490	IWB72490	Tdurum_contig56157_1595	BG263447	2AS5-0.78-1.00	1.8004	2AS
72491	IWB72491	Tdurum_contig56157_1748	BG263447	2AS5-0.78-1.00	1.8004	2AS
30883	IWB30883	Excalibur_rep_c67619_217	BG263447	2AS5-0.78-1.00	1.9957	2AS
79295	IWA5341	wsnp_Ex_rep_c66982_65424063	BG263447	2AS5-0.78-1.00	1.9957	2AS
30779	IWB30779	Excalibur_rep_c66783_540	BG262950	2AS5-0.78-1.00	3.9809	2AS
79003	IWA4989	wsnp_Ex_c997_1906900	BG262950	2AS5-0.78-1.00	3.9809	2AS
57879	IWB57879	RAC875_c42847_141	BE498358	2AS5-0.78-1.00	4.4033	2AS
6241	IWB6241	BS00010555_51	BG262915	2AS5-0.78-1.00	11.7581	2AS
71517	IWB71517	Tdurum_contig44316_608	BF483173	2AS5-0.78-1.00	26.2724	2AS
72863	IWB72863	Tdurum_contig62138_385	BE518306	2AS5-0.78-1.00	28.8859	2AS
72864	IWB72864	Tdurum_contig62138_414	BE518306	2AS5-0.78-1.00	28.8859	2AS
5782	IWB5782	BS00001107_51	BE590924	2AS5-0.78-1.00	30.5808	2AS
37466	IWB37466	JD_c4427_288	BE406474	2AS5-0.78-1.00	33.6642	2AS
43042	IWB43042	Kukri_c24852_466	BE445628	2AS5-0.78-1.00	37.5501	2AS
32310	IWB32310	GENE-1220_457	BF201442	2AS5-0.78-1.00	38.8331	2AS
76915	IWA2259	wsnp_Ex_c1782_3365844	BE494262	2AS5-0.78-1.00	40.9187	2AS
8253	IWB8253	BS00040959_51	BE404601	C-2AS5-0.78	40.9187	2AS
75701	IWA533	wsnp_BG263521A_Ta_2_1	BG263521	C-2AS5-0.78	45.7761	2AS
63018	IWB63018	RAC875_rep_c74366_489	BG606765	C-2AS5-0.78	48.68	2AS
11724	IWB11724	BS00091670_51	BF293463	C-2AS5-0.78	48.8595	2AS
38974	IWB38974	Ku_c25974_191	BE426272	C-2AS5-0.78	48.9704	2AS
8286	IWB8286	BS00041707_51	BE604727	C-2AL1-0.85	49.5406	2AL
25013	IWB25013	Excalibur_c30732_234	BE604727	C-2AL1-0.85	49.5406	2AL
75355	IWA33	wsnp_BE403597A_Ta_2_2	BE403597	C-2AL1-0.85	49.5406	2AL
8665	IWB8665	BS00055514_51	BG313163	C-2AL1-0.85	50.2429	2AL
11644	IWB11644	BS00090128_51	BE442788	C-2AL1-0.85	50.2429	2AL
11645	IWB11645	BS00090129_51	BE442788	C-2AL1-0.85	50.2429	2AL
79443	IWA5540	wsnp_Ex_rep_c68516_67350929	BE442608	C-2AL1-0.85	55.5333	2AL
35622	IWB35622	IACX1022	BE443948	C-2AL1-0.85	55.5333	2AL
63212	IWB63212	RAC875_rep_c83983_171	BE489517	C-2AL1-0.85	55.5333	2AL
81080	IWA7837	wsnp_Ra_c30244_39523512	BE443948	C-2AL1-0.85	55.5333	2AL
13733	IWB13733	CAP7_c11156_108	BG606649	C-2AL1-0.85	56.0665	2AL
21103	IWB21103	Ex_c67187_805	BG604591	C-2AL1-0.85	56.0665	2AL
22784	IWB22784	Excalibur_c16393_274	BG606649	C-2AL1-0.85	56.0665	2AL
43067	IWB43067	Kukri_c2507_708	BF483580	C-2AL1-0.85	56.0665	2AL
77121	IWA2537	wsnp_Ex_c20445_29515644	BE405604	C-2AL1-0.85	56.0665	2AL
79168	IWA5188	wsnp_Ex_rep_c66270_64420584	BF483580	C-2AL1-0.85	56.0665	2AL
79256	IWA5293	wsnp_Ex_rep_c66709_65042923	BF200918	C-2AL1-0.85	56.0665	2AL
80861	IWA7531	wsnp_Ra_c10091_16694335	BG314558	C-2AL1-0.85	56.0665	2AL
65566	IWB65566	TA002514-0825	BE592008	C-2AL1-0.85	57.793	2AL
32273	IWB32273	GENE-1166_419	BF146045	C-2AL1-0.85	58.0042	2AL
34883	IWB34883	IAAV4521	BE444891	C-2AL1-0.85	59.7254	2AL
75671	IWA488	wsnp_BF475068A_Ta_2_1	BF475068	C-2AL1-0.85	60.3274	2AL
36493	IWB36493	Jagger_c2516_144	BF483853	C-2AL1-0.85	75.2957	2AL
54551	IWB54551	RAC875_c1781_1897	BE638105	C-2AL1-0.85	75.2957	2AL
64035	IWB64035	RFL_Contig2729_517	BF483853	C-2AL1-0.85	75.2957	2AL
5777	IWB5777	BS00000965_51	BE406534	C-2AL1-0.85	76.6104	2AL
56895	IWB56895	RAC875_c3397_1492	BG606671	C-2AL1-0.85	81.4731	2AL
2708	IWB2708	BobWhite_c34598_70	BE423370	C-2AL1-0.85	83.5217	2AL
38411	IWB38411	Ku_c13700_1189	BE443833	C-2AL1-0.85	83.5217	2AL
38412	IWB38412	Ku_c13700_1196	BE443833	C-2AL1-0.85	83.5217	2AL
75732	IWA572	wsnp_BG605368A_Ta_2_4	BG605368	C-2AL1-0.85	83.5217	2AL
77367	IWA2884	wsnp_Ex_c2426_4542393	BE443833	C-2AL1-0.85	83.5217	2AL
79190	IWA5214	wsnp_Ex_rep_c66358_64543089	BE403217	C-2AL1-0.85	83.5217	2AL
75456	IWA173	wsnp_BE445431A_Td_2_1	BE445431	C-2AL1-0.85	87.244	2AL
81100	IWA7864	wsnp_Ra_c32271_41304469	BM134387	C-2AL1-0.85	87.4604	2AL
22525	IWB22525	Excalibur_c14988_388	BE404932	C-2AL1-0.85	93.8913	2AL
23839	IWB23839	Excalibur_c22696_316	BF478929	2AL1-0.85-1.00	103.812	2AL
7065	IWB7065	BS00022409_51	BG314359	2AL1-0.85-1.00	106.864	2AL
59980	IWB59980	RAC875_c6586_946	BE405017	2AL1-0.85-1.00	112.672	2AL
6233	IWB6233	BS00010477_51	BF200848	2AL1-0.85-1.00	114.72	2AL
44629	IWB44629	Kukri_c36985_104	BE426818	2AL1-0.85-1.00	115.745	2AL
50196	IWB50196	Kukri_rep_c72495_66	BG604426	2AL1-0.85-1.00	115.745	2AL
6065	IWB6065	BS00009458_51	BE489901	2AL1-0.85-1.00	133.669	2AL
74555	IWB74555	tplb0035c15_1393	BE444596	2AL1-0.85-1.00	133.669	2AL
11294	IWB11294	BS00083320_51	BE444596	2AL1-0.85-1.00	133.669	2AL
34261	IWB34261	GENE-4937_1435	BE489901	2AL1-0.85-1.00	133.669	2AL
60198	IWB60198	RAC875_c68649_457	BE489901	2AL1-0.85-1.00	142.888	2AL
75715	IWA551	wsnp_BG313362A_Ta_2_1	BG313362	2AL1-0.85-1.00	145.248	2AL
79692	IWA5894	wsnp_JD_c1872_2603061	BG313362	2AL1-0.85-1.00	145.248	2AL
55182	IWB55182	RAC875_c21405_591	BE489901	2AL1-0.85-1.00	145.871	2AL
36746	IWB36746	Jagger_c7527_89	BE488358	2AL1-0.85-1.00	147.672	2AL
64957	IWB64957	RFL_Contig5277_888	BE488358	2AL1-0.85-1.00	148.384	2AL
11856	IWB11856	BS00094172_51	BE489901	2AL1-0.85-1.00	151.79	2AL
75037	IWB75037	tplb0053n05_793	BE518031	2BS3-0.84-1.00	1.6532	2BS
75156	IWB75156	tplb0057n10_689	BE518031	2BS3-0.84-1.00	1.6532	2BS
16321	IWB16321	D_contig27429_284	BE426229	2BS3-0.84-1.00	2.2342	2BS
5943	IWB5943	BS00004040_51	BF201235	2BS3-0.84-1.00	3.9877	2BS
65767	IWB65767	TA003977-0418	BE471132	2BS3-0.84-1.00	28.5534	2BS
7661	IWB7661	BS00027693_51	BE606912	2BS3-0.84-1.00	30.4919	2BS
12578	IWB12578	BS00110626_51	BF483211	2BS3-0.84-1.00	30.7824	2BS
18619	IWB18619	D_GBUVHFX01CSU22_382	BE517745	2BS3-0.84-1.00	50.8216	2BS
45508	IWB45508	Kukri_c45103_371	BE517745	2BS3-0.84-1.00	50.8216	2BS
65267	IWB65267	RFL_Contig772_2612	BE517745	2BS3-0.84-1.00	50.8216	2BS
16303	IWB16303	D_contig26974_470	BE490144	2BS3-0.84-1.00	58.6598	2BS
5530	IWB5530	BobWhite_rep_c65082_84	BF292052	2BS3-0.84-1.00	62.262	2BS
14167	IWB14167	CAP7_c552_86	BE496951	2BS3-0.84-1.00	62.262	2BS
14725	IWB14725	CAP8_c4299_315	BE496951	2BS3-0.84-1.00	62.262	2BS
5116	IWB5116	BobWhite_rep_c55248_222	BE496951	2BS3-0.84-1.00	62.3887	2BS
76198	IWA1359	wsnp_Ex_c10596_17293192	BE518440	2BS3-0.84-1.00	65.6159	2BS
76199	IWA1360	wsnp_Ex_c10596_17293363	BE518440	2BS3-0.84-1.00	65.6159	2BS
21394	IWB21394	Ex_c87254_173	BG262950	2BS1-0.53-0.75	80.5107	2BS
40861	IWB40861	Kukri_c12616_353	BF202468	2BS1-0.53-0.75	81.0811	2BS
53045	IWB53045	RAC875_c104148_77	BF474758	2BS1-0.53-0.75	81.0811	2BS
58259	IWB58259	RAC875_c46516_443	BF202468	2BS1-0.53-0.75	81.0811	2BS
67029	IWB67029	Tdurum_contig11350_629	BG607203	2BS1-0.53-0.75	81.0811	2BS
11273	IWB11273	BS00082763_51	BG262950	2BS1-0.53-0.75	84.9263	2BS
69462	IWB69462	Tdurum_contig28227_304	BE488865	2BS1-0.53-0.75	85.6076	2BS
60422	IWB60422	RAC875_c76533_442	BE426431	2BS1-0.53-0.75	89.0619	2BS
69461	IWB69461	Tdurum_contig28227_265	BE488865	2BS1-0.53-0.75	90.0179	2BS
26224	IWB26224	Excalibur_c41401_317	BE405705	2BS1-0.53-0.75	110.364	2BS
32296	IWB32296	GENE-1196_146	BF292706	2BS1-0.53-0.75	110.364	2BS
79132	IWA5147	wsnp_Ex_rep_c106004_90240692	BE606357	2BS1-0.53-0.75	110.913	2BS
29827	IWB29827	Excalibur_rep_c102397_253	BE424118	2BS1-0.53-0.75	111.087	2BS
53255	IWB53255	RAC875_c111220_372	BE424118	2BS1-0.53-0.75	111.087	2BS
74443	IWB74443	tplb0031k24_254	BE498254	2BS1-0.53-0.75	111.087	2BS
77785	IWA3428	wsnp_Ex_c33246_41764093	BF202287	C-2BS1-0.53	116.004	2BS
75703	IWA535	wsnp_BG263521B_Ta_2_1	BG263521	C-2BS1-0.53	120.489	2BS
80852	IWA7520	wsnp_Ku_rep_c73313_72887199	BG263521	C-2BS1-0.53	120.489	2BS
4693	IWB4693	BobWhite_rep_c48743_625	BG606638	C-2BL2-0.36	124.35	2BL
4694	IWB4694	BobWhite_rep_c48743_691	BG606638	C-2BL2-0.36	124.35	2BL
78541	IWA4399	wsnp_Ex_c59991_60628628	BE446369	C-2BL2-0.36	124.35	2BL
76910	IWA2253	wsnp_Ex_c17700_26446810	BF475068	2BL2-0.36-0.50	126.605	2BL
64297	IWB64297	RFL_Contig3301_510	BG314114	2BL2-0.36-0.50	132.204	2BL
78774	IWA4696	wsnp_Ex_c7516_12850225	BG314114	2BL2-0.36-0.50	132.204	2BL
78339	IWA4136	wsnp_Ex_c52405_56014689	BE403506	2BL2-0.36-0.50	134.38	2BL
80835	IWA7499	wsnp_Ku_rep_c71678_71421327	BE424076	2BL2-0.36-0.50	134.38	2BL
79904	IWA6215	wsnp_JD_c9251_10121113	BF483237	2BL2-0.36-0.50	134.866	2BL
45224	IWB45224	Kukri_c42289_502	BG263298	2BL2-0.36-0.50	135.066	2BL
45225	IWB45225	Kukri_c42289_582	BG263298	2BL2-0.36-0.50	135.066	2BL
80780	IWA7420	wsnp_Ku_rep_c107413_92888678	BE424076	2BL2-0.36-0.50	135.066	2BL
81489	IWA8454	wsnp_RFL_Contig3304_3372802	BE424076	2BL2-0.36-0.50	135.066	2BL
1518	IWB1518	BobWhite_c21705_196	BF145580	2BL2-0.36-0.50	135.452	2BL
61711	IWB61711	RAC875_rep_c107537_586	BE604727	2BL2-0.36-0.50	135.452	2BL
12137	IWB12137	BS00100563_51	BG604481	2BL2-0.36-0.50	138.98	2BL
76300	IWA1489	wsnp_Ex_c114_230248	BF202596	2BL2-0.36-0.50	144.098	2BL
79869	IWA6169	wsnp_JD_c744_1111659	BF202596	2BL2-0.36-0.50	144.906	2BL
14419	IWB14419	CAP7_rep_c5636_102	BE490735	2BL4-0.50-0.89	145.725	2BL
14420	IWB14420	CAP7_rep_c5636_213	BE490735	2BL4-0.50-0.89	145.725	2BL
42398	IWB42398	Kukri_c20930_159	BE490735	2BL4-0.50-0.89	145.725	2BL
79824	IWA6093	wsnp_JD_c52_87219	BF474250	2BL4-0.50-0.89	146.38	2BL
2452	IWB2452	BobWhite_c3146_128	BE444599	2BL4-0.50-0.89	156.5	2BL
16083	IWB16083	D_contig22198_58	BF473851	2BL4-0.50-0.89	156.5	2BL
27578	IWB27578	Excalibur_c5557_201	BE444599	2BL4-0.50-0.89	156.5	2BL
41882	IWB41882	Kukri_c18058_764	BF473851	2BL4-0.50-0.89	156.5	2BL
53226	IWB53226	RAC875_c110332_54	BF473851	2BL4-0.50-0.89	156.981	2BL
79349	IWA5413	wsnp_Ex_rep_c67561_66188180	BF473744	2BL4-0.50-0.89	178.034	2BL
28478	IWB28478	Excalibur_c6769_1371	BE497937	2BL4-0.50-0.89	180.332	2BL
31015	IWB31015	Excalibur_rep_c68985_110	BE444599	2BL4-0.50-0.89	182.513	2BL
6344	IWB6344	BS00011096_51	BE606476	2BL4-0.50-0.89	183.078	2BL
81194	IWA7996	wsnp_Ra_c54256_57628288	BE591211	2BL6-0.89-1.00	199.183	2BL
8419	IWB8419	BS00046164_51	BF429003	2BL6-0.89-1.00	200.128	2BL
8420	IWB8420	BS00046165_51	BF429003	2BL6-0.89-1.00	200.128	2BL
35017	IWB35017	IAAV5371	BE445431	2BL6-0.89-1.00	200.265	2BL
62562	IWB62562	RAC875_rep_c69365_347	BE404552	2BL6-0.89-1.00	201.015	2BL
77358	IWA2873	wsnp_Ex_c24135_33382521	BE500307	2BL6-0.89-1.00	206.366	2BL
57664	IWB57664	RAC875_c40992_68	BF291977	2BL6-0.89-1.00	212.376	2BL
45435	IWB45435	Kukri_c44368_180	BE497600	2BL6-0.89-1.00	215.091	2BL
45436	IWB45436	Kukri_c44368_240	BE497600	2BL6-0.89-1.00	215.762	2BL
25015	IWB25015	Excalibur_c30744_1195	BE637228	2BL6-0.89-1.00	226.843	2BL
48923	IWB48923	Kukri_rep_c103873_143	BE500840	2BL6-0.89-1.00	226.843	2BL
56526	IWB56526	RAC875_c30797_179	BE444894	2BL6-0.89-1.00	226.843	2BL
61956	IWB61956	RAC875_rep_c110344_370	BE500840	2BL6-0.89-1.00	226.843	2BL
59980	IWB59980	RAC875_c6586_946	BE405017	2BL6-0.89-1.00	228.618	2BL
43167	IWB43167	Kukri_c25702_976	BE490737	2BL6-0.89-1.00	233.219	2BL
3773	IWB3773	BobWhite_c5261_252	BE490384	2BL6-0.89-1.00	235.115	2BL
9798	IWB9798	BS00066409_51	BE495271	2BL6-0.89-1.00	236.261	2BL
29589	IWB29589	Excalibur_c9752_208	BI479150	2BL6-0.89-1.00	236.261	2BL
29590	IWB29590	Excalibur_c9752_289	BI479150	2BL6-0.89-1.00	236.261	2BL
29591	IWB29591	Excalibur_c9752_619	BI479150	2BL6-0.89-1.00	236.261	2BL
29592	IWB29592	Excalibur_c9752_670	BI479150	2BL6-0.89-1.00	236.261	2BL
31944	IWB31944	GENE-0526_733	BE490384	2BL6-0.89-1.00	236.261	2BL
40702	IWB40702	Kukri_c11915_313	BI479150	2BL6-0.89-1.00	236.261	2BL
43166	IWB43166	Kukri_c25702_948	BE490737	2BL6-0.89-1.00	236.261	2BL
71	IWB71	BobWhite_c10520_1517	BM138265	2BL6-0.89-1.00	245.662	2BL
28927	IWB28927	Excalibur_c7971_1573	BM138265	2BL6-0.89-1.00	245.662	2BL
8156	IWB8156	BS00039185_51	BE499251	2BL6-0.89-1.00	255.957	2BL
62757	IWB62757	RAC875_rep_c71149_1113	BE426818	2BL6-0.89-1.00	256.12	2BL
62228	IWB62228	RAC875_rep_c113665_175	BE426818	2BL6-0.89-1.00	256.289	2BL
79087	IWA5093	wsnp_Ex_rep_c103381_88353000	BE426818	2BL6-0.89-1.00	256.612	2BL
35499	IWB35499	IAAV8570	BE488358	2BL6-0.89-1.00	259.654	2BL
65734	IWB65734	TA003758-0495	BF482335	2BL6-0.89-1.00	262.786	2BL
13403	IWB13403	CAP12_c449_277	BM138686	2BL6-0.89-1.00	270.461	2BL
44889	IWB44889	Kukri_c39136_675	BG313582	2BL6-0.89-1.00	270.461	2BL
40677	IWB40677	Kukri_c11809_824	BE445254	2DS5-0.47-1.00	4.9799	2DS
16321	IWB16321	D_contig27429_284	BE426229	2DS5-0.47-1.00	8.922	2DS
75156	IWB75156	tplb0057n10_689	BE518031	2DS5-0.47-1.00	9.6499	2DS
75037	IWB75037	tplb0053n05_793	BE518031	2DS5-0.47-1.00	9.7076	2DS
69462	IWB69462	Tdurum_contig28227_304	BE488865	2DS5-0.47-1.00	20.5467	2DS
26401	IWB26401	Excalibur_c4303_184	BE637643	2DS5-0.47-1.00	21.7142	2DS
26402	IWB26402	Excalibur_c4303_206	BE637643	2DS5-0.47-1.00	21.7142	2DS
36380	IWB36380	IACX9380	BF478837	2DS5-0.47-1.00	24.4168	2DS
75765	IWA609	wsnp_BM140538D_Ta_2_1	BM140538	2DS5-0.47-1.00	24.9861	2DS
78242	IWA4012	wsnp_Ex_c4817_8598511	BF478837	2DS5-0.47-1.00	24.9861	2DS
50095	IWB50095	Kukri_rep_c71152_906	BM140364	2DS5-0.47-1.00	28.0202	2DS
62848	IWB62848	RAC875_rep_c72220_143	BE445628	2DS5-0.47-1.00	30.2831	2DS
44762	IWB44762	Kukri_c38077_247	BE404630	C-2DL3-0.49	44.8554	2DL
75065	IWB75065	tplb0055a23_988	BE443570	2DL9-0.76-1.00	59.3339	2DL
5253	IWB5253	BobWhite_rep_c60776_446	BE403217	2DL9-0.76-1.00	60.9627	2DL
5254	IWB5254	BobWhite_rep_c60776_638	BE403217	2DL9-0.76-1.00	60.9627	2DL
29964	IWB29964	Excalibur_rep_c103649_61	BE443833	2DL9-0.76-1.00	60.9627	2DL
30692	IWB30692	Excalibur_rep_c115179_438	BE403217	2DL9-0.76-1.00	60.9627	2DL
36608	IWB36608	Jagger_c4726_129	BE423370	2DL9-0.76-1.00	60.9627	2DL
53239	IWB53239	RAC875_c110838_499	BE443833	2DL9-0.76-1.00	60.9627	2DL
53240	IWB53240	RAC875_c110838_690	BE443833	2DL9-0.76-1.00	60.9627	2DL
53772	IWB53772	RAC875_c13773_55	BG606671	2DL9-0.76-1.00	60.9627	2DL
64247	IWB64247	RFL_Contig3172_2394	BE500817	2DL9-0.76-1.00	60.9627	2DL
64248	IWB64248	RFL_Contig3172_2421	BE500817	2DL9-0.76-1.00	60.9627	2DL
64249	IWB64249	RFL_Contig3172_2514	BE500817	2DL9-0.76-1.00	60.9627	2DL
79183	IWA5206	wsnp_Ex_rep_c66348_64527919	BE403217	2DL9-0.76-1.00	60.9627	2DL
32483	IWB32483	GENE-1433_67	BF483221	2DL9-0.76-1.00	70.8217	2DL
12527	IWB12527	BS00110411_51	BE494006	2DL9-0.76-1.00	75.9385	2DL
23642	IWB23642	Excalibur_c21501_377	BE442849	2DL9-0.76-1.00	88.2622	2DL
12183	IWB12183	BS00101944_51	BE490484	2DL9-0.76-1.00	97.1483	2DL
6065	IWB6065	BS00009458_51	BE489901	2DL9-0.76-1.00	97.4005	2DL
36746	IWB36746	Jagger_c7527_89	BE488358	2DL9-0.76-1.00	97.4005	2DL
75715	IWA551	wsnp_BG313362A_Ta_2_1	BG313362	2DL9-0.76-1.00	97.4005	2DL
79692	IWA5894	wsnp_JD_c1872_2603061	BG313362	2DL9-0.76-1.00	97.4005	2DL
40877	IWB40877	Kukri_c12693_396	BF293021	2DL9-0.76-1.00	97.4005	2DL
53071	IWB53071	RAC875_c104604_113	BM138694	2DL9-0.76-1.00	97.4005	2DL
58393	IWB58393	RAC875_c47965_111	BE489906	2DL9-0.76-1.00	97.4005	2DL
64956	IWB64956	RFL_Contig5277_714	BE488358	2DL9-0.76-1.00	97.4005	2DL
74555	IWB74555	tplb0035c15_1393	BE444596	2DL9-0.76-1.00	97.8762	2DL
75645	IWA447	wsnp_BF293133A_Ta_2_2	BF293133	3AS4-0.45-1.00	15.2444	3AS
79361	IWA5430	wsnp_Ex_rep_c67635_66292689	BG274134	3AS4-0.45-1.00	15.5918	3AS
11649	IWB11649	BS00090225_51	BE425222	3AS4-0.45-1.00	42.0833	3AS
63761	IWB63761	RFL_Contig1896_1236	BE496017	3AS4-0.45-1.00	42.6264	3AS
53742	IWB53742	RAC875_c13570_484	BE591226	3AS4-0.45-1.00	47.8742	3AS
21527	IWB21527	Excalibur_c10079_1585	BE490150	3AS4-0.45-1.00	52.5789	3AS
34591	IWB34591	IAAV2646	BF202265	3AS4-0.45-1.00	52.5789	3AS
63637	IWB63637	RFL_Contig1435_886	BG313297	C-3AL3-0.42	68.095	3AL
8394	IWB8394	BS00045327_51	BE637868	3AL3-0.42-0.78	69.5285	3AL
27964	IWB27964	Excalibur_c6040_762	BG604893	3AL3-0.42-0.78	71.2651	3AL
63730	IWB63730	RFL_Contig1798_1606	BG607064	3AL3-0.42-0.78	71.6061	3AL
78539	IWA4397	wsnp_Ex_c5997_10512308	BE403757	3AL3-0.42-0.78	71.6061	3AL
65336	IWB65336	TA001068-0306-w	BE494219	3AL3-0.42-0.78	74.5363	3AL
77271	IWA2748	wsnp_Ex_c22766_31972202	BE406587	3AL3-0.42-0.78	74.5363	3AL
53387	IWB53387	RAC875_c11672_1240	BG313152	3AL3-0.42-0.78	76.1529	3AL
76006	IWA1019	wsnp_CAP12_rep_c8867_3720285	BE445343	3AL3-0.42-0.78	76.1529	3AL
56927	IWB56927	RAC875_c3427_734	BF473016	3AL3-0.42-0.78	76.2982	3AL
71639	IWB71639	Tdurum_contig45726_1116	BE604711	3AL3-0.42-0.78	76.3929	3AL
28607	IWB28607	Excalibur_c7181_813	BE470919	3AL3-0.42-0.78	77.7443	3AL
79870	IWA6170	wsnp_JD_c7441_8535047	BM138485	3AL3-0.42-0.78	78.4706	3AL
75499	IWA236	wsnp_BE490651A_Ta_2_2	BE490651	3AL3-0.42-0.78	80.6177	3AL
46240	IWB46240	Kukri_c5235_102	BE490662	3AL3-0.42-0.78	84.7982	3AL
6301	IWB6301	BS00010854_51	BE497979	3AL5-0.78-1.00	84.7982	3AL
19612	IWB19612	Ex_c104581_457	BE497979	3AL5-0.78-1.00	84.7982	3AL
78055	IWA3771	wsnp_Ex_c41283_48140956	BE497979	3AL5-0.78-1.00	84.7982	3AL
61883	IWB61883	RAC875_rep_c109433_782	BF429203	3AL5-0.78-1.00	91.9847	3AL
5751	IWB5751	BS00000445_51	BG607396	3AL5-0.78-1.00	92.4899	3AL
79529	IWA5657	wsnp_Ex_rep_c69919_68881108	BE494632	3AL5-0.78-1.00	95.2875	3AL
69690	IWB69690	Tdurum_contig29045_84	BE494854	3AL5-0.78-1.00	96.62	3AL
46509	IWB46509	Kukri_c55381_67	BE497571	3AL5-0.78-1.00	96.9168	3AL
40280	IWB40280	Kukri_c10210_1387	BE497571	3AL5-0.78-1.00	96.9168	3AL
22999	IWB22999	Excalibur_c17655_467	BE497664	3AL5-0.78-1.00	102.152	3AL
79353	IWA5419	wsnp_Ex_rep_c67588_66227926	BF200942	3AL5-0.78-1.00	102.152	3AL
80704	IWA7324	wsnp_Ku_c8400_14280021	BE442986	3AL5-0.78-1.00	102.152	3AL
66582	IWB66582	Tdurum_contig10548_1605	BE591154	3AL5-0.78-1.00	104.11	3AL
6370	IWB6370	BS00011231_51	BE488432	3AL5-0.78-1.00	106.97	3AL
21070	IWB21070	Ex_c66357_866	BE488432	3AL5-0.78-1.00	106.97	3AL
40736	IWB40736	Kukri_c12079_204	BE488432	3AL5-0.78-1.00	106.97	3AL
79188	IWA5212	wsnp_Ex_rep_c66357_64540369	BE488432	3AL5-0.78-1.00	106.97	3AL
79189	IWA5213	wsnp_Ex_rep_c66357_64540428	BE488432	3AL5-0.78-1.00	106.97	3AL
80913	IWA7602	wsnp_Ra_c132_291198	BE488432	3AL5-0.78-1.00	106.97	3AL
54042	IWB54042	RAC875_c15003_377	BG312618	3AL5-0.78-1.00	108.625	3AL
8043	IWB8043	BS00036168_51	BE443397	3AL5-0.78-1.00	119.392	3AL
27078	IWB27078	Excalibur_c49743_97	BE443397	3AL5-0.78-1.00	119.392	3AL
75695	IWA523	wsnp_BG262734A_Ta_2_3	BG262734	3AL5-0.78-1.00	119.392	3AL
55724	IWB55724	RAC875_c24982_202	BM138546	3AL5-0.78-1.00	138.988	3AL
75599	IWA390	wsnp_BE604885A_Ta_2_1	BE604885	3AL5-0.78-1.00	139.588	3AL
32649	IWB32649	GENE-1776_40	BE490274	3AL5-0.78-1.00	140.105	3AL
75392	IWA94	wsnp_BE426418A_Ta_2_1	BE426418	3AL5-0.78-1.00	144.936	3AL
61868	IWB61868	RAC875_rep_c109228_400	BF428994	3AL5-0.78-1.00	146.42	3AL
5755	IWB5755	BS00000523_51	BE637789	3AL5-0.78-1.00	154.213	3AL
32493	IWB32493	GENE-1464_73	BM137927	3AL5-0.78-1.00	158.937	3AL
75758	IWA602	wsnp_BM137927A_Ta_2_1	BM137927	3AL5-0.78-1.00	158.937	3AL
11	IWB11	BobWhite_c10098_535	BE494622	3AL5-0.78-1.00	161.507	3AL
35734	IWB35734	IACX1310	BE443202	3BS8-0.78-1.00	1.1063	3BS
11112	IWB11112	BS00080136_51	BE404656	3BS8-0.78-1.00	3.495	3BS
81141	IWA7918	wsnp_Ra_c41135_48426638	BE422466	3BS8-0.78-1.00	5.0162	3BS
47165	IWB47165	Kukri_c64588_229	BE444576	3BS8-0.78-1.00	5.1042	3BS
72133	IWB72133	Tdurum_contig50954_1095	BE404656	3BS8-0.78-1.00	5.1042	3BS
72134	IWB72134	Tdurum_contig50954_1264	BE404656	3BS8-0.78-1.00	5.1042	3BS
75468	IWA195	wsnp_BE446462D_Ta_2_3	BE446462	3BS8-0.78-1.00	5.1042	3BS
4400	IWB4400	BobWhite_c7975_613	BE591845	3BS8-0.78-1.00	5.3095	3BS
44132	IWB44132	Kukri_c32803_150	BE442801	3BS8-0.78-1.00	7.3043	3BS
44134	IWB44134	Kukri_c32803_84	BE442801	3BS8-0.78-1.00	7.342	3BS
8884	IWB8884	BS00062677_51	BE442801	3BS8-0.78-1.00	7.4468	3BS
4891	IWB4891	BobWhite_rep_c50511_766	BE426298	3BS8-0.78-1.00	9.0895	3BS
8289	IWB8289	BS00041764_51	BE637640	3BS8-0.78-1.00	9.0895	3BS
12194	IWB12194	BS00102648_51	BF292411	3BS8-0.78-1.00	9.0895	3BS
14676	IWB14676	CAP8_c3231_244	BE426298	3BS8-0.78-1.00	9.0895	3BS
64711	IWB64711	RFL_Contig4531_1195	BE591959	3BS8-0.78-1.00	9.0895	3BS
73673	IWB73673	Tdurum_contig84762_258	BE422466	3BS8-0.78-1.00	9.0895	3BS
29466	IWB29466	Excalibur_c94546_61	BE637640	3BS8-0.78-1.00	12.2283	3BS
5925	IWB5925	BS00003932_51	BG314067	3BS8-0.78-1.00	18.2796	3BS
24605	IWB24605	Excalibur_c27658_589	BF484398	3BS8-0.78-1.00	19.8343	3BS
36538	IWB36538	Jagger_c342_119	BF484398	3BS8-0.78-1.00	19.8343	3BS
75532	IWA288	wsnp_BE497169B_Ta_2_1	BE497169	3BS8-0.78-1.00	22.0763	3BS
75533	IWA289	wsnp_BE497169B_Ta_2_2	BE497169	3BS8-0.78-1.00	22.244	3BS
48086	IWB48086	Kukri_c86406_100	BF293537	3BS8-0.78-1.00	24.5907	3BS
2169	IWB2169	BobWhite_c28090_175	BE497169	3BS8-0.78-1.00	32.2261	3BS
34181	IWB34181	GENE-4824_212	BE497169	3BS8-0.78-1.00	32.2261	3BS
33099	IWB33099	GENE-2885_454	BE442882	3BS8-0.78-1.00	32.8882	3BS
56030	IWB56030	RAC875_c27152_476	BE442882	3BS8-0.78-1.00	32.8882	3BS
34315	IWB34315	IAAV1043	BG604761	3BS8-0.78-1.00	33.9569	3BS
2618	IWB2618	BobWhite_c33305_76	BE496983	3BS8-0.78-1.00	37.3387	3BS
36716	IWB36716	Jagger_c701_228	BE517903	3BS8-0.78-1.00	37.6195	3BS
36718	IWB36718	Jagger_c701_84	BE517903	3BS8-0.78-1.00	37.6195	3BS
5686	IWB5686	BobWhite_s65848_176	BE517903	3BS8-0.78-1.00	37.6195	3BS
78715	IWA4624	wsnp_Ex_c7108_12222660	BE517903	3BS8-0.78-1.00	37.6195	3BS
81047	IWA7794	wsnp_Ra_c26083_35644783	BF473786	3BS8-0.78-1.00	37.6195	3BS
3008	IWB3008	BobWhite_c38885_326	BE517903	3BS8-0.78-1.00	37.6195	3BS
6207	IWB6207	BS00010332_51	BE443404	3BS8-0.78-1.00	37.6195	3BS
36263	IWB36263	IACX799	BE499309	3BS8-0.78-1.00	37.6195	3BS
36847	IWB36847	Jagger_s10976_127	BE517903	3BS8-0.78-1.00	37.6195	3BS
57897	IWB57897	RAC875_c43028_62	BE443404	3BS8-0.78-1.00	37.6195	3BS
75528	IWA280	wsnp_BE496983B_Ta_2_1	BE496983	3BS8-0.78-1.00	37.6195	3BS
78716	IWA4625	wsnp_Ex_c7108_12222850	BE517903	3BS8-0.78-1.00	37.6195	3BS
79498	IWA5618	wsnp_Ex_rep_c69595_68543549	BE499309	3BS8-0.78-1.00	37.6195	3BS
45115	IWB45115	Kukri_c41230_309	BF203070	3BS9-0.57-0.78	38.7258	3BS
80351	IWA6861	wsnp_Ku_c29429_39332178	BG313722	3BS9-0.57-0.78	38.7258	3BS
78219	IWA3983	wsnp_Ex_c47078_52393295	BM135339	3BS9-0.57-0.78	40.2722	3BS
52839	IWB52839	Ra_c965_2575	BF202265	3BS9-0.57-0.78	46.6252	3BS
52840	IWB52840	Ra_c965_2579	BF202265	3BS9-0.57-0.78	46.6252	3BS
52842	IWB52842	Ra_c965_2703	BF202265	3BS9-0.57-0.78	46.6252	3BS
52841	IWB52841	Ra_c965_2702	BF202265	3BS9-0.57-0.78	46.6252	3BS
64951	IWB64951	RFL_Contig5276_1756	BE446087	3BS1-0.33-0.57	47.2706	3BS
4981	IWB4981	BobWhite_rep_c52024_65	BE490765	3BS1-0.33-0.57	49.3743	3BS
2211	IWB2211	BobWhite_c28522_266	BF478841	3BS1-0.33-0.57	54.2019	3BS
62875	IWB62875	RAC875_rep_c72470_124	BF482577	3BS1-0.33-0.57	54.2019	3BS
22602	IWB22602	Excalibur_c15329_430	BE406646	C-3BS1-0.33	54.2019	3BS
5547	IWB5547	BobWhite_rep_c65476_352	BE442805	C-3BL2-0.22	57.1857	3BL
65519	IWB65519	TA002241-1114	BE490734	3BL2-0.22-0.50	68.7854	3BL
78385	IWA4195	wsnp_Ex_c5378_9505533	BE490734	3BL2-0.22-0.50	68.7854	3BL
57995	IWB57995	RAC875_c43893_213	BG607861	3BL2-0.22-0.50	68.7854	3BL
12267	IWB12267	BS00105995_51	BI479128	3BL2-0.22-0.50	68.7854	3BL
71036	IWB71036	Tdurum_contig42234_6222	BE445803	3BL2-0.22-0.50	68.8944	3BL
36880	IWB36880	JD_c11099_294	BM138485	3BL2-0.22-0.50	71.1532	3BL
76978	IWA2351	wsnp_Ex_c1878_3541204	BE489130	3BL2-0.22-0.50	73.7304	3BL
76215	IWA1383	wsnp_Ex_c10717_17456391	BG262775	3BL2-0.22-0.50	74.095	3BL
78572	IWA4439	wsnp_Ex_c6162_10773908	BF291861	3BL2-0.22-0.50	82.8451	3BL
3480	IWB3480	BobWhite_c45823_55	BF485179	3BL2-0.22-0.50	82.9163	3BL
11818	IWB11818	BS00093699_51	BM134303	3BL10-0.50-0.63	84.1651	3BL
8263	IWB8263	BS00041135_51	BE443747	3BL10-0.50-0.63	87.6979	3BL
56983	IWB56983	RAC875_c3469_261	BM134520	3BL10-0.50-0.63	94.7801	3BL
77175	IWA2613	wsnp_Ex_c21418_30554998	BE494632	3BL7-0.63-1.00	99.1048	3BL
75559	IWA321	wsnp_BE499016B_Ta_2_1	BE499016	3BL7-0.63-1.00	100.701	3BL
77352	IWA2862	wsnp_Ex_c2400_4498931	BE424246	3BL7-0.63-1.00	102.881	3BL
77411	IWA2951	wsnp_Ex_c25104_34368562	BF200942	3BL7-0.63-1.00	104.616	3BL
35924	IWB35924	IACX3426	BE443193	3BL7-0.63-1.00	104.67	3BL
75414	IWA125	wsnp_BE443288B_Ta_2_1	BE443288	3BL7-0.63-1.00	107.063	3BL
35905	IWB35905	IACX3169	BE590549	3BL7-0.63-1.00	108.563	3BL
1626	IWB1626	BobWhite_c22705_563	BM136889	3BL7-0.63-1.00	115.771	3BL
7585	IWB7585	BS00025679_51	BE590950	3BL7-0.63-1.00	121.676	3BL
39312	IWB39312	Ku_c372_652	BE517960	3BL7-0.63-1.00	121.676	3BL
47939	IWB47939	Kukri_c82715_166	BM138418	3BL7-0.63-1.00	130.04	3BL
55652	IWB55652	RAC875_c24401_277	BE406551	3BL7-0.63-1.00	140.102	3BL
55725	IWB55725	RAC875_c24982_583	BM138546	3BL7-0.63-1.00	140.102	3BL
4769	IWB4769	BobWhite_rep_c49385_170	BE499186	3BL7-0.63-1.00	147.968	3BL
24823	IWB24823	Excalibur_c29314_719	BF200774	3BL7-0.63-1.00	147.968	3BL
4591	IWB4591	BobWhite_c9277_295	BF200774	3BL7-0.63-1.00	148.576	3BL
46148	IWB46148	Kukri_c51285_114	BE499186	3BL7-0.63-1.00	148.722	3BL
81141	IWA7918	wsnp_Ra_c41135_48426638	BE422466	3DS6-0.55-1.00	4.4217	3DS
11113	IWB11113	BS00080151_51	BE404656	3DS6-0.55-1.00	4.4217	3DS
31017	IWB31017	Excalibur_rep_c69004_1653	BE404656	3DS6-0.55-1.00	4.4217	3DS
44133	IWB44133	Kukri_c32803_217	BE442801	3DS6-0.55-1.00	4.4217	3DS
72071	IWB72071	Tdurum_contig50376_375	BE404656	3DS6-0.55-1.00	4.4217	3DS
4807	IWB4807	BobWhite_rep_c49779_74	BE490765	3DS3-0.24-0.55	23.2484	3DS
27343	IWB27343	Excalibur_c5284_405	BE406461	3DL2-0.27-0.81	27.7712	3DL
38188	IWB38188	Ku_c108899_90	BE636993	3DL2-0.27-0.81	29.5087	3DL
58554	IWB58554	RAC875_c494_436	BG604501	3DL2-0.27-0.81	39.5104	3DL
2068	IWB2068	BobWhite_c27163_179	BE442624	3DL2-0.27-0.81	41.6982	3DL
3769	IWB3769	BobWhite_c5246_196	BQ280603	3DL3-0.81-1.00	85.281	3DL
5917	IWB5917	BS00003884_51	BQ280603	3DL3-0.81-1.00	85.281	3DL
10988	IWB10988	BS00078092_51	BE404461	3DL3-0.81-1.00	85.281	3DL
10989	IWB10989	BS00078098_51	BE404461	3DL3-0.81-1.00	85.281	3DL
11018	IWB11018	BS00078532_51	BE404461	3DL3-0.81-1.00	85.281	3DL
26366	IWB26366	Excalibur_c42667_427	BQ280603	3DL3-0.81-1.00	85.281	3DL
64377	IWB64377	RFL_Contig3495_840	BF482769	3DL3-0.81-1.00	85.281	3DL
22255	IWB22255	Excalibur_c13336_670	BF428994	3DL3-0.81-1.00	101.764	3DL
36035	IWB36035	IACX5824	BF428994	3DL3-0.81-1.00	101.764	3DL
80759	IWA7394	wsnp_Ku_rep_c102527_89481571	BF473052	4AS3-0.76-1.00	8.6278	4AS
79312	IWA5363	wsnp_Ex_rep_c67145_65628860	BF473779	4AS3-0.76-1.00	16.1808	4AS
3065	IWB3065	BobWhite_c39599_82	BE426317	4AS4-0.63-0.76	19.3485	4AS
62767	IWB62767	RAC875_rep_c71185_473	BE442961	4AS4-0.63-0.76	19.3485	4AS
75407	IWA115	wsnp_BE442961A_Ta_2_1	BE442961	4AS4-0.63-0.76	19.3485	4AS
77294	IWA2781	wsnp_Ex_c23130_32358433	BE426317	4AS4-0.63-0.76	19.3485	4AS
79070	IWA5069	wsnp_Ex_rep_c102623_87746777	BE442961	4AS4-0.63-0.76	19.3485	4AS
77691	IWA3311	wsnp_Ex_c31006_39850673	BG263483	4AS4-0.63-0.76	19.515	4AS
78840	IWA4772	wsnp_Ex_c8131_13754852	BE442811	4AS4-0.63-0.76	20.4805	4AS
20174	IWB20174	Ex_c22611_299	BE444330	4AS1-0.20-0.63	23.7148	4AS
75429	IWA142	wsnp_BE443973A_Ta_2_1	BE443973	4AS1-0.20-0.63	23.7148	4AS
1534	IWB1534	BobWhite_c21904_1214	BE497324	C-4AL12-0.43	23.7148	4AL
25058	IWB25058	Excalibur_c31060_904	BE446584	C-4AL12-0.43	23.7148	4AL
35741	IWB35741	IACX1348	BE403900	C-4AL12-0.43	23.7148	4AL
37921	IWB37921	JG_c1476_95	BE499948	C-4AL12-0.43	23.7148	4AL
75359	IWA40	wsnp_BE403900A_Ta_2_1	BE403900	C-4AL12-0.43	23.7148	4AL
75608	IWA401	wsnp_BE637507A_Ta_2_1	BE637507	C-4AL12-0.43	23.7148	4AL
61673	IWB61673	RAC875_rep_c107208_664	BE446584	C-4AL12-0.43	26.1119	4AL
35330	IWB35330	IAAV7376	BG606765	C-4AL12-0.43	30.3545	4AL
5379	IWB5379	BobWhite_rep_c63429_214	BG607362	4AL12-0.43-0.59	32.0383	4AL
5380	IWB5380	BobWhite_rep_c63429_271	BG607362	4AL12-0.43-0.59	32.0383	4AL
12834	IWB12834	CAP11_c315_247	BE499340	4AL12-0.43-0.59	32.0383	4AL
76548	IWA1792	wsnp_Ex_c13615_21393511	BE499340	4AL12-0.43-0.59	32.0383	4AL
77304	IWA2793	wsnp_Ex_c23248_32488191	BE490281	4AL12-0.43-0.59	32.2856	4AL
77305	IWA2794	wsnp_Ex_c23248_32488251	BE490281	4AL12-0.43-0.59	32.2856	4AL
8287	IWB8287	BS00041735_51	BG274115	4AL13-0.59-0.66	37.9598	4AL
34954	IWB34954	IAAV4932	BE637594	4AL13-0.59-0.66	38.2452	4AL
35286	IWB35286	IAAV708	BE637594	4AL13-0.59-0.66	38.2452	4AL
4821	IWB4821	BobWhite_rep_c49931_364	BG263898	4AL13-0.59-0.66	41.2131	4AL
5803	IWB5803	BS00002054_51	BG263898	4AL13-0.59-0.66	41.2131	4AL
24360	IWB24360	Excalibur_c25699_113	BG263059	4AL5-0.66-0.80	68.8519	4AL
52747	IWB52747	Ra_c86142_349	BG263563	4AL5-0.66-0.80	70.6117	4AL
27643	IWB27643	Excalibur_c5624_1026	BG263563	4AL5-0.66-0.80	70.7782	4AL
27645	IWB27645	Excalibur_c5624_845	BG263563	4AL5-0.66-0.80	70.7782	4AL
2846	IWB2846	BobWhite_c3656_1155	BE403710	4AL5-0.66-0.80	71.8151	4AL
23132	IWB23132	Excalibur_c18422_284	BE426032	4AL5-0.66-0.80	74.4072	4AL
29438	IWB29438	Excalibur_c9370_966	BM140427	4AL5-0.66-0.80	74.7259	4AL
80024	IWA6418	wsnp_Ku_c11227_18378980	BM140427	4AL5-0.66-0.80	74.7259	4AL
75669	IWA485	wsnp_BF474862A_Ta_2_1	BF474862	4AL5-0.66-0.80	74.8448	4AL
77587	IWA3188	wsnp_Ex_c28728_37832012	BF474862	4AL5-0.66-0.80	74.8448	4AL
62271	IWB62271	RAC875_rep_c114716_194	BE404434	4AL5-0.66-0.80	75.0398	4AL
11678	IWB11678	BS00090866_51	BE446509	4AL5-0.66-0.80	76.6189	4AL
27701	IWB27701	Excalibur_c57078_255	BE403889	4AL5-0.66-0.80	78.2408	4AL
26430	IWB26430	Excalibur_c4325_466	BF291886	4AL5-0.66-0.80	79.6629	4AL
77998	IWA3698	wsnp_Ex_c3988_7221220	BE499146	4AL5-0.66-0.80	80.2717	4AL
26090	IWB26090	Excalibur_c3988_1660	BE499146	4AL5-0.66-0.80	87.135	4AL
77497	IWA3061	wsnp_Ex_c26740_35969367	BE446195	4AL5-0.66-0.80	87.135	4AL
66725	IWB66725	Tdurum_contig10768_1659	BF473324	4AL5-0.66-0.80	88.8093	4AL
78635	IWA4527	wsnp_Ex_c6514_11307200	BF473324	4AL5-0.66-0.80	88.8093	4AL
24322	IWB24322	Excalibur_c25471_225	BE490191	4AL4-0.80-1.00	95.0257	4AL
57645	IWB57645	RAC875_c40654_206	BE444558	4AL4-0.80-1.00	96.1482	4AL
51337	IWB51337	Ra_c1897_2401	BF485072	4AL4-0.80-1.00	101.846	4AL
21654	IWB21654	Excalibur_c104812_253	BG312785	4AL4-0.80-1.00	101.918	4AL
78557	IWA4419	wsnp_Ex_c6094_10663424	BE497624	4AL4-0.80-1.00	101.918	4AL
40675	IWB40675	Kukri_c11770_148	BE499049	4AL4-0.80-1.00	118.512	4AL
17000	IWB17000	D_contig64968_222	BF429350	4AL4-0.80-1.00	119.554	4AL
1056	IWB1056	BobWhite_c17524_242	BF429350	4AL4-0.80-1.00	122.993	4AL
2177	IWB2177	BobWhite_c28137_293	BM138536	4AL4-0.80-1.00	123.82	4AL
74480	IWB74480	tplb0032k20_90	BE490186	4AL4-0.80-1.00	123.82	4AL
2634	IWB2634	BobWhite_c3351_329	BE406897	4AL4-0.80-1.00	128.496	4AL
14910	IWB14910	CAP8_c710_140	BE490293	4AL4-0.80-1.00	128.496	4AL
63978	IWB63978	RFL_Contig2531_969	BE638019	4AL4-0.80-1.00	128.496	4AL
71544	IWB71544	Tdurum_contig44771_984	BE442648	4AL4-0.80-1.00	128.496	4AL
71978	IWB71978	Tdurum_contig49559_2070	BE490293	4AL4-0.80-1.00	128.496	4AL
76236	IWA1409	wsnp_Ex_c10955_17793951	BE500555	4AL4-0.80-1.00	128.496	4AL
76237	IWA1410	wsnp_Ex_c10955_17794520	BE500555	4AL4-0.80-1.00	128.496	4AL
68682	IWB68682	Tdurum_contig17756_462	BE591440	4AL4-0.80-1.00	132.662	4AL
57683	IWB57683	RAC875_c41169_562	BE638019	4AL4-0.80-1.00	133.87	4AL
63979	IWB63979	RFL_Contig2531_987	BE638019	4AL4-0.80-1.00	133.87	4AL
5461	IWB5461	BobWhite_rep_c64377_653	BE499049	4AL4-0.80-1.00	134.826	4AL
28087	IWB28087	Excalibur_c6198_390	BF429350	4AL4-0.80-1.00	135.706	4AL
61457	IWB61457	RAC875_rep_c105462_468	BE499049	4AL4-0.80-1.00	144.249	4AL
76446	IWA1674	wsnp_Ex_c12725_20212708	BE442648	4AL4-0.80-1.00	144.743	4AL
42226	IWB42226	Kukri_c19883_629	BE442648	4AL4-0.80-1.00	145.124	4AL
22080	IWB22080	Excalibur_c12374_62	BF200736	4AL4-0.80-1.00	148.796	4AL
71324	IWB71324	Tdurum_contig42642_723	BF200736	4AL4-0.80-1.00	148.796	4AL
71325	IWB71325	Tdurum_contig42642_800	BF200736	4AL4-0.80-1.00	148.796	4AL
42227	IWB42227	Kukri_c19883_816	BE442648	4AL4-0.80-1.00	151.521	4AL
63966	IWB63966	RFL_Contig2512_345	BM138536	4AL4-0.80-1.00	152.952	4AL
23688	IWB23688	Excalibur_c21750_253	BE403856	4AL4-0.80-1.00	160.239	4AL
74175	IWB74175	tplb0024b15_1494	BE590748	4BS1-0.81-1.00	15.286	4BS
2398	IWB2398	BobWhite_c30756_256	BE496999	4BS1-0.81-1.00	26.1419	4BS
37325	IWB37325	JD_c30756_562	BE496999	4BS1-0.81-1.00	26.1419	4BS
62190	IWB62190	RAC875_rep_c113130_298	BE405350	4BS8-0.57-0.81	27.6223	4BS
36089	IWB36089	IACX6006	BE499948	C-4BS4-0.37	28.3022	4BS
6901	IWB6901	BS00022090_51	BG313288	C-4BS4-0.37	28.346	4BS
24800	IWB24800	Excalibur_c29141_864	BF478884	C-4BL1-0.71	31.0381	4BL
63952	IWB63952	RFL_Contig2459_2314	BE497134	4BL1-0.71-0.86	33.1435	4BL
48360	IWB48360	Kukri_c94033_432	BQ280546	4BL1-0.71-0.86	35.2379	4BL
34413	IWB34413	IAAV163	BE425301	4BL5-0.86-1.00	36.1261	4BL
79000	IWA4985	wsnp_Ex_c9948_16379630	BG605572	4BL5-0.86-1.00	36.1261	4BL
81028	IWA7767	wsnp_Ra_c22945_32440611	BE424164	4BL5-0.86-1.00	38.4947	4BL
66026	IWB66026	TA005854-0536	BE518255	4BL5-0.86-1.00	39.7338	4BL
75464	IWA187	wsnp_BE446161B_Td_2_2	BE446161	4BL5-0.86-1.00	39.9476	4BL
78109	IWA3846	wsnp_Ex_c42895_49355806	BM138016	4BL5-0.86-1.00	40.3862	4BL
1043	IWB1043	BobWhite_c17457_89	BM138016	4BL5-0.86-1.00	40.3862	4BL
6317	IWB6317	BS00010940_51	BE444757	4BL5-0.86-1.00	40.3862	4BL
6922	IWB6922	BS00022136_51	BE497785	4BL5-0.86-1.00	40.3862	4BL
7849	IWB7849	BS00031652_51	BG314100	4BL5-0.86-1.00	40.3862	4BL
34520	IWB34520	IAAV2228	BG313203	4BL5-0.86-1.00	40.3862	4BL
80775	IWA7411	wsnp_Ku_rep_c104382_90867406	BE424164	4BL5-0.86-1.00	41.4225	4BL
51369	IWB51369	Ra_c1969_491	BE425301	4BL5-0.86-1.00	43.0783	4BL
69693	IWB69693	Tdurum_contig29054_478	BM134287	4BL5-0.86-1.00	43.3305	4BL
52747	IWB52747	Ra_c86142_349	BG263563	4BL5-0.86-1.00	44.1749	4BL
60096	IWB60096	RAC875_c67417_275	BG604774	4BL5-0.86-1.00	49.4054	4BL
80886	IWA7566	wsnp_Ra_c1146_2307483	BE494765	4BL5-0.86-1.00	50.7268	4BL
2141	IWB2141	BobWhite_c27801_429	BE637251	4BL5-0.86-1.00	64.2583	4BL
41718	IWB41718	Kukri_c17133_214	BF483725	4BL5-0.86-1.00	67.9373	4BL
75727	IWA565	wsnp_BG604404B_Ta_2_2	BG604404	4BL5-0.86-1.00	74.2864	4BL
77070	IWA2470	wsnp_Ex_c19844_28855741	BE494101	4BL5-0.86-1.00	85.5316	4BL
78708	IWA4615	wsnp_Ex_c7059_12151409	BE403151	4BL5-0.86-1.00	85.6687	4BL
5735	IWB5735	BS00000022_51	BE590589	4BL5-0.86-1.00	85.9757	4BL
5736	IWB5736	BS00000054_51	BE590745	4BL5-0.86-1.00	85.9757	4BL
6596	IWB6596	BS00014101_51	BE444566	4BL5-0.86-1.00	85.9757	4BL
6635	IWB6635	BS00016834_51	BE444566	4BL5-0.86-1.00	85.9757	4BL
34322	IWB34322	IAAV1091	BE444566	4BL5-0.86-1.00	85.9757	4BL
49287	IWB49287	Kukri_rep_c107688_217	BE590745	4BL5-0.86-1.00	85.9757	4BL
75088	IWB75088	tplb0055m09_246	BE590589	4BL5-0.86-1.00	85.9757	4BL
13175	IWB13175	CAP12_c1114_135	BE590745	4BL5-0.86-1.00	86.2005	4BL
35845	IWB35845	IACX2226	BE590589	4BL5-0.86-1.00	89.6382	4BL
35942	IWB35942	IACX4124	BE497476	4BL5-0.86-1.00	89.6382	4BL
24899	IWB24899	Excalibur_c29846_617	BE446522	4DS3-0.67-0.82	3.4509	4DS
54349	IWB54349	RAC875_c1673_193	BE403721	4DS3-0.67-0.82	20.218	4DS
19222	IWB19222	D_GDRF1KQ02H66WD_341	BF201942	4DL12-0.71-1.00	53.3042	4DL
71094	IWB71094	Tdurum_contig42366_1194	BF201300	4DL12-0.71-1.00	67.0449	4DL
77894	IWA3566	wsnp_Ex_c3620_6612231	BE444854	5AS3-0.75-0.98	4.5957	5AS
77895	IWA3567	wsnp_Ex_c3620_6612294	BE444854	5AS3-0.75-0.98	4.5957	5AS
79712	IWA5923	wsnp_JD_c2128_2930150	BE444854	5AS3-0.75-0.98	4.5957	5AS
5795	IWB5795	BS00001525_51	BE637485	5AS3-0.75-0.98	5.9707	5AS
23799	IWB23799	Excalibur_c22411_690	BE606637	5AS3-0.75-0.98	9.6498	5AS
31112	IWB31112	Excalibur_rep_c70116_159	BE406937	5AS3-0.75-0.98	10.5225	5AS
34972	IWB34972	IAAV5087	BF474606	5AS3-0.75-0.98	11.0185	5AS
75666	IWA480	wsnp_BF474606A_Td_2_1	BF474606	5AS3-0.75-0.98	11.0185	5AS
74361	IWB74361	tplb0029e02_1186	BF473571	5AS3-0.75-0.98	20.907	5AS
56891	IWB56891	RAC875_c33933_350	BE404135	5AS3-0.75-0.98	28.8491	5AS
41931	IWB41931	Kukri_c18268_79	BF201102	5AS3-0.75-0.98	29.2949	5AS
3728	IWB3728	BobWhite_c51109_415	BF201102	5AS3-0.75-0.98	30.3245	5AS
4848	IWB4848	BobWhite_rep_c50145_387	BE591734	5AS3-0.75-0.98	31.147	5AS
79581	IWA5728	wsnp_Ex_rep_c71219_70023450	BE591734	5AS3-0.75-0.98	31.147	5AS
46908	IWB46908	Kukri_c61108_900	BE496903	5AS3-0.75-0.98	36.019	5AS
23280	IWB23280	Excalibur_c19267_739	BE498794	5AS3-0.75-0.98	37.4693	5AS
78583	IWA4454	wsnp_Ex_c62351_62025689	BE423829	5AS3-0.75-0.98	41.7888	5AS
80547	IWA7109	wsnp_Ku_c48254_54492007	BG274989	5AS3-0.75-0.98	43.2454	5AS
33441	IWB33441	GENE-3524_570	BF483482	5AS3-0.75-0.98	50.8109	5AS
79707	IWA5914	wsnp_JD_c20604_18293112	BF202632	5AS3-0.75-0.98	51.0557	5AS
29712	IWB29712	Excalibur_rep_c101324_1680	BF202632	5AS3-0.75-0.98	51.0557	5AS
52221	IWB52221	Ra_c52338_677	BF202632	5AS3-0.75-0.98	51.0557	5AS
77725	IWA3349	wsnp_Ex_c31570_40343841	BF291693	5AS1-0.40-0.75	51.106	5AS
75439	IWA155	wsnp_BE444644A_Ta_2_2	BE444644	5AS1-0.40-0.75	52.3805	5AS
75438	IWA154	wsnp_BE444644A_Ta_2_1	BE444644	5AS1-0.40-0.75	53.9563	5AS
25420	IWB25420	Excalibur_c3413_178	BE403518	C-5AS1-0.40	59.9271	5AS
75412	IWA122	wsnp_BE443187A_Ta_2_3	BE443187	5AL12-0.35-0.57	69.0496	5AL
79460	IWA5567	wsnp_Ex_rep_c68829_67704044	BE442918	5AL12-0.35-0.57	71.8811	5AL
41181	IWB41181	Kukri_c14275_674	BE443430	5AL12-0.35-0.57	83.0252	5AL
79933	IWA6255	wsnp_JD_rep_c49046_33288885	BE443430	5AL12-0.35-0.57	83.0252	5AL
80105	IWA6522	wsnp_Ku_c14275_22535576	BE443430	5AL12-0.35-0.57	83.0252	5AL
80106	IWA6523	wsnp_Ku_c14275_22535693	BE443430	5AL12-0.35-0.57	83.0252	5AL
77693	IWA3313	wsnp_Ex_c31017_39858962	BE591912	5AL12-0.35-0.57	83.2199	5AL
33474	IWB33474	GENE-3573_962	BG313556	5AL12-0.35-0.57	99.3239	5AL
80859	IWA7529	wsnp_Ku_rep_c97730_86360387	BG313556	5AL12-0.35-0.57	99.3239	5AL
78094	IWA3827	wsnp_Ex_c4244_7662955	BF483637	5AL10-0.57-0.78	100.297	5AL
12718	IWB12718	CAP11_c1740_41	BE426712	5AL10-0.57-0.78	101.069	5AL
75821	IWA687	wsnp_CAP11_c1740_947838	BE426712	5AL10-0.57-0.78	101.069	5AL
78767	IWA4687	wsnp_Ex_c7487_12808011	BE426712	5AL10-0.57-0.78	101.069	5AL
80410	IWA6935	wsnp_Ku_c3397_6300446	BE426712	5AL10-0.57-0.78	101.069	5AL
72977	IWB72977	Tdurum_contig64337_158	BE426712	5AL10-0.57-0.78	102.036	5AL
42293	IWB42293	Kukri_c20258_143	BF483510	5AL10-0.57-0.78	102.557	5AL
43081	IWB43081	Kukri_c25121_146	BE488792	5AL10-0.57-0.78	114.48	5AL
5145	IWB5145	BobWhite_rep_c56312_106	BI479122	5AL10-0.57-0.78	125.436	5AL
35938	IWB35938	IACX3911	BF484818	5AL10-0.57-0.78	125.436	5AL
11980	IWB11980	BS00096940_51	BF474090	5AL10-0.57-0.78	136.109	5AL
20250	IWB20250	Ex_c24587_139	BF293297	5AL10-0.57-0.78	136.793	5AL
52657	IWB52657	Ra_c7619_526	BF474090	5AL10-0.57-0.78	136.793	5AL
78540	IWA4398	wsnp_Ex_c5998_10513766	BF291672	5AL10-0.57-0.78	141.86	5AL
8258	IWB8258	BS00041063_51	BE426033	5AL10-0.57-0.78	142.419	5AL
66780	IWB66780	Tdurum_contig10843_745	BE497595	5AL10-0.57-0.78	142.946	5AL
59813	IWB59813	RAC875_c63833_145	BE497595	5AL10-0.57-0.78	143.153	5AL
7242	IWB7242	BS00022754_51	BI479073	5AL10-0.57-0.78	148.389	5AL
912	IWB912	BobWhite_c16397_524	BM137400	5AL17-0.78-0.87	150.844	5AL
59439	IWB59439	RAC875_c59520_130	BE490237	5AL23-0.87-1.00	158.761	5AL
3232	IWB3232	BobWhite_c42349_99	BE444616	5AL23-0.87-1.00	163.79	5AL
69883	IWB69883	Tdurum_contig29770_165	BF292817	5AL23-0.87-1.00	165.944	5AL
69884	IWB69884	Tdurum_contig29770_177	BF292817	5AL23-0.87-1.00	166.716	5AL
35325	IWB35325	IAAV7310	BE443205	5AL23-0.87-1.00	169.045	5AL
76098	IWA1214	wsnp_CAP8_c7723_3536264	BE443205	5AL23-0.87-1.00	169.045	5AL
65282	IWB65282	RFL_Contig840_961	BE403305	5AL23-0.87-1.00	169.466	5AL
8015	IWB8015	BS00035526_51	BE591017	5AL23-0.87-1.00	169.918	5AL
77335	IWA2839	wsnp_Ex_c23795_33033959	BF482216	5AL23-0.87-1.00	173.842	5AL
51578	IWB51578	Ra_c2467_1670	BE404603	5BS6-0.81-1.00	0	5BS
31188	IWB31188	Excalibur_rep_c71621_501	BF473571	5BS6-0.81-1.00	7.4811	5BS
20251	IWB20251	Ex_c2459_962	BF473571	5BS6-0.81-1.00	7.5879	5BS
74361	IWB74361	tplb0029e02_1186	BF473571	5BS6-0.81-1.00	7.6988	5BS
81580	IWA8618	wsnp_RFL_Contig4724_5649634	BE606637	5BS6-0.81-1.00	12.1316	5BS
6610	IWB6610	BS00015136_51	BQ294679	5BS6-0.81-1.00	15.8372	5BS
34539	IWB34539	IAAV2346	BQ294679	5BS6-0.81-1.00	15.8372	5BS
56891	IWB56891	RAC875_c33933_350	BE404135	5BS6-0.81-1.00	16.2604	5BS
75566	IWA332	wsnp_BE499835B_Ta_2_5	BE499835	5BS6-0.81-1.00	19.1033	5BS
4841	IWB4841	BobWhite_rep_c50066_63	BF201102	5BS6-0.81-1.00	19.1279	5BS
39446	IWB39446	Ku_c439_1308	BE445244	5BS8-0.56-0.71	31.8552	5BS
45391	IWB45391	Kukri_c439_857	BE445244	5BS8-0.56-0.71	31.8552	5BS
80318	IWA6816	wsnp_Ku_c27243_37190781	BE498246	5BS8-0.56-0.71	35.5855	5BS
45783	IWB45783	Kukri_c47574_98	BG275072	5BS8-0.56-0.71	37.3233	5BS
28646	IWB28646	Excalibur_c7286_975	BE423829	5BS8-0.56-0.71	38.5681	5BS
36690	IWB36690	Jagger_c6508_51	BE423829	5BS8-0.56-0.71	38.5681	5BS
37892	IWB37892	JD_c947_819	BE423829	5BS8-0.56-0.71	38.5681	5BS
78131	IWA3870	wsnp_Ex_c43518_49814933	BE498665	5BS4-0.43-0.56	39.2213	5BS
62971	IWB62971	RAC875_rep_c73697_733	BE591461	5BS4-0.43-0.56	40.2689	5BS
75659	IWA468	wsnp_BF473658B_Ta_2_1	BF473658	5BS4-0.43-0.56	40.2689	5BS
79426	IWA5519	wsnp_Ex_rep_c68243_67030425	BE500291	5BS4-0.43-0.56	40.2689	5BS
79490	IWA5608	wsnp_Ex_rep_c69401_68338942	BE591461	5BS4-0.43-0.56	40.2689	5BS
79491	IWA5609	wsnp_Ex_rep_c69401_68339012	BE591461	5BS4-0.43-0.56	40.2689	5BS
35388	IWB35388	IAAV7800	BE443021	C-5BL6-0.29	45.2687	5BL
47295	IWB47295	Kukri_c6633_674	BE443021	C-5BL6-0.29	45.2687	5BL
79367	IWA5438	wsnp_Ex_rep_c67690_66354563	BE443021	C-5BL6-0.29	45.2687	5BL
79368	IWA5439	wsnp_Ex_rep_c67690_66354791	BE443021	C-5BL6-0.29	45.2687	5BL
79369	IWA5440	wsnp_Ex_rep_c67690_66354931	BE443021	C-5BL6-0.29	45.2687	5BL
41039	IWB41039	Kukri_c13473_1193	BG607785	5BL6-0.29-0.55	45.9835	5BL
1722	IWB1722	BobWhite_c23569_434	BE407068	5BL1-0.55-0.75	77.1116	5BL
11733	IWB11733	BS00091774_51	BE407068	5BL1-0.55-0.75	77.1116	5BL
39581	IWB39581	Ku_c5281_344	BE637838	5BL1-0.55-0.75	77.1116	5BL
59528	IWB59528	RAC875_c60520_164	BE637838	5BL1-0.55-0.75	77.1116	5BL
78141	IWA3881	wsnp_Ex_c44034_50189833	BF478964	5BL1-0.55-0.75	77.1116	5BL
79632	IWA5795	wsnp_JD_c12186_12484832	BF478964	5BL1-0.55-0.75	77.1116	5BL
7064	IWB7064	BS00022408_51	BE590499	5BL14-0.75-0.76	77.1116	5BL
11179	IWB11179	BS00081262_51	BE590499	5BL14-0.75-0.76	77.1116	5BL
29951	IWB29951	Excalibur_rep_c103557_293	BF203136	5BL14-0.75-0.76	77.1116	5BL
33793	IWB33793	GENE-4139_155	BF203136	5BL14-0.75-0.76	77.1116	5BL
80376	IWA6894	wsnp_Ku_c3102_5810751	BE497490	5BL14-0.75-0.76	92.5134	5BL
78305	IWA4094	wsnp_Ex_c5117_9079282	BM136731	5BL9-0.76-0.79	94.0088	5BL
43978	IWB43978	Kukri_c31479_147	BF484813	5BL9-0.76-0.79	96.4121	5BL
55478	IWB55478	RAC875_c23289_303	BF484813	5BL9-0.76-0.79	96.4121	5BL
36772	IWB36772	Jagger_c8122_111	BF200863	5BL9-0.76-0.79	97.9568	5BL
38237	IWB38237	Ku_c11429_519	BF428826	5BL9-0.76-0.79	101.798	5BL
78854	IWA4793	wsnp_Ex_c8322_14030310	BF428826	5BL9-0.76-0.79	101.798	5BL
7745	IWB7745	BS00029869_51	BF428826	5BL9-0.76-0.79	101.798	5BL
23950	IWB23950	Excalibur_c23304_385	BM138532	5BL9-0.76-0.79	105.274	5BL
43876	IWB43876	Kukri_c30643_112	BM138532	5BL9-0.76-0.79	105.274	5BL
23949	IWB23949	Excalibur_c23304_353	BM138532	5BL9-0.76-0.79	105.623	5BL
6407	IWB6407	BS00011453_51	BF474164	5BL9-0.76-0.79	107.726	5BL
6852	IWB6852	BS00022000_51	BF474164	5BL9-0.76-0.79	107.726	5BL
35127	IWB35127	IAAV5992	BF474164	5BL9-0.76-0.79	107.726	5BL
35621	IWB35621	IACX10195	BF474164	5BL9-0.76-0.79	107.726	5BL
70387	IWB70387	Tdurum_contig32812_325	BF474164	5BL9-0.76-0.79	107.726	5BL
79655	IWA5835	wsnp_JD_c1358_1947464	BF474090	5BL9-0.76-0.79	108.897	5BL
79656	IWA5836	wsnp_JD_c1358_1947467	BF474090	5BL9-0.76-0.79	108.897	5BL
28312	IWB28312	Excalibur_c6458_593	BE500260	5BL9-0.76-0.79	120.125	5BL
35032	IWB35032	IAAV5479	BE500260	5BL9-0.76-0.79	120.125	5BL
34868	IWB34868	IAAV4388	BE445260	5BL9-0.76-0.79	120.967	5BL
57011	IWB57011	RAC875_c34928_108	BE445260	5BL9-0.76-0.79	120.967	5BL
47520	IWB47520	Kukri_c718_285	BE403957	5BL16-0.79-1.00	130.367	5BL
61848	IWB61848	RAC875_rep_c109097_771	BE403957	5BL16-0.79-1.00	130.367	5BL
12030	IWB12030	BS00098292_51	BE423936	5BL16-0.79-1.00	131.562	5BL
36214	IWB36214	IACX7615	BE637338	5BL16-0.79-1.00	131.916	5BL
12031	IWB12031	BS00098294_51	BE423936	5BL16-0.79-1.00	138.292	5BL
77759	IWA3394	wsnp_Ex_c32488_41134388	BE444101	5BL16-0.79-1.00	140.383	5BL
59195	IWB59195	RAC875_c56438_114	BG263210	5BL16-0.79-1.00	143.94	5BL
11985	IWB11985	BS00097105_51	BG607512	5BL16-0.79-1.00	144.039	5BL
47938	IWB47938	Kukri_c8267_88	BG607512	5BL16-0.79-1.00	144.039	5BL
49555	IWB49555	Kukri_rep_c112425_506	BG607512	5BL16-0.79-1.00	144.039	5BL
33266	IWB33266	GENE-3158_262	BG605550	5BL16-0.79-1.00	145.547	5BL
42751	IWB42751	Kukri_c23100_568	BE446509	5BL16-0.79-1.00	149.959	5BL
75469	IWA196	wsnp_BE446509B_Ta_2_1	BE446509	5BL16-0.79-1.00	149.959	5BL
27453	IWB27453	Excalibur_c54134_84	BE494320	5BL16-0.79-1.00	155.517	5BL
53343	IWB53343	RAC875_c1148_609	BE403710	5BL16-0.79-1.00	157.912	5BL
79379	IWA5454	wsnp_Ex_rep_c67783_66469848	BM140604	5BL16-0.79-1.00	164.625	5BL
1548	IWB1548	BobWhite_c2207_421	BE403284	5BL16-0.79-1.00	170.299	5BL
38536	IWB38536	Ku_c16351_717	BE499330	5BL16-0.79-1.00	174.198	5BL
4410	IWB4410	BobWhite_c8037_1135	BF482840	5BL16-0.79-1.00	176.252	5BL
78486	IWA4329	wsnp_Ex_c57209_59016692	BF482840	5BL16-0.79-1.00	176.252	5BL
263	IWB263	BobWhite_c11811_327	BF478611	5BL16-0.79-1.00	184.16	5BL
6846	IWB6846	BS00021993_51	BE443548	5BL16-0.79-1.00	189.986	5BL
21506	IWB21506	Excalibur_c10046_579	BE403618	C-5DS1-0.63	15.275	5DS
79939	IWA6268	wsnp_JD_rep_c50025_34123405	BE403618	C-5DS1-0.63	15.275	5DS
22562	IWB22562	Excalibur_c15129_1100	BF482892	C-5DL1-0.60	18.656	5DL
29806	IWB29806	Excalibur_rep_c102199_1876	BG274948	C-5DL1-0.60	18.656	5DL
41258	IWB41258	Kukri_c14739_254	BF482892	C-5DL1-0.60	19.2496	5DL
11256	IWB11256	BS00082423_51	BE404437	5DL5-0.76-1.00	50.2805	5DL
44077	IWB44077	Kukri_c32253_407	BE403214	5DL5-0.76-1.00	67.2836	5DL
24648	IWB24648	Excalibur_c2795_1518	BE444424	5DL5-0.76-1.00	82.0101	5DL
34358	IWB34358	IAAV1320	BE499330	5DL5-0.76-1.00	83.9261	5DL
41284	IWB41284	Kukri_c14878_97	BE499330	5DL5-0.76-1.00	83.9261	5DL
638	IWB638	BobWhite_c14409_206	BG607162	5DL5-0.76-1.00	84.2642	5DL
2413	IWB2413	BobWhite_c30990_228	BG607162	5DL5-0.76-1.00	84.2642	5DL
7302	IWB7302	BS00022876_51	BE404705	5DL5-0.76-1.00	86.2478	5DL
17362	IWB17362	D_F1BEJMU02I00U2_83	BG606435	5DL5-0.76-1.00	95.4969	5DL
30054	IWB30054	Excalibur_rep_c104791_231	BG606435	5DL5-0.76-1.00	95.4969	5DL
11863	IWB11863	BS00094333_51	BF484669	5DL5-0.76-1.00	113.424	5DL
44516	IWB44516	Kukri_c36044_457	BE443191	5DL5-0.76-1.00	115.25	5DL
23071	IWB23071	Excalibur_c18072_214	BE498351	6AS5-0.65-1.00	5.7598	6AS
80308	IWA6803	wsnp_Ku_c26585_36553202	BE403550	6AS5-0.65-1.00	5.7598	6AS
14763	IWB14763	CAP8_c4805_295	BE518307	6AS5-0.65-1.00	8.757	6AS
79464	IWA5572	wsnp_Ex_rep_c68915_67808523	BE498351	6AS5-0.65-1.00	8.757	6AS
5029	IWB5029	BobWhite_rep_c52979_181	BE496826	6AS5-0.65-1.00	17.1981	6AS
75523	IWA272	wsnp_BE496826A_Ta_2_2	BE496826	6AS5-0.65-1.00	21.0924	6AS
168	IWB168	BobWhite_c11072_254	BG313422	6AS5-0.65-1.00	26.0571	6AS
42105	IWB42105	Kukri_c19299_504	BE405852	6AS5-0.65-1.00	26.0571	6AS
44864	IWB44864	Kukri_c38982_246	BE405852	6AS5-0.65-1.00	26.0571	6AS
59731	IWB59731	RAC875_c63_572	BE405852	6AS5-0.65-1.00	26.0571	6AS
78395	IWA4208	wsnp_Ex_c540_1074123	BE405852	6AS5-0.65-1.00	26.0571	6AS
5854	IWB5854	BS00003632_51	BE405852	6AS5-0.65-1.00	26.0571	6AS
6561	IWB6561	BS00012414_51	BE405852	6AS5-0.65-1.00	26.0571	6AS
44865	IWB44865	Kukri_c38982_289	BE405852	6AS5-0.65-1.00	26.0571	6AS
80460	IWA7000	wsnp_Ku_c38982_47513262	BE405852	6AS5-0.65-1.00	26.0571	6AS
33798	IWB33798	GENE-4142_88	BF202721	6AS5-0.65-1.00	29.7883	6AS
13344	IWB13344	CAP12_c2970_177	BE490130	6AS5-0.65-1.00	30.8536	6AS
13346	IWB13346	CAP12_c2970_74	BE490130	6AS5-0.65-1.00	31.0932	6AS
6440	IWB6440	BS00011591_51	BE404465	6AS5-0.65-1.00	40.095	6AS
11954	IWB11954	BS00096297_51	BE404947	6AS5-0.65-1.00	40.095	6AS
26040	IWB26040	Excalibur_c39390_303	BE498242	6AS5-0.65-1.00	40.095	6AS
29014	IWB29014	Excalibur_c8197_381	BE404947	6AS5-0.65-1.00	40.095	6AS
43021	IWB43021	Kukri_c24705_248	BE404947	6AS5-0.65-1.00	40.095	6AS
54076	IWB54076	RAC875_c15233_366	BE498242	6AS5-0.65-1.00	40.095	6AS
56376	IWB56376	RAC875_c29753_443	BE498242	6AS5-0.65-1.00	40.095	6AS
12224	IWB12224	BS00104366_51	BG263124	6AS5-0.65-1.00	41.6496	6AS
76142	IWA1282	wsnp_Ex_c1011_1931797	BE445952	6AS5-0.65-1.00	43.0769	6AS
76143	IWA1283	wsnp_Ex_c1011_1931956	BE445952	6AS5-0.65-1.00	43.0769	6AS
79336	IWA5400	wsnp_Ex_rep_c67468_66068537	BE488501	6AS5-0.65-1.00	45.2636	6AS
33783	IWB33783	GENE-4099_228	BG607272	6AS5-0.65-1.00	45.4318	6AS
3945	IWB3945	BobWhite_c56928_186	BE488501	6AS5-0.65-1.00	46.9864	6AS
22909	IWB22909	Excalibur_c1708_1975	BF428770	6AS5-0.65-1.00	46.9864	6AS
72839	IWB72839	Tdurum_contig61934_60	BE517858	6AS5-0.65-1.00	46.9864	6AS
77699	IWA3319	wsnp_Ex_c31149_39975724	BE488501	6AS5-0.65-1.00	46.9864	6AS
77700	IWA3320	wsnp_Ex_c31149_39975883	BE488501	6AS5-0.65-1.00	46.9864	6AS
61744	IWB61744	RAC875_rep_c107929_375	BF201597	6AS5-0.65-1.00	52.7871	6AS
49002	IWB49002	Kukri_rep_c104545_173	BE445952	6AS5-0.65-1.00	52.7871	6AS
31327	IWB31327	Excalibur_rep_c82397_137	BG606719	6AS5-0.65-1.00	57.7162	6AS
56845	IWB56845	RAC875_c33523_648	BG606719	6AS5-0.65-1.00	57.7162	6AS
79966	IWA6311	wsnp_JD_rep_c65080_41454656	BE490584	6AS5-0.65-1.00	57.7162	6AS
79717	IWA5930	wsnp_JD_c2180_3000498	BE442933	6AS5-0.65-1.00	59.2046	6AS
5973	IWB5973	BS00004377_51	BQ280724	6AS1-0.35-0.65	61.2588	6AS
36155	IWB36155	IACX6453	BQ280724	6AS1-0.35-0.65	61.2588	6AS
79073	IWA5075	wsnp_Ex_rep_c102845_87922204	BG607214	6AS1-0.35-0.65	61.2588	6AS
63034	IWB63034	RAC875_rep_c74600_377	BE500818	6AS1-0.35-0.65	62.9154	6AS
79046	IWA5041	wsnp_Ex_rep_c102011_87270703	BE445603	6AS1-0.35-0.65	62.9154	6AS
78116	IWA3854	wsnp_Ex_c43096_49510164	BF483648	6AS1-0.35-0.65	63.2161	6AS
23452	IWB23452	Excalibur_c20255_463	BF482663	6AS1-0.35-0.65	67.717	6AS
46863	IWB46863	Kukri_c60461_374	BE404530	C-6AS1-0.35	68.8486	6AS
77682	IWA3299	wsnp_Ex_c30823_39695268	BE636841	C-6AL4-0.55	68.8486	6AL
35526	IWB35526	IAAV8707	BF202329	C-6AL4-0.55	71.4023	6AL
77212	IWA2660	wsnp_Ex_c2192_4108709	BF202329	C-6AL4-0.55	71.4023	6AL
55210	IWB55210	RAC875_c21590_141	BF473461	C-6AL4-0.55	71.7999	6AL
11560	IWB11560	BS00088375_51	BE422609	C-6AL4-0.55	72.0802	6AL
21080	IWB21080	Ex_c66635_550	BE489896	C-6AL4-0.55	72.0802	6AL
80703	IWA7323	wsnp_Ku_c8394_14267750	BG274110	C-6AL4-0.55	72.2994	6AL
33782	IWB33782	GENE-4097_202	BE494616	6AL4-0.55-0.90	75.5107	6AL
60379	IWB60379	RAC875_c7560_398	BE496018	6AL4-0.55-0.90	77.2947	6AL
75285	IWB75285	tplb0061e06_1431	BE500611	6AL4-0.55-0.90	81.0667	6AL
31050	IWB31050	Excalibur_rep_c69275_346	BE443899	6AL4-0.55-0.90	81.1279	6AL
11353	IWB11353	BS00084250_51	BE403577	6AL4-0.55-0.90	81.5764	6AL
11354	IWB11354	BS00084251_51	BE403577	6AL4-0.55-0.90	81.5764	6AL
29044	IWB29044	Excalibur_c827_883	BE637891	6AL4-0.55-0.90	94.1819	6AL
33787	IWB33787	GENE-4118_142	BE637891	6AL4-0.55-0.90	94.1819	6AL
54924	IWB54924	RAC875_c1998_1744	BE637891	6AL4-0.55-0.90	94.1819	6AL
71705	IWB71705	Tdurum_contig46670_1132	BE637891	6AL4-0.55-0.90	94.1819	6AL
71706	IWB71706	Tdurum_contig46670_1262	BE637891	6AL4-0.55-0.90	94.1819	6AL
71708	IWB71708	Tdurum_contig46670_911	BE637891	6AL4-0.55-0.90	94.1819	6AL
78595	IWA4478	wsnp_Ex_c632_1250362	BE637891	6AL4-0.55-0.90	94.1819	6AL
80350	IWA6858	wsnp_Ku_c29287_39194579	BE637891	6AL4-0.55-0.90	94.1819	6AL
35929	IWB35929	IACX3586	BE442546	6AL4-0.55-0.90	96.2361	6AL
35951	IWB35951	IACX4309	BE422939	6AL4-0.55-0.90	103.016	6AL
79430	IWA5523	wsnp_Ex_rep_c68369_67180429	BE403154	6AL8-0.90-1.00	103.016	6AL
11639	IWB11639	BS00089973_51	BE404596	6AL8-0.90-1.00	106.721	6AL
65197	IWB65197	RFL_Contig6053_2072	BF429057	6AL8-0.90-1.00	108.225	6AL
3818	IWB3818	BobWhite_c53978_99	BE606671	6AL8-0.90-1.00	109.902	6AL
78698	IWA4602	wsnp_Ex_c7002_12063325	BE606671	6AL8-0.90-1.00	109.902	6AL
28546	IWB28546	Excalibur_c7002_314	BE606671	6AL8-0.90-1.00	109.902	6AL
78699	IWA4603	wsnp_Ex_c7002_12063380	BE606671	6AL8-0.90-1.00	109.902	6AL
35396	IWB35396	IAAV7861	BM137835	6AL8-0.90-1.00	115.575	6AL
58462	IWB58462	RAC875_c48687_449	BE404596	6AL8-0.90-1.00	115.575	6AL
55897	IWB55897	RAC875_c26158_376	BM137835	6AL8-0.90-1.00	115.647	6AL
44004	IWB44004	Kukri_c3164_802	BF146219	6AL8-0.90-1.00	122.686	6AL
79595	IWA5747	wsnp_Ex_rep_c76495_73453891	BG274650	6AL8-0.90-1.00	122.686	6AL
78359	IWA4165	wsnp_Ex_c53281_56571602	BE403950	6AL8-0.90-1.00	124.475	6AL
54398	IWB54398	RAC875_c17009_470	BE606671	6AL8-0.90-1.00	125.071	6AL
31589	IWB31589	Excalibur_s115877_56	BE500840	6AL8-0.90-1.00	125.601	6AL
57517	IWB57517	RAC875_c39433_564	BE500840	6AL8-0.90-1.00	125.601	6AL
74644	IWB74644	tplb0038e08_1052	BE500840	6AL8-0.90-1.00	125.601	6AL
81132	IWA7908	wsnp_Ra_c39433_47141896	BE500840	6AL8-0.90-1.00	125.601	6AL
5244	IWB5244	BobWhite_rep_c60354_274	BE497099	6AL8-0.90-1.00	125.907	6AL
74453	IWB74453	tplb0031m24_341	BE604880	6AL8-0.90-1.00	131.106	6AL
78770	IWA4691	wsnp_Ex_c749_1472258	BE498246	6AL8-0.90-1.00	131.106	6AL
14716	IWB14716	CAP8_c4108_169	BE443643	6AL8-0.90-1.00	135.602	6AL
57501	IWB57501	RAC875_c3928_296	BG274650	6AL8-0.90-1.00	137.147	6AL
29615	IWB29615	Excalibur_c98257_136	BE471213	6AL8-0.90-1.00	142.876	6AL
4760	IWB4760	BobWhite_rep_c49333_223	BE498351	6BS-Sat	0.3361	6BS
33876	IWB33876	GENE-4256_67	BE498351	6BS-Sat	0.3361	6BS
62636	IWB62636	RAC875_rep_c70001_263	BE442574	6BS-Sat	4.1246	6BS
168	IWB168	BobWhite_c11072_254	BG313422	6BS-Sat	5.0235	6BS
44864	IWB44864	Kukri_c38982_246	BE405852	6BS-Sat	7.0519	6BS
42105	IWB42105	Kukri_c19299_504	BE405852	6BS-Sat	8.0944	6BS
44868	IWB44868	Kukri_c38982_86	BE405852	6BS-Sat	8.0944	6BS
13344	IWB13344	CAP12_c2970_177	BE490130	6BS-Sat	9.4088	6BS
78395	IWA4208	wsnp_Ex_c540_1074123	BE405852	6BS-Sat	9.5674	6BS
59731	IWB59731	RAC875_c63_572	BE405852	6BS-Sat	9.9263	6BS
30378	IWB30378	Excalibur_rep_c109030_217	BE445952	6BS-Sat	22.1075	6BS
46957	IWB46957	Kukri_c61725_298	BE445952	6BS-Sat	22.1075	6BS
46958	IWB46958	Kukri_c61725_362	BE445952	6BS-Sat	22.1075	6BS
77071	IWA2472	wsnp_Ex_c19873_28889591	BE404465	6BS-Sat	22.421	6BS
52195	IWB52195	Ra_c5084_295	BE404465	6BS-Sat	22.4701	6BS
61744	IWB61744	RAC875_rep_c107929_375	BF201597	6BS-Sat	22.5079	6BS
46956	IWB46956	Kukri_c61725_199	BE445952	6BS-Sat	30.523	6BS
63807	IWB63807	RFL_Contig2024_316	BE497450	6BS-Sat	32.0754	6BS
59860	IWB59860	RAC875_c64292_194	BE424194	6BS5-0.76-1.05	36.3889	6BS
60963	IWB60963	RAC875_c8954_425	BE424194	6BS5-0.76-1.05	36.3889	6BS
60964	IWB60964	RAC875_c8954_479	BE424194	6BS5-0.76-1.05	36.3889	6BS
59066	IWB59066	RAC875_c54818_572	BG607214	6BS5-0.76-1.05	37.9829	6BS
59067	IWB59067	RAC875_c54818_830	BG607214	6BS5-0.76-1.05	37.9829	6BS
59904	IWB59904	RAC875_c64852_886	BE490365	6BS5-0.76-1.05	39.6712	6BS
45887	IWB45887	Kukri_c48571_361	BE405534	6BS5-0.76-1.05	41.9677	6BS
45612	IWB45612	Kukri_c4606_170	BE443401	6BS5-0.76-1.05	42.0206	6BS
12024	IWB12024	BS00098103_51	BG606719	6BS5-0.76-1.05	42.1113	6BS
74183	IWB74183	tplb0024i08_1067	BG606719	6BS5-0.76-1.05	42.1113	6BS
80642	IWA7239	wsnp_Ku_c67375_66441929	BE490584	6BS5-0.76-1.05	42.1113	6BS
5533	IWB5533	BobWhite_rep_c65142_111	BE490584	6BS5-0.76-1.05	42.6061	6BS
63229	IWB63229	RAC875_rep_c85247_82	BE424194	6BS5-0.76-1.05	44.0754	6BS
50119	IWB50119	Kukri_rep_c71420_511	BE423979	6BS5-0.76-1.05	44.5249	6BS
75476	IWA206	wsnp_BE488206B_Ta_2_1	BE488206	6BS5-0.76-1.05	46.9838	6BS
55803	IWB55803	RAC875_c25489_1208	BF202721	C-6BS5-0.76	51.9167	6BS
79047	IWA5042	wsnp_Ex_rep_c102044_87296690	BF202721	C-6BS5-0.76	51.9167	6BS
6014	IWB6014	BS00007581_51	BG262375	C-6BS5-0.76	52.4606	6BS
4249	IWB4249	BobWhite_c686_387	BG262375	C-6BS5-0.76	53.6127	6BS
76970	IWA2342	wsnp_Ex_c18669_27544717	BG262375	C-6BS5-0.76	53.6127	6BS
2737	IWB2737	BobWhite_c34920_228	BF478765	C-6BS5-0.76	56.7024	6BS
77205	IWA2653	wsnp_Ex_c21783_30945248	BF201649	C-6BS5-0.76	56.7024	6BS
78204	IWA3963	wsnp_Ex_c46160_51746546	BF201649	C-6BS5-0.76	56.7024	6BS
78624	IWA4515	wsnp_Ex_c6466_11234080	BE426591	C-6BS5-0.76	56.7024	6BS
80323	IWA6825	wsnp_Ku_c27423_37369145	BF482496	C-6BS5-0.76	56.7024	6BS
81322	IWA8175	wsnp_Ra_rep_c70906_68868576	BF482496	C-6BS5-0.76	56.7024	6BS
36278	IWB36278	IACX820	BE404354	6BL3-0.36-0.40	57.6957	6BL
2091	IWB2091	BobWhite_c27318_380	BE591155	6BL3-0.36-0.40	58.8289	6BL
53703	IWB53703	RAC875_c13325_109	BE444256	6BL3-0.36-0.40	59.2859	6BL
34510	IWB34510	IAAV2149	BF485021	6BL5-0.40-1.00	63.2557	6BL
50330	IWB50330	Kukri_rep_c76391_119	BM140440	6BL5-0.40-1.00	65.4766	6BL
57801	IWB57801	RAC875_c4198_1065	BE426214	6BL5-0.40-1.00	65.4766	6BL
3753	IWB3753	BobWhite_c520_181	BF293405	6BL5-0.40-1.00	65.6051	6BL
36423	IWB36423	Jagger_c1077_98	BE426214	6BL5-0.40-1.00	65.6051	6BL
78528	IWA4383	wsnp_Ex_c5936_10411877	BE426214	6BL5-0.40-1.00	65.6051	6BL
71780	IWB71780	Tdurum_contig47269_904	BE489069	6BL5-0.40-1.00	66.0206	6BL
62745	IWB62745	RAC875_rep_c70998_974	BE425153	6BL5-0.40-1.00	66.8289	6BL
34580	IWB34580	IAAV2601	BE496018	6BL5-0.40-1.00	69.8317	6BL
40857	IWB40857	Kukri_c12602_861	BG606710	6BL5-0.40-1.00	76.5701	6BL
76408	IWA1628	wsnp_Ex_c12433_19826311	BG312827	6BL5-0.40-1.00	78.47	6BL
77617	IWA3221	wsnp_Ex_c2925_5397331	BM138088	6BL5-0.40-1.00	78.6928	6BL
35852	IWB35852	IACX2322	BE423933	6BL5-0.40-1.00	90.1791	6BL
2395	IWB2395	BobWhite_c30742_144	BE591173	6BL5-0.40-1.00	91.0743	6BL
2396	IWB2396	BobWhite_c30742_51	BE591173	6BL5-0.40-1.00	91.0743	6BL
60160	IWB60160	RAC875_c6813_168	BE591173	6BL5-0.40-1.00	91.0743	6BL
51603	IWB51603	Ra_c2557_2531	BF199788	6BL5-0.40-1.00	92.1659	6BL
28256	IWB28256	Excalibur_c64024_119	BG274882	6BL5-0.40-1.00	95.6786	6BL
5488	IWB5488	BobWhite_rep_c64646_431	BE490704	6BL5-0.40-1.00	99.5918	6BL
36649	IWB36649	Jagger_c5597_332	BE490704	6BL5-0.40-1.00	99.5918	6BL
79488	IWA5606	wsnp_Ex_rep_c69373_68312188	BE490704	6BL5-0.40-1.00	99.5918	6BL
57610	IWB57610	RAC875_c4030_942	BE591680	6BL5-0.40-1.00	102.961	6BL
54021	IWB54021	RAC875_c14887_379	BE490704	6BL5-0.40-1.00	103.101	6BL
54023	IWB54023	RAC875_c14887_829	BE490704	6BL5-0.40-1.00	103.101	6BL
54022	IWB54022	RAC875_c14887_469	BE490704	6BL5-0.40-1.00	104.196	6BL
44004	IWB44004	Kukri_c3164_802	BF146219	6BL5-0.40-1.00	105.737	6BL
69375	IWB69375	Tdurum_contig27910_121	BE591658	6BL5-0.40-1.00	105.737	6BL
73837	IWB73837	Tdurum_contig92981_271	BE444279	6BL5-0.40-1.00	105.737	6BL
78421	IWA4244	wsnp_Ex_c54772_57527387	BE444279	6BL5-0.40-1.00	105.737	6BL
78422	IWA4245	wsnp_Ex_c54772_57527555	BE444279	6BL5-0.40-1.00	105.737	6BL
78423	IWA4246	wsnp_Ex_c54772_57528275	BG274650	6BL5-0.40-1.00	105.737	6BL
21836	IWB21836	Excalibur_c11290_278	BE500543	6BL5-0.40-1.00	112.404	6BL
44552	IWB44552	Kukri_c36312_591	BE426174	6BL5-0.40-1.00	112.528	6BL
11330	IWB11330	BS00083918_51	BF202609	6BL5-0.40-1.00	115.184	6BL
3291	IWB3291	BobWhite_c43263_123	BG607104	6BL5-0.40-1.00	117.05	6BL
47075	IWB47075	Kukri_c6361_407	BE426174	6BL5-0.40-1.00	117.05	6BL
23502	IWB23502	Excalibur_c2049_323	BE500543	6BL5-0.40-1.00	117.144	6BL
5885	IWB5885	BS00003744_51	BF202032	6BL5-0.40-1.00	117.314	6BL
64081	IWB64081	RFL_Contig2815_1135	BF474382	6DS6-0.99-1.00	0.7273	6DS
33108	IWB33108	GENE-2903_68	BG262210	6DS6-0.99-1.00	10.3689	6DS
46955	IWB46955	Kukri_c61725_160	BE445952	6DS4-0.79-0.99	27.4477	6DS
71747	IWB71747	Tdurum_contig47020_173	BE426819	6DS2-0.45-0.79	27.4477	6DS
33802	IWB33802	GENE-4153_101	BE444256	6DL6-0.29-0.47	45.7586	6DL
11892	IWB11892	BS00094670_51	BE443899	6DL6-0.29-0.47	49.4846	6DL
58802	IWB58802	RAC875_c52155_122	BF199788	6DL10-0.80-1.00	71.1206	6DL
77676	IWA3291	wsnp_Ex_c30754_39633791	BE404596	6DL10-0.80-1.00	71.707	6DL
77677	IWA3293	wsnp_Ex_c30754_39633948	BE404596	6DL10-0.80-1.00	71.707	6DL
63658	IWB63658	RFL_Contig1490_386	BF294007	6DL10-0.80-1.00	79.6489	6DL
21099	IWB21099	Ex_c67100_1172	BE490704	6DL10-0.80-1.00	82.9666	6DL
41118	IWB41118	Kukri_c13912_1543	BE490704	6DL10-0.80-1.00	82.9666	6DL
79307	IWA5354	wsnp_Ex_rep_c67100_65576598	BE490704	6DL10-0.80-1.00	82.9666	6DL
79308	IWA5355	wsnp_Ex_rep_c67100_65576619	BE490704	6DL10-0.80-1.00	82.9666	6DL
57501	IWB57501	RAC875_c3928_296	BG607277	6DL10-0.80-1.00	86.225	6DL
11495	IWB11495	BS00087343_51	BG607277	6DL10-0.80-1.00	86.225	6DL
50622	IWB50622	Kukri_s109823_59	BG607277	6DL10-0.80-1.00	86.225	6DL
19528	IWB19528	D_wsnpCD373543AT_Contig1_1	BE403950	6DL10-0.80-1.00	86.2844	6DL
24986	IWB24986	Excalibur_c30571_95	BE500840	6DL10-0.80-1.00	89.1197	6DL
48840	IWB48840	Kukri_rep_c103067_248	BE500840	6DL10-0.80-1.00	90.003	6DL
48841	IWB48841	Kukri_rep_c103067_266	BE500840	6DL10-0.80-1.00	90.003	6DL
74646	IWB74646	tplb0038e08_924	BE500840	6DL10-0.80-1.00	90.003	6DL
79864	IWA6160	wsnp_JD_c7060_8169490	BE406897	7AS1-0.89-1.00	9.7888	7AS
28096	IWB28096	Excalibur_c62100_325	BF429350	7AS1-0.89-1.00	13.8856	7AS
1044	IWB1044	BobWhite_c17467_129	BE406897	7AS1-0.89-1.00	22.0475	7AS
8618	IWB8618	BS00052590_51	BE443549	7AS1-0.89-1.00	22.0475	7AS
29719	IWB29719	Excalibur_rep_c101421_191	BE443535	7AS1-0.89-1.00	22.0475	7AS
31041	IWB31041	Excalibur_rep_c69170_602	BE443535	7AS1-0.89-1.00	22.0475	7AS
57393	IWB57393	RAC875_c38350_58	BF200736	7AS1-0.89-1.00	22.0475	7AS
59369	IWB59369	RAC875_c5834_699	BF200736	7AS1-0.89-1.00	22.0475	7AS
62597	IWB62597	RAC875_rep_c69632_65	BE498428	7AS1-0.89-1.00	27.4374	7AS
2616	IWB2616	BobWhite_c33300_159	BE443794	7AS1-0.89-1.00	28.1476	7AS
7304	IWB7304	BS00022880_51	BF201146	7AS1-0.89-1.00	32.0377	7AS
11962	IWB11962	BS00096603_51	BF201146	7AS1-0.89-1.00	32.0377	7AS
41942	IWB41942	Kukri_c1831_56	BE498428	7AS1-0.89-1.00	32.0377	7AS
24322	IWB24322	Excalibur_c25471_225	BE490191	7AS1-0.89-1.00	47.8844	7AS
7349	IWB7349	BS00022970_51	BE490191	7AS1-0.89-1.00	47.8844	7AS
58849	IWB58849	RAC875_c52560_123	BF478445	7AS5-0.59-0.89	55.8819	7AS
58850	IWB58850	RAC875_c52560_438	BF478445	7AS5-0.59-0.89	57.4083	7AS
54037	IWB54037	RAC875_c14982_577	BE443530	7AS5-0.59-0.89	64.1974	7AS
58488	IWB58488	RAC875_c4889_1393	BE488882	7AS5-0.59-0.89	67.7642	7AS
47104	IWB47104	Kukri_c6386_2065	BE488882	7AS5-0.59-0.89	71.8133	7AS
12385	IWB12385	BS00108784_51	BG604855	7AS5-0.59-0.89	73.0164	7AS
23768	IWB23768	Excalibur_c22196_483	BG604855	7AS5-0.59-0.89	73.0164	7AS
25891	IWB25891	Excalibur_c37897_473	BE498933	7AS5-0.59-0.89	73.0164	7AS
52779	IWB52779	Ra_c8937_191	BF474337	7AS5-0.59-0.89	74.5057	7AS
64358	IWB64358	RFL_Contig3447_1177	BF474337	7AS5-0.59-0.89	74.5057	7AS
10719	IWB10719	BS00074230_51	BE403965	7AS5-0.59-0.89	75.6558	7AS
35136	IWB35136	IAAV6043	BE405059	7AS5-0.59-0.89	78.4912	7AS
60068	IWB60068	RAC875_c67063_984	BE489606	7AS5-0.59-0.89	81.9467	7AS
75587	IWA363	wsnp_BE590553A_Ta_2_1	BE590553	7AS5-0.59-0.89	91.3063	7AS
34170	IWB34170	GENE-4791_286	BE499652	7AS8-0.45-0.59	99.6324	7AS
64660	IWB64660	RFL_Contig439_283	BE443596	7AS8-0.45-0.59	99.6324	7AS
72165	IWB72165	Tdurum_contig51189_574	BF474740	7AS8-0.45-0.59	99.6324	7AS
55034	IWB55034	RAC875_c20657_2535	BE446380	7AS8-0.45-0.59	100.82	7AS
1793	IWB1793	BobWhite_c24063_231	BF201628	C-7AS8-0.45	105.87	7AS
75670	IWA486	wsnp_bf474966A_Ta_2_1	BF474966	C-7AS8-0.45	105.913	7AS
81285	IWA8122	wsnp_Ra_rep_c105976_89839782	BF485102	C-7AS8-0.45	105.913	7AS
12019	IWB12019	BS00097987_51	BF293836	7AL1-0.39-0.71	112.066	7AL
79671	IWA5860	wsnp_JD_c15333_14824351	BE488670	7AL1-0.39-0.71	112.707	7AL
44814	IWB44814	Kukri_c3855_428	BE403624	7AL1-0.39-0.71	116.401	7AL
35881	IWB35881	IACX2907	BE497239	7AL1-0.39-0.71	117.233	7AL
8361	IWB8361	BS00044260_51	BF484636	7AL1-0.39-0.71	117.514	7AL
5811	IWB5811	BS00002491_51	BE406148	7AL1-0.39-0.71	118.802	7AL
21330	IWB21330	Ex_c7833_486	BE495644	7AL1-0.39-0.71	118.802	7AL
78805	IWA4735	wsnp_Ex_c7833_13327323	BE495644	7AL1-0.39-0.71	118.802	7AL
79009	IWA4996	wsnp_Ex_c9982_16429661	BE488568	7AL1-0.39-0.71	120.244	7AL
7146	IWB7146	BS00022541_51	BF483648	7AL1-0.39-0.71	120.26	7AL
61254	IWB61254	RAC875_c9880_553	BF482403	7AL21-0.74-0.86	124.849	7AL
3803	IWB3803	BobWhite_c53517_181	BF483150	7AL21-0.74-0.86	129.195	7AL
73653	IWB73653	Tdurum_contig83837_251	BF483150	7AL21-0.74-0.86	129.195	7AL
78575	IWA4443	wsnp_Ex_c61895_61760112	BF201318	7AL21-0.74-0.86	140.15	7AL
76922	IWA2270	wsnp_Ex_c17899_26666328	BE406505	7AL16-0.86-0.90	144.453	7AL
23034	IWB23034	Excalibur_c17899_352	BE406505	7AL16-0.86-0.90	150.146	7AL
44281	IWB44281	Kukri_c34147_152	BE471156	7AL16-0.86-0.90	153.437	7AL
35229	IWB35229	IAAV6653	BF294002	7AL16-0.86-0.90	158.011	7AL
23414	IWB23414	Excalibur_c20018_214	BE403423	7AL18-0.90-1.00	166.883	7AL
72805	IWB72805	Tdurum_contig61591_754	BE591637	7AL18-0.90-1.00	168.621	7AL
14426	IWB14426	CAP7_rep_c5949_55	BE591389	7AL18-0.90-1.00	170.905	7AL
14331	IWB14331	CAP7_c950_137	BE591389	7AL18-0.90-1.00	171.038	7AL
76023	IWA1053	wsnp_CAP7_c1860_917952	BE591389	7AL18-0.90-1.00	171.038	7AL
7181	IWB7181	BS00022617_51	BE591389	7AL18-0.90-1.00	171.425	7AL
44463	IWB44463	Kukri_c35601_253	BG274625	7AL18-0.90-1.00	171.955	7AL
80330	IWA6833	wsnp_Ku_c28104_38042857	BE591469	7AL18-0.90-1.00	180.721	7AL
79679	IWA5873	wsnp_JD_c1635_2290177	BE591469	7AL18-0.90-1.00	180.721	7AL
3235	IWB3235	BobWhite_c4240_1493	BE445653	7AL18-0.90-1.00	183.63	7AL
60899	IWB60899	RAC875_c8752_1079	BE445653	7AL18-0.90-1.00	183.63	7AL
8847	IWB8847	BS00061911_51	BF483485	7AL18-0.90-1.00	188.877	7AL
75895	IWA794	wsnp_CAP11_c639_424059	BE445506	7AL18-0.90-1.00	189.72	7AL
75896	IWA795	wsnp_CAP11_c639_424134	BE445506	7AL18-0.90-1.00	190.441	7AL
76332	IWA1525	wsnp_Ex_c11658_18773086	BE498933	7BS1-0.27-1.00	6.3023	7BS
46416	IWB46416	Kukri_c542_1538	BF483449	7BS1-0.27-1.00	8.7922	7BS
44681	IWB44681	Kukri_c3734_892	BE406561	7BS1-0.27-1.00	8.9514	7BS
13248	IWB13248	CAP12_c1816_325	BE423798	7BS1-0.27-1.00	9.2924	7BS
67828	IWB67828	Tdurum_contig13022_853	BE489882	7BS1-0.27-1.00	17.3267	7BS
3050	IWB3050	BobWhite_c39364_231	BE443542	7BS1-0.27-1.00	18.7176	7BS
27459	IWB27459	Excalibur_c54242_704	BE443542	7BS1-0.27-1.00	18.7176	7BS
75525	IWA276	wsnp_be496863B_Ta_2_1	BF474552	7BS1-0.27-1.00	21.0899	7BS
75526	IWA277	wsnp_be496863B_Ta_2_2	BF474552	7BS1-0.27-1.00	21.0899	7BS
65114	IWB65114	RFL_Contig575_1074	BG312559	7BS1-0.27-1.00	23.3903	7BS
7118	IWB7118	BS00022498_51	BE590476	7BS1-0.27-1.00	24.0308	7BS
54918	IWB54918	RAC875_c19943_2198	BE444461	7BS1-0.27-1.00	26.8466	7BS
77373	IWA2893	wsnp_Ex_c24376_33618864	BE444461	7BS1-0.27-1.00	26.8466	7BS
28165	IWB28165	Excalibur_c63036_165	BE403857	7BS1-0.27-1.00	30.3521	7BS
80020	IWA6414	wsnp_Ku_c11060_18147688	BE492286	7BS1-0.27-1.00	33.7326	7BS
42476	IWB42476	Kukri_c21336_512	BE403192	7BS1-0.27-1.00	35.1613	7BS
21150	IWB21150	Ex_c68356_553	BF474249	7BS1-0.27-1.00	35.4228	7BS
1030	IWB1030	BobWhite_c17355_265	BM136081	7BS1-0.27-1.00	36.446	7BS
3966	IWB3966	BobWhite_c5750_640	BE637181	7BS1-0.27-1.00	36.446	7BS
79902	IWA6212	wsnp_JD_c9040_9947841	BE403360	7BS1-0.27-1.00	37.6246	7BS
22880	IWB22880	Excalibur_c1694_899	BG607393	7BS1-0.27-1.00	38.8715	7BS
30294	IWB30294	Excalibur_rep_c107796_229	BG607393	7BS1-0.27-1.00	38.8715	7BS
43688	IWB43688	Kukri_c29304_447	BF474740	7BS1-0.27-1.00	38.8715	7BS
59024	IWB59024	RAC875_c54366_845	BF474740	7BS1-0.27-1.00	38.8715	7BS
79142	IWA5158	wsnp_Ex_rep_c107796_91279476	BG607393	7BS1-0.27-1.00	38.8715	7BS
4395	IWB4395	BobWhite_c7907_657	BF485102	7BS1-0.27-1.00	39.8227	7BS
57783	IWB57783	RAC875_c4186_1198	BE423064	C-7BS1-0.27	39.8227	7BS
71916	IWB71916	Tdurum_contig48695_527	BE442619	7BL2-0.33-0.63	42.521	7BL
75408	IWA116	wsnp_BE443010B_Ta_2_1	BE443010	7BL2-0.33-0.63	46.8186	7BL
75409	IWA117	wsnp_BE443010B_Ta_2_2	BE443010	7BL2-0.33-0.63	46.8186	7BL
57578	IWB57578	RAC875_c40000_558	BG274334	7BL2-0.33-0.63	48.7135	7BL
460	IWB460	BobWhite_c13156_773	BM135497	7BL7-0.63-0.78	49.714	7BL
76247	IWA1420	wsnp_Ex_c11003_17857759	BE496817	7BL7-0.63-0.78	49.714	7BL
81449	IWA8387	wsnp_RFL_Contig2766_2515703	BM135497	7BL7-0.63-0.78	49.714	7BL
35974	IWB35974	IACX486	BE518357	7BL10-0.78-1.00	50.6538	7BL
43478	IWB43478	Kukri_c27696_117	BE637838	7BL10-0.78-1.00	52.4843	7BL
75636	IWA436	wsnp_BF291608B_Ta_2_1	BF291608	7BL10-0.78-1.00	53.2801	7BL
5785	IWB5785	BS00001144_51	BF199604	7BL10-0.78-1.00	54.6293	7BL
79815	IWA6078	wsnp_JD_c4813_5945085	BF199604	7BL10-0.78-1.00	54.6293	7BL
75751	IWA594	wsnp_BM134363B_Ta_2_7	BM134363	7BL10-0.78-1.00	56.6378	7BL
2261	IWB2261	BobWhite_c292_385	BG313503	7BL10-0.78-1.00	60.6057	7BL
3095	IWB3095	BobWhite_c40042_842	BE488496	7BL10-0.78-1.00	62.2543	7BL
34302	IWB34302	GENE-4996_592	BE605194	7BL10-0.78-1.00	64.6115	7BL
75604	IWA395	wsnp_BE605194B_Ta_2_7	BE605194	7BL10-0.78-1.00	64.6115	7BL
58112	IWB58112	RAC875_c45062_305	BE404998	7BL10-0.78-1.00	65.0814	7BL
36285	IWB36285	IACX8294	BF294002	7BL10-0.78-1.00	66.4192	7BL
44335	IWB44335	Kukri_c345_644	BF294002	7BL10-0.78-1.00	66.4495	7BL
13010	IWB13010	CAP11_c6514_112	BE404953	7BL10-0.78-1.00	66.8512	7BL
64810	IWB64810	RFL_Contig4842_650	BE404953	7BL10-0.78-1.00	66.8512	7BL
59454	IWB59454	RAC875_c59682_144	BE443521	7BL10-0.78-1.00	73.1119	7BL
59455	IWB59455	RAC875_c59682_222	BE443521	7BL10-0.78-1.00	73.1119	7BL
75419	IWA130	wsnp_BE443521B_Ta_2_1	BE443521	7BL10-0.78-1.00	73.1119	7BL
59008	IWB59008	RAC875_c54166_317	BE591637	7BL10-0.78-1.00	74.7756	7BL
77456	IWA3004	wsnp_Ex_c25821_35085582	BF482714	7BL10-0.78-1.00	74.8325	7BL
3162	IWB3162	BobWhite_c4134_711	BE591637	7BL10-0.78-1.00	80.4375	7BL
500	IWB500	BobWhite_c13400_608	BE403180	7BL10-0.78-1.00	80.7066	7BL
34599	IWB34599	IAAV2686	BE403180	7BL10-0.78-1.00	80.7066	7BL
34837	IWB34837	IAAV4141	BF478838	7BL10-0.78-1.00	80.7066	7BL
69657	IWB69657	Tdurum_contig28884_460	BE403180	7BL10-0.78-1.00	80.7066	7BL
3163	IWB3163	BobWhite_c4134_984	BE591637	7BL10-0.78-1.00	81.7563	7BL
27699	IWB27699	Excalibur_c57071_177	BE591637	7BL10-0.78-1.00	81.7563	7BL
72827	IWB72827	Tdurum_contig61856_495	BE591637	7BL10-0.78-1.00	81.7563	7BL
75754	IWA598	wsnp_BM137749D_Ta_2_1	BM137749	7BL10-0.78-1.00	82.0292	7BL
1307	IWB1307	BobWhite_c19752_293	BE471173	7BL10-0.78-1.00	84.2273	7BL
332	IWB332	BobWhite_c12264_248	BE443877	7BL10-0.78-1.00	85.7697	7BL
35547	IWB35547	IAAV8836	BE425120	7BL10-0.78-1.00	85.7697	7BL
64121	IWB64121	RFL_Contig2905_931	BE471173	7BL10-0.78-1.00	85.7697	7BL
7268	IWB7268	BS00022810_51	BE425120	7BL10-0.78-1.00	87.3879	7BL
24372	IWB24372	Excalibur_c25798_219	BE425120	7BL10-0.78-1.00	87.3879	7BL
45400	IWB45400	Kukri_c43981_300	BE425120	7BL10-0.78-1.00	87.3879	7BL
68215	IWB68215	Tdurum_contig14438_534	BE425120	7BL10-0.78-1.00	87.3879	7BL
36331	IWB36331	IACX8904	BF482714	7BL10-0.78-1.00	88.9872	7BL
62559	IWB62559	RAC875_rep_c69334_132	BF482714	7BL10-0.78-1.00	88.9872	7BL
77455	IWA3003	wsnp_Ex_c25821_35085420	BF482714	7BL10-0.78-1.00	89.8854	7BL
73261	IWB73261	Tdurum_contig75127_589	BE590995	7BL10-0.78-1.00	94.759	7BL
14072	IWB14072	CAP7_c3950_160	BE445506	7BL10-0.78-1.00	98.2531	7BL
28117	IWB28117	Excalibur_c62303_444	BE637476	7BL10-0.78-1.00	98.2531	7BL
31089	IWB31089	Excalibur_rep_c69840_85	BE591469	7BL10-0.78-1.00	98.2531	7BL
38489	IWB38489	Ku_c15539_433	BE591469	7BL10-0.78-1.00	98.2531	7BL
39301	IWB39301	Ku_c3676_1280	BF473539	7BL10-0.78-1.00	99.2082	7BL
48682	IWB48682	Kukri_rep_c101749_87	BF484041	7BL10-0.78-1.00	99.4621	7BL
23318	IWB23318	Excalibur_c19455_3496	BF484041	7BL10-0.78-1.00	99.5909	7BL
33209	IWB33209	GENE-3073_258	BE405003	7BL10-0.78-1.00	101.77	7BL
3235	IWB3235	BobWhite_c4240_1493	BE445653	7BL10-0.78-1.00	103.377	7BL
3312	IWB3312	BobWhite_c43557_103	BE591418	7BL10-0.78-1.00	103.377	7BL
44422	IWB44422	Kukri_c3524_92	BG607810	7BL10-0.78-1.00	107.17	7BL
75895	IWA794	wsnp_CAP11_c639_424059	BE445506	7BL10-0.78-1.00	108.016	7BL
6836	IWB6836	BS00021979_51	BE637476	7BL10-0.78-1.00	108.016	7BL
28118	IWB28118	Excalibur_c62303_51	BE591469	7BL10-0.78-1.00	108.016	7BL
49211	IWB49211	Kukri_rep_c106870_193	BE637476	7BL10-0.78-1.00	108.016	7BL
59848	IWB59848	RAC875_c64171_407	BF473539	7BL10-0.78-1.00	108.016	7BL
64301	IWB64301	RFL_Contig3338_1082	BE489651	7BL10-0.78-1.00	108.838	7BL
57014	IWB57014	RAC875_c34939_86	BE591418	7BL10-0.78-1.00	109.91	7BL
62167	IWB62167	RAC875_rep_c112727_242	BE443412	7DS4-0.61-1.00	3.1838	7DS
4469	IWB4469	BobWhite_c8415_728	BF292439	7DS4-0.61-1.00	9.0834	7DS
54644	IWB54644	RAC875_c1829_321	BF482409	7DS4-0.61-1.00	27.7465	7DS
36729	IWB36729	Jagger_c722_105	BE424386	7DS4-0.61-1.00	38.3469	7DS
68499	IWB68499	Tdurum_contig16094_661	BF483007	C-7DL5-0.30	63.3497	7DL
18199	IWB18199	D_GBB4FNX01CLBM2_184	BE445222	C-7DL5-0.30	64.3049	7DL
76341	IWA1537	wsnp_Ex_c11813_18968198	BE445239	7DL5-0.30-0.61	67.0674	7DL
57883	IWB57883	RAC875_c42884_89	BE443432	7DL3-0.82-1.00	106.763	7DL
74672	IWB74672	tplb0040b02_893	BE606933	7DL3-0.82-1.00	106.763	7DL
25176	IWB25176	Excalibur_c32138_394	BF473789	7DL3-0.82-1.00	107.062	7DL
44422	IWB44422	Kukri_c3524_92	BG607810	7DL3-0.82-1.00	107.156	7DL
