# Supplementary material for: A High-Density Consensus Map of Common Wheat Integrating Four Mapping Populations Scanned by the 90K SNP Array
Source: Front Plant Sci. 2017 Aug 9;8:1389. doi: 10.3389/fpls.2017.01389 (PMC5552701; doi:10.3389/fpls.2017.01389)
Supplement: Supplementary file 4 [file Table_4.XLSX]

## Sheet: Sheet1
Supplementary Table S4:
List of the 920 multi-locus SNPs.
Index on iSelect 90K SNP bead chip	SNP ID	Name	Loci 1		Loci 2		Loci 3
			Chr.	Position (cM)	Chr.	Position (cM)	Chr.	Position (cM)
74219	IWB74219	tplb0025b13_2792	1A	0	1B	8.152
74222	IWB74222	tplb0025b13_372	1A	2.3909	1B	9.099
11263	IWB11263	BS00082566_51	1A	4.2945	1B	9.099
59888	IWB59888	RAC875_c64603_663	1A	17.1371	1B	0.7984
599	IWB599	BobWhite_c14158_112	1A	78.2355	1B	46.7162
13768	IWB13768	CAP7_c12113_171	1A	80.2468	1B	45.5556
884	IWB884	BobWhite_c16206_317	1A	84.6543	1B	57.4168
9961	IWB9961	BS00067119_51	1A	89.5594	1B	60.5922
55332	IWB55332	RAC875_c22357_1053	1A	91.6477	1B	70.8797
3768	IWB3768	BobWhite_c5242_400	1A	93.1356	1B	76.8405
77670	IWA3284	wsnp_Ex_c30552_39457767	1A	93.1356	1B	76.7105
70079	IWB70079	Tdurum_contig30664_181	1A	95.0802	1B	79.1153
54518	IWB54518	RAC875_c17651_1174	1A	98.1741	1B	56.2794
72526	IWB72526	Tdurum_contig56662_54	1A	98.1741	1B	77.5462
78064	IWA3783	wsnp_Ex_c41553_48351921	1A	98.1741	1B	93.0146
28298	IWB28298	Excalibur_c64479_512	1A	105.994	1B	103.803
36490	IWB36490	Jagger_c2379_126	1A	108.954	1B	109.713
74944	IWB74944	tplb0049h18_765	1A	110.268	1B	111.189
9077	IWB9077	BS00063537_51	1A	111.715	1B	109.128
3449	IWB3449	BobWhite_c45316_290	1A	120.334	1B	105.642
78772	IWA4693	wsnp_Ex_c750_1474300	1A	121.248	1B	113.836
76928	IWA2278	wsnp_Ex_c17990_26770146	1A	124.347	1B	117.791
71745	IWB71745	Tdurum_contig47006_2711	1A	124.619	1B	117.554
58885	IWB58885	RAC875_c52947_338	1A	127.379	1B	105.753
9222	IWB9222	BS00064204_51	1A	2.3909	1D	3.5959
12147	IWB12147	BS00100774_51	1A	2.3909	1D	4.213
21572	IWB21572	Excalibur_c101903_734	1A	9.5844	1D	20.2141
25852	IWB25852	Excalibur_c37693_203	1A	12.7912	1D	20.5758
45123	IWB45123	Kukri_c4126_240	1A	13.4685	1D	92.7224
48522	IWB48522	Kukri_c98832_211	1A	14.0945	1D	20.5758
9714	IWB9714	BS00066092_51	1A	14.2689	1D	20.5758
60500	IWB60500	RAC875_c78062_571	1A	14.9718	1D	20.5758
59763	IWB59763	RAC875_c63359_1446	1A	114.485	1D	91.5308
31958	IWB31958	GENE-0543_577	1A	114.521	1D	91.5308
49684	IWB49684	Kukri_rep_c115657_255	1A	114.68	1D	93.2402
76476	IWA1710	wsnp_Ex_c12932_20486842	1A	114.68	1D	91.5308
44568	IWB44568	Kukri_c36428_156	1A	120.037	1D	91.5308
37	IWB37	BobWhite_c10251_382	1A	122.299	1D	92.3181
6493	IWB6493	BS00011913_51	1A	122.299	1D	91.5308
15653	IWB15653	D_contig12592_200	1A	122.299	1D	91.5308
59404	IWB59404	RAC875_c5882_307	1A	122.299	1D	91.5308
78050	IWA3764	wsnp_Ex_c412_814247	1A	122.299	1D	91.5308
81294	IWA8135	wsnp_Ra_rep_c108284_91604017	1A	98.1741	2D	60.9627
55700	IWB55700	RAC875_c24776_303	1A	44.7668	3A	97.5862
28853	IWB28853	Excalibur_c7761_535	1A	32.817	3B	84.1651
9780	IWB9780	BS00066336_51	1A	39.3897	4A	99.3159
63712	IWB63712	RFL_Contig1703_695	1A	14.3972	5A	99.5625
8520	IWB8520	BS00048892_51	1A	32.817	5A	144.315
71393	IWB71393	Tdurum_contig43093_1179	1A	33.0377	5A	51.0557
2328	IWB2328	BobWhite_c300_174	1A	45.9008	5A	42.6615
9126	IWB9126	BS00063778_51	1A	79.154	5A	99.5625
53186	IWB53186	RAC875_c10835_144	1A	49.4257	5B	76.1791
79287	IWA5333	wsnp_Ex_rep_c66919_65342127	1A	89.6517	5B	119.899
66606	IWB66606	Tdurum_contig10572_840	1A	83.074	6A	40.095
66600	IWB66600	Tdurum_contig10572_201	1A	83.4485	6A	40.095
66603	IWB66603	Tdurum_contig10572_453	1A	83.4485	6A	40.095
22559	IWB22559	Excalibur_c15098_591	1A	39.323	6B	55.6259
57485	IWB57485	RAC875_c39165_148	1A	40.0824	6B	52.2264
53520	IWB53520	RAC875_c1230_279	1A	79.6209	6B	59.2859
76310	IWA1501	wsnp_Ex_c1145_2199269	1A	79.6209	6B	59.2859
43918	IWB43918	Kukri_c30924_203	1A	98.1741	6B	107.735
3334	IWB3334	BobWhite_c4384_262	1A	20.5132	7A	115.5
79668	IWA5853	wsnp_JD_c149_241276	1A	25.4953	7A	132.126
80242	IWA6715	wsnp_Ku_c21665_31431143	1A	25.7056	7A	131.607
77089	IWA2496	wsnp_Ex_c200_391015	1A	27.1218	7A	105.87
77090	IWA2497	wsnp_Ex_c200_391493	1A	27.1218	7A	106.215
2666	IWB2666	BobWhite_c34030_310	1A	91.5502	7B	93.19
69322	IWB69322	Tdurum_contig27799_114	1A	91.5707	7B	93.1559
15488	IWB15488	D_contig08749_250	1B	0.4967	1D	30.8105
79763	IWA5996	wsnp_JD_c3091_4079762	1B	1.2627	1D	1.9221
963	IWB963	BobWhite_c16816_284	1B	8.152	1D	15.8946
31552	IWB31552	Excalibur_s113077_141	1B	8.152	1D	15.8946
34850	IWB34850	IAAV423	1B	8.152	1D	15.8946
42629	IWB42629	Kukri_c22313_166	1B	8.152	1D	19.4835
71354	IWB71354	Tdurum_contig42797_3196	1B	31.2385	1D	67.6002
23920	IWB23920	Excalibur_c23155_327	1B	33.8104	1D	68.1605
47923	IWB47923	Kukri_c8235_371	1B	34.1075	1D	69.8486
78237	IWA4006	wsnp_Ex_c4808_8584315	1B	34.1075	1D	69.8486
77370	IWA2889	wsnp_Ex_c24318_33561600	1B	37.0043	1D	70.2457
41127	IWB41127	Kukri_c13978_132	1B	56.4651	1D	75.5227
63852	IWB63852	RFL_Contig2176_1111	1B	56.4651	1D	75.5227
73681	IWB73681	Tdurum_contig85180_99	1B	56.4651	1D	75.7213
12210	IWB12210	BS00103710_51	1B	107.369	1D	91.5308
12335	IWB12335	BS00107837_51	1B	107.369	1D	91.5308
8899	IWB8899	BS00062721_51	1B	108.571	1D	91.5308
53366	IWB53366	RAC875_c11599_494	1B	109.978	1D	89.0129
51530	IWB51530	Ra_c23336_538	1B	114.871	1D	91.5308
49691	IWB49691	Kukri_rep_c115767_201	1B	116.895	1D	91.5308
19016	IWB19016	D_GDEEGVY01DD44S_389	1B	117.048	1D	91.5308
62453	IWB62453	RAC875_rep_c118202_115	1B	119.095	1D	92.6728
47964	IWB47964	Kukri_c83574_636	1B	8.152	2B	88.4915
7018	IWB7018	BS00022314_51	1B	44.4321	2B	146.38
79710	IWA5918	wsnp_JD_c20871_18460030	1B	90.6841	2D	60.9627
59889	IWB59889	RAC875_c64609_63	1B	8.152	3A	53.5072
10810	IWB10810	BS00075515_51	1B	9.7861	3A	57.3405
71637	IWB71637	Tdurum_contig45715_1246	1B	16.1833	3A	106.162
55419	IWB55419	RAC875_c22886_261	1B	30.0686	3A	139.373
14755	IWB14755	CAP8_c4697_108	1B	31.2013	3A	71.6061
71945	IWB71945	Tdurum_contig4913_602	1B	8.152	3B	84.1651
10066	IWB10066	BS00067512_51	1B	30.5886	3B	41.7808
56510	IWB56510	RAC875_c30644_1031	1B	109.713	3D	55.5057
55428	IWB55428	RAC875_c22936_495	1B	34.0703	4A	105.509
66169	IWB66169	Tdurum_contig10023_235	1B	57.8579	4A	142.65
24465	IWB24465	Excalibur_c26597_153	1B	8.152	4B	89.1941
57986	IWB57986	RAC875_c4385_1628	1B	10.0228	5A	91.5073
60657	IWB60657	RAC875_c81616_116	1B	65.7128	5A	71.8811
59617	IWB59617	RAC875_c61701_129	1B	8.152	5B	58.3246
70170	IWB70170	Tdurum_contig31130_148	1B	9.7861	5B	90.3237
26142	IWB26142	Excalibur_c4047_1130	1B	19.5443	5B	40.2689
69338	IWB69338	Tdurum_contig27843_281	1B	56.4651	5B	134.364
3745	IWB3745	BobWhite_c5176_1164	1B	2.3768	5D	26.7256
73639	IWB73639	Tdurum_contig83542_138	1B	69.0645	6A	130.429
48008	IWB48008	Kukri_c84547_404	1B	102.833	6A	83.0801
23499	IWB23499	Excalibur_c2049_2350	1B	8.152	6B	115.482
46956	IWB46956	Kukri_c61725_199	1B	8.152	6B	30.523
64883	IWB64883	RFL_Contig5080_2394	1B	8.152	6B	65.4766
26257	IWB26257	Excalibur_c4163_176	1B	20.3335	6B	116.551
26258	IWB26258	Excalibur_c4163_387	1B	20.3335	6B	116.392
2557	IWB2557	BobWhite_c32601_108	1B	92.3925	6B	67.8638
39044	IWB39044	Ku_c2820_1430	1B	8.152	6D	0
59511	IWB59511	RAC875_c60269_205	1B	49.678	7A	79.0265
46553	IWB46553	Kukri_c55861_124	1B	70.2948	7A	81.8937
24743	IWB24743	Excalibur_c28681_966	1B	8.152	7B	9.2053
26359	IWB26359	Excalibur_c42588_225	1B	21.4895	7B	64.2704
8944	IWB8944	BS00062880_51	1B	36.8325	7D	106.763
69582	IWB69582	Tdurum_contig28665_150	1D	91.5308	2A	63.6431
54075	IWB54075	RAC875_c15229_108	1D	27.6543	2B	70.6812
40302	IWB40302	Kukri_c10253_2547	1D	33.2858	2D	24.4672
47314	IWB47314	Kukri_c6655_954	1D	44.4852	5B	56.1678
49480	IWB49480	Kukri_rep_c110955_146	1D	94.4956	5D	103.003
12224	IWB12224	BS00104366_51	1D	4.0357	6A	41.6496
11443	IWB11443	BS00086125_51	2A	0	2B	45.1489
30801	IWB30801	Excalibur_rep_c66982_699	2A	0.058	2B	33.1433
6671	IWB6671	BS00019744_51	2A	1.8004	2B	30.7824
62208	IWB62208	RAC875_rep_c113375_533	2A	1.8004	2B	30.7824
77033	IWA2424	wsnp_Ex_c19516_28480964	2A	1.8004	2B	33.1433
44632	IWB44632	Kukri_c3701_330	2A	2.756	2B	28.6802
24808	IWB24808	Excalibur_c29231_905	2A	4.4033	2B	21.9089
71923	IWB71923	Tdurum_contig48835_437	2A	5.0792	2B	45.1489
9340	IWB9340	BS00064658_51	2A	13.7275	2B	61.7549
9499	IWB9499	BS00065276_51	2A	18.7275	2B	65.6159
70375	IWB70375	Tdurum_contig32692_271	2A	25.4118	2B	69.815
12556	IWB12556	BS00110524_51	2A	32.5343	2B	87.8841
11751	IWB11751	BS00092275_51	2A	39.8416	2B	112.413
80319	IWA6818	wsnp_Ku_c2725_5163091	2A	40.7075	2B	119.2
8253	IWB8253	BS00040959_51	2A	40.9187	2B	115.519
56160	IWB56160	RAC875_c2810_331	2A	55.5333	2B	236.261
28	IWB28	BobWhite_c10215_242	2A	56.3728	2B	134.866
36165	IWB36165	IACX6508	2A	61.7054	2B	126.69
55526	IWB55526	RAC875_c23538_1517	2A	78.9018	2B	158.592
2985	IWB2985	BobWhite_c3871_428	2A	82.8142	2B	161.402
5778	IWB5778	BS00001059_51	2A	83.5217	2B	156.5
26190	IWB26190	Excalibur_c40976_1274	2A	83.5217	2B	160.889
72470	IWB72470	Tdurum_contig55729_1220	2A	83.5217	2B	184.974
79585	IWA5733	wsnp_Ex_rep_c71983_70544041	2A	83.5217	2B	184.974
80579	IWA7149	wsnp_Ku_c52392_57380726	2A	83.5217	2B	184.974
25129	IWB25129	Excalibur_c3171_520	2A	84.2925	2B	183.971
22525	IWB22525	Excalibur_c14988_388	2A	93.8913	2B	206.366
71497	IWB71497	Tdurum_contig44139_1033	2A	104.298	2B	214.368
51957	IWB51957	Ra_c3750_1082	2A	104.572	2B	145.176
51958	IWB51958	Ra_c3750_270	2A	104.572	2B	214.368
73086	IWB73086	Tdurum_contig67827_98	2A	110.481	2B	253.263
80302	IWA6797	wsnp_Ku_c26323_36285601	2A	112.471	2B	236.261
59980	IWB59980	RAC875_c6586_946	2A	112.672	2B	228.618
68999	IWB68999	Tdurum_contig234_638	2A	114.72	2B	245.662
71962	IWB71962	Tdurum_contig49366_118	2A	114.72	2B	245.662
72261	IWB72261	Tdurum_contig52350_296	2A	114.72	2B	243.856
72263	IWB72263	Tdurum_contig52350_636	2A	114.72	2B	245.272
77915	IWA3594	wsnp_Ex_c3695_6740063	2A	114.72	2B	245.272
10610	IWB10610	BS00072349_51	2A	115.745	2B	284.832
50532	IWB50532	Kukri_rep_c95118_467	2A	115.745	2B	277.58
60200	IWB60200	RAC875_c68651_391	2A	115.745	2B	218.783
8894	IWB8894	BS00062699_51	2A	117.788	2B	245.662
51274	IWB51274	Ra_c1757_256	2A	121.188	2B	254.731
54501	IWB54501	RAC875_c1757_1300	2A	122.175	2B	251.832
25707	IWB25707	Excalibur_c36363_177	2A	127.761	2B	252.962
44158	IWB44158	Kukri_c3298_581	2A	129.483	2B	253.548
17354	IWB17354	D_F1BEJMU02HSMHV_131	2A	133.669	2B	277.11
54507	IWB54507	RAC875_c17591_2085	2A	133.669	2B	277.11
55989	IWB55989	RAC875_c26809_453	2A	133.669	2B	258.534
59421	IWB59421	RAC875_c5907_96	2A	133.669	2B	264.798
64798	IWB64798	RFL_Contig4790_605	2A	133.669	2B	277.11
64799	IWB64799	RFL_Contig4790_646	2A	133.669	2B	277.11
64800	IWB64800	RFL_Contig4790_902	2A	133.669	2B	264.841
6563	IWB6563	BS00012463_51	2A	134.477	2B	277.11
165	IWB165	BobWhite_c1105_299	2A	141.278	2B	270.461
54170	IWB54170	RAC875_c15861_191	2A	144.171	2B	277.11
36702	IWB36702	Jagger_c6714_68	2A	149.404	2B	260.827
64955	IWB64955	RFL_Contig5277_564	2A	149.594	2B	260.969
36210	IWB36210	IACX7581	2A	151.415	2B	276.582
81533	IWA8533	wsnp_RFL_Contig3911_4319047	2A	151.457	2B	277.11
23408	IWB23408	Excalibur_c1999_1451	2A	151.536	2B	275.262
3970	IWB3970	BobWhite_c5756_532	2A	151.584	2B	275.029
51340	IWB51340	Ra_c19002_569	2A	151.584	2B	285.118
7757	IWB7757	BS00030136_51	2A	152.962	2B	276.804
17231	IWB17231	D_contig79877_194	2A	4.5881	2D	19.7251
9642	IWB9642	BS00065831_51	2A	13.4794	2D	11.2138
4625	IWB4625	BobWhite_c9564_587	2A	32.5343	2D	23.3285
34583	IWB34583	IAAV2612	2A	48.9704	2D	37.6557
26349	IWB26349	Excalibur_c42512_584	2A	58.9388	2D	60.9627
25974	IWB25974	Excalibur_c38761_288	2A	67.6716	2D	60.9627
60488	IWB60488	RAC875_c77816_365	2A	81.5576	2D	57.7701
60477	IWB60477	RAC875_c77565_298	2A	82.8564	2D	60.9627
2843	IWB2843	BobWhite_c36545_259	2A	88.3474	2D	63.0455
47275	IWB47275	Kukri_c65988_297	2A	88.3474	2D	63.0455
1300	IWB1300	BobWhite_c1971_839	2A	115.745	2D	97.4005
79747	IWA5978	wsnp_JD_c289_450995	2A	120.343	2D	97.4005
28827	IWB28827	Excalibur_c77068_190	2A	120.876	2D	97.4005
24928	IWB24928	Excalibur_c3004_733	2A	127.761	2D	97.4005
3969	IWB3969	BobWhite_c5756_516	2A	133.669	2D	97.4005
6065	IWB6065	BS00009458_51	2A	133.669	2D	97.4005
6090	IWB6090	BS00009637_51	2A	133.669	2D	97.4005
6133	IWB6133	BS00009901_51	2A	133.669	2D	97.4005
6508	IWB6508	BS00012014_51	2A	133.669	2D	97.4005
6763	IWB6763	BS00021825_51	2A	133.669	2D	97.4005
11313	IWB11313	BS00083623_51	2A	133.669	2D	97.4005
11457	IWB11457	BS00086534_51	2A	133.669	2D	97.4005
21646	IWB21646	Excalibur_c10461_520	2A	133.669	2D	97.4005
32045	IWB32045	GENE-0686_186	2A	133.669	2D	97.4005
32049	IWB32049	GENE-0686_804	2A	133.669	2D	97.6311
35507	IWB35507	IAAV8632	2A	133.669	2D	97.4005
36326	IWB36326	IACX8821	2A	133.669	2D	97.4005
36347	IWB36347	IACX9095	2A	133.669	2D	97.6311
41351	IWB41351	Kukri_c1526_616	2A	133.669	2D	97.4005
44557	IWB44557	Kukri_c36328_419	2A	133.669	2D	85.8047
46027	IWB46027	Kukri_c498_2381	2A	133.669	2D	97.4005
54103	IWB54103	RAC875_c15518_236	2A	133.669	2D	97.4005
63568	IWB63568	RFL_Contig1128_620	2A	133.669	2D	85.4227
74555	IWB74555	tplb0035c15_1393	2A	133.669	2D	97.8762
80344	IWA6851	wsnp_Ku_c28820_38731047	2A	133.669	2D	97.4005
48212	IWB48212	Kukri_c9049_202	2A	133.754	2D	97.4005
14834	IWB14834	CAP8_c5840_208	2A	140.75	2D	97.696
21645	IWB21645	Excalibur_c10461_394	2A	141.827	2D	86.6839
64797	IWB64797	RFL_Contig4790_1091	2A	141.827	2D	86.4894
75715	IWA551	wsnp_BG313362A_Ta_2_1	2A	145.248	2D	97.4005
79692	IWA5894	wsnp_JD_c1872_2603061	2A	145.248	2D	97.4005
8573	IWB8573	BS00049932_51	2A	147.672	2D	97.4005
36746	IWB36746	Jagger_c7527_89	2A	147.672	2D	97.4005
64952	IWB64952	RFL_Contig5277_1141	2A	147.672	2D	97.4005
32181	IWB32181	GENE-1003_357	2A	148.173	2D	97.4005
3968	IWB3968	BobWhite_c5756_163	2A	151.584	2D	97.4005
6269	IWB6269	BS00010685_51	2A	151.584	2D	97.4005
79483	IWA5601	wsnp_Ex_rep_c69342_68276235	2A	47.4815	3A	95.2875
24443	IWB24443	Excalibur_c26462_452	2A	96.1933	3A	158.28
12554	IWB12554	BS00110516_51	2A	107.677	3A	10.2303
56434	IWB56434	RAC875_c30148_90	2A	48.9704	3B	6.9942
4635	IWB4635	BobWhite_c9626_246	2A	60.7867	3B	39.9872
67430	IWB67430	Tdurum_contig12071_361	2A	126.214	3B	135.698
35118	IWB35118	IAAV5946	2A	56.8163	4A	79.6629
76666	IWA1942	wsnp_Ex_c1481_2831499	2A	13.3685	5A	157.154
41384	IWB41384	Kukri_c15450_476	2A	40.5808	5A	0
81265	IWA8091	wsnp_Ra_c8771_14786376	2A	0.945	5B	31.8552
53268	IWB53268	RAC875_c11152_68	2A	55.5333	5B	77.1116
77756	IWA3388	wsnp_Ex_c3232_5960344	2A	55.5333	5B	77.1116
8780	IWB8780	BS00059475_51	2A	50.2429	6A	33.9884
16618	IWB16618	D_contig34725_854	2A	57.0591	6A	45.1667
33050	IWB33050	GENE-2762_43	2A	57.0591	6A	45.1667
52580	IWB52580	Ra_c72457_2247	2A	57.0591	6A	45.1667
77231	IWA2686	wsnp_Ex_c22089_31270140	2A	107.561	6A	61.2588
9776	IWB9776	BS00066317_51	2A	126.695	6A	26.0571
72158	IWB72158	Tdurum_contig5115_262	2A	56.0665	6B	43.7619
10334	IWB10334	BS00068513_51	2A	78.6167	6B	67.3237
12494	IWB12494	BS00110218_51	2A	32.5343	7A	80.0494
59436	IWB59436	RAC875_c59400_75	2A	61.4942	7A	116.825
14235	IWB14235	CAP7_c7296_88	2A	74.6621	7A	127.807
48575	IWB48575	Kukri_rep_c100848_221	2A	29.2714	7D	102.465
32004	IWB32004	GENE-0641_239	2B	0	2D	11.8913
60348	IWB60348	RAC875_c74_204	2B	1.2412	2D	9.8805
75037	IWB75037	tplb0053n05_793	2B	1.6532	2D	9.7076
75156	IWB75156	tplb0057n10_689	2B	1.6532	2D	9.6499
9943	IWB9943	BS00067046_51	2B	2.2342	2D	9.2896
16321	IWB16321	D_contig27429_284	2B	2.2342	2D	8.922
37711	IWB37711	JD_c63957_1176	2B	2.4771	2D	10.3562
46206	IWB46206	Kukri_c51992_290	2B	2.4771	2D	10.3922
49203	IWB49203	Kukri_rep_c106786_230	2B	2.4771	2D	9.2896
49600	IWB49600	Kukri_rep_c113120_104	2B	2.4771	2D	8.7491
76663	IWA1939	wsnp_Ex_c14779_22892053	2B	2.4771	2D	8.7491
79959	IWA6301	wsnp_JD_rep_c63957_40798083	2B	2.4771	2D	8.7491
79960	IWA6302	wsnp_JD_rep_c63957_40798121	2B	2.4771	2D	8.7491
40677	IWB40677	Kukri_c11809_824	2B	4.8698	2D	4.9799
6156	IWB6156	BS00010043_51	2B	8.2079	2D	0.2882
16988	IWB16988	D_contig63863_1140	2B	8.6199	2D	16.7487
6108	IWB6108	BS00009771_51	2B	19.4212	2D	22.1826
30385	IWB30385	Excalibur_rep_c109101_51	2B	21.5181	2D	17.6495
12342	IWB12342	BS00108016_51	2B	45.1489	2D	20.1575
43644	IWB43644	Kukri_c2912_2029	2B	45.1489	2D	1.4341
35220	IWB35220	IAAV6612	2B	51.9308	2D	4.9222
9434	IWB9434	BS00065040_51	2B	52.1526	2D	4.9799
13299	IWB13299	CAP12_c2436_132	2B	52.1526	2D	4.9799
62039	IWB62039	RAC875_rep_c111225_330	2B	52.4008	2D	5.1456
41081	IWB41081	Kukri_c13708_204	2B	53.0928	2D	4.9799
79297	IWA5344	wsnp_Ex_rep_c67011_65463819	2B	53.0928	2D	4.9799
80282	IWA6768	wsnp_Ku_c2486_4751761	2B	53.0928	2D	4.5042
69462	IWB69462	Tdurum_contig28227_304	2B	85.6076	2D	20.5467
80047	IWA6452	wsnp_Ku_c12022_19520410	2B	88.5337	2D	20.662
63171	IWB63171	RAC875_rep_c80737_54	2B	92.2046	2D	21.7142
27246	IWB27246	Excalibur_c5169_598	2B	121.899	2D	43.9329
64535	IWB64535	RFL_Contig3915_1042	2B	145.836	2D	74.9152
2983	IWB2983	BobWhite_c3871_210	2B	149.75	2D	60.9627
2984	IWB2984	BobWhite_c3871_405	2B	149.75	2D	60.9627
2989	IWB2989	BobWhite_c38713_202	2B	149.75	2D	60.9627
3442	IWB3442	BobWhite_c45183_144	2B	149.75	2D	60.9627
5581	IWB5581	BobWhite_rep_c65953_139	2B	149.75	2D	59.8961
7438	IWB7438	BS00023133_51	2B	149.75	2D	60.9627
9035	IWB9035	BS00063295_51	2B	149.75	2D	60.9627
9726	IWB9726	BS00066132_51	2B	149.75	2D	60.9627
21991	IWB21991	Excalibur_c11870_477	2B	149.75	2D	60.9627
24126	IWB24126	Excalibur_c2426_931	2B	149.75	2D	60.9627
30828	IWB30828	Excalibur_rep_c67221_153	2B	149.75	2D	60.9627
32106	IWB32106	GENE-0808_728	2B	149.75	2D	60.9627
40992	IWB40992	Kukri_c13187_556	2B	149.75	2D	60.9627
40995	IWB40995	Kukri_c13214_2263	2B	149.75	2D	60.9627
53773	IWB53773	RAC875_c13774_161	2B	149.75	2D	60.9627
55716	IWB55716	RAC875_c24961_121	2B	149.75	2D	60.9627
57920	IWB57920	RAC875_c43244_404	2B	149.75	2D	60.9627
61341	IWB61341	RAC875_rep_c102601_204	2B	149.75	2D	60.9627
63236	IWB63236	RAC875_rep_c85788_282	2B	149.75	2D	60.9627
68670	IWB68670	Tdurum_contig17626_210	2B	149.75	2D	60.9627
75922	IWA839	wsnp_CAP11_rep_c4111_1943520	2B	149.75	2D	60.9627
76043	IWA1083	wsnp_CAP7_c3635_1688824	2B	149.75	2D	60.9627
79507	IWA5628	wsnp_Ex_rep_c69692_68647924	2B	149.75	2D	60.9627
79508	IWA5629	wsnp_Ex_rep_c69692_68647994	2B	149.75	2D	60.9627
27636	IWB27636	Excalibur_c5619_208	2B	160.889	2D	62.4473
61802	IWB61802	RAC875_rep_c108548_163	2B	160.889	2D	60.9627
75923	IWA840	wsnp_CAP11_rep_c4111_1943544	2B	160.889	2D	60.9627
6567	IWB6567	BS00012493_51	2B	163.905	2D	60.9627
40156	IWB40156	Ku_c9369_1965	2B	163.905	2D	60.9627
40157	IWB40157	Ku_c9369_364	2B	163.905	2D	64.0688
57723	IWB57723	RAC875_c41415_450	2B	163.905	2D	60.9627
62212	IWB62212	RAC875_rep_c113405_148	2B	163.905	2D	60.9627
64245	IWB64245	RFL_Contig3172_1512	2B	163.905	2D	60.9627
66367	IWB66367	Tdurum_contig10219_706	2B	163.905	2D	60.9627
21691	IWB21691	Excalibur_c10634_156	2B	183.717	2D	60.9627
78938	IWA4899	wsnp_Ex_c9345_15516120	2B	195.137	2D	60.9627
30740	IWB30740	Excalibur_rep_c66400_52	2B	199.183	2D	63.0455
17650	IWB17650	D_F5XZDLF02HOAP6_255	2B	214.368	2D	75.4773
73784	IWB73784	Tdurum_contig9214_279	2B	214.368	2D	76.4935
72876	IWB72876	Tdurum_contig62210_229	2B	256.992	2D	97.4005
7323	IWB7323	BS00022919_51	2B	259.654	2D	92.608
12130	IWB12130	BS00100422_51	2B	270.033	2D	97.4005
23909	IWB23909	Excalibur_c2311_114	2B	270.461	2D	97.4005
2227	IWB2227	BobWhite_c28685_381	2B	275.721	2D	90.5252
25706	IWB25706	Excalibur_c3635_3192	2B	277.11	2D	97.4005
32213	IWB32213	GENE-1067_598	2B	277.11	2D	97.4005
56636	IWB56636	RAC875_c3166_379	2B	277.11	2D	97.4005
59879	IWB59879	RAC875_c64504_417	2B	277.11	2D	97.4005
63909	IWB63909	RFL_Contig2324_884	2B	277.11	2D	97.0186
75250	IWB75250	tplb0060e06_1267	2B	278.748	2D	97.4005
9673	IWB9673	BS00065927_51	2B	34.918	3B	42.0616
56173	IWB56173	RAC875_c28185_91	2B	138.082	3B	7.0612
1663	IWB1663	BobWhite_c23052_196	2B	236.261	3B	123.017
39620	IWB39620	Ku_c5591_2036	2B	117.8	3D	85.281
10875	IWB10875	BS00076369_51	2B	129.156	3D	4.4217
22365	IWB22365	Excalibur_c1408_236	2B	3.9877	4A	142.864
76594	IWA1854	wsnp_Ex_c1408_2704613	2B	3.9877	4A	141.428
53045	IWB53045	RAC875_c104148_77	2B	81.0811	4A	118.622
59321	IWB59321	RAC875_c57938_94	2B	131.919	4A	105.509
45631	IWB45631	Kukri_c46237_206	2B	146.819	4A	103.397
1879	IWB1879	BobWhite_c2512_1588	2B	149.824	4A	128.496
26508	IWB26508	Excalibur_c43926_163	2B	203.625	4A	106.403
64655	IWB64655	RFL_Contig4368_748	2B	217.632	4A	159.607
13162	IWB13162	CAP11_s8679_211	2B	162.743	4B	67.1039
80923	IWA7624	wsnp_Ra_c14112_22155451	2B	33.9145	5A	51.0557
58039	IWB58039	RAC875_c44407_364	2B	146.819	5A	92.4491
23164	IWB23164	Excalibur_c18558_376	2B	39.5291	5B	72.7364
6886	IWB6886	BS00022060_51	2B	65.6159	5B	153.714
45652	IWB45652	Kukri_c46361_295	2B	179.492	5B	175.59
2665	IWB2665	BobWhite_c33990_190	2B	187.372	5B	77.1116
45296	IWB45296	Kukri_c4294_371	2B	194.128	5B	58.0206
7380	IWB7380	BS00023025_51	2B	236.261	5B	127.561
48472	IWB48472	Kukri_c97623_95	2B	244.257	5B	89.2679
42052	IWB42052	Kukri_c18931_494	2B	85.3594	6A	46.9864
70706	IWB70706	Tdurum_contig41947_720	2B	148.657	6A	31.2206
70712	IWB70712	Tdurum_contig41990_1267	2B	203.625	6A	28.3866
70713	IWB70713	Tdurum_contig41990_1324	2B	203.625	6A	28.2693
10373	IWB10373	BS00069047_51	2B	213.602	6A	128.808
43672	IWB43672	Kukri_c29241_797	2B	28.2841	6B	30.9649
80428	IWA6957	wsnp_Ku_c3663_6748611	2B	30.7824	6B	58.9271
10022	IWB10022	BS00067333_51	2B	77.0088	6B	1.0727
35602	IWB35602	IAAV9183	2B	146.021	6B	106.844
68945	IWB68945	Tdurum_contig21737_297	2B	146.021	6B	47.048
31078	IWB31078	Excalibur_rep_c69678_341	2B	191.54	6B	18.0245
61772	IWB61772	RAC875_rep_c108234_341	2B	277.11	6B	115.66
26290	IWB26290	Excalibur_c41959_546	2B	47.2616	7A	165.356
34697	IWB34697	IAAV3305	2B	103.84	7A	79.0318
58852	IWB58852	RAC875_c52566_447	2B	103.84	7A	124.849
80943	IWA7650	wsnp_Ra_c16287_24904962	2B	249.196	7A	118.346
54262	IWB54262	RAC875_c16287_699	2B	249.286	7A	118.346
9754	IWB9754	BS00066232_51	2B	23.203	7B	103.377
26637	IWB26637	Excalibur_c4515_1126	2B	48.7828	7B	110.32
35013	IWB35013	IAAV5350	2B	145.435	7B	13.3209
32838	IWB32838	GENE-2192_463	2B	176.127	7B	69.8755
32839	IWB32839	GENE-2192_688	2B	176.127	7B	69.8755
12645	IWB12645	BS00111363_51	2B	180.332	7B	15.1059
15166	IWB15166	D_contig00789_200	2D	30.1174	6B	116.827
6529	IWB6529	BS00012093_51	2D	91.1666	6B	46.6325
36758	IWB36758	Jagger_c7882_154	2D	97.4005	6B	33.5712
58129	IWB58129	RAC875_c45306_174	2D	58.7214	7D	66.1684
8962	IWB8962	BS00062963_51	3A	1.9324	3B	12.2283
12111	IWB12111	BS00100045_51	3A	1.9324	3B	9.0895
12599	IWB12599	BS00110822_51	3A	1.9324	3B	73.7304
37219	IWB37219	JD_c23336_253	3A	1.9324	3B	9.0895
5925	IWB5925	BS00003932_51	3A	4.5783	3B	18.2796
58563	IWB58563	RAC875_c4954_2118	3A	9.0052	3B	17.2822
1959	IWB1959	BobWhite_c260_197	3A	15.2444	3B	9.0895
74599	IWB74599	tplb0036d01_413	3A	15.2444	3B	13.058
75112	IWB75112	tplb0056l12_480	3A	15.2444	3B	13.058
25224	IWB25224	Excalibur_c32653_1122	3A	23.1319	3B	33.5127
67768	IWB67768	Tdurum_contig12899_289	3A	24.376	3B	9.0895
80109	IWA6528	wsnp_Ku_c14409_22721765	3A	26.1631	3B	9.0895
277	IWB277	BobWhite_c11935_137	3A	26.4094	3B	9.0895
62220	IWB62220	RAC875_rep_c113506_409	3A	26.4094	3B	9.0895
9026	IWB9026	BS00063245_51	3A	33.6591	3B	22.0763
5333	IWB5333	BobWhite_rep_c63088_181	3A	34.1706	3B	32.8882
33757	IWB33757	GENE-4064_599	3A	51.8148	3B	43.0925
78154	IWA3896	wsnp_Ex_c44447_50496676	3A	51.8211	3B	45.4099
53293	IWB53293	RAC875_c11254_79	3A	84.7982	3B	75.4737
42049	IWB42049	Kukri_c18924_528	3A	86.8759	3B	81.2443
11875	IWB11875	BS00094456_51	3A	91.3217	3B	96.8209
66582	IWB66582	Tdurum_contig10548_1605	3A	104.11	3B	112.511
35831	IWB35831	IACX20464	3A	105.455	3B	108.232
63329	IWB63329	RAC875_rep_c94907_221	3A	111.151	3B	118.688
34330	IWB34330	IAAV1134	3A	113.336	3B	121.676
67701	IWB67701	Tdurum_contig12682_421	3A	120.8	3B	114.095
6988	IWB6988	BS00022245_51	3A	121.507	3B	120.67
44099	IWB44099	Kukri_c3243_1065	3A	130.159	3B	128.787
29012	IWB29012	Excalibur_c81897_420	3A	134.39	3B	128.946
60302	IWB60302	RAC875_c7158_687	3A	138.754	3B	135.572
69602	IWB69602	Tdurum_contig28714_411	3A	138.754	3B	133.498
32648	IWB32648	GENE-1776_104	3A	140.105	3B	146.355
54878	IWB54878	RAC875_c19679_670	3A	140.352	3B	140.102
29936	IWB29936	Excalibur_rep_c103408_632	3A	146.66	3B	144.062
81326	IWA8185	wsnp_Ra_rep_c72670_70836439	3A	146.66	3B	144.062
67247	IWB67247	Tdurum_contig11705_400	3A	152.18	3B	145.873
67248	IWB67248	Tdurum_contig11705_456	3A	152.18	3B	145.873
67249	IWB67249	Tdurum_contig11705_96	3A	152.18	3B	145.873
42113	IWB42113	Kukri_c19331_440	3A	152.237	3B	146.036
6644	IWB6644	BS00017635_51	3A	1.9324	3D	4.4217
24275	IWB24275	Excalibur_c25195_1047	3A	1.9324	3D	4.4217
24276	IWB24276	Excalibur_c25195_387	3A	1.9324	3D	4.4217
25161	IWB25161	Excalibur_c31930_725	3A	1.9324	3D	4.4217
30427	IWB30427	Excalibur_rep_c109599_89	3A	1.9324	3D	4.4217
81387	IWA8280	wsnp_RFL_Contig1999_1190396	3A	1.9324	3D	8.7882
25160	IWB25160	Excalibur_c31930_701	3A	2.4376	3D	4.4217
2424	IWB2424	BobWhite_c3111_636	3A	15.2444	3D	4.4217
10869	IWB10869	BS00076298_51	3A	15.2444	3D	4.4217
28739	IWB28739	Excalibur_c75150_239	3A	23.7445	3D	5.488
50474	IWB50474	Kukri_rep_c89183_256	3A	23.7445	3D	4.4217
10820	IWB10820	BS00075623_51	3A	26.8073	3D	9.5512
22161	IWB22161	Excalibur_c12875_1573	3A	26.8073	3D	5.7178
72099	IWB72099	Tdurum_contig50596_708	3A	27.2493	3D	4.4217
32572	IWB32572	GENE-1642_397	3A	97.9145	3D	41.3397
1239	IWB1239	BobWhite_c1895_1953	3A	120.851	3D	53.6028
5966	IWB5966	BS00004334_51	3A	134.39	3D	63.5862
64157	IWB64157	RFL_Contig2974_483	3A	165.561	3D	76.3181
29417	IWB29417	Excalibur_c93179_123	3A	167.576	3D	76.6582
29418	IWB29418	Excalibur_c93179_147	3A	167.576	3D	76.6582
64424	IWB64424	RFL_Contig3621_1295	3A	152.697	4A	128.496
27311	IWB27311	Excalibur_c52354_399	3A	153.512	5A	51.0557
14876	IWB14876	CAP8_c665_409	3A	39.5889	5B	14.8512
60171	IWB60171	RAC875_c68290_261	3A	60.0054	5B	18.7828
51852	IWB51852	Ra_c3287_1461	3A	138.754	5B	187.607
69483	IWB69483	Tdurum_contig28277_256	3A	139.089	5B	21.9051
37509	IWB37509	JD_c48734_1188	3A	138.754	5D	92.3037
50481	IWB50481	Kukri_rep_c89509_83	3A	114.365	7A	32.0377
7983	IWB7983	BS00034604_51	3A	160.85	7A	104.286
25115	IWB25115	Excalibur_c31571_136	3A	84.1604	7D	45.1642
23205	IWB23205	Excalibur_c18826_1356	3B	3.2854	3D	4.4217
73423	IWB73423	Tdurum_contig77551_586	3B	3.2854	3D	4.7158
24559	IWB24559	Excalibur_c2723_179	3B	3.5662	3D	4.4217
32711	IWB32711	GENE-1897_552	3B	5.0162	3D	4.4217
81141	IWA7918	wsnp_Ra_c41135_48426638	3B	5.0162	3D	4.4217
26097	IWB26097	Excalibur_c39985_68	3B	5.1042	3D	4.4217
4400	IWB4400	BobWhite_c7975_613	3B	5.3095	3D	6.0304
5792	IWB5792	BS00001400_51	3B	5.3095	3D	4.4217
11873	IWB11873	BS00094406_51	3B	5.3095	3D	4.4217
13388	IWB13388	CAP12_c3789_390	3B	5.4939	3D	4.4217
3685	IWB3685	BobWhite_c4864_326	3B	5.5651	3D	4.4217
4058	IWB4058	BobWhite_c6016_715	3B	5.5651	3D	4.4217
58513	IWB58513	RAC875_c4907_291	3B	6.089	3D	4.4217
71522	IWB71522	Tdurum_contig44344_346	3B	6.2859	3D	4.4217
73355	IWB73355	Tdurum_contig7623_392	3B	6.2859	3D	4.4217
71813	IWB71813	Tdurum_contig47506_251	3B	7.3043	3D	4.4217
71815	IWB71815	Tdurum_contig47506_495	3B	7.3043	3D	7.9517
71225	IWB71225	Tdurum_contig42513_886	3B	7.6898	3D	7.492
56328	IWB56328	RAC875_c29367_349	3B	7.87	3D	4.4217
8528	IWB8528	BS00049084_51	3B	9.0895	3D	4.4217
24277	IWB24277	Excalibur_c25195_410	3B	9.0895	3D	4.4217
40812	IWB40812	Kukri_c12401_2258	3B	9.0895	3D	4.4217
57532	IWB57532	RAC875_c3956_659	3B	9.0895	3D	4.4217
57940	IWB57940	RAC875_c43458_292	3B	9.0895	3D	4.4217
62158	IWB62158	RAC875_rep_c112565_111	3B	9.0895	3D	4.4217
64174	IWB64174	RFL_Contig3008_1177	3B	9.0895	3D	4.4217
64969	IWB64969	RFL_Contig5299_1905	3B	9.0895	3D	4.4217
67771	IWB67771	Tdurum_contig12899_83	3B	9.0895	3D	4.4217
78743	IWA4654	wsnp_Ex_c7316_12552186	3B	9.0895	3D	4.4217
79309	IWA5356	wsnp_Ex_rep_c67107_65584404	3B	9.0895	3D	4.4217
24979	IWB24979	Excalibur_c30565_92	3B	9.1943	3D	4.4217
11105	IWB11105	BS00079989_51	3B	13.058	3D	4.4217
54269	IWB54269	RAC875_c16310_621	3B	13.058	3D	5.0192
16928	IWB16928	D_contig59199_227	3B	16.8129	3D	4.4217
57185	IWB57185	RAC875_c36432_197	3B	22.0763	3D	4.4217
18115	IWB18115	D_GB5Y7FA02I44NU_340	3B	68.7854	3D	4.4217
73870	IWB73870	Tdurum_contig93431_129	3B	116.882	3D	55.993
16956	IWB16956	D_contig62053_349	3B	141.213	3D	102.15
56772	IWB56772	RAC875_c32864_205	3B	147.172	3D	78.3497
9619	IWB9619	BS00065708_51	3B	147.968	3D	91.1644
11148	IWB11148	BS00080821_51	3B	147.968	3D	91.1644
49134	IWB49134	Kukri_rep_c106027_464	3B	147.968	3D	91.1644
49215	IWB49215	Kukri_rep_c106948_103	3B	147.968	3D	91.1644
58811	IWB58811	RAC875_c5222_290	3B	147.968	3D	91.1644
57331	IWB57331	RAC875_c37741_476	3B	148.504	3D	91.1644
6645	IWB6645	BS00017789_51	3B	149.02	3D	91.1644
21064	IWB21064	Ex_c66324_1151	3B	2.2252	4A	56.7043
54838	IWB54838	RAC875_c19475_61	3B	32.8882	4A	128.496
50759	IWB50759	Ra_c1049_455	3B	56.4942	4A	137.642
65818	IWB65818	TA004342-0407	3B	104.616	5D	8.8809
47014	IWB47014	Kukri_c62719_188	3B	104.616	6A	88.157
27191	IWB27191	Excalibur_c50953_96	3B	128.946	6A	52.7871
15024	IWB15024	CAP8_rep_c4453_136	3B	54.2019	6B	69.8317
72472	IWB72472	Tdurum_contig55751_315	3B	115.444	6B	102.961
4522	IWB4522	BobWhite_c8796_307	3B	9.0895	7A	9.3489
28196	IWB28196	Excalibur_c63353_204	3B	9.0895	7A	79.9699
31362	IWB31362	Excalibur_rep_c86129_468	3B	16.3477	7A	79.4346
63311	IWB63311	RAC875_rep_c92225_262	3B	30.9312	7A	185.57
9870	IWB9870	BS00066713_51	3B	49.3743	7A	86.3562
38504	IWB38504	Ku_c15750_761	3B	49.3743	7A	86.3562
43421	IWB43421	Kukri_c27335_619	3B	71.0693	7A	22.7046
27766	IWB27766	Excalibur_c57869_162	3B	112.926	7A	26.1125
44449	IWB44449	Kukri_c35451_857	3B	126.281	7A	30.9036
42476	IWB42476	Kukri_c21336_512	3B	27.9768	7B	35.1613
77013	IWA2398	wsnp_Ex_c19319_28253742	3D	85.281	4B	40.3862
551	IWB551	BobWhite_c13839_111	3D	83.2954	6A	38.5505
76163	IWA1311	wsnp_Ex_c1032_1972537	3D	100.136	6A	42.2868
80865	IWA7537	wsnp_Ra_c10536_17322563	4A	18.4258	4B	32.2881
19982	IWB19982	Ex_c17338_401	4A	38.2452	4B	17.2379
9135	IWB9135	BS00063809_51	4A	40.514	4B	9.1398
52747	IWB52747	Ra_c86142_349	4A	70.6117	4B	44.1749
59159	IWB59159	RAC875_c56040_216	4A	79.6629	4B	43.7582
70846	IWB70846	Tdurum_contig42099_438	4A	25.4889	5A	52.1356
60092	IWB60092	RAC875_c67397_67	4A	107.592	5A	116.464
64757	IWB64757	RFL_Contig4653_1217	4A	159.74	5A	51.0557
53352	IWB53352	RAC875_c11524_553	4A	60.3857	5B	177.468
10906	IWB10906	BS00076874_51	4A	60.6235	5B	177.102
73994	IWB73994	Tdurum_contig97425_92	4A	60.6235	5B	177.102
80692	IWA7310	wsnp_Ku_c8059_13763683	4A	60.6235	5B	177.102
53342	IWB53342	RAC875_c1148_149	4A	71.8151	5B	157.912
68016	IWB68016	Tdurum_contig13582_162	4A	71.8151	5B	164.461
6183	IWB6183	BS00010168_51	4A	72.0006	5B	158.993
21839	IWB21839	Excalibur_c11302_186	4A	101.918	5B	106.128
57813	IWB57813	RAC875_c42095_237	4A	133.87	5B	76.1791
22778	IWB22778	Excalibur_c16353_264	4A	5.2128	5D	54.8713
43721	IWB43721	Kukri_c2950_378	4A	45.2132	5D	106.076
10943	IWB10943	BS00077635_51	4A	16.4947	6A	19.0433
47018	IWB47018	Kukri_c62796_500	4A	8.6278	7A	172.442
61205	IWB61205	RAC875_c97669_180	4A	58.8114	7A	168.261
660	IWB660	BobWhite_c14508_181	4A	79.6629	7A	66.1531
2533	IWB2533	BobWhite_c32313_688	4A	79.6629	7A	87.5487
12271	IWB12271	BS00106074_51	4A	79.6629	7A	63.5349
24322	IWB24322	Excalibur_c25471_225	4A	95.0257	7A	47.8844
1483	IWB1483	BobWhite_c21292_322	4A	101.918	7A	42.399
3927	IWB3927	BobWhite_c5649_344	4A	101.918	7A	32.0377
10874	IWB10874	BS00076344_51	4A	101.918	7A	32.0377
49797	IWB49797	Kukri_rep_c68523_1036	4A	101.918	7A	32.0377
73682	IWB73682	Tdurum_contig85217_206	4A	105.509	7A	44.6091
10035	IWB10035	BS00067389_51	4A	106.574	7A	63.466
41945	IWB41945	Kukri_c18346_556	4A	108.381	7A	32.0377
6149	IWB6149	BS00010006_51	4A	109.271	7A	32.0377
8459	IWB8459	BS00047220_51	4A	109.846	7A	32.0377
1512	IWB1512	BobWhite_c21647_287	4A	110.517	7A	22.0475
18869	IWB18869	D_GCE8AKX02GF3QZ_210	4A	112.519	7A	36.3412
80452	IWA6989	wsnp_Ku_c38569_47177068	4A	115.568	7A	25.7256
6832	IWB6832	BS00021973_51	4A	119.278	7A	25.8157
515	IWB515	BobWhite_c13514_340	4A	119.92	7A	22.0475
38528	IWB38528	Ku_c1620_2000	4A	124.496	7A	14.7177
1110	IWB1110	BobWhite_c17904_259	4A	128.496	7A	14.5375
6665	IWB6665	BS00019238_51	4A	128.496	7A	20.1183
23333	IWB23333	Excalibur_c1952_994	4A	128.496	7A	22.0475
24690	IWB24690	Excalibur_c2827_107	4A	128.496	7A	19.5883
24692	IWB24692	Excalibur_c2827_286	4A	128.496	7A	19.4982
28864	IWB28864	Excalibur_c780_400	4A	128.496	7A	12.4653
34594	IWB34594	IAAV2678	4A	128.496	7A	22.0475
44828	IWB44828	Kukri_c3866_1768	4A	128.496	7A	13.0907
53457	IWB53457	RAC875_c11969_384	4A	128.496	7A	23.6745
64428	IWB64428	RFL_Contig3621_947	4A	128.496	7A	15.9844
70303	IWB70303	Tdurum_contig31852_251	4A	128.496	7A	14.9138
74482	IWB74482	tplb0032m13_1358	4A	128.496	7A	24.0826
76117	IWA1250	wsnp_CD452610A_Ta_1_1	4A	128.496	7A	22.0475
68683	IWB68683	Tdurum_contig17756_518	4A	132.819	7A	24.4748
53296	IWB53296	RAC875_c1126_1769	4A	133.59	7A	18.9258
54420	IWB54420	RAC875_c17185_666	4A	136.538	7A	32.0377
76031	IWA1067	wsnp_CAP7_c254_139077	4A	136.538	7A	32.0377
34547	IWB34547	IAAV2388	4A	136.81	7A	3.8583
8193	IWB8193	BS00039811_51	4A	137.052	7A	35.8324
61019	IWB61019	RAC875_c9110_331	4A	145.709	7A	10.1227
47019	IWB47019	Kukri_c6282_1706	4A	148.796	7A	18.682
55374	IWB55374	RAC875_c22592_2255	4A	148.796	7A	22.0475
80101	IWA6518	wsnp_Ku_c14220_22456455	4A	148.796	7A	22.0475
4489	IWB4489	BobWhite_c855_444	4A	150.703	7A	187.075
8619	IWB8619	BS00052593_51	4A	150.703	7A	13.3769
69888	IWB69888	Tdurum_contig29796_109	4A	150.703	7A	84.8934
10977	IWB10977	BS00077952_51	4A	154.736	7A	13.8379
25415	IWB25415	Excalibur_c34115_1070	4A	159.849	7A	9.4284
10047	IWB10047	BS00067432_51	4A	161.633	7A	156.399
75302	IWB75302	tplb0061l22_1900	4A	4.9893	7B	60.1282
4920	IWB4920	BobWhite_rep_c50983_160	4A	48.2762	7B	97.8704
62434	IWB62434	RAC875_rep_c117776_93	4A	77.9744	7B	110.13
61006	IWB61006	RAC875_c906_657	4A	128.496	7B	106.769
41190	IWB41190	Kukri_c1433_132	4A	150.703	7B	85.7697
56429	IWB56429	RAC875_c30110_156	4A	79.6629	7D	23.6917
74164	IWB74164	tplb0024a09_2369	4A	79.6629	7D	24.8248
74167	IWB74167	tplb0024a09_919	4A	79.6629	7D	24.8248
78335	IWA4132	wsnp_Ex_c5231_9256869	4A	111.492	7D	7.454
71145	IWB71145	Tdurum_contig42424_238	4A	121.404	7D	2.8748
12634	IWB12634	BS00111202_51	4A	121.77	7D	3.1838
29066	IWB29066	Excalibur_c833_1405	4A	131.464	7D	9.4486
81361	IWA8242	wsnp_RFL_Contig1358_475609	4A	147.464	7D	0.2902
7774	IWB7774	BS00030436_51	4A	148.796	7D	1.7417
7775	IWB7775	BS00030439_51	4A	148.796	7D	1.7417
20130	IWB20130	Ex_c21641_2312	4A	148.796	7D	1.7417
72285	IWB72285	Tdurum_contig52717_56	4A	148.796	7D	0.2902
80365	IWA6878	wsnp_Ku_c3056_5734773	4A	148.796	7D	1.7417
52796	IWB52796	Ra_c9123_3192	4A	151.05	7D	7.454
63081	IWB63081	RAC875_rep_c76650_164	4B	4.2053	4D	0.338
77069	IWA2469	wsnp_Ex_c19844_28854305	4B	85.5316	4D	66.7541
77070	IWA2470	wsnp_Ex_c19844_28855741	4B	85.5316	4D	66.4082
71673	IWB71673	Tdurum_contig46368_213	4B	29.9744	5A	169.918
77758	IWA3391	wsnp_Ex_c32414_41076471	4B	58.6001	5A	172.185
6828	IWB6828	BS00021969_51	4B	59.5212	5A	174.319
77356	IWA2869	wsnp_Ex_c24059_33304285	4B	84.2102	6B	91.6635
49801	IWB49801	Kukri_rep_c68594_530	4D	16.4055	5D	66.8478
71135	IWB71135	Tdurum_contig42421_552	5A	7.691	5B	1.101
74361	IWB74361	tplb0029e02_1186	5A	20.907	5B	7.6988
61567	IWB61567	RAC875_rep_c106241_304	5A	22.1375	5B	13.4257
56891	IWB56891	RAC875_c33933_350	5A	28.8491	5B	16.2604
76689	IWA1973	wsnp_Ex_c15046_23216392	5A	38.3232	5B	29.1027
64305	IWB64305	RFL_Contig3340_716	5A	43.5091	5B	37.689
80203	IWA6665	wsnp_Ku_c18935_28337577	5A	43.5091	5B	37.689
11019	IWB11019	BS00078572_51	5A	50.8109	5B	54.4136
76280	IWA1465	wsnp_Ex_c11309_18272122	5A	51.0557	5B	108.815
76281	IWA1466	wsnp_Ex_c11309_18272248	5A	51.0557	5B	108.815
80334	IWA6837	wsnp_Ku_c28245_38183393	5A	71.4605	5B	48.9702
77954	IWA3645	wsnp_Ex_c3838_6980774	5A	84.306	5B	55.909
41058	IWB41058	Kukri_c13590_344	5A	87.6712	5B	76.1791
77510	IWA3079	wsnp_Ex_c2689_4986791	5A	92.5809	5B	69.8688
43972	IWB43972	Kukri_c31411_690	5A	93.2841	5B	70.5261
80060	IWA6468	wsnp_Ku_c12562_20256747	5A	96.4233	5B	72.7364
29140	IWB29140	Excalibur_c854_200	5A	97.3839	5B	31.8552
80799	IWA7447	wsnp_Ku_rep_c68797_67943795	5A	99.2172	5B	63.5791
5760	IWB5760	BS00000648_51	5A	99.8701	5B	76.1791
66282	IWB66282	Tdurum_contig10124_967	5A	103.939	5B	76.1791
20925	IWB20925	Ex_c5594_2630	5A	112.32	5B	76.479
30199	IWB30199	Excalibur_rep_c106365_485	5A	117.99	5B	76.1791
80053	IWA6459	wsnp_Ku_c12464_20125626	5A	129.787	5B	101.831
79252	IWA5288	wsnp_Ex_rep_c66689_65011117	5A	139.349	5B	110.232
30985	IWB30985	Excalibur_rep_c68708_80	5A	104.033	6A	139.446
20823	IWB20823	Ex_c49131_219	5A	168.656	6A	41.8178
8862	IWB8862	BS00062427_51	5A	55.6327	6B	42.1113
45190	IWB45190	Kukri_c42081_252	5A	172.436	6B	26.8705
61176	IWB61176	RAC875_c9697_1067	5A	34.0915	7A	50.7728
25677	IWB25677	Excalibur_c36124_425	5A	118.674	7A	104.916
61177	IWB61177	RAC875_c9697_1091	5A	34.4306	7B	42.9871
81201	IWA8005	wsnp_Ra_c5634_9952011	5B	45.9178	5D	18.656
34466	IWB34466	IAAV1888	5B	115.811	5D	49.6644
45592	IWB45592	Kukri_c45964_273	5B	119.653	5D	50.9793
57930	IWB57930	RAC875_c43383_483	5B	119.685	5D	50.5285
66058	IWB66058	TA006116-0815	5B	119.685	5D	50.3481
57931	IWB57931	RAC875_c43383_571	5B	119.825	5D	49.8597
58404	IWB58404	RAC875_c48052_127	5B	132.659	5D	59.417
1099	IWB1099	BobWhite_c17845_132	5B	135.609	5D	58.876
8663	IWB8663	BS00055493_51	5B	168.446	5D	80.7554
10788	IWB10788	BS00075233_51	5B	177.102	5D	91.8754
16947	IWB16947	D_contig61362_644	5B	177.102	5D	89.5537
60953	IWB60953	RAC875_c89189_813	5B	177.102	5D	89.5537
64123	IWB64123	RFL_Contig2911_1312	5B	177.102	5D	91.4547
41467	IWB41467	Kukri_c15823_196	5B	178.162	5D	89.5537
12037	IWB12037	BS00098432_51	5B	178.482	5D	99.4415
49484	IWB49484	Kukri_rep_c111041_218	5B	188.47	5D	89.5537
49776	IWB49776	Kukri_rep_c68330_380	5B	105.935	6A	59.9743
42485	IWB42485	Kukri_c21384_1758	5B	195.573	6A	3.1093
59079	IWB59079	RAC875_c54904_460	5B	14.3911	6B	20.8346
4205	IWB4205	BobWhite_c6633_288	5B	76.1791	6B	72.3548
4207	IWB4207	BobWhite_c6633_476	5B	76.1791	6B	72.1962
31287	IWB31287	Excalibur_rep_c78514_316	5B	76.1791	6B	72.3548
50323	IWB50323	Kukri_rep_c75841_121	5B	76.1791	6B	72.3548
24239	IWB24239	Excalibur_c24932_446	5B	82.9248	6B	62.2887
29227	IWB29227	Excalibur_c88113_139	5B	94.7935	6B	33.4578
1549	IWB1549	BobWhite_c22075_85	5B	131.02	6B	69.8317
63949	IWB63949	RFL_Contig2458_2536	5B	40.2689	7A	59.2579
12609	IWB12609	BS00110930_51	5B	10.8005	7B	50.3279
9143	IWB9143	BS00063852_51	5B	64.109	7B	39.8227
45782	IWB45782	Kukri_c47559_342	5B	79.7738	7B	75.9163
35168	IWB35168	IAAV6218	5D	41.9104	6B	60.5248
71762	IWB71762	Tdurum_contig47140_686	5D	113.214	6B	65.3596
29912	IWB29912	Excalibur_rep_c103168_2862	5D	18.656	7D	47.4959
43806	IWB43806	Kukri_c3009_1416	6A	2.1102	6B	8.287
43809	IWB43809	Kukri_c3009_1822	6A	2.1102	6B	8.7063
53511	IWB53511	RAC875_c12259_1892	6A	2.1102	6B	8.5741
71330	IWB71330	Tdurum_contig42655_1727	6A	2.1102	6B	7.6826
76121	IWA1254	wsnp_CD453605B_Ta_2_1	6A	2.1102	6B	7.6826
80466	IWA7007	wsnp_Ku_c39334_47795461	6A	2.1102	6B	7.6826
2946	IWB2946	BobWhite_c38079_260	6A	2.8646	6B	0.744
6230	IWB6230	BS00010458_51	6A	3.0838	6B	6.2927
1848	IWB1848	BobWhite_c24750_122	6A	5.7598	6B	5.8281
63938	IWB63938	RFL_Contig2424_2332	6A	5.7598	6B	4.914
6629	IWB6629	BS00016587_51	6A	8.757	6B	6.2927
35019	IWB35019	IAAV5385	6A	8.757	6B	6.2927
52483	IWB52483	Ra_c69836_515	6A	8.757	6B	3.7318
71998	IWB71998	Tdurum_contig49707_674	6A	8.757	6B	3.4674
9837	IWB9837	BS00066556_51	6A	21.7397	6B	93.0611
47396	IWB47396	Kukri_c67545_299	6A	24.3546	6B	8.2794
168	IWB168	BobWhite_c11072_254	6A	26.0571	6B	5.0235
20433	IWB20433	Ex_c2978_643	6A	26.0571	6B	4.6798
42104	IWB42104	Kukri_c19299_270	6A	26.0571	6B	8.0944
42105	IWB42105	Kukri_c19299_504	6A	26.0571	6B	8.0944
43039	IWB43039	Kukri_c24795_75	6A	26.0571	6B	4.6798
44864	IWB44864	Kukri_c38982_246	6A	26.0571	6B	7.0519
44867	IWB44867	Kukri_c38982_555	6A	26.0571	6B	8.0944
59731	IWB59731	RAC875_c63_572	6A	26.0571	6B	9.9263
77696	IWA3316	wsnp_Ex_c31082_39921435	6A	26.0571	6B	8.0944
78395	IWA4208	wsnp_Ex_c540_1074123	6A	26.0571	6B	9.5674
13344	IWB13344	CAP12_c2970_177	6A	30.8536	6B	9.4088
33630	IWB33630	GENE-3860_313	6A	31.2206	6B	15.2294
55998	IWB55998	RAC875_c26860_648	6A	33.9884	6B	14.8517
79165	IWA5185	wsnp_Ex_rep_c115803_95396724	6A	34.1108	6B	14.8517
33796	IWB33796	GENE-4142_630	6A	40.095	6B	31.9281
49791	IWB49791	Kukri_rep_c68415_936	6A	40.095	6B	51.9167
77072	IWA2473	wsnp_Ex_c19873_28889970	6A	40.095	6B	22.3644
9241	IWB9241	BS00064283_51	6A	42.822	6B	32.4154
12621	IWB12621	BS00111048_51	6A	44.1677	6B	22.2473
28072	IWB28072	Excalibur_c61792_51	6A	44.1677	6B	22.2473
33731	IWB33731	GENE-4011_290	6A	45.9007	6B	33.964
72595	IWB72595	Tdurum_contig57699_344	6A	45.9007	6B	32.0339
2078	IWB2078	BobWhite_c27227_247	6A	46.9864	6B	33.964
11722	IWB11722	BS00091666_51	6A	46.9864	6B	28.0981
14700	IWB14700	CAP8_c3629_486	6A	46.9864	6B	26.8705
23119	IWB23119	Excalibur_c18333_711	6A	46.9864	6B	27.524
28833	IWB28833	Excalibur_c77210_167	6A	46.9864	6B	28.0981
42469	IWB42469	Kukri_c21296_217	6A	46.9864	6B	26.8705
64966	IWB64966	RFL_Contig5294_1413	6A	46.9864	6B	26.8705
70731	IWB70731	Tdurum_contig42015_2187	6A	46.9864	6B	30.0735
7009	IWB7009	BS00022292_51	6A	52.7871	6B	22.5079
12604	IWB12604	BS00110902_51	6A	52.7871	6B	22.5079
12623	IWB12623	BS00111086_51	6A	52.7871	6B	22.5079
24035	IWB24035	Excalibur_c23748_1050	6A	52.7871	6B	22.5079
47596	IWB47596	Kukri_c7458_1332	6A	52.7871	6B	22.5079
61744	IWB61744	RAC875_rep_c107929_375	6A	52.7871	6B	22.5079
71362	IWB71362	Tdurum_contig42823_2238	6A	52.7871	6B	22.5079
73954	IWB73954	Tdurum_contig9612_80	6A	52.7871	6B	22.5079
77623	IWA3228	wsnp_Ex_c2936_5415651	6A	54.1277	6B	27.048
80445	IWA6978	wsnp_Ku_c38215_46911010	6A	57.9404	6B	41.0877
43894	IWB43894	Kukri_c3075_391	6A	61.2588	6B	37.7449
58800	IWB58800	RAC875_c52118_68	6A	65.1072	6B	41.1896
73684	IWB73684	Tdurum_contig85244_542	6A	67.3704	6B	41.1896
77883	IWA3552	wsnp_Ex_c3594_6568869	6A	68.8486	6B	73.8997
66041	IWB66041	TA006014-0838	6A	71.7999	6B	58.1074
4417	IWB4417	BobWhite_c8084_2508	6A	85.6033	6B	68.0187
77830	IWA3488	wsnp_Ex_c34597_42879718	6A	107.404	6B	85.7334
27763	IWB27763	Excalibur_c57840_227	6A	112.068	6B	90.893
45524	IWB45524	Kukri_c45385_154	6A	112.068	6B	90.6362
33667	IWB33667	GENE-3918_443	6A	115.647	6B	95.9884
6359	IWB6359	BS00011167_51	6A	118.526	6B	107.376
44004	IWB44004	Kukri_c3164_802	6A	122.686	6B	105.737
54354	IWB54354	RAC875_c16731_2038	6A	124.353	6B	107.425
11258	IWB11258	BS00082460_51	6A	125.601	6B	114.504
13936	IWB13936	CAP7_c2559_63	6A	125.601	6B	117.314
54022	IWB54022	RAC875_c14887_469	6A	127.569	6B	104.196
54021	IWB54021	RAC875_c14887_379	6A	129.312	6B	103.101
35054	IWB35054	IAAV5595	6A	131.106	6B	96.9251
36722	IWB36722	Jagger_c7132_108	6A	131.106	6B	96.9251
74453	IWB74453	tplb0031m24_341	6A	131.106	6B	97.3557
80119	IWA6543	wsnp_Ku_c14920_23377027	6A	139.446	6B	116.487
60700	IWB60700	RAC875_c8254_657	6A	142.336	6B	117.314
1264	IWB1264	BobWhite_c19298_232	6A	142.876	6B	117.314
8090	IWB8090	BS00037163_51	6A	142.876	6B	110.409
23500	IWB23500	Excalibur_c2049_2505	6A	142.876	6B	117.314
23502	IWB23502	Excalibur_c2049_323	6A	142.876	6B	117.144
28880	IWB28880	Excalibur_c78493_305	6A	142.876	6B	115.482
29615	IWB29615	Excalibur_c98257_136	6A	142.876	6B	113.189
31371	IWB31371	Excalibur_rep_c87351_136	6A	142.876	6B	117.314
60695	IWB60695	RAC875_c8254_1203	6A	142.876	6B	117.314
60701	IWB60701	RAC875_c8254_795	6A	142.876	6B	117.314
48570	IWB48570	Kukri_rep_c100520_195	6A	143.391	6B	115.482
73097	IWB73097	Tdurum_contig68258_2517	6A	144.074	6B	115.482
20535	IWB20535	Ex_c3405_203	6A	11.6217	6D	3.7705
77810	IWA3461	wsnp_Ex_c3405_6252997	6A	13.9868	6D	3.7705
52782	IWB52782	Ra_c8975_168	6A	21.7397	6D	7.3777
11316	IWB11316	BS00083640_51	6A	21.8672	6D	10.7326
42739	IWB42739	Kukri_c23046_253	6A	40.095	6D	24.9093
65082	IWB65082	RFL_Contig5693_646	6A	44.1677	6D	25.0874
42358	IWB42358	Kukri_c2069_1506	6A	72.8193	6D	45.2687
77425	IWA2967	wsnp_Ex_c25390_34655262	6A	112.879	6D	79.6489
513	IWB513	BobWhite_c13504_378	6A	113.195	6D	72.5086
75756	IWA600	wsnp_BM137835D_Ta_2_3	6A	115.32	6D	72.5086
4646	IWB4646	BobWhite_c9681_769	6A	115.575	6D	72.5086
29179	IWB29179	Excalibur_c8670_972	6A	115.575	6D	72.5086
74233	IWB74233	tplb0025h02_1383	6A	115.575	6D	72.5086
75755	IWA599	wsnp_BM137835D_Ta_2_1	6A	115.575	6D	72.5086
79292	IWA5338	wsnp_Ex_rep_c66977_65417397	6A	115.575	6D	72.5086
28366	IWB28366	Excalibur_c65371_831	6A	121.682	6D	90.003
80832	IWA7496	wsnp_Ku_rep_c71567_71302046	6A	121.942	6D	89.2979
27508	IWB27508	Excalibur_c54765_299	6A	122.956	6D	85.943
8763	IWB8763	BS00059046_51	6A	125.601	6D	88.5037
26507	IWB26507	Excalibur_c43912_389	6A	125.601	6D	90.003
2386	IWB2386	BobWhite_c30677_118	6A	129.99	6D	80.7622
71956	IWB71956	Tdurum_contig49206_350	6A	132.243	6D	72.5086
46689	IWB46689	Kukri_c57756_370	6A	136.846	6D	82.9666
57501	IWB57501	RAC875_c3928_296	6A	137.147	6D	86.225
7372	IWB7372	BS00023009_51	6A	144.956	6D	88.6744
52378	IWB52378	Ra_c64482_452	6A	56.0596	7A	139.053
71935	IWB71935	Tdurum_contig48870_249	6A	61.8551	7A	186.603
38301	IWB38301	Ku_c12129_728	6A	137.697	7A	107.285
6736	IWB6736	BS00021717_51	6A	24.7522	7B	108.016
34187	IWB34187	GENE-4826_86	6A	29.5029	7B	22.2913
78116	IWA3854	wsnp_Ex_c43096_49510164	6A	63.2161	7B	49.714
19933	IWB19933	Ex_c16090_1157	6B	3.4674	6D	1.3211
49305	IWB49305	Kukri_rep_c107983_607	6B	96.9251	6D	78.3277
79879	IWA6179	wsnp_JD_c7793_8866097	6B	96.9251	6D	78.3277
33847	IWB33847	GENE-4225_117	6B	107.376	6D	86.2844
33849	IWB33849	GENE-4225_210	6B	107.988	6D	86.2844
41219	IWB41219	Kukri_c14511_217	6B	115.184	6D	92.5266
60628	IWB60628	RAC875_c8088_61	6B	115.184	6D	90.003
61787	IWB61787	RAC875_rep_c108385_407	6B	115.184	6D	90.1737
66698	IWB66698	Tdurum_contig10729_775	6B	115.184	6D	90.003
73098	IWB73098	Tdurum_contig68258_3425	6B	115.482	6D	92.7121
59262	IWB59262	RAC875_c57219_1346	6B	116.982	6D	89.6541
6220	IWB6220	BS00010430_51	6B	117.314	6D	90.003
12596	IWB12596	BS00110786_51	6B	117.314	6D	88.6224
55265	IWB55265	RAC875_c21938_1270	6B	117.314	6D	90.003
48841	IWB48841	Kukri_rep_c103067_266	6B	117.745	6D	90.003
73965	IWB73965	Tdurum_contig96952_191	6B	35.5428	7A	10.6262
78451	IWA4287	wsnp_Ex_c56035_58313520	6B	63.996	7A	106.602
59468	IWB59468	RAC875_c5986_3219	6B	65.4766	7A	100.82
71690	IWB71690	Tdurum_contig4658_106	6B	2.8139	7B	66.0933
80516	IWA7072	wsnp_Ku_c44600_51841068	6B	12.389	7B	98.2531
31272	IWB31272	Excalibur_rep_c77166_95	6B	56.7024	7B	77.5573
69233	IWB69233	Tdurum_contig26016_243	6B	66.0206	7B	107.515
27327	IWB27327	Excalibur_c52525_259	6B	66.2585	7B	106.769
68641	IWB68641	Tdurum_contig17366_731	6D	94.5158	7A	99.6324
78177	IWA3927	wsnp_Ex_c45195_51056529	6D	24.6569	7B	60.6057
67317	IWB67317	Tdurum_contig11827_738	7A	72.5712	7B	6.1469
43200	IWB43200	Kukri_c25881_1023	7A	73.0164	7B	7.2498
46158	IWB46158	Kukri_c51443_684	7A	73.0164	7B	7.2498
75328	IWB75328	tplb0062k22_1152	7A	73.0164	7B	6.9352
78333	IWA4129	wsnp_Ex_c52259_55922750	7A	73.0164	7B	6.1469
73577	IWB73577	Tdurum_contig82510_556	7A	73.4934	7B	4.0664
7736	IWB7736	BS00029636_51	7A	99.6324	7B	33.1527
67554	IWB67554	Tdurum_contig12326_232	7A	101.037	7B	47.7698
43698	IWB43698	Kukri_c29386_182	7A	107.073	7B	40.5996
15037	IWB15037	CAP8_rep_c4857_90	7A	120.657	7B	43.1804
73753	IWB73753	Tdurum_contig90488_115	7A	123.747	7B	45.6627
75790	IWA640	wsnp_CAP11_c103_134545	7A	123.789	7B	56.816
79821	IWA6087	wsnp_JD_c5102_6225151	7A	127.807	7B	58.9155
74590	IWB74590	tplb0036a12_207	7A	127.849	7B	54.9173
30711	IWB30711	Excalibur_rep_c116278_53	7A	129.948	7B	40.5996
3095	IWB3095	BobWhite_c40042_842	7A	137.468	7B	62.2543
23003	IWB23003	Excalibur_c17686_554	7A	139.265	7B	59.8895
40527	IWB40527	Kukri_c11141_203	7A	154.56	7B	65.5476
46674	IWB46674	Kukri_c57593_79	7A	160.274	7B	76.2877
47683	IWB47683	Kukri_c76449_186	7A	163.226	7B	72.9717
2669	IWB2669	BobWhite_c34068_833	7A	166.883	7B	75.7155
23414	IWB23414	Excalibur_c20018_214	7A	166.883	7B	85.7697
13000	IWB13000	CAP11_c6318_85	7A	167.572	7B	80.1798
7189	IWB7189	BS00022636_51	7A	168.621	7B	83.2874
12588	IWB12588	BS00110683_51	7A	168.621	7B	83.2306
78329	IWA4124	wsnp_Ex_c52115_55827442	7A	168.621	7B	85.7697
4830	IWB4830	BobWhite_rep_c49999_70	7A	171.594	7B	84.7123
45979	IWB45979	Kukri_c49388_739	7A	171.594	7B	87.3879
49994	IWB49994	Kukri_rep_c70199_800	7A	171.594	7B	86.9066
60414	IWB60414	RAC875_c76318_145	7A	171.594	7B	84.6024
34117	IWB34117	GENE-4710_573	7A	172.442	7B	90.5637
81176	IWA7964	wsnp_Ra_c47942_53349897	7A	172.771	7B	72.8883
11349	IWB11349	BS00084192_51	7A	176.02	7B	65.665
29354	IWB29354	Excalibur_c916_285	7A	176.02	7B	65.6954
33970	IWB33970	GENE-4465_342	7A	176.02	7B	110.005
40603	IWB40603	Kukri_c11467_993	7A	176.02	7B	94.668
69508	IWB69508	Tdurum_contig28368_89	7A	176.02	7B	94.759
7644	IWB7644	BS00027226_51	7A	176.152	7B	90.6585
34893	IWB34893	IAAV4582	7A	179.215	7B	70.7206
38949	IWB38949	Ku_c25443_1454	7A	179.215	7B	70.7206
3235	IWB3235	BobWhite_c4240_1493	7A	183.63	7B	103.377
43892	IWB43892	Kukri_c30714_633	7A	187.372	7B	106.769
48318	IWB48318	Kukri_c9287_1983	7A	187.51	7B	106.769
75895	IWA794	wsnp_CAP11_c639_424059	7A	189.72	7B	108.016
48220	IWB48220	Kukri_c9068_691	7A	194.479	7B	91.1322
62167	IWB62167	RAC875_rep_c112727_242	7A	13.3769	7D	3.1838
23865	IWB23865	Excalibur_c22830_2010	7A	13.7637	7D	3.1838
21158	IWB21158	Ex_c6861_460	7A	14.5375	7D	0
58316	IWB58316	RAC875_c47130_120	7A	74.6806	7D	75.823
70597	IWB70597	Tdurum_contig37734_251	7A	80.945	7D	47.7955
8600	IWB8600	BS00051338_51	7A	99.6324	7D	56.3077
44736	IWB44736	Kukri_c3781_285	7A	176.152	7D	98.4566
7611	IWB7611	BS00026122_51	7A	177.647	7D	98.0727
59569	IWB59569	RAC875_c61016_110	7A	179.115	7D	106.763
79701	IWA5904	wsnp_JD_c19925_17854742	7A	182.072	7D	106.763
79633	IWA5797	wsnp_JD_c1219_1766041	7A	182.973	7D	107.718
41240	IWB41240	Kukri_c14620_362	7A	183.63	7D	106.763
61655	IWB61655	RAC875_rep_c107039_278	7A	183.63	7D	106.763
71711	IWB71711	Tdurum_contig46717_2021	7A	183.63	7D	106.763
79634	IWA5798	wsnp_JD_c1219_1766330	7A	187.51	7D	106.763
34309	IWB34309	GENE-5000_874	7B	16.4361	7D	38.5529
76194	IWA1354	wsnp_Ex_c10571_17258682	7B	60.6057	7D	3.1838
39063	IWB39063	Ku_c28770_469	7B	99.7804	7D	108.261
3236	IWB3236	BobWhite_c4240_78	7B	106.769	7D	106.763
57015	IWB57015	RAC875_c34939_939	7B	106.769	7D	106.763
44422	IWB44422	Kukri_c3524_92	7B	107.17	7D	107.156
34196	IWB34196	GENE-4848_95	7B	108.016	7D	106.763
47876	IWB47876	Kukri_c81094_434	7B	108.016	7D	106.763
13271	IWB13271	CAP12_c2044_288	7B	108.899	7D	106.763
19207	IWB19207	D_GDRF1KQ02G1C3M_196	2A	82.8564	2B	163.609	2D	60.9627
6265	IWB6265	BS00010664_51	2A	119.731	2B	257.89	2D	97.4005
47668	IWB47668	Kukri_c7605_181	2A	119.731	2B	257.89	2D	97.4005
26329	IWB26329	Excalibur_c42413_442	2A	133.669	2B	277.11	2D	97.4005
29606	IWB29606	Excalibur_c98049_332	2A	133.669	2B	279.556	2D	97.4005
44454	IWB44454	Kukri_c35516_93	2A	141.278	2B	270.461	2D	97.696
41623	IWB41623	Kukri_c16667_132	2A	147.672	2B	260.969	2D	83.4769
57312	IWB57312	RAC875_c37638_233	2B	60.9468	5B	185.261	7B	103.377
38607	IWB38607	Ku_c17560_162	3A	1.9324	3B	9.0895	3D	4.4217
10689	IWB10689	BS00073760_51	3B	147.968	3D	91.1644	7D	84.9064
34231	IWB34231	GENE-4900_518	7A	181.696	7B	107.424	7D	102.802
