# Supplementary material for: A High-Density Consensus Map of Common Wheat Integrating Four Mapping Populations Scanned by the 90K SNP Array
Source: Front Plant Sci. 2017 Aug 9;8:1389. doi: 10.3389/fpls.2017.01389 (PMC5552701; doi:10.3389/fpls.2017.01389)
Supplement: Supplementary file 5 [file Table_5.XLSX]

## Sheet: Sheet1
Supplementary Table S5:
Classification of the 942 locus pairs derived from 920 multi-locus SNPs (H:homoeologous pair, N: non-homoeologous pair).
Index on iSelect 90K SNP bead chip	SNP ID	Name	Chr.	Position (cM)	Chr.	Position (cM)	Classification
74219	IWB74219	tplb0025b13_2792	1A	0	1B	8.152	H
74222	IWB74222	tplb0025b13_372	1A	2.3909	1B	9.099	H
11263	IWB11263	BS00082566_51	1A	4.2945	1B	9.099	H
59888	IWB59888	RAC875_c64603_663	1A	17.1371	1B	0.7984	H
599	IWB599	BobWhite_c14158_112	1A	78.2355	1B	46.7162	H
13768	IWB13768	CAP7_c12113_171	1A	80.2468	1B	45.5556	H
884	IWB884	BobWhite_c16206_317	1A	84.6543	1B	57.4168	H
9961	IWB9961	BS00067119_51	1A	89.5594	1B	60.5922	H
55332	IWB55332	RAC875_c22357_1053	1A	91.6477	1B	70.8797	H
3768	IWB3768	BobWhite_c5242_400	1A	93.1356	1B	76.8405	H
77670	IWA3284	wsnp_Ex_c30552_39457767	1A	93.1356	1B	76.7105	H
70079	IWB70079	Tdurum_contig30664_181	1A	95.0802	1B	79.1153	H
54518	IWB54518	RAC875_c17651_1174	1A	98.1741	1B	56.2794	H
72526	IWB72526	Tdurum_contig56662_54	1A	98.1741	1B	77.5462	H
78064	IWA3783	wsnp_Ex_c41553_48351921	1A	98.1741	1B	93.0146	H
28298	IWB28298	Excalibur_c64479_512	1A	105.994	1B	103.803	H
36490	IWB36490	Jagger_c2379_126	1A	108.954	1B	109.713	H
74944	IWB74944	tplb0049h18_765	1A	110.268	1B	111.189	H
9077	IWB9077	BS00063537_51	1A	111.715	1B	109.128	H
3449	IWB3449	BobWhite_c45316_290	1A	120.334	1B	105.642	H
78772	IWA4693	wsnp_Ex_c750_1474300	1A	121.248	1B	113.836	H
76928	IWA2278	wsnp_Ex_c17990_26770146	1A	124.347	1B	117.791	H
71745	IWB71745	Tdurum_contig47006_2711	1A	124.619	1B	117.554	H
58885	IWB58885	RAC875_c52947_338	1A	127.379	1B	105.753	H
9222	IWB9222	BS00064204_51	1A	2.3909	1D	3.5959	H
12147	IWB12147	BS00100774_51	1A	2.3909	1D	4.213	H
21572	IWB21572	Excalibur_c101903_734	1A	9.5844	1D	20.2141	H
25852	IWB25852	Excalibur_c37693_203	1A	12.7912	1D	20.5758	H
45123	IWB45123	Kukri_c4126_240	1A	13.4685	1D	92.7224	H
48522	IWB48522	Kukri_c98832_211	1A	14.0945	1D	20.5758	H
9714	IWB9714	BS00066092_51	1A	14.2689	1D	20.5758	H
60500	IWB60500	RAC875_c78062_571	1A	14.9718	1D	20.5758	H
59763	IWB59763	RAC875_c63359_1446	1A	114.485	1D	91.5308	H
31958	IWB31958	GENE-0543_577	1A	114.521	1D	91.5308	H
49684	IWB49684	Kukri_rep_c115657_255	1A	114.68	1D	93.2402	H
76476	IWA1710	wsnp_Ex_c12932_20486842	1A	114.68	1D	91.5308	H
44568	IWB44568	Kukri_c36428_156	1A	120.037	1D	91.5308	H
37	IWB37	BobWhite_c10251_382	1A	122.299	1D	92.3181	H
6493	IWB6493	BS00011913_51	1A	122.299	1D	91.5308	H
15653	IWB15653	D_contig12592_200	1A	122.299	1D	91.5308	H
59404	IWB59404	RAC875_c5882_307	1A	122.299	1D	91.5308	H
78050	IWA3764	wsnp_Ex_c412_814247	1A	122.299	1D	91.5308	H
15488	IWB15488	D_contig08749_250	1B	0.4967	1D	30.8105	H
79763	IWA5996	wsnp_JD_c3091_4079762	1B	1.2627	1D	1.9221	H
963	IWB963	BobWhite_c16816_284	1B	8.152	1D	15.8946	H
31552	IWB31552	Excalibur_s113077_141	1B	8.152	1D	15.8946	H
34850	IWB34850	IAAV423	1B	8.152	1D	15.8946	H
42629	IWB42629	Kukri_c22313_166	1B	8.152	1D	19.4835	H
71354	IWB71354	Tdurum_contig42797_3196	1B	31.2385	1D	67.6002	H
23920	IWB23920	Excalibur_c23155_327	1B	33.8104	1D	68.1605	H
47923	IWB47923	Kukri_c8235_371	1B	34.1075	1D	69.8486	H
78237	IWA4006	wsnp_Ex_c4808_8584315	1B	34.1075	1D	69.8486	H
77370	IWA2889	wsnp_Ex_c24318_33561600	1B	37.0043	1D	70.2457	H
41127	IWB41127	Kukri_c13978_132	1B	56.4651	1D	75.5227	H
63852	IWB63852	RFL_Contig2176_1111	1B	56.4651	1D	75.5227	H
73681	IWB73681	Tdurum_contig85180_99	1B	56.4651	1D	75.7213	H
12210	IWB12210	BS00103710_51	1B	107.369	1D	91.5308	H
12335	IWB12335	BS00107837_51	1B	107.369	1D	91.5308	H
8899	IWB8899	BS00062721_51	1B	108.571	1D	91.5308	H
53366	IWB53366	RAC875_c11599_494	1B	109.978	1D	89.0129	H
51530	IWB51530	Ra_c23336_538	1B	114.871	1D	91.5308	H
49691	IWB49691	Kukri_rep_c115767_201	1B	116.895	1D	91.5308	H
19016	IWB19016	D_GDEEGVY01DD44S_389	1B	117.048	1D	91.5308	H
62453	IWB62453	RAC875_rep_c118202_115	1B	119.095	1D	92.6728	H
11443	IWB11443	BS00086125_51	2A	0	2B	45.1489	H
30801	IWB30801	Excalibur_rep_c66982_699	2A	0.058	2B	33.1433	H
6671	IWB6671	BS00019744_51	2A	1.8004	2B	30.7824	H
62208	IWB62208	RAC875_rep_c113375_533	2A	1.8004	2B	30.7824	H
77033	IWA2424	wsnp_Ex_c19516_28480964	2A	1.8004	2B	33.1433	H
44632	IWB44632	Kukri_c3701_330	2A	2.756	2B	28.6802	H
24808	IWB24808	Excalibur_c29231_905	2A	4.4033	2B	21.9089	H
71923	IWB71923	Tdurum_contig48835_437	2A	5.0792	2B	45.1489	H
9340	IWB9340	BS00064658_51	2A	13.7275	2B	61.7549	H
9499	IWB9499	BS00065276_51	2A	18.7275	2B	65.6159	H
70375	IWB70375	Tdurum_contig32692_271	2A	25.4118	2B	69.815	H
12556	IWB12556	BS00110524_51	2A	32.5343	2B	87.8841	H
11751	IWB11751	BS00092275_51	2A	39.8416	2B	112.413	H
80319	IWA6818	wsnp_Ku_c2725_5163091	2A	40.7075	2B	119.2	H
8253	IWB8253	BS00040959_51	2A	40.9187	2B	115.519	H
56160	IWB56160	RAC875_c2810_331	2A	55.5333	2B	236.261	H
28	IWB28	BobWhite_c10215_242	2A	56.3728	2B	134.866	H
36165	IWB36165	IACX6508	2A	61.7054	2B	126.69	H
55526	IWB55526	RAC875_c23538_1517	2A	78.9018	2B	158.592	H
2985	IWB2985	BobWhite_c3871_428	2A	82.8142	2B	161.402	H
19207	IWB19207	D_GDRF1KQ02G1C3M_196	2A	82.8564	2B	163.609	H
5778	IWB5778	BS00001059_51	2A	83.5217	2B	156.5	H
26190	IWB26190	Excalibur_c40976_1274	2A	83.5217	2B	160.889	H
72470	IWB72470	Tdurum_contig55729_1220	2A	83.5217	2B	184.974	H
79585	IWA5733	wsnp_Ex_rep_c71983_70544041	2A	83.5217	2B	184.974	H
80579	IWA7149	wsnp_Ku_c52392_57380726	2A	83.5217	2B	184.974	H
25129	IWB25129	Excalibur_c3171_520	2A	84.2925	2B	183.971	H
22525	IWB22525	Excalibur_c14988_388	2A	93.8913	2B	206.366	H
71497	IWB71497	Tdurum_contig44139_1033	2A	104.298	2B	214.368	H
51957	IWB51957	Ra_c3750_1082	2A	104.572	2B	145.176	H
51958	IWB51958	Ra_c3750_270	2A	104.572	2B	214.368	H
73086	IWB73086	Tdurum_contig67827_98	2A	110.481	2B	253.263	H
80302	IWA6797	wsnp_Ku_c26323_36285601	2A	112.471	2B	236.261	H
59980	IWB59980	RAC875_c6586_946	2A	112.672	2B	228.618	H
68999	IWB68999	Tdurum_contig234_638	2A	114.72	2B	245.662	H
71962	IWB71962	Tdurum_contig49366_118	2A	114.72	2B	245.662	H
72261	IWB72261	Tdurum_contig52350_296	2A	114.72	2B	243.856	H
72263	IWB72263	Tdurum_contig52350_636	2A	114.72	2B	245.272	H
77915	IWA3594	wsnp_Ex_c3695_6740063	2A	114.72	2B	245.272	H
10610	IWB10610	BS00072349_51	2A	115.745	2B	284.832	H
50532	IWB50532	Kukri_rep_c95118_467	2A	115.745	2B	277.58	H
60200	IWB60200	RAC875_c68651_391	2A	115.745	2B	218.783	H
8894	IWB8894	BS00062699_51	2A	117.788	2B	245.662	H
6265	IWB6265	BS00010664_51	2A	119.731	2B	257.89	H
47668	IWB47668	Kukri_c7605_181	2A	119.731	2B	257.89	H
51274	IWB51274	Ra_c1757_256	2A	121.188	2B	254.731	H
54501	IWB54501	RAC875_c1757_1300	2A	122.175	2B	251.832	H
25707	IWB25707	Excalibur_c36363_177	2A	127.761	2B	252.962	H
44158	IWB44158	Kukri_c3298_581	2A	129.483	2B	253.548	H
17354	IWB17354	D_F1BEJMU02HSMHV_131	2A	133.669	2B	277.11	H
54507	IWB54507	RAC875_c17591_2085	2A	133.669	2B	277.11	H
55989	IWB55989	RAC875_c26809_453	2A	133.669	2B	258.534	H
59421	IWB59421	RAC875_c5907_96	2A	133.669	2B	264.798	H
64798	IWB64798	RFL_Contig4790_605	2A	133.669	2B	277.11	H
64799	IWB64799	RFL_Contig4790_646	2A	133.669	2B	277.11	H
64800	IWB64800	RFL_Contig4790_902	2A	133.669	2B	264.841	H
26329	IWB26329	Excalibur_c42413_442	2A	133.669	2B	277.11	H
29606	IWB29606	Excalibur_c98049_332	2A	133.669	2B	279.556	H
6563	IWB6563	BS00012463_51	2A	134.477	2B	277.11	H
165	IWB165	BobWhite_c1105_299	2A	141.278	2B	270.461	H
44454	IWB44454	Kukri_c35516_93	2A	141.278	2B	270.461	H
54170	IWB54170	RAC875_c15861_191	2A	144.171	2B	277.11	H
41623	IWB41623	Kukri_c16667_132	2A	147.672	2B	260.969	H
36702	IWB36702	Jagger_c6714_68	2A	149.404	2B	260.827	H
64955	IWB64955	RFL_Contig5277_564	2A	149.594	2B	260.969	H
36210	IWB36210	IACX7581	2A	151.415	2B	276.582	H
81533	IWA8533	wsnp_RFL_Contig3911_4319047	2A	151.457	2B	277.11	H
23408	IWB23408	Excalibur_c1999_1451	2A	151.536	2B	275.262	H
3970	IWB3970	BobWhite_c5756_532	2A	151.584	2B	275.029	H
51340	IWB51340	Ra_c19002_569	2A	151.584	2B	285.118	H
7757	IWB7757	BS00030136_51	2A	152.962	2B	276.804	H
17231	IWB17231	D_contig79877_194	2A	4.5881	2D	19.7251	H
9642	IWB9642	BS00065831_51	2A	13.4794	2D	11.2138	H
4625	IWB4625	BobWhite_c9564_587	2A	32.5343	2D	23.3285	H
34583	IWB34583	IAAV2612	2A	48.9704	2D	37.6557	H
26349	IWB26349	Excalibur_c42512_584	2A	58.9388	2D	60.9627	H
25974	IWB25974	Excalibur_c38761_288	2A	67.6716	2D	60.9627	H
60488	IWB60488	RAC875_c77816_365	2A	81.5576	2D	57.7701	H
60477	IWB60477	RAC875_c77565_298	2A	82.8564	2D	60.9627	H
19207	IWB19207	D_GDRF1KQ02G1C3M_196	2A	82.8564	2D	60.9627	H
2843	IWB2843	BobWhite_c36545_259	2A	88.3474	2D	63.0455	H
47275	IWB47275	Kukri_c65988_297	2A	88.3474	2D	63.0455	H
1300	IWB1300	BobWhite_c1971_839	2A	115.745	2D	97.4005	H
6265	IWB6265	BS00010664_51	2A	119.731	2D	97.4005	H
47668	IWB47668	Kukri_c7605_181	2A	119.731	2D	97.4005	H
79747	IWA5978	wsnp_JD_c289_450995	2A	120.343	2D	97.4005	H
28827	IWB28827	Excalibur_c77068_190	2A	120.876	2D	97.4005	H
24928	IWB24928	Excalibur_c3004_733	2A	127.761	2D	97.4005	H
3969	IWB3969	BobWhite_c5756_516	2A	133.669	2D	97.4005	H
6065	IWB6065	BS00009458_51	2A	133.669	2D	97.4005	H
6090	IWB6090	BS00009637_51	2A	133.669	2D	97.4005	H
6133	IWB6133	BS00009901_51	2A	133.669	2D	97.4005	H
6508	IWB6508	BS00012014_51	2A	133.669	2D	97.4005	H
6763	IWB6763	BS00021825_51	2A	133.669	2D	97.4005	H
11313	IWB11313	BS00083623_51	2A	133.669	2D	97.4005	H
11457	IWB11457	BS00086534_51	2A	133.669	2D	97.4005	H
21646	IWB21646	Excalibur_c10461_520	2A	133.669	2D	97.4005	H
32045	IWB32045	GENE-0686_186	2A	133.669	2D	97.4005	H
32049	IWB32049	GENE-0686_804	2A	133.669	2D	97.6311	H
35507	IWB35507	IAAV8632	2A	133.669	2D	97.4005	H
36326	IWB36326	IACX8821	2A	133.669	2D	97.4005	H
36347	IWB36347	IACX9095	2A	133.669	2D	97.6311	H
41351	IWB41351	Kukri_c1526_616	2A	133.669	2D	97.4005	H
44557	IWB44557	Kukri_c36328_419	2A	133.669	2D	85.8047	H
46027	IWB46027	Kukri_c498_2381	2A	133.669	2D	97.4005	H
54103	IWB54103	RAC875_c15518_236	2A	133.669	2D	97.4005	H
63568	IWB63568	RFL_Contig1128_620	2A	133.669	2D	85.4227	H
74555	IWB74555	tplb0035c15_1393	2A	133.669	2D	97.8762	H
80344	IWA6851	wsnp_Ku_c28820_38731047	2A	133.669	2D	97.4005	H
26329	IWB26329	Excalibur_c42413_442	2A	133.669	2D	97.4005	H
29606	IWB29606	Excalibur_c98049_332	2A	133.669	2D	97.4005	H
48212	IWB48212	Kukri_c9049_202	2A	133.754	2D	97.4005	H
14834	IWB14834	CAP8_c5840_208	2A	140.75	2D	97.696	H
44454	IWB44454	Kukri_c35516_93	2A	141.278	2D	97.696	H
21645	IWB21645	Excalibur_c10461_394	2A	141.827	2D	86.6839	H
64797	IWB64797	RFL_Contig4790_1091	2A	141.827	2D	86.4894	H
75715	IWA551	wsnp_BG313362A_Ta_2_1	2A	145.248	2D	97.4005	H
79692	IWA5894	wsnp_JD_c1872_2603061	2A	145.248	2D	97.4005	H
8573	IWB8573	BS00049932_51	2A	147.672	2D	97.4005	H
36746	IWB36746	Jagger_c7527_89	2A	147.672	2D	97.4005	H
64952	IWB64952	RFL_Contig5277_1141	2A	147.672	2D	97.4005	H
41623	IWB41623	Kukri_c16667_132	2A	147.672	2D	83.4769	H
32181	IWB32181	GENE-1003_357	2A	148.173	2D	97.4005	H
3968	IWB3968	BobWhite_c5756_163	2A	151.584	2D	97.4005	H
6269	IWB6269	BS00010685_51	2A	151.584	2D	97.4005	H
32004	IWB32004	GENE-0641_239	2B	0	2D	11.8913	H
60348	IWB60348	RAC875_c74_204	2B	1.2412	2D	9.8805	H
75037	IWB75037	tplb0053n05_793	2B	1.6532	2D	9.7076	H
75156	IWB75156	tplb0057n10_689	2B	1.6532	2D	9.6499	H
9943	IWB9943	BS00067046_51	2B	2.2342	2D	9.2896	H
16321	IWB16321	D_contig27429_284	2B	2.2342	2D	8.922	H
37711	IWB37711	JD_c63957_1176	2B	2.4771	2D	10.3562	H
46206	IWB46206	Kukri_c51992_290	2B	2.4771	2D	10.3922	H
49203	IWB49203	Kukri_rep_c106786_230	2B	2.4771	2D	9.2896	H
49600	IWB49600	Kukri_rep_c113120_104	2B	2.4771	2D	8.7491	H
76663	IWA1939	wsnp_Ex_c14779_22892053	2B	2.4771	2D	8.7491	H
79959	IWA6301	wsnp_JD_rep_c63957_40798083	2B	2.4771	2D	8.7491	H
79960	IWA6302	wsnp_JD_rep_c63957_40798121	2B	2.4771	2D	8.7491	H
40677	IWB40677	Kukri_c11809_824	2B	4.8698	2D	4.9799	H
6156	IWB6156	BS00010043_51	2B	8.2079	2D	0.2882	H
16988	IWB16988	D_contig63863_1140	2B	8.6199	2D	16.7487	H
6108	IWB6108	BS00009771_51	2B	19.4212	2D	22.1826	H
30385	IWB30385	Excalibur_rep_c109101_51	2B	21.5181	2D	17.6495	H
12342	IWB12342	BS00108016_51	2B	45.1489	2D	20.1575	H
43644	IWB43644	Kukri_c2912_2029	2B	45.1489	2D	1.4341	H
35220	IWB35220	IAAV6612	2B	51.9308	2D	4.9222	H
9434	IWB9434	BS00065040_51	2B	52.1526	2D	4.9799	H
13299	IWB13299	CAP12_c2436_132	2B	52.1526	2D	4.9799	H
62039	IWB62039	RAC875_rep_c111225_330	2B	52.4008	2D	5.1456	H
41081	IWB41081	Kukri_c13708_204	2B	53.0928	2D	4.9799	H
79297	IWA5344	wsnp_Ex_rep_c67011_65463819	2B	53.0928	2D	4.9799	H
80282	IWA6768	wsnp_Ku_c2486_4751761	2B	53.0928	2D	4.5042	H
69462	IWB69462	Tdurum_contig28227_304	2B	85.6076	2D	20.5467	H
80047	IWA6452	wsnp_Ku_c12022_19520410	2B	88.5337	2D	20.662	H
63171	IWB63171	RAC875_rep_c80737_54	2B	92.2046	2D	21.7142	H
27246	IWB27246	Excalibur_c5169_598	2B	121.899	2D	43.9329	H
64535	IWB64535	RFL_Contig3915_1042	2B	145.836	2D	74.9152	H
2983	IWB2983	BobWhite_c3871_210	2B	149.75	2D	60.9627	H
2984	IWB2984	BobWhite_c3871_405	2B	149.75	2D	60.9627	H
2989	IWB2989	BobWhite_c38713_202	2B	149.75	2D	60.9627	H
3442	IWB3442	BobWhite_c45183_144	2B	149.75	2D	60.9627	H
5581	IWB5581	BobWhite_rep_c65953_139	2B	149.75	2D	59.8961	H
7438	IWB7438	BS00023133_51	2B	149.75	2D	60.9627	H
9035	IWB9035	BS00063295_51	2B	149.75	2D	60.9627	H
9726	IWB9726	BS00066132_51	2B	149.75	2D	60.9627	H
21991	IWB21991	Excalibur_c11870_477	2B	149.75	2D	60.9627	H
24126	IWB24126	Excalibur_c2426_931	2B	149.75	2D	60.9627	H
30828	IWB30828	Excalibur_rep_c67221_153	2B	149.75	2D	60.9627	H
32106	IWB32106	GENE-0808_728	2B	149.75	2D	60.9627	H
40992	IWB40992	Kukri_c13187_556	2B	149.75	2D	60.9627	H
40995	IWB40995	Kukri_c13214_2263	2B	149.75	2D	60.9627	H
53773	IWB53773	RAC875_c13774_161	2B	149.75	2D	60.9627	H
55716	IWB55716	RAC875_c24961_121	2B	149.75	2D	60.9627	H
57920	IWB57920	RAC875_c43244_404	2B	149.75	2D	60.9627	H
61341	IWB61341	RAC875_rep_c102601_204	2B	149.75	2D	60.9627	H
63236	IWB63236	RAC875_rep_c85788_282	2B	149.75	2D	60.9627	H
68670	IWB68670	Tdurum_contig17626_210	2B	149.75	2D	60.9627	H
75922	IWA839	wsnp_CAP11_rep_c4111_1943520	2B	149.75	2D	60.9627	H
76043	IWA1083	wsnp_CAP7_c3635_1688824	2B	149.75	2D	60.9627	H
79507	IWA5628	wsnp_Ex_rep_c69692_68647924	2B	149.75	2D	60.9627	H
79508	IWA5629	wsnp_Ex_rep_c69692_68647994	2B	149.75	2D	60.9627	H
27636	IWB27636	Excalibur_c5619_208	2B	160.889	2D	62.4473	H
61802	IWB61802	RAC875_rep_c108548_163	2B	160.889	2D	60.9627	H
75923	IWA840	wsnp_CAP11_rep_c4111_1943544	2B	160.889	2D	60.9627	H
19207	IWB19207	D_GDRF1KQ02G1C3M_196	2B	163.609	2D	60.9627	H
6567	IWB6567	BS00012493_51	2B	163.905	2D	60.9627	H
40156	IWB40156	Ku_c9369_1965	2B	163.905	2D	60.9627	H
40157	IWB40157	Ku_c9369_364	2B	163.905	2D	64.0688	H
57723	IWB57723	RAC875_c41415_450	2B	163.905	2D	60.9627	H
62212	IWB62212	RAC875_rep_c113405_148	2B	163.905	2D	60.9627	H
64245	IWB64245	RFL_Contig3172_1512	2B	163.905	2D	60.9627	H
66367	IWB66367	Tdurum_contig10219_706	2B	163.905	2D	60.9627	H
21691	IWB21691	Excalibur_c10634_156	2B	183.717	2D	60.9627	H
78938	IWA4899	wsnp_Ex_c9345_15516120	2B	195.137	2D	60.9627	H
30740	IWB30740	Excalibur_rep_c66400_52	2B	199.183	2D	63.0455	H
17650	IWB17650	D_F5XZDLF02HOAP6_255	2B	214.368	2D	75.4773	H
73784	IWB73784	Tdurum_contig9214_279	2B	214.368	2D	76.4935	H
72876	IWB72876	Tdurum_contig62210_229	2B	256.992	2D	97.4005	H
6265	IWB6265	BS00010664_51	2B	257.89	2D	97.4005	H
47668	IWB47668	Kukri_c7605_181	2B	257.89	2D	97.4005	H
7323	IWB7323	BS00022919_51	2B	259.654	2D	92.608	H
41623	IWB41623	Kukri_c16667_132	2B	260.969	2D	83.4769	H
12130	IWB12130	BS00100422_51	2B	270.033	2D	97.4005	H
23909	IWB23909	Excalibur_c2311_114	2B	270.461	2D	97.4005	H
44454	IWB44454	Kukri_c35516_93	2B	270.461	2D	97.696	H
2227	IWB2227	BobWhite_c28685_381	2B	275.721	2D	90.5252	H
25706	IWB25706	Excalibur_c3635_3192	2B	277.11	2D	97.4005	H
32213	IWB32213	GENE-1067_598	2B	277.11	2D	97.4005	H
56636	IWB56636	RAC875_c3166_379	2B	277.11	2D	97.4005	H
59879	IWB59879	RAC875_c64504_417	2B	277.11	2D	97.4005	H
63909	IWB63909	RFL_Contig2324_884	2B	277.11	2D	97.0186	H
26329	IWB26329	Excalibur_c42413_442	2B	277.11	2D	97.4005	H
75250	IWB75250	tplb0060e06_1267	2B	278.748	2D	97.4005	H
29606	IWB29606	Excalibur_c98049_332	2B	279.556	2D	97.4005	H
8962	IWB8962	BS00062963_51	3A	1.9324	3B	12.2283	H
12111	IWB12111	BS00100045_51	3A	1.9324	3B	9.0895	H
12599	IWB12599	BS00110822_51	3A	1.9324	3B	73.7304	H
37219	IWB37219	JD_c23336_253	3A	1.9324	3B	9.0895	H
38607	IWB38607	Ku_c17560_162	3A	1.9324	3B	9.0895	H
5925	IWB5925	BS00003932_51	3A	4.5783	3B	18.2796	H
58563	IWB58563	RAC875_c4954_2118	3A	9.0052	3B	17.2822	H
1959	IWB1959	BobWhite_c260_197	3A	15.2444	3B	9.0895	H
74599	IWB74599	tplb0036d01_413	3A	15.2444	3B	13.058	H
75112	IWB75112	tplb0056l12_480	3A	15.2444	3B	13.058	H
25224	IWB25224	Excalibur_c32653_1122	3A	23.1319	3B	33.5127	H
67768	IWB67768	Tdurum_contig12899_289	3A	24.376	3B	9.0895	H
80109	IWA6528	wsnp_Ku_c14409_22721765	3A	26.1631	3B	9.0895	H
277	IWB277	BobWhite_c11935_137	3A	26.4094	3B	9.0895	H
62220	IWB62220	RAC875_rep_c113506_409	3A	26.4094	3B	9.0895	H
9026	IWB9026	BS00063245_51	3A	33.6591	3B	22.0763	H
5333	IWB5333	BobWhite_rep_c63088_181	3A	34.1706	3B	32.8882	H
33757	IWB33757	GENE-4064_599	3A	51.8148	3B	43.0925	H
78154	IWA3896	wsnp_Ex_c44447_50496676	3A	51.8211	3B	45.4099	H
53293	IWB53293	RAC875_c11254_79	3A	84.7982	3B	75.4737	H
42049	IWB42049	Kukri_c18924_528	3A	86.8759	3B	81.2443	H
11875	IWB11875	BS00094456_51	3A	91.3217	3B	96.8209	H
66582	IWB66582	Tdurum_contig10548_1605	3A	104.11	3B	112.511	H
35831	IWB35831	IACX20464	3A	105.455	3B	108.232	H
63329	IWB63329	RAC875_rep_c94907_221	3A	111.151	3B	118.688	H
34330	IWB34330	IAAV1134	3A	113.336	3B	121.676	H
67701	IWB67701	Tdurum_contig12682_421	3A	120.8	3B	114.095	H
6988	IWB6988	BS00022245_51	3A	121.507	3B	120.67	H
44099	IWB44099	Kukri_c3243_1065	3A	130.159	3B	128.787	H
29012	IWB29012	Excalibur_c81897_420	3A	134.39	3B	128.946	H
60302	IWB60302	RAC875_c7158_687	3A	138.754	3B	135.572	H
69602	IWB69602	Tdurum_contig28714_411	3A	138.754	3B	133.498	H
32648	IWB32648	GENE-1776_104	3A	140.105	3B	146.355	H
54878	IWB54878	RAC875_c19679_670	3A	140.352	3B	140.102	H
29936	IWB29936	Excalibur_rep_c103408_632	3A	146.66	3B	144.062	H
81326	IWA8185	wsnp_Ra_rep_c72670_70836439	3A	146.66	3B	144.062	H
67247	IWB67247	Tdurum_contig11705_400	3A	152.18	3B	145.873	H
67248	IWB67248	Tdurum_contig11705_456	3A	152.18	3B	145.873	H
67249	IWB67249	Tdurum_contig11705_96	3A	152.18	3B	145.873	H
42113	IWB42113	Kukri_c19331_440	3A	152.237	3B	146.036	H
6644	IWB6644	BS00017635_51	3A	1.9324	3D	4.4217	H
24275	IWB24275	Excalibur_c25195_1047	3A	1.9324	3D	4.4217	H
24276	IWB24276	Excalibur_c25195_387	3A	1.9324	3D	4.4217	H
25161	IWB25161	Excalibur_c31930_725	3A	1.9324	3D	4.4217	H
30427	IWB30427	Excalibur_rep_c109599_89	3A	1.9324	3D	4.4217	H
81387	IWA8280	wsnp_RFL_Contig1999_1190396	3A	1.9324	3D	8.7882	H
38607	IWB38607	Ku_c17560_162	3A	1.9324	3D	4.4217	H
25160	IWB25160	Excalibur_c31930_701	3A	2.4376	3D	4.4217	H
2424	IWB2424	BobWhite_c3111_636	3A	15.2444	3D	4.4217	H
10869	IWB10869	BS00076298_51	3A	15.2444	3D	4.4217	H
28739	IWB28739	Excalibur_c75150_239	3A	23.7445	3D	5.488	H
50474	IWB50474	Kukri_rep_c89183_256	3A	23.7445	3D	4.4217	H
10820	IWB10820	BS00075623_51	3A	26.8073	3D	9.5512	H
22161	IWB22161	Excalibur_c12875_1573	3A	26.8073	3D	5.7178	H
72099	IWB72099	Tdurum_contig50596_708	3A	27.2493	3D	4.4217	H
32572	IWB32572	GENE-1642_397	3A	97.9145	3D	41.3397	H
1239	IWB1239	BobWhite_c1895_1953	3A	120.851	3D	53.6028	H
5966	IWB5966	BS00004334_51	3A	134.39	3D	63.5862	H
64157	IWB64157	RFL_Contig2974_483	3A	165.561	3D	76.3181	H
29417	IWB29417	Excalibur_c93179_123	3A	167.576	3D	76.6582	H
29418	IWB29418	Excalibur_c93179_147	3A	167.576	3D	76.6582	H
23205	IWB23205	Excalibur_c18826_1356	3B	3.2854	3D	4.4217	H
73423	IWB73423	Tdurum_contig77551_586	3B	3.2854	3D	4.7158	H
24559	IWB24559	Excalibur_c2723_179	3B	3.5662	3D	4.4217	H
32711	IWB32711	GENE-1897_552	3B	5.0162	3D	4.4217	H
81141	IWA7918	wsnp_Ra_c41135_48426638	3B	5.0162	3D	4.4217	H
26097	IWB26097	Excalibur_c39985_68	3B	5.1042	3D	4.4217	H
4400	IWB4400	BobWhite_c7975_613	3B	5.3095	3D	6.0304	H
5792	IWB5792	BS00001400_51	3B	5.3095	3D	4.4217	H
11873	IWB11873	BS00094406_51	3B	5.3095	3D	4.4217	H
13388	IWB13388	CAP12_c3789_390	3B	5.4939	3D	4.4217	H
3685	IWB3685	BobWhite_c4864_326	3B	5.5651	3D	4.4217	H
4058	IWB4058	BobWhite_c6016_715	3B	5.5651	3D	4.4217	H
58513	IWB58513	RAC875_c4907_291	3B	6.089	3D	4.4217	H
71522	IWB71522	Tdurum_contig44344_346	3B	6.2859	3D	4.4217	H
73355	IWB73355	Tdurum_contig7623_392	3B	6.2859	3D	4.4217	H
71813	IWB71813	Tdurum_contig47506_251	3B	7.3043	3D	4.4217	H
71815	IWB71815	Tdurum_contig47506_495	3B	7.3043	3D	7.9517	H
71225	IWB71225	Tdurum_contig42513_886	3B	7.6898	3D	7.492	H
56328	IWB56328	RAC875_c29367_349	3B	7.87	3D	4.4217	H
8528	IWB8528	BS00049084_51	3B	9.0895	3D	4.4217	H
24277	IWB24277	Excalibur_c25195_410	3B	9.0895	3D	4.4217	H
40812	IWB40812	Kukri_c12401_2258	3B	9.0895	3D	4.4217	H
57532	IWB57532	RAC875_c3956_659	3B	9.0895	3D	4.4217	H
57940	IWB57940	RAC875_c43458_292	3B	9.0895	3D	4.4217	H
62158	IWB62158	RAC875_rep_c112565_111	3B	9.0895	3D	4.4217	H
64174	IWB64174	RFL_Contig3008_1177	3B	9.0895	3D	4.4217	H
64969	IWB64969	RFL_Contig5299_1905	3B	9.0895	3D	4.4217	H
67771	IWB67771	Tdurum_contig12899_83	3B	9.0895	3D	4.4217	H
78743	IWA4654	wsnp_Ex_c7316_12552186	3B	9.0895	3D	4.4217	H
79309	IWA5356	wsnp_Ex_rep_c67107_65584404	3B	9.0895	3D	4.4217	H
38607	IWB38607	Ku_c17560_162	3B	9.0895	3D	4.4217	H
24979	IWB24979	Excalibur_c30565_92	3B	9.1943	3D	4.4217	H
11105	IWB11105	BS00079989_51	3B	13.058	3D	4.4217	H
54269	IWB54269	RAC875_c16310_621	3B	13.058	3D	5.0192	H
16928	IWB16928	D_contig59199_227	3B	16.8129	3D	4.4217	H
57185	IWB57185	RAC875_c36432_197	3B	22.0763	3D	4.4217	H
18115	IWB18115	D_GB5Y7FA02I44NU_340	3B	68.7854	3D	4.4217	H
73870	IWB73870	Tdurum_contig93431_129	3B	116.882	3D	55.993	H
16956	IWB16956	D_contig62053_349	3B	141.213	3D	102.15	H
56772	IWB56772	RAC875_c32864_205	3B	147.172	3D	78.3497	H
9619	IWB9619	BS00065708_51	3B	147.968	3D	91.1644	H
11148	IWB11148	BS00080821_51	3B	147.968	3D	91.1644	H
49134	IWB49134	Kukri_rep_c106027_464	3B	147.968	3D	91.1644	H
49215	IWB49215	Kukri_rep_c106948_103	3B	147.968	3D	91.1644	H
58811	IWB58811	RAC875_c5222_290	3B	147.968	3D	91.1644	H
10689	IWB10689	BS00073760_51	3B	147.968	3D	91.1644	H
57331	IWB57331	RAC875_c37741_476	3B	148.504	3D	91.1644	H
6645	IWB6645	BS00017789_51	3B	149.02	3D	91.1644	H
80865	IWA7537	wsnp_Ra_c10536_17322563	4A	18.4258	4B	32.2881	H
19982	IWB19982	Ex_c17338_401	4A	38.2452	4B	17.2379	H
9135	IWB9135	BS00063809_51	4A	40.514	4B	9.1398	H
52747	IWB52747	Ra_c86142_349	4A	70.6117	4B	44.1749	H
59159	IWB59159	RAC875_c56040_216	4A	79.6629	4B	43.7582	H
63081	IWB63081	RAC875_rep_c76650_164	4B	4.2053	4D	0.338	H
77069	IWA2469	wsnp_Ex_c19844_28854305	4B	85.5316	4D	66.7541	H
77070	IWA2470	wsnp_Ex_c19844_28855741	4B	85.5316	4D	66.4082	H
71135	IWB71135	Tdurum_contig42421_552	5A	7.691	5B	1.101	H
74361	IWB74361	tplb0029e02_1186	5A	20.907	5B	7.6988	H
61567	IWB61567	RAC875_rep_c106241_304	5A	22.1375	5B	13.4257	H
56891	IWB56891	RAC875_c33933_350	5A	28.8491	5B	16.2604	H
76689	IWA1973	wsnp_Ex_c15046_23216392	5A	38.3232	5B	29.1027	H
64305	IWB64305	RFL_Contig3340_716	5A	43.5091	5B	37.689	H
80203	IWA6665	wsnp_Ku_c18935_28337577	5A	43.5091	5B	37.689	H
11019	IWB11019	BS00078572_51	5A	50.8109	5B	54.4136	H
76280	IWA1465	wsnp_Ex_c11309_18272122	5A	51.0557	5B	108.815	H
76281	IWA1466	wsnp_Ex_c11309_18272248	5A	51.0557	5B	108.815	H
80334	IWA6837	wsnp_Ku_c28245_38183393	5A	71.4605	5B	48.9702	H
77954	IWA3645	wsnp_Ex_c3838_6980774	5A	84.306	5B	55.909	H
41058	IWB41058	Kukri_c13590_344	5A	87.6712	5B	76.1791	H
77510	IWA3079	wsnp_Ex_c2689_4986791	5A	92.5809	5B	69.8688	H
43972	IWB43972	Kukri_c31411_690	5A	93.2841	5B	70.5261	H
80060	IWA6468	wsnp_Ku_c12562_20256747	5A	96.4233	5B	72.7364	H
29140	IWB29140	Excalibur_c854_200	5A	97.3839	5B	31.8552	H
80799	IWA7447	wsnp_Ku_rep_c68797_67943795	5A	99.2172	5B	63.5791	H
5760	IWB5760	BS00000648_51	5A	99.8701	5B	76.1791	H
66282	IWB66282	Tdurum_contig10124_967	5A	103.939	5B	76.1791	H
20925	IWB20925	Ex_c5594_2630	5A	112.32	5B	76.479	H
30199	IWB30199	Excalibur_rep_c106365_485	5A	117.99	5B	76.1791	H
80053	IWA6459	wsnp_Ku_c12464_20125626	5A	129.787	5B	101.831	H
79252	IWA5288	wsnp_Ex_rep_c66689_65011117	5A	139.349	5B	110.232	H
81201	IWA8005	wsnp_Ra_c5634_9952011	5B	45.9178	5D	18.656	H
34466	IWB34466	IAAV1888	5B	115.811	5D	49.6644	H
45592	IWB45592	Kukri_c45964_273	5B	119.653	5D	50.9793	H
57930	IWB57930	RAC875_c43383_483	5B	119.685	5D	50.5285	H
66058	IWB66058	TA006116-0815	5B	119.685	5D	50.3481	H
57931	IWB57931	RAC875_c43383_571	5B	119.825	5D	49.8597	H
58404	IWB58404	RAC875_c48052_127	5B	132.659	5D	59.417	H
1099	IWB1099	BobWhite_c17845_132	5B	135.609	5D	58.876	H
8663	IWB8663	BS00055493_51	5B	168.446	5D	80.7554	H
10788	IWB10788	BS00075233_51	5B	177.102	5D	91.8754	H
16947	IWB16947	D_contig61362_644	5B	177.102	5D	89.5537	H
60953	IWB60953	RAC875_c89189_813	5B	177.102	5D	89.5537	H
64123	IWB64123	RFL_Contig2911_1312	5B	177.102	5D	91.4547	H
41467	IWB41467	Kukri_c15823_196	5B	178.162	5D	89.5537	H
12037	IWB12037	BS00098432_51	5B	178.482	5D	99.4415	H
49484	IWB49484	Kukri_rep_c111041_218	5B	188.47	5D	89.5537	H
43806	IWB43806	Kukri_c3009_1416	6A	2.1102	6B	8.287	H
43809	IWB43809	Kukri_c3009_1822	6A	2.1102	6B	8.7063	H
53511	IWB53511	RAC875_c12259_1892	6A	2.1102	6B	8.5741	H
71330	IWB71330	Tdurum_contig42655_1727	6A	2.1102	6B	7.6826	H
76121	IWA1254	wsnp_CD453605B_Ta_2_1	6A	2.1102	6B	7.6826	H
80466	IWA7007	wsnp_Ku_c39334_47795461	6A	2.1102	6B	7.6826	H
2946	IWB2946	BobWhite_c38079_260	6A	2.8646	6B	0.744	H
6230	IWB6230	BS00010458_51	6A	3.0838	6B	6.2927	H
1848	IWB1848	BobWhite_c24750_122	6A	5.7598	6B	5.8281	H
63938	IWB63938	RFL_Contig2424_2332	6A	5.7598	6B	4.914	H
6629	IWB6629	BS00016587_51	6A	8.757	6B	6.2927	H
35019	IWB35019	IAAV5385	6A	8.757	6B	6.2927	H
52483	IWB52483	Ra_c69836_515	6A	8.757	6B	3.7318	H
71998	IWB71998	Tdurum_contig49707_674	6A	8.757	6B	3.4674	H
9837	IWB9837	BS00066556_51	6A	21.7397	6B	93.0611	H
47396	IWB47396	Kukri_c67545_299	6A	24.3546	6B	8.2794	H
168	IWB168	BobWhite_c11072_254	6A	26.0571	6B	5.0235	H
20433	IWB20433	Ex_c2978_643	6A	26.0571	6B	4.6798	H
42104	IWB42104	Kukri_c19299_270	6A	26.0571	6B	8.0944	H
42105	IWB42105	Kukri_c19299_504	6A	26.0571	6B	8.0944	H
43039	IWB43039	Kukri_c24795_75	6A	26.0571	6B	4.6798	H
44864	IWB44864	Kukri_c38982_246	6A	26.0571	6B	7.0519	H
44867	IWB44867	Kukri_c38982_555	6A	26.0571	6B	8.0944	H
59731	IWB59731	RAC875_c63_572	6A	26.0571	6B	9.9263	H
77696	IWA3316	wsnp_Ex_c31082_39921435	6A	26.0571	6B	8.0944	H
78395	IWA4208	wsnp_Ex_c540_1074123	6A	26.0571	6B	9.5674	H
13344	IWB13344	CAP12_c2970_177	6A	30.8536	6B	9.4088	H
33630	IWB33630	GENE-3860_313	6A	31.2206	6B	15.2294	H
55998	IWB55998	RAC875_c26860_648	6A	33.9884	6B	14.8517	H
79165	IWA5185	wsnp_Ex_rep_c115803_95396724	6A	34.1108	6B	14.8517	H
33796	IWB33796	GENE-4142_630	6A	40.095	6B	31.9281	H
49791	IWB49791	Kukri_rep_c68415_936	6A	40.095	6B	51.9167	H
77072	IWA2473	wsnp_Ex_c19873_28889970	6A	40.095	6B	22.3644	H
9241	IWB9241	BS00064283_51	6A	42.822	6B	32.4154	H
12621	IWB12621	BS00111048_51	6A	44.1677	6B	22.2473	H
28072	IWB28072	Excalibur_c61792_51	6A	44.1677	6B	22.2473	H
33731	IWB33731	GENE-4011_290	6A	45.9007	6B	33.964	H
72595	IWB72595	Tdurum_contig57699_344	6A	45.9007	6B	32.0339	H
2078	IWB2078	BobWhite_c27227_247	6A	46.9864	6B	33.964	H
11722	IWB11722	BS00091666_51	6A	46.9864	6B	28.0981	H
14700	IWB14700	CAP8_c3629_486	6A	46.9864	6B	26.8705	H
23119	IWB23119	Excalibur_c18333_711	6A	46.9864	6B	27.524	H
28833	IWB28833	Excalibur_c77210_167	6A	46.9864	6B	28.0981	H
42469	IWB42469	Kukri_c21296_217	6A	46.9864	6B	26.8705	H
64966	IWB64966	RFL_Contig5294_1413	6A	46.9864	6B	26.8705	H
70731	IWB70731	Tdurum_contig42015_2187	6A	46.9864	6B	30.0735	H
7009	IWB7009	BS00022292_51	6A	52.7871	6B	22.5079	H
12604	IWB12604	BS00110902_51	6A	52.7871	6B	22.5079	H
12623	IWB12623	BS00111086_51	6A	52.7871	6B	22.5079	H
24035	IWB24035	Excalibur_c23748_1050	6A	52.7871	6B	22.5079	H
47596	IWB47596	Kukri_c7458_1332	6A	52.7871	6B	22.5079	H
61744	IWB61744	RAC875_rep_c107929_375	6A	52.7871	6B	22.5079	H
71362	IWB71362	Tdurum_contig42823_2238	6A	52.7871	6B	22.5079	H
73954	IWB73954	Tdurum_contig9612_80	6A	52.7871	6B	22.5079	H
77623	IWA3228	wsnp_Ex_c2936_5415651	6A	54.1277	6B	27.048	H
80445	IWA6978	wsnp_Ku_c38215_46911010	6A	57.9404	6B	41.0877	H
43894	IWB43894	Kukri_c3075_391	6A	61.2588	6B	37.7449	H
58800	IWB58800	RAC875_c52118_68	6A	65.1072	6B	41.1896	H
73684	IWB73684	Tdurum_contig85244_542	6A	67.3704	6B	41.1896	H
77883	IWA3552	wsnp_Ex_c3594_6568869	6A	68.8486	6B	73.8997	H
66041	IWB66041	TA006014-0838	6A	71.7999	6B	58.1074	H
4417	IWB4417	BobWhite_c8084_2508	6A	85.6033	6B	68.0187	H
77830	IWA3488	wsnp_Ex_c34597_42879718	6A	107.404	6B	85.7334	H
27763	IWB27763	Excalibur_c57840_227	6A	112.068	6B	90.893	H
45524	IWB45524	Kukri_c45385_154	6A	112.068	6B	90.6362	H
33667	IWB33667	GENE-3918_443	6A	115.647	6B	95.9884	H
6359	IWB6359	BS00011167_51	6A	118.526	6B	107.376	H
44004	IWB44004	Kukri_c3164_802	6A	122.686	6B	105.737	H
54354	IWB54354	RAC875_c16731_2038	6A	124.353	6B	107.425	H
11258	IWB11258	BS00082460_51	6A	125.601	6B	114.504	H
13936	IWB13936	CAP7_c2559_63	6A	125.601	6B	117.314	H
54022	IWB54022	RAC875_c14887_469	6A	127.569	6B	104.196	H
54021	IWB54021	RAC875_c14887_379	6A	129.312	6B	103.101	H
35054	IWB35054	IAAV5595	6A	131.106	6B	96.9251	H
36722	IWB36722	Jagger_c7132_108	6A	131.106	6B	96.9251	H
74453	IWB74453	tplb0031m24_341	6A	131.106	6B	97.3557	H
80119	IWA6543	wsnp_Ku_c14920_23377027	6A	139.446	6B	116.487	H
60700	IWB60700	RAC875_c8254_657	6A	142.336	6B	117.314	H
1264	IWB1264	BobWhite_c19298_232	6A	142.876	6B	117.314	H
8090	IWB8090	BS00037163_51	6A	142.876	6B	110.409	H
23500	IWB23500	Excalibur_c2049_2505	6A	142.876	6B	117.314	H
23502	IWB23502	Excalibur_c2049_323	6A	142.876	6B	117.144	H
28880	IWB28880	Excalibur_c78493_305	6A	142.876	6B	115.482	H
29615	IWB29615	Excalibur_c98257_136	6A	142.876	6B	113.189	H
31371	IWB31371	Excalibur_rep_c87351_136	6A	142.876	6B	117.314	H
60695	IWB60695	RAC875_c8254_1203	6A	142.876	6B	117.314	H
60701	IWB60701	RAC875_c8254_795	6A	142.876	6B	117.314	H
48570	IWB48570	Kukri_rep_c100520_195	6A	143.391	6B	115.482	H
73097	IWB73097	Tdurum_contig68258_2517	6A	144.074	6B	115.482	H
20535	IWB20535	Ex_c3405_203	6A	11.6217	6D	3.7705	H
77810	IWA3461	wsnp_Ex_c3405_6252997	6A	13.9868	6D	3.7705	H
52782	IWB52782	Ra_c8975_168	6A	21.7397	6D	7.3777	H
11316	IWB11316	BS00083640_51	6A	21.8672	6D	10.7326	H
42739	IWB42739	Kukri_c23046_253	6A	40.095	6D	24.9093	H
65082	IWB65082	RFL_Contig5693_646	6A	44.1677	6D	25.0874	H
42358	IWB42358	Kukri_c2069_1506	6A	72.8193	6D	45.2687	H
77425	IWA2967	wsnp_Ex_c25390_34655262	6A	112.879	6D	79.6489	H
513	IWB513	BobWhite_c13504_378	6A	113.195	6D	72.5086	H
75756	IWA600	wsnp_BM137835D_Ta_2_3	6A	115.32	6D	72.5086	H
4646	IWB4646	BobWhite_c9681_769	6A	115.575	6D	72.5086	H
29179	IWB29179	Excalibur_c8670_972	6A	115.575	6D	72.5086	H
74233	IWB74233	tplb0025h02_1383	6A	115.575	6D	72.5086	H
75755	IWA599	wsnp_BM137835D_Ta_2_1	6A	115.575	6D	72.5086	H
79292	IWA5338	wsnp_Ex_rep_c66977_65417397	6A	115.575	6D	72.5086	H
28366	IWB28366	Excalibur_c65371_831	6A	121.682	6D	90.003	H
80832	IWA7496	wsnp_Ku_rep_c71567_71302046	6A	121.942	6D	89.2979	H
27508	IWB27508	Excalibur_c54765_299	6A	122.956	6D	85.943	H
8763	IWB8763	BS00059046_51	6A	125.601	6D	88.5037	H
26507	IWB26507	Excalibur_c43912_389	6A	125.601	6D	90.003	H
2386	IWB2386	BobWhite_c30677_118	6A	129.99	6D	80.7622	H
71956	IWB71956	Tdurum_contig49206_350	6A	132.243	6D	72.5086	H
46689	IWB46689	Kukri_c57756_370	6A	136.846	6D	82.9666	H
57501	IWB57501	RAC875_c3928_296	6A	137.147	6D	86.225	H
7372	IWB7372	BS00023009_51	6A	144.956	6D	88.6744	H
19933	IWB19933	Ex_c16090_1157	6B	3.4674	6D	1.3211	H
49305	IWB49305	Kukri_rep_c107983_607	6B	96.9251	6D	78.3277	H
79879	IWA6179	wsnp_JD_c7793_8866097	6B	96.9251	6D	78.3277	H
33847	IWB33847	GENE-4225_117	6B	107.376	6D	86.2844	H
33849	IWB33849	GENE-4225_210	6B	107.988	6D	86.2844	H
41219	IWB41219	Kukri_c14511_217	6B	115.184	6D	92.5266	H
60628	IWB60628	RAC875_c8088_61	6B	115.184	6D	90.003	H
61787	IWB61787	RAC875_rep_c108385_407	6B	115.184	6D	90.1737	H
66698	IWB66698	Tdurum_contig10729_775	6B	115.184	6D	90.003	H
73098	IWB73098	Tdurum_contig68258_3425	6B	115.482	6D	92.7121	H
59262	IWB59262	RAC875_c57219_1346	6B	116.982	6D	89.6541	H
6220	IWB6220	BS00010430_51	6B	117.314	6D	90.003	H
12596	IWB12596	BS00110786_51	6B	117.314	6D	88.6224	H
55265	IWB55265	RAC875_c21938_1270	6B	117.314	6D	90.003	H
48841	IWB48841	Kukri_rep_c103067_266	6B	117.745	6D	90.003	H
67317	IWB67317	Tdurum_contig11827_738	7A	72.5712	7B	6.1469	H
43200	IWB43200	Kukri_c25881_1023	7A	73.0164	7B	7.2498	H
46158	IWB46158	Kukri_c51443_684	7A	73.0164	7B	7.2498	H
75328	IWB75328	tplb0062k22_1152	7A	73.0164	7B	6.9352	H
78333	IWA4129	wsnp_Ex_c52259_55922750	7A	73.0164	7B	6.1469	H
73577	IWB73577	Tdurum_contig82510_556	7A	73.4934	7B	4.0664	H
7736	IWB7736	BS00029636_51	7A	99.6324	7B	33.1527	H
67554	IWB67554	Tdurum_contig12326_232	7A	101.037	7B	47.7698	H
43698	IWB43698	Kukri_c29386_182	7A	107.073	7B	40.5996	H
15037	IWB15037	CAP8_rep_c4857_90	7A	120.657	7B	43.1804	H
73753	IWB73753	Tdurum_contig90488_115	7A	123.747	7B	45.6627	H
75790	IWA640	wsnp_CAP11_c103_134545	7A	123.789	7B	56.816	H
79821	IWA6087	wsnp_JD_c5102_6225151	7A	127.807	7B	58.9155	H
74590	IWB74590	tplb0036a12_207	7A	127.849	7B	54.9173	H
30711	IWB30711	Excalibur_rep_c116278_53	7A	129.948	7B	40.5996	H
3095	IWB3095	BobWhite_c40042_842	7A	137.468	7B	62.2543	H
23003	IWB23003	Excalibur_c17686_554	7A	139.265	7B	59.8895	H
40527	IWB40527	Kukri_c11141_203	7A	154.56	7B	65.5476	H
46674	IWB46674	Kukri_c57593_79	7A	160.274	7B	76.2877	H
47683	IWB47683	Kukri_c76449_186	7A	163.226	7B	72.9717	H
2669	IWB2669	BobWhite_c34068_833	7A	166.883	7B	75.7155	H
23414	IWB23414	Excalibur_c20018_214	7A	166.883	7B	85.7697	H
13000	IWB13000	CAP11_c6318_85	7A	167.572	7B	80.1798	H
7189	IWB7189	BS00022636_51	7A	168.621	7B	83.2874	H
12588	IWB12588	BS00110683_51	7A	168.621	7B	83.2306	H
78329	IWA4124	wsnp_Ex_c52115_55827442	7A	168.621	7B	85.7697	H
4830	IWB4830	BobWhite_rep_c49999_70	7A	171.594	7B	84.7123	H
45979	IWB45979	Kukri_c49388_739	7A	171.594	7B	87.3879	H
49994	IWB49994	Kukri_rep_c70199_800	7A	171.594	7B	86.9066	H
60414	IWB60414	RAC875_c76318_145	7A	171.594	7B	84.6024	H
34117	IWB34117	GENE-4710_573	7A	172.442	7B	90.5637	H
81176	IWA7964	wsnp_Ra_c47942_53349897	7A	172.771	7B	72.8883	H
11349	IWB11349	BS00084192_51	7A	176.02	7B	65.665	H
29354	IWB29354	Excalibur_c916_285	7A	176.02	7B	65.6954	H
33970	IWB33970	GENE-4465_342	7A	176.02	7B	110.005	H
40603	IWB40603	Kukri_c11467_993	7A	176.02	7B	94.668	H
69508	IWB69508	Tdurum_contig28368_89	7A	176.02	7B	94.759	H
7644	IWB7644	BS00027226_51	7A	176.152	7B	90.6585	H
34893	IWB34893	IAAV4582	7A	179.215	7B	70.7206	H
38949	IWB38949	Ku_c25443_1454	7A	179.215	7B	70.7206	H
34231	IWB34231	GENE-4900_518	7A	181.696	7B	107.424	H
3235	IWB3235	BobWhite_c4240_1493	7A	183.63	7B	103.377	H
43892	IWB43892	Kukri_c30714_633	7A	187.372	7B	106.769	H
48318	IWB48318	Kukri_c9287_1983	7A	187.51	7B	106.769	H
75895	IWA794	wsnp_CAP11_c639_424059	7A	189.72	7B	108.016	H
48220	IWB48220	Kukri_c9068_691	7A	194.479	7B	91.1322	H
62167	IWB62167	RAC875_rep_c112727_242	7A	13.3769	7D	3.1838	H
23865	IWB23865	Excalibur_c22830_2010	7A	13.7637	7D	3.1838	H
21158	IWB21158	Ex_c6861_460	7A	14.5375	7D	0	H
58316	IWB58316	RAC875_c47130_120	7A	74.6806	7D	75.823	H
70597	IWB70597	Tdurum_contig37734_251	7A	80.945	7D	47.7955	H
8600	IWB8600	BS00051338_51	7A	99.6324	7D	56.3077	H
44736	IWB44736	Kukri_c3781_285	7A	176.152	7D	98.4566	H
7611	IWB7611	BS00026122_51	7A	177.647	7D	98.0727	H
59569	IWB59569	RAC875_c61016_110	7A	179.115	7D	106.763	H
34231	IWB34231	GENE-4900_518	7A	181.696	7D	102.802	H
79701	IWA5904	wsnp_JD_c19925_17854742	7A	182.072	7D	106.763	H
79633	IWA5797	wsnp_JD_c1219_1766041	7A	182.973	7D	107.718	H
41240	IWB41240	Kukri_c14620_362	7A	183.63	7D	106.763	H
61655	IWB61655	RAC875_rep_c107039_278	7A	183.63	7D	106.763	H
71711	IWB71711	Tdurum_contig46717_2021	7A	183.63	7D	106.763	H
79634	IWA5798	wsnp_JD_c1219_1766330	7A	187.51	7D	106.763	H
34309	IWB34309	GENE-5000_874	7B	16.4361	7D	38.5529	H
76194	IWA1354	wsnp_Ex_c10571_17258682	7B	60.6057	7D	3.1838	H
39063	IWB39063	Ku_c28770_469	7B	99.7804	7D	108.261	H
3236	IWB3236	BobWhite_c4240_78	7B	106.769	7D	106.763	H
57015	IWB57015	RAC875_c34939_939	7B	106.769	7D	106.763	H
44422	IWB44422	Kukri_c3524_92	7B	107.17	7D	107.156	H
34231	IWB34231	GENE-4900_518	7B	107.424	7D	102.802	H
34196	IWB34196	GENE-4848_95	7B	108.016	7D	106.763	H
47876	IWB47876	Kukri_c81094_434	7B	108.016	7D	106.763	H
13271	IWB13271	CAP12_c2044_288	7B	108.899	7D	106.763	H
55700	IWB55700	RAC875_c24776_303	1A	44.7668	3A	97.5862	N(intra-genomic)
9780	IWB9780	BS00066336_51	1A	39.3897	4A	99.3159	N(intra-genomic)
63712	IWB63712	RFL_Contig1703_695	1A	14.3972	5A	99.5625	N(intra-genomic)
8520	IWB8520	BS00048892_51	1A	32.817	5A	144.315	N(intra-genomic)
71393	IWB71393	Tdurum_contig43093_1179	1A	33.0377	5A	51.0557	N(intra-genomic)
2328	IWB2328	BobWhite_c300_174	1A	45.9008	5A	42.6615	N(intra-genomic)
9126	IWB9126	BS00063778_51	1A	79.154	5A	99.5625	N(intra-genomic)
66606	IWB66606	Tdurum_contig10572_840	1A	83.074	6A	40.095	N(intra-genomic)
66600	IWB66600	Tdurum_contig10572_201	1A	83.4485	6A	40.095	N(intra-genomic)
66603	IWB66603	Tdurum_contig10572_453	1A	83.4485	6A	40.095	N(intra-genomic)
3334	IWB3334	BobWhite_c4384_262	1A	20.5132	7A	115.5	N(intra-genomic)
79668	IWA5853	wsnp_JD_c149_241276	1A	25.4953	7A	132.126	N(intra-genomic)
80242	IWA6715	wsnp_Ku_c21665_31431143	1A	25.7056	7A	131.607	N(intra-genomic)
77089	IWA2496	wsnp_Ex_c200_391015	1A	27.1218	7A	105.87	N(intra-genomic)
77090	IWA2497	wsnp_Ex_c200_391493	1A	27.1218	7A	106.215	N(intra-genomic)
79483	IWA5601	wsnp_Ex_rep_c69342_68276235	2A	47.4815	3A	95.2875	N(intra-genomic)
24443	IWB24443	Excalibur_c26462_452	2A	96.1933	3A	158.28	N(intra-genomic)
12554	IWB12554	BS00110516_51	2A	107.677	3A	10.2303	N(intra-genomic)
35118	IWB35118	IAAV5946	2A	56.8163	4A	79.6629	N(intra-genomic)
76666	IWA1942	wsnp_Ex_c1481_2831499	2A	13.3685	5A	157.154	N(intra-genomic)
41384	IWB41384	Kukri_c15450_476	2A	40.5808	5A	0	N(intra-genomic)
8780	IWB8780	BS00059475_51	2A	50.2429	6A	33.9884	N(intra-genomic)
16618	IWB16618	D_contig34725_854	2A	57.0591	6A	45.1667	N(intra-genomic)
33050	IWB33050	GENE-2762_43	2A	57.0591	6A	45.1667	N(intra-genomic)
52580	IWB52580	Ra_c72457_2247	2A	57.0591	6A	45.1667	N(intra-genomic)
77231	IWA2686	wsnp_Ex_c22089_31270140	2A	107.561	6A	61.2588	N(intra-genomic)
9776	IWB9776	BS00066317_51	2A	126.695	6A	26.0571	N(intra-genomic)
12494	IWB12494	BS00110218_51	2A	32.5343	7A	80.0494	N(intra-genomic)
59436	IWB59436	RAC875_c59400_75	2A	61.4942	7A	116.825	N(intra-genomic)
14235	IWB14235	CAP7_c7296_88	2A	74.6621	7A	127.807	N(intra-genomic)
64424	IWB64424	RFL_Contig3621_1295	3A	152.697	4A	128.496	N(intra-genomic)
27311	IWB27311	Excalibur_c52354_399	3A	153.512	5A	51.0557	N(intra-genomic)
50481	IWB50481	Kukri_rep_c89509_83	3A	114.365	7A	32.0377	N(intra-genomic)
7983	IWB7983	BS00034604_51	3A	160.85	7A	104.286	N(intra-genomic)
70846	IWB70846	Tdurum_contig42099_438	4A	25.4889	5A	52.1356	N(intra-genomic)
60092	IWB60092	RAC875_c67397_67	4A	107.592	5A	116.464	N(intra-genomic)
64757	IWB64757	RFL_Contig4653_1217	4A	159.74	5A	51.0557	N(intra-genomic)
10943	IWB10943	BS00077635_51	4A	16.4947	6A	19.0433	N(intra-genomic)
47018	IWB47018	Kukri_c62796_500	4A	8.6278	7A	172.442	N(intra-genomic)
61205	IWB61205	RAC875_c97669_180	4A	58.8114	7A	168.261	N(intra-genomic)
660	IWB660	BobWhite_c14508_181	4A	79.6629	7A	66.1531	N(intra-genomic)
2533	IWB2533	BobWhite_c32313_688	4A	79.6629	7A	87.5487	N(intra-genomic)
12271	IWB12271	BS00106074_51	4A	79.6629	7A	63.5349	N(intra-genomic)
24322	IWB24322	Excalibur_c25471_225	4A	95.0257	7A	47.8844	N(intra-genomic)
1483	IWB1483	BobWhite_c21292_322	4A	101.918	7A	42.399	N(intra-genomic)
3927	IWB3927	BobWhite_c5649_344	4A	101.918	7A	32.0377	N(intra-genomic)
10874	IWB10874	BS00076344_51	4A	101.918	7A	32.0377	N(intra-genomic)
49797	IWB49797	Kukri_rep_c68523_1036	4A	101.918	7A	32.0377	N(intra-genomic)
73682	IWB73682	Tdurum_contig85217_206	4A	105.509	7A	44.6091	N(intra-genomic)
10035	IWB10035	BS00067389_51	4A	106.574	7A	63.466	N(intra-genomic)
41945	IWB41945	Kukri_c18346_556	4A	108.381	7A	32.0377	N(intra-genomic)
6149	IWB6149	BS00010006_51	4A	109.271	7A	32.0377	N(intra-genomic)
8459	IWB8459	BS00047220_51	4A	109.846	7A	32.0377	N(intra-genomic)
1512	IWB1512	BobWhite_c21647_287	4A	110.517	7A	22.0475	N(intra-genomic)
18869	IWB18869	D_GCE8AKX02GF3QZ_210	4A	112.519	7A	36.3412	N(intra-genomic)
80452	IWA6989	wsnp_Ku_c38569_47177068	4A	115.568	7A	25.7256	N(intra-genomic)
6832	IWB6832	BS00021973_51	4A	119.278	7A	25.8157	N(intra-genomic)
515	IWB515	BobWhite_c13514_340	4A	119.92	7A	22.0475	N(intra-genomic)
38528	IWB38528	Ku_c1620_2000	4A	124.496	7A	14.7177	N(intra-genomic)
1110	IWB1110	BobWhite_c17904_259	4A	128.496	7A	14.5375	N(intra-genomic)
6665	IWB6665	BS00019238_51	4A	128.496	7A	20.1183	N(intra-genomic)
23333	IWB23333	Excalibur_c1952_994	4A	128.496	7A	22.0475	N(intra-genomic)
24690	IWB24690	Excalibur_c2827_107	4A	128.496	7A	19.5883	N(intra-genomic)
24692	IWB24692	Excalibur_c2827_286	4A	128.496	7A	19.4982	N(intra-genomic)
28864	IWB28864	Excalibur_c780_400	4A	128.496	7A	12.4653	N(intra-genomic)
34594	IWB34594	IAAV2678	4A	128.496	7A	22.0475	N(intra-genomic)
44828	IWB44828	Kukri_c3866_1768	4A	128.496	7A	13.0907	N(intra-genomic)
53457	IWB53457	RAC875_c11969_384	4A	128.496	7A	23.6745	N(intra-genomic)
64428	IWB64428	RFL_Contig3621_947	4A	128.496	7A	15.9844	N(intra-genomic)
70303	IWB70303	Tdurum_contig31852_251	4A	128.496	7A	14.9138	N(intra-genomic)
74482	IWB74482	tplb0032m13_1358	4A	128.496	7A	24.0826	N(intra-genomic)
76117	IWA1250	wsnp_CD452610A_Ta_1_1	4A	128.496	7A	22.0475	N(intra-genomic)
68683	IWB68683	Tdurum_contig17756_518	4A	132.819	7A	24.4748	N(intra-genomic)
53296	IWB53296	RAC875_c1126_1769	4A	133.59	7A	18.9258	N(intra-genomic)
54420	IWB54420	RAC875_c17185_666	4A	136.538	7A	32.0377	N(intra-genomic)
76031	IWA1067	wsnp_CAP7_c254_139077	4A	136.538	7A	32.0377	N(intra-genomic)
34547	IWB34547	IAAV2388	4A	136.81	7A	3.8583	N(intra-genomic)
8193	IWB8193	BS00039811_51	4A	137.052	7A	35.8324	N(intra-genomic)
61019	IWB61019	RAC875_c9110_331	4A	145.709	7A	10.1227	N(intra-genomic)
47019	IWB47019	Kukri_c6282_1706	4A	148.796	7A	18.682	N(intra-genomic)
55374	IWB55374	RAC875_c22592_2255	4A	148.796	7A	22.0475	N(intra-genomic)
80101	IWA6518	wsnp_Ku_c14220_22456455	4A	148.796	7A	22.0475	N(intra-genomic)
4489	IWB4489	BobWhite_c855_444	4A	150.703	7A	187.075	N(intra-genomic)
8619	IWB8619	BS00052593_51	4A	150.703	7A	13.3769	N(intra-genomic)
69888	IWB69888	Tdurum_contig29796_109	4A	150.703	7A	84.8934	N(intra-genomic)
10977	IWB10977	BS00077952_51	4A	154.736	7A	13.8379	N(intra-genomic)
25415	IWB25415	Excalibur_c34115_1070	4A	159.849	7A	9.4284	N(intra-genomic)
10047	IWB10047	BS00067432_51	4A	161.633	7A	156.399	N(intra-genomic)
30985	IWB30985	Excalibur_rep_c68708_80	5A	104.033	6A	139.446	N(intra-genomic)
20823	IWB20823	Ex_c49131_219	5A	168.656	6A	41.8178	N(intra-genomic)
61176	IWB61176	RAC875_c9697_1067	5A	34.0915	7A	50.7728	N(intra-genomic)
25677	IWB25677	Excalibur_c36124_425	5A	118.674	7A	104.916	N(intra-genomic)
52378	IWB52378	Ra_c64482_452	6A	56.0596	7A	139.053	N(intra-genomic)
71935	IWB71935	Tdurum_contig48870_249	6A	61.8551	7A	186.603	N(intra-genomic)
38301	IWB38301	Ku_c12129_728	6A	137.697	7A	107.285	N(intra-genomic)
47964	IWB47964	Kukri_c83574_636	1B	8.152	2B	88.4915	N(intra-genomic)
7018	IWB7018	BS00022314_51	1B	44.4321	2B	146.38	N(intra-genomic)
71945	IWB71945	Tdurum_contig4913_602	1B	8.152	3B	84.1651	N(intra-genomic)
10066	IWB10066	BS00067512_51	1B	30.5886	3B	41.7808	N(intra-genomic)
24465	IWB24465	Excalibur_c26597_153	1B	8.152	4B	89.1941	N(intra-genomic)
59617	IWB59617	RAC875_c61701_129	1B	8.152	5B	58.3246	N(intra-genomic)
70170	IWB70170	Tdurum_contig31130_148	1B	9.7861	5B	90.3237	N(intra-genomic)
26142	IWB26142	Excalibur_c4047_1130	1B	19.5443	5B	40.2689	N(intra-genomic)
69338	IWB69338	Tdurum_contig27843_281	1B	56.4651	5B	134.364	N(intra-genomic)
23499	IWB23499	Excalibur_c2049_2350	1B	8.152	6B	115.482	N(intra-genomic)
46956	IWB46956	Kukri_c61725_199	1B	8.152	6B	30.523	N(intra-genomic)
64883	IWB64883	RFL_Contig5080_2394	1B	8.152	6B	65.4766	N(intra-genomic)
26257	IWB26257	Excalibur_c4163_176	1B	20.3335	6B	116.551	N(intra-genomic)
26258	IWB26258	Excalibur_c4163_387	1B	20.3335	6B	116.392	N(intra-genomic)
2557	IWB2557	BobWhite_c32601_108	1B	92.3925	6B	67.8638	N(intra-genomic)
24743	IWB24743	Excalibur_c28681_966	1B	8.152	7B	9.2053	N(intra-genomic)
26359	IWB26359	Excalibur_c42588_225	1B	21.4895	7B	64.2704	N(intra-genomic)
9673	IWB9673	BS00065927_51	2B	34.918	3B	42.0616	N(intra-genomic)
56173	IWB56173	RAC875_c28185_91	2B	138.082	3B	7.0612	N(intra-genomic)
1663	IWB1663	BobWhite_c23052_196	2B	236.261	3B	123.017	N(intra-genomic)
13162	IWB13162	CAP11_s8679_211	2B	162.743	4B	67.1039	N(intra-genomic)
23164	IWB23164	Excalibur_c18558_376	2B	39.5291	5B	72.7364	N(intra-genomic)
57312	IWB57312	RAC875_c37638_233	2B	60.9468	5B	185.261	N(intra-genomic)
6886	IWB6886	BS00022060_51	2B	65.6159	5B	153.714	N(intra-genomic)
45652	IWB45652	Kukri_c46361_295	2B	179.492	5B	175.59	N(intra-genomic)
2665	IWB2665	BobWhite_c33990_190	2B	187.372	5B	77.1116	N(intra-genomic)
45296	IWB45296	Kukri_c4294_371	2B	194.128	5B	58.0206	N(intra-genomic)
7380	IWB7380	BS00023025_51	2B	236.261	5B	127.561	N(intra-genomic)
48472	IWB48472	Kukri_c97623_95	2B	244.257	5B	89.2679	N(intra-genomic)
43672	IWB43672	Kukri_c29241_797	2B	28.2841	6B	30.9649	N(intra-genomic)
80428	IWA6957	wsnp_Ku_c3663_6748611	2B	30.7824	6B	58.9271	N(intra-genomic)
10022	IWB10022	BS00067333_51	2B	77.0088	6B	1.0727	N(intra-genomic)
35602	IWB35602	IAAV9183	2B	146.021	6B	106.844	N(intra-genomic)
68945	IWB68945	Tdurum_contig21737_297	2B	146.021	6B	47.048	N(intra-genomic)
31078	IWB31078	Excalibur_rep_c69678_341	2B	191.54	6B	18.0245	N(intra-genomic)
61772	IWB61772	RAC875_rep_c108234_341	2B	277.11	6B	115.66	N(intra-genomic)
9754	IWB9754	BS00066232_51	2B	23.203	7B	103.377	N(intra-genomic)
26637	IWB26637	Excalibur_c4515_1126	2B	48.7828	7B	110.32	N(intra-genomic)
57312	IWB57312	RAC875_c37638_233	2B	60.9468	7B	103.377	N(intra-genomic)
35013	IWB35013	IAAV5350	2B	145.435	7B	13.3209	N(intra-genomic)
32838	IWB32838	GENE-2192_463	2B	176.127	7B	69.8755	N(intra-genomic)
32839	IWB32839	GENE-2192_688	2B	176.127	7B	69.8755	N(intra-genomic)
12645	IWB12645	BS00111363_51	2B	180.332	7B	15.1059	N(intra-genomic)
15024	IWB15024	CAP8_rep_c4453_136	3B	54.2019	6B	69.8317	N(intra-genomic)
72472	IWB72472	Tdurum_contig55751_315	3B	115.444	6B	102.961	N(intra-genomic)
42476	IWB42476	Kukri_c21336_512	3B	27.9768	7B	35.1613	N(intra-genomic)
77356	IWA2869	wsnp_Ex_c24059_33304285	4B	84.2102	6B	91.6635	N(intra-genomic)
59079	IWB59079	RAC875_c54904_460	5B	14.3911	6B	20.8346	N(intra-genomic)
4205	IWB4205	BobWhite_c6633_288	5B	76.1791	6B	72.3548	N(intra-genomic)
4207	IWB4207	BobWhite_c6633_476	5B	76.1791	6B	72.1962	N(intra-genomic)
31287	IWB31287	Excalibur_rep_c78514_316	5B	76.1791	6B	72.3548	N(intra-genomic)
50323	IWB50323	Kukri_rep_c75841_121	5B	76.1791	6B	72.3548	N(intra-genomic)
24239	IWB24239	Excalibur_c24932_446	5B	82.9248	6B	62.2887	N(intra-genomic)
29227	IWB29227	Excalibur_c88113_139	5B	94.7935	6B	33.4578	N(intra-genomic)
1549	IWB1549	BobWhite_c22075_85	5B	131.02	6B	69.8317	N(intra-genomic)
12609	IWB12609	BS00110930_51	5B	10.8005	7B	50.3279	N(intra-genomic)
9143	IWB9143	BS00063852_51	5B	64.109	7B	39.8227	N(intra-genomic)
45782	IWB45782	Kukri_c47559_342	5B	79.7738	7B	75.9163	N(intra-genomic)
57312	IWB57312	RAC875_c37638_233	5B	185.261	7B	103.377	N(intra-genomic)
71690	IWB71690	Tdurum_contig4658_106	6B	2.8139	7B	66.0933	N(intra-genomic)
80516	IWA7072	wsnp_Ku_c44600_51841068	6B	12.389	7B	98.2531	N(intra-genomic)
31272	IWB31272	Excalibur_rep_c77166_95	6B	56.7024	7B	77.5573	N(intra-genomic)
69233	IWB69233	Tdurum_contig26016_243	6B	66.0206	7B	107.515	N(intra-genomic)
27327	IWB27327	Excalibur_c52525_259	6B	66.2585	7B	106.769	N(intra-genomic)
40302	IWB40302	Kukri_c10253_2547	1D	33.2858	2D	24.4672	N(intra-genomic)
49480	IWB49480	Kukri_rep_c110955_146	1D	94.4956	5D	103.003	N(intra-genomic)
58129	IWB58129	RAC875_c45306_174	2D	58.7214	7D	66.1684	N(intra-genomic)
10689	IWB10689	BS00073760_51	3D	91.1644	7D	84.9064	N(intra-genomic)
49801	IWB49801	Kukri_rep_c68594_530	4D	16.4055	5D	66.8478	N(intra-genomic)
29912	IWB29912	Excalibur_rep_c103168_2862	5D	18.656	7D	47.4959	N(intra-genomic)
28853	IWB28853	Excalibur_c7761_535	1A	32.817	3B	84.1651	N(inter-genomic)
53186	IWB53186	RAC875_c10835_144	1A	49.4257	5B	76.1791	N(inter-genomic)
79287	IWA5333	wsnp_Ex_rep_c66919_65342127	1A	89.6517	5B	119.899	N(inter-genomic)
22559	IWB22559	Excalibur_c15098_591	1A	39.323	6B	55.6259	N(inter-genomic)
57485	IWB57485	RAC875_c39165_148	1A	40.0824	6B	52.2264	N(inter-genomic)
53520	IWB53520	RAC875_c1230_279	1A	79.6209	6B	59.2859	N(inter-genomic)
76310	IWA1501	wsnp_Ex_c1145_2199269	1A	79.6209	6B	59.2859	N(inter-genomic)
43918	IWB43918	Kukri_c30924_203	1A	98.1741	6B	107.735	N(inter-genomic)
2666	IWB2666	BobWhite_c34030_310	1A	91.5502	7B	93.19	N(inter-genomic)
69322	IWB69322	Tdurum_contig27799_114	1A	91.5707	7B	93.1559	N(inter-genomic)
56434	IWB56434	RAC875_c30148_90	2A	48.9704	3B	6.9942	N(inter-genomic)
4635	IWB4635	BobWhite_c9626_246	2A	60.7867	3B	39.9872	N(inter-genomic)
67430	IWB67430	Tdurum_contig12071_361	2A	126.214	3B	135.698	N(inter-genomic)
81265	IWA8091	wsnp_Ra_c8771_14786376	2A	0.945	5B	31.8552	N(inter-genomic)
53268	IWB53268	RAC875_c11152_68	2A	55.5333	5B	77.1116	N(inter-genomic)
77756	IWA3388	wsnp_Ex_c3232_5960344	2A	55.5333	5B	77.1116	N(inter-genomic)
72158	IWB72158	Tdurum_contig5115_262	2A	56.0665	6B	43.7619	N(inter-genomic)
10334	IWB10334	BS00068513_51	2A	78.6167	6B	67.3237	N(inter-genomic)
59889	IWB59889	RAC875_c64609_63	3A	53.5072	1B	8.152	N(inter-genomic)
10810	IWB10810	BS00075515_51	3A	57.3405	1B	9.7861	N(inter-genomic)
71637	IWB71637	Tdurum_contig45715_1246	3A	106.162	1B	16.1833	N(inter-genomic)
55419	IWB55419	RAC875_c22886_261	3A	139.373	1B	30.0686	N(inter-genomic)
14755	IWB14755	CAP8_c4697_108	3A	71.6061	1B	31.2013	N(inter-genomic)
14876	IWB14876	CAP8_c665_409	3A	39.5889	5B	14.8512	N(inter-genomic)
60171	IWB60171	RAC875_c68290_261	3A	60.0054	5B	18.7828	N(inter-genomic)
51852	IWB51852	Ra_c3287_1461	3A	138.754	5B	187.607	N(inter-genomic)
69483	IWB69483	Tdurum_contig28277_256	3A	139.089	5B	21.9051	N(inter-genomic)
55428	IWB55428	RAC875_c22936_495	4A	105.509	1B	34.0703	N(inter-genomic)
66169	IWB66169	Tdurum_contig10023_235	4A	142.65	1B	57.8579	N(inter-genomic)
22365	IWB22365	Excalibur_c1408_236	4A	142.864	2B	3.9877	N(inter-genomic)
76594	IWA1854	wsnp_Ex_c1408_2704613	4A	141.428	2B	3.9877	N(inter-genomic)
53045	IWB53045	RAC875_c104148_77	4A	118.622	2B	81.0811	N(inter-genomic)
59321	IWB59321	RAC875_c57938_94	4A	105.509	2B	131.919	N(inter-genomic)
45631	IWB45631	Kukri_c46237_206	4A	103.397	2B	146.819	N(inter-genomic)
1879	IWB1879	BobWhite_c2512_1588	4A	128.496	2B	149.824	N(inter-genomic)
26508	IWB26508	Excalibur_c43926_163	4A	106.403	2B	203.625	N(inter-genomic)
64655	IWB64655	RFL_Contig4368_748	4A	159.607	2B	217.632	N(inter-genomic)
21064	IWB21064	Ex_c66324_1151	4A	56.7043	3B	2.2252	N(inter-genomic)
54838	IWB54838	RAC875_c19475_61	4A	128.496	3B	32.8882	N(inter-genomic)
50759	IWB50759	Ra_c1049_455	4A	137.642	3B	56.4942	N(inter-genomic)
53352	IWB53352	RAC875_c11524_553	4A	60.3857	5B	177.468	N(inter-genomic)
10906	IWB10906	BS00076874_51	4A	60.6235	5B	177.102	N(inter-genomic)
73994	IWB73994	Tdurum_contig97425_92	4A	60.6235	5B	177.102	N(inter-genomic)
80692	IWA7310	wsnp_Ku_c8059_13763683	4A	60.6235	5B	177.102	N(inter-genomic)
53342	IWB53342	RAC875_c1148_149	4A	71.8151	5B	157.912	N(inter-genomic)
68016	IWB68016	Tdurum_contig13582_162	4A	71.8151	5B	164.461	N(inter-genomic)
6183	IWB6183	BS00010168_51	4A	72.0006	5B	158.993	N(inter-genomic)
21839	IWB21839	Excalibur_c11302_186	4A	101.918	5B	106.128	N(inter-genomic)
57813	IWB57813	RAC875_c42095_237	4A	133.87	5B	76.1791	N(inter-genomic)
75302	IWB75302	tplb0061l22_1900	4A	4.9893	7B	60.1282	N(inter-genomic)
4920	IWB4920	BobWhite_rep_c50983_160	4A	48.2762	7B	97.8704	N(inter-genomic)
62434	IWB62434	RAC875_rep_c117776_93	4A	77.9744	7B	110.13	N(inter-genomic)
61006	IWB61006	RAC875_c906_657	4A	128.496	7B	106.769	N(inter-genomic)
41190	IWB41190	Kukri_c1433_132	4A	150.703	7B	85.7697	N(inter-genomic)
57986	IWB57986	RAC875_c4385_1628	5A	91.5073	1B	10.0228	N(inter-genomic)
60657	IWB60657	RAC875_c81616_116	5A	71.8811	1B	65.7128	N(inter-genomic)
80923	IWA7624	wsnp_Ra_c14112_22155451	5A	51.0557	2B	33.9145	N(inter-genomic)
58039	IWB58039	RAC875_c44407_364	5A	92.4491	2B	146.819	N(inter-genomic)
71673	IWB71673	Tdurum_contig46368_213	5A	169.918	4B	29.9744	N(inter-genomic)
77758	IWA3391	wsnp_Ex_c32414_41076471	5A	172.185	4B	58.6001	N(inter-genomic)
6828	IWB6828	BS00021969_51	5A	174.319	4B	59.5212	N(inter-genomic)
8862	IWB8862	BS00062427_51	5A	55.6327	6B	42.1113	N(inter-genomic)
45190	IWB45190	Kukri_c42081_252	5A	172.436	6B	26.8705	N(inter-genomic)
61177	IWB61177	RAC875_c9697_1091	5A	34.4306	7B	42.9871	N(inter-genomic)
73639	IWB73639	Tdurum_contig83542_138	6A	130.429	1B	69.0645	N(inter-genomic)
48008	IWB48008	Kukri_c84547_404	6A	83.0801	1B	102.833	N(inter-genomic)
42052	IWB42052	Kukri_c18931_494	6A	46.9864	2B	85.3594	N(inter-genomic)
70706	IWB70706	Tdurum_contig41947_720	6A	31.2206	2B	148.657	N(inter-genomic)
70712	IWB70712	Tdurum_contig41990_1267	6A	28.3866	2B	203.625	N(inter-genomic)
70713	IWB70713	Tdurum_contig41990_1324	6A	28.2693	2B	203.625	N(inter-genomic)
10373	IWB10373	BS00069047_51	6A	128.808	2B	213.602	N(inter-genomic)
47014	IWB47014	Kukri_c62719_188	6A	88.157	3B	104.616	N(inter-genomic)
27191	IWB27191	Excalibur_c50953_96	6A	52.7871	3B	128.946	N(inter-genomic)
49776	IWB49776	Kukri_rep_c68330_380	6A	59.9743	5B	105.935	N(inter-genomic)
42485	IWB42485	Kukri_c21384_1758	6A	3.1093	5B	195.573	N(inter-genomic)
6736	IWB6736	BS00021717_51	6A	24.7522	7B	108.016	N(inter-genomic)
34187	IWB34187	GENE-4826_86	6A	29.5029	7B	22.2913	N(inter-genomic)
78116	IWA3854	wsnp_Ex_c43096_49510164	6A	63.2161	7B	49.714	N(inter-genomic)
59511	IWB59511	RAC875_c60269_205	7A	79.0265	1B	49.678	N(inter-genomic)
46553	IWB46553	Kukri_c55861_124	7A	81.8937	1B	70.2948	N(inter-genomic)
26290	IWB26290	Excalibur_c41959_546	7A	165.356	2B	47.2616	N(inter-genomic)
34697	IWB34697	IAAV3305	7A	79.0318	2B	103.84	N(inter-genomic)
58852	IWB58852	RAC875_c52566_447	7A	124.849	2B	103.84	N(inter-genomic)
80943	IWA7650	wsnp_Ra_c16287_24904962	7A	118.346	2B	249.196	N(inter-genomic)
54262	IWB54262	RAC875_c16287_699	7A	118.346	2B	249.286	N(inter-genomic)
4522	IWB4522	BobWhite_c8796_307	7A	9.3489	3B	9.0895	N(inter-genomic)
28196	IWB28196	Excalibur_c63353_204	7A	79.9699	3B	9.0895	N(inter-genomic)
31362	IWB31362	Excalibur_rep_c86129_468	7A	79.4346	3B	16.3477	N(inter-genomic)
63311	IWB63311	RAC875_rep_c92225_262	7A	185.57	3B	30.9312	N(inter-genomic)
9870	IWB9870	BS00066713_51	7A	86.3562	3B	49.3743	N(inter-genomic)
38504	IWB38504	Ku_c15750_761	7A	86.3562	3B	49.3743	N(inter-genomic)
43421	IWB43421	Kukri_c27335_619	7A	22.7046	3B	71.0693	N(inter-genomic)
27766	IWB27766	Excalibur_c57869_162	7A	26.1125	3B	112.926	N(inter-genomic)
44449	IWB44449	Kukri_c35451_857	7A	30.9036	3B	126.281	N(inter-genomic)
63949	IWB63949	RFL_Contig2458_2536	7A	59.2579	5B	40.2689	N(inter-genomic)
73965	IWB73965	Tdurum_contig96952_191	7A	10.6262	6B	35.5428	N(inter-genomic)
78451	IWA4287	wsnp_Ex_c56035_58313520	7A	106.602	6B	63.996	N(inter-genomic)
59468	IWB59468	RAC875_c5986_3219	7A	100.82	6B	65.4766	N(inter-genomic)
79710	IWA5918	wsnp_JD_c20871_18460030	1B	90.6841	2D	60.9627	N(inter-genomic)
56510	IWB56510	RAC875_c30644_1031	1B	109.713	3D	55.5057	N(inter-genomic)
3745	IWB3745	BobWhite_c5176_1164	1B	2.3768	5D	26.7256	N(inter-genomic)
39044	IWB39044	Ku_c2820_1430	1B	8.152	6D	0	N(inter-genomic)
8944	IWB8944	BS00062880_51	1B	36.8325	7D	106.763	N(inter-genomic)
54075	IWB54075	RAC875_c15229_108	2B	70.6812	1D	27.6543	N(inter-genomic)
39620	IWB39620	Ku_c5591_2036	2B	117.8	3D	85.281	N(inter-genomic)
10875	IWB10875	BS00076369_51	2B	129.156	3D	4.4217	N(inter-genomic)
65818	IWB65818	TA004342-0407	3B	104.616	5D	8.8809	N(inter-genomic)
10689	IWB10689	BS00073760_51	3B	147.968	7D	84.9064	N(inter-genomic)
77013	IWA2398	wsnp_Ex_c19319_28253742	4B	40.3862	3D	85.281	N(inter-genomic)
47314	IWB47314	Kukri_c6655_954	5B	56.1678	1D	44.4852	N(inter-genomic)
15166	IWB15166	D_contig00789_200	6B	116.827	2D	30.1174	N(inter-genomic)
6529	IWB6529	BS00012093_51	6B	46.6325	2D	91.1666	N(inter-genomic)
36758	IWB36758	Jagger_c7882_154	6B	33.5712	2D	97.4005	N(inter-genomic)
35168	IWB35168	IAAV6218	6B	60.5248	5D	41.9104	N(inter-genomic)
71762	IWB71762	Tdurum_contig47140_686	6B	65.3596	5D	113.214	N(inter-genomic)
78177	IWA3927	wsnp_Ex_c45195_51056529	7B	60.6057	6D	24.6569	N(inter-genomic)
81294	IWA8135	wsnp_Ra_rep_c108284_91604017	1A	98.1741	2D	60.9627	N(inter-genomic)
69582	IWB69582	Tdurum_contig28665_150	2A	63.6431	1D	91.5308	N(inter-genomic)
48575	IWB48575	Kukri_rep_c100848_221	2A	29.2714	7D	102.465	N(inter-genomic)
37509	IWB37509	JD_c48734_1188	3A	138.754	5D	92.3037	N(inter-genomic)
25115	IWB25115	Excalibur_c31571_136	3A	84.1604	7D	45.1642	N(inter-genomic)
22778	IWB22778	Excalibur_c16353_264	4A	5.2128	5D	54.8713	N(inter-genomic)
43721	IWB43721	Kukri_c2950_378	4A	45.2132	5D	106.076	N(inter-genomic)
56429	IWB56429	RAC875_c30110_156	4A	79.6629	7D	23.6917	N(inter-genomic)
74164	IWB74164	tplb0024a09_2369	4A	79.6629	7D	24.8248	N(inter-genomic)
74167	IWB74167	tplb0024a09_919	4A	79.6629	7D	24.8248	N(inter-genomic)
78335	IWA4132	wsnp_Ex_c5231_9256869	4A	111.492	7D	7.454	N(inter-genomic)
71145	IWB71145	Tdurum_contig42424_238	4A	121.404	7D	2.8748	N(inter-genomic)
12634	IWB12634	BS00111202_51	4A	121.77	7D	3.1838	N(inter-genomic)
29066	IWB29066	Excalibur_c833_1405	4A	131.464	7D	9.4486	N(inter-genomic)
81361	IWA8242	wsnp_RFL_Contig1358_475609	4A	147.464	7D	0.2902	N(inter-genomic)
7774	IWB7774	BS00030436_51	4A	148.796	7D	1.7417	N(inter-genomic)
7775	IWB7775	BS00030439_51	4A	148.796	7D	1.7417	N(inter-genomic)
20130	IWB20130	Ex_c21641_2312	4A	148.796	7D	1.7417	N(inter-genomic)
72285	IWB72285	Tdurum_contig52717_56	4A	148.796	7D	0.2902	N(inter-genomic)
80365	IWA6878	wsnp_Ku_c3056_5734773	4A	148.796	7D	1.7417	N(inter-genomic)
52796	IWB52796	Ra_c9123_3192	4A	151.05	7D	7.454	N(inter-genomic)
12224	IWB12224	BS00104366_51	6A	41.6496	1D	4.0357	N(inter-genomic)
551	IWB551	BobWhite_c13839_111	6A	38.5505	3D	83.2954	N(inter-genomic)
76163	IWA1311	wsnp_Ex_c1032_1972537	6A	42.2868	3D	100.136	N(inter-genomic)
68641	IWB68641	Tdurum_contig17366_731	7A	99.6324	6D	94.5158	N(inter-genomic)
