# Supplementary material for: A High-Density Consensus Map of Common Wheat Integrating Four Mapping Populations Scanned by the 90K SNP Array
Source: Front Plant Sci. 2017 Aug 9;8:1389. doi: 10.3389/fpls.2017.01389 (PMC5552701; doi:10.3389/fpls.2017.01389)
Supplement: Supplementary file 6 [file Table_6.XLSX]

## Sheet: Sheet1
Supplementary Table S6:
Characteristics of the integrated consensus map.
No.	Chr.	Name	Dist. (cM)
1	Ra_c23068_380	1A	0
2	wsnp_Ex_c17884_26647952	1A	6.62
3	wsnp_Ex_c5469_9654931	1A	6.62
4	wsnp_Ra_c48124_53475114	1A	6.62
5	wsnp_Ku_rep_c103074_89905152	1A	6.97
6	wsnp_Ex_c13421_21142520	1A	7.32
7	BobWhite_c48447_529	1A	10.69
8	BS00062658_51	1A	12.03
9	BS00026003_51	1A	12.46
10	tplb0025b13_2792	1A	12.82
11	wsnp_Ex_c10657_17376448	1A	13.15
12	Kukri_c8390_547	1A	13.94
13	Excalibur_c43567_282	1A	14.1
14	BS00019251	1A	14.69
15	Glu-A3	1A	14.69
16	gdm33	1A	14.69
17	gpw7078	1A	14.69
18	gwm136	1A	14.69
19	RFL_Contig854_2201	1A	14.69
20	wPt-2527	1A	14.69
21	BS00009423_51	1A	14.69
22	BS00033750_51	1A	14.69
23	BS00063479_51	1A	14.69
24	BS00066697_51	1A	14.69
25	BS00071289_51	1A	14.69
26	D_contig37179_75	1A	14.69
27	GENE-0412_338	1A	14.69
28	Kukri_c18951_853	1A	14.69
29	Kukri_c7192_1077	1A	14.69
30	Tdurum_contig35757_161	1A	14.69
31	Tdurum_contig59794_640	1A	14.69
32	Tdurum_contig60323_605	1A	14.69
33	Tdurum_contig42405_197	1A	14.69
34	Tdurum_contig19376_154	1A	14.69
35	RAC875_rep_c105697_366	1A	15.23
36	BS00011810_51	1A	16.69
37	BS00010488_51	1A	17.63
38	Kukri_s115525_295	1A	17.63
39	BS00065168_51	1A	17.69
40	wsnp_Ex_c12254_19574891	1A	17.91
41	BobWhite_c31470_532	1A	18.05
42	BobWhite_c4246_367	1A	18.05
43	BS00014831_51	1A	18.05
44	BS00068351_51	1A	18.05
45	Excalibur_c15165_367	1A	18.05
46	Kukri_c1818_2380	1A	18.05
47	Kukri_c1818_2671	1A	18.05
48	Kukri_c7192_1128	1A	18.05
49	tplb0025b13_1721	1A	18.05
50	tplb0025b13_2372	1A	18.05
51	tplb0025b13_2879	1A	18.05
52	tplb0025b13_372	1A	18.05
53	wsnp_Ku_c1818_3557849	1A	18.05
54	BS00015608_51	1A	18.05
55	Excalibur_c35316_388	1A	18.05
56	IAAV3403	1A	18.05
57	BS00026456_51	1A	18.05
58	Excalibur_c11258_1700	1A	18.05
59	BS00064204_51	1A	18.05
60	BS00064205_51	1A	18.05
61	BS00047515_51	1A	18.55
62	BS00100774_51	1A	19.05
63	Excalibur_c9509_1180	1A	19.05
64	IAAV3919	1A	19.05
65	RAC875_c42700_264	1A	19.05
66	RAC875_rep_c110533_92	1A	19.05
67	Tdurum_contig44888_837	1A	19.05
68	Excalibur_c58555_110	1A	20.58
69	tplb0025b13_150	1A	20.58
70	wsnp_Ku_c1818_3557408	1A	20.58
71	Excalibur_c35316_154	1A	20.78
72	RAC875_c24163_994	1A	20.78
73	BS00056550_51	1A	20.98
74	BS00031289_51	1A	21.14
75	D_contig93902_72	1A	21.39
76	BS00058867_51	1A	21.53
77	RAC875_c744_1935	1A	21.53
78	CAP11_rep_c7878_143	1A	21.55
79	Kukri_c3888_1478	1A	21.55
80	RAC875_c95364_259	1A	21.55
81	BS00023201_51	1A	21.73
82	BS00079769_51	1A	21.73
83	D_GA8KES402HR8TV_187	1A	21.73
84	BS00022355_51	1A	21.85
85	Ex_c4206_559	1A	21.85
86	Excalibur_rep_c67141_73	1A	21.85
87	Kukri_c2332_583	1A	21.85
88	RAC875_c19569_564	1A	21.85
89	RAC875_c19569_765	1A	21.85
90	tplb0062i18_102	1A	22.1
91	BobWhite_c1361_1187	1A	22.23
92	BS00022677_51	1A	22.23
93	BS00033749_51	1A	22.23
94	Tdurum_contig97729_491	1A	22.23
95	BobWhite_c21669_430	1A	22.23
96	BS00082566_51	1A	22.23
97	CAP12_c8501_370	1A	22.23
98	IACX2941	1A	22.23
99	Jagger_c1888_277	1A	22.23
100	Excalibur_rep_c70751_58	1A	22.23
101	BobWhite_c42252_276	1A	22.23
102	Tdurum_contig43475_155	1A	22.23
103	BS00059424_51	1A	22.23
104	BS00082567_51	1A	22.23
105	CAP12_c3074_192	1A	22.23
106	CAP7_c6316_80	1A	22.23
107	Excalibur_c2868_451	1A	22.23
108	GENE-1118_58	1A	22.23
109	Kukri_c22349_754	1A	22.23
110	Kukri_rep_c102231_265	1A	22.23
111	RFL_Contig3481_1669	1A	22.23
112	tplb0025b13_2054	1A	22.23
113	BS00023130_51	1A	22.62
114	BS00059422_51	1A	22.62
115	wsnp_Ex_c2868_5293115	1A	23.28
116	BS00108242_51	1A	24.33
117	BS00110974_51	1A	24.33
118	TA001286-0611-w	1A	24.33
119	CAP8_c1356_189	1A	24.4
120	Ex_c2840_1013	1A	24.48
121	Tdurum_contig52189_1322	1A	24.48
122	Ku_c28007_1398	1A	25.73
123	Tdurum_contig46733_6628	1A	25.73
124	D_contig36054_1409	1A	25.86
125	BobWhite_c20902_177	1A	26.14
126	RAC875_c38756_141	1A	26.14
127	Tdurum_contig43475_978	1A	26.14
128	Ra_c11910_419	1A	26.65
129	BS00090490_51	1A	26.85
130	TA003619-0516	1A	27.65
131	wsnp_CAP11_c710_458019	1A	27.99
132	wsnp_RFL_Contig4735_5673999	1A	27.99
133	Ex_c57982_980	1A	28.84
134	BS00060796_51	1A	28.92
135	Excalibur_c87411_54	1A	28.92
136	RAC875_c30657_82	1A	28.92
137	Tdurum_contig11679_319	1A	28.92
138	wsnp_Ex_c2868_5293485	1A	28.92
139	BS00060058_51	1A	30.17
140	BS00080187_51	1A	30.17
141	GENE-0411_807	1A	30.17
142	Kukri_c37212_1286	1A	30.17
143	Kukri_c93012_76	1A	30.17
144	Ra_c2029_3163	1A	30.17
145	GENE-0411_723	1A	30.17
146	RFL_Contig1027_442	1A	30.17
147	Excalibur_c82557_201	1A	30.65
148	Tdurum_contig75476_167	1A	30.65
149	BS00038243_51	1A	30.93
150	GENE-4120_155	1A	30.93
151	Kukri_c32052_171	1A	30.93
152	RAC875_c1710_376	1A	30.93
153	Excalibur_rep_c88533_231	1A	31.27
154	JD_c26750_378	1A	32.03
155	Kukri_c1977_1940	1A	32.03
156	Excalibur_c101903_734	1A	32.28
157	RAC875_c14185_58	1A	32.33
158	BS00004903_51	1A	32.52
159	BS00025755_51	1A	32.52
160	CAP7_c8902_121	1A	32.52
161	Tdurum_contig46413_680	1A	32.52
162	Tdurum_contig46413_779	1A	32.52
163	BS00076278_51	1A	32.72
164	BS00081035_51	1A	32.72
165	IAAV8297	1A	32.72
166	RAC875_c18640_821	1A	32.72
167	tplb0053o08_2004	1A	32.72
168	Excalibur_c71158_54	1A	33.22
169	Excalibur_c11330_695	1A	33.48
170	wsnp_Ex_c57982_59470152	1A	33.48
171	wsnp_Ku_c183_358844	1A	33.48
172	tplb0031m14_1597	1A	33.9
173	BS00010039_51	1A	34.27
174	BobWhite_c39996_126	1A	35.28
175	BobWhite_c39996_85	1A	35.28
176	Excalibur_c9676_163	1A	35.28
177	BS00010128_51	1A	35.78
178	Excalibur_c5139_198	1A	35.78
179	RAC875_c57939_78	1A	36.28
180	CAP11_c2581_302	1A	37.79
181	Tdurum_contig43943_56	1A	37.79
182	BS00010267_51	1A	38.32
183	Excalibur_c21298_515	1A	38.32
184	Kukri_c11794_1044	1A	38.32
185	GENE_4120_155	1A	38.82
186	BS00003691	1A	39.32
187	wPt-4666	1A	39.32
188	wPt-6122	1A	39.32
189	Excalibur_c29380_255	1A	39.32
190	BS00003595_51	1A	39.32
191	BS00023177_51	1A	39.32
192	BS00081729_51	1A	39.32
193	CAP8_c2448_355	1A	39.32
194	Excalibur_rep_c108929_181	1A	39.32
195	IAAV7479	1A	39.32
196	Jagger_c6846_109	1A	39.32
197	JD_c49343_475	1A	39.32
198	JG_c936_115	1A	39.32
199	Kukri_c2446_683	1A	39.32
200	Kukri_c24615_364	1A	39.32
201	Kukri_c24962_123	1A	39.32
202	Kukri_c29150_143	1A	39.32
203	Kukri_c7393_851	1A	39.32
204	Kukri_s105761_144	1A	39.32
205	RAC875_c63624_1002	1A	39.32
206	RAC875_rep_c101110_474	1A	39.32
207	RAC875_rep_c101110_563	1A	39.32
208	Tdurum_contig68827_118	1A	39.32
209	Excalibur_c9196_313	1A	39.32
210	Tdurum_contig43943_1165	1A	39.32
211	BS00069278_51	1A	39.32
212	RAC875_c5831_1486	1A	39.32
213	BS00022288_51	1A	39.65
214	RAC875_c97040_104	1A	39.65
215	BS00022943_51	1A	40.18
216	Tdurum_contig68827_61	1A	40.18
217	Kukri_c76307_259	1A	40.18
218	RAC875_c41145_189	1A	40.18
219	wsnp_Ex_c5469_9655281	1A	40.18
220	wsnp_Ex_c6420_11162653	1A	41.5
221	BS00023102_51	1A	42.45
222	CAP8_c2499_173	1A	42.45
223	wsnp_Ex_rep_c106111_90308719	1A	42.45
224	BS00074511_51	1A	43.23
225	BS00085235_51	1A	43.23
226	Kukri_c29655_239	1A	43.23
227	Kukri_c46939_83	1A	43.23
228	RAC875_c57939_175	1A	43.23
229	CAP11_c852_603	1A	43.69
230	Tdurum_contig26035_231	1A	45.19
231	Kukri_c5715_141	1A	45.51
232	BS00083340_51	1A	46.35
233	D_GBF1XID02F3H8U_128	1A	46.35
234	Excalibur_c1358_794	1A	46.44
235	IAAV8085	1A	46.94
236	GENE_0019_427	1A	47.45
237	GENE_0172_551	1A	47.45
238	BS00064829_51	1A	47.45
239	Excalibur_c12789_1184	1A	47.95
240	BS00108351_51	1A	48.45
241	Excalibur_c114401_105	1A	48.45
242	Excalibur_c48152_818	1A	48.45
243	BobWhite_c6558_234	1A	48.95
244	RAC875_c16352_594	1A	48.95
245	wmc818	1A	48.95
246	BS00022667_51	1A	49.13
247	BS00074341_51	1A	49.3
248	TA002993_0179_w	1A	54.28
249	BS00083339_51	1A	54.28
250	IAAV2147	1A	54.28
251	BobWhite_c18592_327	1A	54.28
252	BS00101309_51	1A	54.28
253	BS00110945_51	1A	54.28
254	Excalibur_c26496_352	1A	54.28
255	Kukri_c4126_208	1A	54.28
256	RAC875_c33470_345	1A	54.28
257	TA002993-0179-w	1A	54.28
258	BS00077350_51	1A	54.28
259	BS00077351_51	1A	54.28
260	BobWhite_c27474_65	1A	54.28
261	Excalibur_c42185_156	1A	54.28
262	wPt-2311	1A	54.28
263	wPt-7872	1A	54.28
264	wPt-9266	1A	54.28
265	BobWhite_c34604_222	1A	54.28
266	BS00069300_51	1A	54.28
267	BS00069301_51	1A	54.28
268	Excalibur_c44883_244	1A	54.28
269	Excalibur_c47455_133	1A	54.28
270	Ku_c2121_1232	1A	54.28
271	Kukri_c17177_2181	1A	54.28
272	Kukri_c2121_1994	1A	54.28
273	Kukri_c45607_199	1A	54.28
274	Kukri_rep_c69910_1153	1A	54.28
275	RAC875_c22821_542	1A	54.28
276	wsnp_Ex_c4876_8692783	1A	54.28
277	wsnp_Ku_c3097_5801027	1A	54.28
278	wsnp_Ex_c3612_6599842	1A	54.28
279	wsnp_JD_c2805_3748370	1A	54.28
280	wsnp_Ku_c5756_10191339	1A	54.28
281	IAAV6115	1A	54.79
282	RAC875_c22821_479	1A	54.79
283	wsnp_Ex_c7965_13519586	1A	55.29
284	Kukri_c93866_431	1A	55.61
285	BobWhite_c1265_607	1A	55.72
286	CAP11_c65_237	1A	55.72
287	tplb0061f07_961	1A	55.72
288	wsnp_Ex_c38203_45790396	1A	55.72
289	wsnp_Ra_c5485_9703900	1A	55.72
290	Excalibur_rep_c113950_132	1A	55.72
291	Excalibur_c48152_563	1A	56.24
292	wsnp_Ex_c4876_8692849	1A	56.24
293	Ku_c4823_673	1A	56.37
294	wsnp_Ex_c1137_2182795	1A	56.37
295	BobWhite_c1265_247	1A	56.46
296	RAC875_c20875_753	1A	56.59
297	BS00103478_51	1A	56.66
298	Excalibur_c25175_512	1A	56.66
299	Excalibur_c58154_84	1A	56.66
300	Kukri_c2121_1936	1A	56.66
301	RAC875_c67106_97	1A	56.66
302	Tdurum_contig42479_1624	1A	56.66
303	Excalibur_c11562_742	1A	56.66
304	RAC875_c21801_1572	1A	56.66
305	Tdurum_contig42479_2158	1A	56.66
306	IACX9458	1A	56.66
307	BobWhite_c27474_124	1A	56.98
308	BS00065909_51	1A	56.98
309	BS00081773_51	1A	56.98
310	Kukri_c41943_967	1A	56.98
311	Ex_c28368_426	1A	56.98
312	Excalibur_c38379_478	1A	56.98
313	Excalibur_c22240_938	1A	56.98
314	Tdurum_contig42479_1254	1A	56.98
315	Jagger_rep_c10343_173	1A	56.98
316	wsnp_Ex_c7442_12743707	1A	56.98
317	wsnp_Ex_c19717_28713417	1A	57.43
318	wsnp_Ex_c7252_12453079	1A	57.43
319	BS00081682_51	1A	57.73
320	RAC875_c23587_271	1A	57.73
321	RFL_Contig1338_2646	1A	57.73
322	BS00079071_51	1A	58.01
323	BS00083459_51	1A	58.01
324	Excalibur_c45969_370	1A	58.01
325	BS00022977_51	1A	58.81
326	Tdurum_contig50845_215	1A	58.81
327	BS00077492_51	1A	58.81
328	IAAV4132	1A	58.81
329	Kukri_c35451_1631	1A	59.13
330	Excalibur_c37693_203	1A	59.59
331	Kukri_c11891_1015	1A	59.83
332	Tdurum_contig42479_3800	1A	59.83
333	GENE-3336_136	1A	60.05
334	Kukri_c4126_240	1A	60.27
335	BS00022270_51	1A	60.43
336	BS00110709_51	1A	60.43
337	RAC875_c34888_65	1A	60.75
338	BS00022701_51	1A	61.25
339	Ex_c4876_1221	1A	61.75
340	IACX11001	1A	61.75
341	Kukri_c2121_2345	1A	61.75
342	Kukri_c98832_211	1A	61.97
343	Excalibur_c25891_1402	1A	62.13
344	wsnp_Ex_c7965_13520238	1A	62.13
345	BS00066092_51	1A	62.14
346	BS00081680_51	1A	62.27
347	Kukri_c13513_878	1A	62.27
348	RFL_Contig1703_695	1A	62.27
349	Tdurum_contig83113_134	1A	62.27
350	IAAV7856	1A	63.6
351	Excalibur_c20777_428	1A	64.8
352	BS00003572	1A	65.31
353	BS00003761	1A	65.31
354	BS00005151	1A	65.31
355	BobWhite_c3661_88	1A	65.31
356	Excalibur_c44711_453	1A	65.31
357	Kukri_rep_c72397_600	1A	65.31
358	RAC875_c13012_174	1A	65.31
359	RAC875_c2654_1817	1A	65.31
360	TA005995-0488	1A	65.31
361	Tdurum_contig30956_537	1A	65.31
362	wsnp_Ex_c5780_10154132	1A	65.31
363	RAC875_c13012_1598	1A	65.31
364	GENE_0449_141	1A	65.31
365	BS00022472_51	1A	65.31
366	BS00078401_51	1A	65.31
367	BobWhite_c1764_139	1A	65.31
368	BS00022443_51	1A	65.31
369	BS00067961_51	1A	65.31
370	BS00101392_51	1A	65.31
371	Excalibur_c16353_264	1A	65.31
372	IAAV5327	1A	65.31
373	Kukri_c2121_1334	1A	65.31
374	Kukri_c35451_857	1A	65.31
375	Kukri_c37592_531	1A	65.31
376	Kukri_c41943_535	1A	65.31
377	Kukri_rep_c108031_378	1A	65.31
378	RAC875_c108229_54	1A	65.31
379	RAC875_c29598_147	1A	65.31
380	RAC875_c59712_105	1A	65.31
381	RAC875_c64371_209	1A	65.31
382	RFL_Contig1118_65	1A	65.31
383	RFL_Contig1338_2574	1A	65.31
384	Tdurum_contig15335_452	1A	65.31
385	tplb0036l23_243	1A	65.31
386	tplb0043h23_1346	1A	65.31
387	BS00100287_51	1A	65.31
388	Tdurum_contig50845_82	1A	65.31
389	Excalibur_c105151_200	1A	65.31
390	Tdurum_contig52332_94	1A	65.31
391	wsnp_Ex_c1137_2183772	1A	65.31
392	wsnp_JD_c7522_8606553	1A	65.31
393	BS00082266_51	1A	65.31
394	GENE-0211_139	1A	65.31
395	Kukri_rep_c113971_162	1A	65.31
396	RAC875_c50463_808	1A	65.31
397	RAC875_c7031_488	1A	65.31
398	RAC875_c78062_571	1A	65.31
399	wsnp_Ex_c7252_12452995	1A	65.31
400	Kukri_c58589_485	1A	65.36
401	Excalibur_c20777_315	1A	65.96
402	wsnp_BF200531A_Ta_2_1	1A	66.67
403	BobWhite_c18861_438	1A	67.1
404	BS00029416_51	1A	67.67
405	BS00110358_51	1A	67.67
406	Tdurum_contig44731_2508	1A	67.67
407	BS00003761_51	1A	68.28
408	BS00003802_51	1A	68.28
409	IACX5892	1A	68.28
410	RAC875_c2122_159	1A	68.28
411	RAC875_c54245_88	1A	68.28
412	Tdurum_contig29484_628	1A	68.28
413	Tdurum_contig61492_458	1A	68.28
414	Tdurum_contig61492_684	1A	68.28
415	RFL_Contig1118_1073	1A	68.32
416	tplb0036l23_696	1A	68.32
417	BS00012052_51	1A	68.48
418	BS00064536_51	1A	68.48
419	BobWhite_c46501_92	1A	68.98
420	BS00022738_51	1A	68.98
421	Tdurum_contig11756_1415	1A	68.98
422	Tdurum_contig11756_458	1A	68.98
423	BS00026453_51	1A	68.98
424	D_GDEEGVY02H7D8K_299	1A	68.98
425	IAAV6899	1A	68.98
426	CAP7_c1645_359	1A	68.98
427	RAC875_c85031_525	1A	68.98
428	BobWhite_c1890_712	1A	69.75
429	IAAV1469	1A	72.2
430	BS00039749_51	1A	72.7
431	BS00062578_51	1A	72.7
432	Excalibur_c10065_570	1A	72.7
433	Ku_c20069_531	1A	72.7
434	RAC875_c37934_225	1A	72.7
435	RAC875_c56994_301	1A	72.7
436	Kukri_c18434_200	1A	72.7
437	Tdurum_contig11756_264	1A	72.7
438	BS00107852_51	1A	78.81
439	Tdurum_contig76492_676	1A	80.63
440	Kukri_c63400_54	1A	80.92
441	BS00064608_51	1A	81.33
442	BS00065419_51	1A	81.33
443	Excalibur_c110483_103	1A	81.33
444	Excalibur_c18694_273	1A	81.33
445	Excalibur_c22642_90	1A	81.33
446	Excalibur_c55677_217	1A	81.33
447	Excalibur_rep_c92985_510	1A	81.33
448	Excalibur_rep_c92985_618	1A	81.33
449	GENE-0249_122	1A	81.33
450	GENE-0249_161	1A	81.33
451	Kukri_c24144_1568	1A	81.33
452	RAC875_c37934_285	1A	81.33
453	Tdurum_contig20965_1446	1A	81.33
454	IAAV3168	1A	81.33
455	RAC875_c64603_663	1A	81.33
456	Jagger_c3429_157	1A	81.33
457	Kukri_rep_c81545_195	1A	81.33
458	Ra_c39042_935	1A	81.33
459	BS00063263_51	1A	81.66
460	TA015410-0477	1A	81.89
461	tplb0024b08_1668	1A	81.99
462	Tdurum_contig17530_822	1A	82
463	wsnp_Ex_c64327_63176640	1A	82.05
464	Ex_c3941_906	1A	82.66
465	Excalibur_c3941_537	1A	82.66
466	D_contig08749_250	1A	82.85
467	IAAV2838	1A	84.25
468	Excalibur_c11941_612	1A	84.38
469	Excalibur_c11941_675	1A	84.38
470	BS00022458_51	1A	84.65
471	BS00078982_51	1A	84.65
472	BS00105601_51	1A	84.65
473	wsnp_Ku_c42878_50516167	1A	85.24
474	Kukri_c7436_2259	1A	85.57
475	wsnp_Ex_c5323_9408829	1A	85.57
476	CAP7_c4833_141	1A	85.98
477	Kukri_c16098_95	1A	85.98
478	wsnp_Ex_c10783_17554146	1A	85.98
479	RAC875_c26820_847	1A	85.98
480	wsnp_Ex_c5323_9409407	1A	86.41
481	CAP7_c4833_55	1A	86.75
482	Kukri_c48959_528	1A	86.75
483	RAC875_c1825_188	1A	86.75
484	RAC875_c8245_272	1A	86.75
485	TA006139-0953	1A	86.75
486	wsnp_Ex_c48087_53105842	1A	86.75
487	wsnp_Ex_c10783_17555091	1A	87.07
488	wsnp_Ku_rep_c101175_88380491	1A	87.4
489	BS00065906_51	1A	88.01
490	Excalibur_c25050_372	1A	88.16
491	wsnp_JD_c9290_10155594	1A	88.16
492	GENE_0509_78	1A	88.86
493	BobWhite_c23763_350	1A	88.86
494	wmc24	1A	88.86
495	BobWhite_c4328_1345	1A	88.86
496	BobWhite_c4384_262	1A	88.86
497	Excalibur_c10689_254	1A	88.86
498	BobWhite_c48591_394	1A	88.86
499	Excalibur_c7026_2635	1A	88.86
500	BS00009885_51	1A	88.86
501	RAC875_c16820_419	1A	88.86
502	Excalibur_c1014_371	1A	88.86
503	GENE-0509_639	1A	88.86
504	Kukri_c13136_1363	1A	88.86
505	wsnp_BF484606A_Ta_2_3	1A	88.86
506	Tdurum_contig46334_832	1A	89.39
507	Excalibur_rep_c100567_692	1A	89.91
508	RAC875_c14926_589	1A	89.91
509	Kukri_c22508_119	1A	90.49
510	BS00011787_51	1A	90.53
511	Tdurum_contig98378_452	1A	90.53
512	Excalibur_c4887_1814	1A	91.3
513	RAC875_c60288_431	1A	91.55
514	wsnp_Ku_c11896_19337444	1A	91.92
515	GENE-3653_323	1A	92.32
516	IAAV5252	1A	92.58
517	Kukri_c31964_56	1A	92.58
518	Tdurum_contig8382_300	1A	92.58
519	wsnp_Ra_c26191_35761997	1A	92.58
520	Kukri_c13593_203	1A	92.68
521	Kukri_rep_c102900_1715	1A	93.34
522	Kukri_c12534_559	1A	94.14
523	BobWhite_c4499_153	1A	94.32
524	BS00084022_51	1A	94.32
525	wsnp_BE586140A_Ta_2_1	1A	94.37
526	wsnp_Ex_c31983_40710608	1A	95.53
527	BobWhite_c15557_395	1A	96.66
528	BS00065005_51	1A	96.66
529	Kukri_c51861_262	1A	96.66
530	RFL_Contig4873_542	1A	96.66
531	Tdurum_contig13937_2280	1A	96.66
532	wsnp_Ra_c8910_14988517	1A	96.66
533	wsnp_Ku_c52464_57427549	1A	96.66
534	GENE-0509_349	1A	96.94
535	GENE-0509_78	1A	96.94
536	Kukri_c45123_242	1A	97.24
537	RAC875_rep_c107325_644	1A	97.61
538	GENE-0002_856	1A	97.74
539	GENE-0507_285	1A	97.82
540	wsnp_Ex_c31983_40709866	1A	97.82
541	CAP7_c2317_217	1A	98.74
542	Tdurum_contig11004_400	1A	98.74
543	Tdurum_contig11004_613	1A	98.74
544	Tdurum_contig61515_259	1A	98.74
545	Kukri_c31964_109	1A	98.74
546	Kukri_c46010_146	1A	99.03
547	wsnp_Ex_c31983_40709607	1A	99.03
548	Tdurum_contig13946_241	1A	99.45
549	Tdurum_contig13946_329	1A	99.45
550	Tdurum_contig29280_216	1A	99.45
551	Tdurum_contig50355_269	1A	99.45
552	Tdurum_contig50355_685	1A	99.45
553	wsnp_Ku_c4271_7774388	1A	99.97
554	wsnp_Ex_c9948_16379630	1A	101.1
555	wsnp_Ku_c34659_43981982	1A	101.1
556	Excalibur_c1622_594	1A	101.59
557	Ku_c44068_601	1A	101.59
558	Excalibur_c46833_204	1A	101.59
559	BS00029346_51	1A	102.11
560	barc119	1A	102.89
561	Excalibur_rep_c85213_146	1A	102.89
562	Ra_c22663_367	1A	102.89
563	RAC875_c24163_501	1A	102.89
564	Kukri_c7579_443	1A	103.48
565	Kukri_c7579_559	1A	103.48
566	RAC875_c10090_963	1A	103.48
567	RAC875_rep_c111911_116	1A	103.48
568	Excalibur_c7237_1084	1A	103.53
569	Excalibur_c7237_1208	1A	103.53
570	Tdurum_contig61515_522	1A	103.53
571	Excalibur_rep_c77404_218	1A	103.58
572	wsnp_JD_c149_241276	1A	103.63
573	wsnp_Ku_c21665_31431143	1A	103.84
574	Tdurum_contig77289_179	1A	103.97
575	IACX1465	1A	104.23
576	Kukri_c82555_88	1A	104.29
577	wsnp_BE490041A_Ta_2_1	1A	104.38
578	TA003773-0807	1A	104.66
579	RAC875_c89908_105	1A	104.9
580	BS00012210_51	1A	105.01
581	IAAV5652	1A	105.01
582	RAC875_c826_2186	1A	105.01
583	wsnp_CAP12_c2438_1180601	1A	105.01
584	IACX1592	1A	105.21
585	BS00021942_51	1A	105.52
586	RFL_Contig5090_1510	1A	105.8
587	Kukri_rep_c69697_207	1A	105.92
588	Tdurum_contig47183_205	1A	106.34
589	Tdurum_contig47183_333	1A	106.44
590	wsnp_Ex_c200_391015	1A	106.71
591	wsnp_Ex_c200_391493	1A	106.71
592	Excalibur_c7190_2995	1A	107.7
593	Kukri_c4900_2435	1A	107.78
594	tplb0055o07_1820	1A	107.78
595	BS00013227_51	1A	108.24
596	BS00022870_51	1A	108.24
597	Kukri_c3150_341	1A	108.24
598	RAC875_c65431_351	1A	108.24
599	Tdurum_contig43646_147	1A	108.24
600	Tdurum_contig69753_513	1A	108.24
601	Excalibur_c12215_352	1A	108.24
602	IAAV8987	1A	108.24
603	Kukri_c3150_1519	1A	108.24
604	BS00022885_51	1A	108.46
605	Kukri_c47852_121	1A	108.46
606	Excalibur_rep_c114535_55	1A	108.55
607	Ku_c11769_252	1A	108.55
608	Tdurum_contig9199_714	1A	109.1
609	Ra_c27593_460	1A	109.15
610	BS00096724_51	1A	109.33
611	Tdurum_contig622_285	1A	109.43
612	Tdurum_contig76915_88	1A	109.43
613	Excalibur_c65961_156	1A	109.46
614	BS00067339_51	1A	109.54
615	RFL_Contig3232_1224	1A	109.54
616	Excalibur_c77035_156	1A	109.62
617	Kukri_c23985_166	1A	109.62
618	Kukri_c23985_229	1A	109.62
619	Kukri_rep_c107771_588	1A	109.62
620	BobWhite_c4646_119	1A	109.66
621	IACX5982	1A	109.66
622	BobWhite_c7352_218	1A	109.66
623	RAC875_c18749_87	1A	109.66
624	tplb0032k01_549	1A	109.66
625	Kukri_c29134_108	1A	109.66
626	BS00022426_51	1A	109.66
627	Kukri_c65511_1057	1A	109.66
628	Tdurum_contig5008_556	1A	109.66
629	Tdurum_contig97688_186	1A	109.66
630	tplb0052b04_1651	1A	109.66
631	BS00110151_51	1A	109.66
632	Kukri_c49776_192	1A	109.66
633	Tdurum_contig5008_635	1A	109.66
634	wPt-8172	1A	109.66
635	wsnp_Ku_c11769_19153951	1A	110.69
636	RAC875_c14066_452	1A	110.93
637	RAC875_c42365_265	1A	110.93
638	RAC875_rep_c104986_200	1A	110.93
639	IAAV2888	1A	111.22
640	IAAV5931	1A	111.79
641	RAC875_c46269_387	1A	111.79
642	Ex_c68770_506	1A	112.15
643	Excalibur_c5606_1192	1A	112.15
644	wsnp_Ku_c4900_8778960	1A	112.61
645	wsnp_Ex_c2181_4089639	1A	113.77
646	Ex_c36987_538	1A	114.81
647	Ra_c56967_900	1A	115.04
648	wsnp_Ex_c12117_19381492	1A	115.04
649	wsnp_Ex_c12117_19381493	1A	115.04
650	Kukri_c46010_872	1A	115.58
651	RAC875_c9700_989	1A	115.58
652	wsnp_Ex_c1309_2503093	1A	115.58
653	RAC875_c11899_366	1A	115.65
654	wmc11	1A	116.32
655	wmc278	1A	116.32
656	wmc469	1A	116.32
657	wmc611	1A	116.32
658	wmc826	1A	116.32
659	BS00066852_51	1A	117.66
660	IACX6344	1A	117.66
661	wsnp_JD_c28928_23159662	1A	117.66
662	wsnp_Ku_c18611_27943266	1A	117.66
663	wsnp_Ex_c2273_4259708	1A	117.66
664	wsnp_Ex_c2814_5203467	1A	117.66
665	D_F5XZDLF01D3SI3_114	1A	117.73
666	wsnp_Ku_c42539_50247597	1A	117.79
667	wsnp_Ex_c29914_38896441	1A	117.87
668	RAC875_rep_c114690_214	1A	117.91
669	wsnp_Ex_c15383_23645972	1A	118
670	GENE-0431_573	1A	118.01
671	Ex_c21450_396	1A	118.09
672	wsnp_BE445121A_Ta_1_8	1A	118.09
673	wsnp_Ex_rep_c66980_65419811	1A	118.09
674	wsnp_CAP8_c1141_707721	1A	118.09
675	wsnp_Ra_c20126_29372577	1A	118.09
676	Excalibur_c35309_277	1A	118.17
677	Ex_c17168_1216	1A	118.32
678	RFL_Contig1563_1180	1A	118.32
679	IAAV7929	1A	118.32
680	TA001772-0625	1A	118.32
681	TA016013-1040	1A	118.32
682	RAC875_c57977_121	1A	118.32
683	BS00087437_51	1A	118.58
684	GENE-0431_601	1A	118.58
685	Kukri_c28482_77	1A	118.58
686	BS00010643_51	1A	119.15
687	Kukri_rep_c101022_1595	1A	119.15
688	RAC875_c7891_426	1A	119.15
689	BS00086680_51	1A	119.48
690	BS00074517_51	1A	119.57
691	Excalibur_rep_c70046_216	1A	119.61
692	wsnp_Ex_c3253_5994376	1A	119.96
693	wsnp_CAP11_c23_61357	1A	120.29
694	wsnp_Ex_c3253_5995011	1A	120.62
695	wsnp_Ex_c15170_23366110	1A	122.07
696	IAAV4243	1A	122.6
697	RAC875_c37183_331	1A	122.6
698	Ra_c30689_939	1A	122.6
699	wsnp_Ex_c2181_4089788	1A	122.6
700	wsnp_Ex_c24686_33941368	1A	122.6
701	wsnp_Ex_c24686_33942264	1A	122.6
702	wsnp_Ku_rep_c107796_93118214	1A	122.6
703	Kukri_c10313_154	1A	122.78
704	RAC875_c19509_174	1A	122.81
705	wsnp_Ex_c111741_93530669	1A	123.32
706	wsnp_Ex_c12101_19360213	1A	123.32
707	wsnp_Ex_c2749_5091813	1A	123.32
708	wsnp_Ex_c31525_40302140	1A	123.32
709	wsnp_Ex_c31525_40302747	1A	123.32
710	wsnp_Ex_rep_c103028_88077819	1A	123.32
711	wsnp_RFL_Contig2185_1520256	1A	123.32
712	wsnp_RFL_Contig4704_5607996	1A	123.32
713	wsnp_Ex_c18662_27538313	1A	123.65
714	wsnp_Ex_c26098_35349905	1A	123.65
715	wsnp_Ex_c39661_46902650	1A	123.65
716	wsnp_Ex_c39661_46902689	1A	123.65
717	wsnp_Ex_c44498_50537128	1A	123.65
718	wsnp_Ex_c45880_51550172	1A	123.65
719	wsnp_Ex_c66106_64268316	1A	123.65
720	wsnp_Ku_rep_c68419_67400635	1A	123.65
721	wsnp_Ex_c5603_9860447	1A	123.65
722	wsnp_RFL_Contig2121_1395405	1A	123.65
723	wsnp_Ex_c3142_5808220	1A	123.98
724	wsnp_CAP11_c3968_1874257	1A	124.3
725	wsnp_CAP12_c2645_1267978	1A	124.3
726	wsnp_Ex_c11374_18361760	1A	124.3
727	wsnp_Ex_c15852_24239968	1A	124.3
728	wsnp_Ex_c17684_26426672	1A	124.3
729	wsnp_Ex_c19730_28728245	1A	124.3
730	wsnp_Ex_c21450_30588044	1A	124.3
731	wsnp_Ex_c2389_4477096	1A	124.3
732	wsnp_Ex_c2389_4479352	1A	124.3
733	wsnp_Ex_c25220_34487119	1A	124.3
734	wsnp_Ex_c28165_37310070	1A	124.3
735	wsnp_Ex_c2972_5477975	1A	124.3
736	wsnp_Ex_c3365_6183009	1A	124.3
737	wsnp_Ex_c3567_6526582	1A	124.3
738	wsnp_Ex_c3747_6824863	1A	124.3
739	wsnp_Ex_c3963_7179699	1A	124.3
740	wsnp_Ex_c40942_47886087	1A	124.3
741	wsnp_Ex_c41237_48104282	1A	124.3
742	wsnp_Ex_c43586_49862663	1A	124.3
743	wsnp_Ex_c6075_10637792	1A	124.3
744	wsnp_Ex_c645_1273590	1A	124.3
745	wsnp_Ex_c645_1273901	1A	124.3
746	wsnp_Ex_c6826_11774795	1A	124.3
747	wsnp_Ex_c6826_11775106	1A	124.3
748	wsnp_Ex_c6934_11953178	1A	124.3
749	wsnp_Ex_c8101_13712260	1A	124.3
750	wsnp_Ex_c8374_14111734	1A	124.3
751	wsnp_Ex_rep_c102155_87382570	1A	124.3
752	wsnp_Ex_rep_c104050_88861052	1A	124.3
753	wsnp_Ex_rep_c105244_89727666	1A	124.3
754	wsnp_Ex_rep_c105244_89727820	1A	124.3
755	wsnp_Ex_rep_c67065_65532802	1A	124.3
756	wsnp_Ex_rep_c67665_66326492	1A	124.3
757	wsnp_Ex_rep_c67763_66441222	1A	124.3
758	wsnp_Ex_rep_c68183_66958099	1A	124.3
759	wsnp_Ex_rep_c70593_69508988	1A	124.3
760	wsnp_JD_rep_c49359_33578909	1A	124.3
761	wsnp_Ku_c3468_6420199	1A	124.3
762	wsnp_Ku_rep_c104517_90964418	1A	124.3
763	wsnp_Ra_c20163_29413615	1A	124.3
764	wsnp_Ra_c26956_36503468	1A	124.3
765	wsnp_Ra_c7847_13421750	1A	124.3
766	wsnp_Ra_rep_c105422_89367749	1A	124.3
767	wsnp_RFL_Contig1186_254286	1A	124.3
768	wsnp_Ex_c13724_21535046	1A	124.3
769	wsnp_Ex_rep_c104706_89338057	1A	124.3
770	wsnp_Ex_rep_c66282_64438053	1A	124.3
771	wsnp_Ex_c24117_33363865	1A	124.3
772	wsnp_Ex_c645_1274050	1A	124.3
773	wsnp_RFL_Contig3205_3208375	1A	124.3
774	wsnp_Ex_c26800_36025663	1A	124.3
775	wsnp_Ex_c13783_21613564	1A	124.3
776	wsnp_Ex_c2389_4477552	1A	124.63
777	wsnp_Ex_c18196_27006489	1A	124.96
778	wsnp_Ex_c2389_4478238	1A	124.96
779	wsnp_Ex_c26800_36025427	1A	124.96
780	wsnp_Ex_c3963_7179957	1A	124.96
781	wsnp_Ex_rep_c105244_89727546	1A	124.96
782	wsnp_Ex_rep_c66875_65276404	1A	124.96
783	wsnp_Ex_c9279_15416671	1A	124.96
784	wsnp_Ra_c6474_11298858	1A	125.28
785	wsnp_Ex_c6020_10548131	1A	125.61
786	wsnp_Ex_c9872_16271161	1A	125.94
787	wsnp_Ex_rep_c66767_65124989	1A	125.94
788	Kukri_rep_c104386_273	1A	127.32
789	RAC875_c5544_4156	1A	127.32
790	wsnp_BE585780A_Ta_2_2	1A	127.32
791	BS00064197_51	1A	127.4
792	Excalibur_c47654_70	1A	127.4
793	wsnp_Ex_c9979_16421462	1A	127.88
794	wsnp_Ex_c48375_53299028	1A	129.22
795	wsnp_Ex_c8162_13799067	1A	129.22
796	wsnp_Ex_c2357_4417439	1A	129.55
797	GENE_0405_237	1A	129.88
798	TA001042_0912	1A	129.88
799	BobWhite_c1488_504	1A	129.88
800	CAP12_c6266_187	1A	129.88
801	CAP12_c6266_298	1A	129.88
802	CAP7_c3269_236	1A	129.88
803	CAP8_c2843_226	1A	129.88
804	IACX2325	1A	129.88
805	Kukri_rep_c103147_745	1A	129.88
806	RAC875_c33300_141	1A	129.88
807	RAC875_c68797_400	1A	129.88
808	GENE-0071_115	1A	129.88
809	wsnp_BF482891A_Ta_2_2	1A	129.88
810	wsnp_Ex_c1374_2630830	1A	129.88
811	wsnp_Ku_c3844_7053669	1A	129.88
812	wsnp_Ex_c21592_30743513	1A	129.88
813	wsnp_Ex_c41969_48673442	1A	129.88
814	BobWhite_c18773_75	1A	129.88
815	BobWhite_c20703_141	1A	129.88
816	BobWhite_c22256_79	1A	129.88
817	BobWhite_c31155_350	1A	129.88
818	BobWhite_c34661_208	1A	129.88
819	BobWhite_c40914_538	1A	129.88
820	BobWhite_c44224_71	1A	129.88
821	BobWhite_c45409_389	1A	129.88
822	BS00003758_51	1A	129.88
823	BS00003813_51	1A	129.88
824	BS00010004_51	1A	129.88
825	BS00010287_51	1A	129.88
826	BS00011286_51	1A	129.88
827	BS00021730_51	1A	129.88
828	BS00021895_51	1A	129.88
829	BS00022207_51	1A	129.88
830	BS00026917_51	1A	129.88
831	BS00028874_51	1A	129.88
832	BS00030644_51	1A	129.88
833	BS00033760_51	1A	129.88
834	BS00037007_51	1A	129.88
835	BS00048117_51	1A	129.88
836	BS00048118_51	1A	129.88
837	BS00048887_51	1A	129.88
838	BS00062965_51	1A	129.88
839	BS00062969_51	1A	129.88
840	BS00063063_51	1A	129.88
841	BS00063363_51	1A	129.88
842	BS00064357_51	1A	129.88
843	BS00066308_51	1A	129.88
844	BS00066549_51	1A	129.88
845	BS00067330_51	1A	129.88
846	BS00075425_51	1A	129.88
847	BS00076538_51	1A	129.88
848	BS00077504_51	1A	129.88
849	BS00077815_51	1A	129.88
850	BS00080438_51	1A	129.88
851	BS00090408_51	1A	129.88
852	BS00092422_51	1A	129.88
853	BS00110039_51	1A	129.88
854	Ex_c14515_218	1A	129.88
855	Ex_c14515_220	1A	129.88
856	Ex_c23451_720	1A	129.88
857	Ex_c2389_1633	1A	129.88
858	Ex_c2389_1634	1A	129.88
859	Ex_c2389_1828	1A	129.88
860	Ex_c2389_1834	1A	129.88
861	Ex_c27351_850	1A	129.88
862	Ex_c29914_480	1A	129.88
863	Ex_c3567_1048	1A	129.88
864	Ex_c3799_2429	1A	129.88
865	Ex_c60135_528	1A	129.88
866	Ex_c801_555	1A	129.88
867	Ex_c801_820	1A	129.88
868	Ex_c9201_714	1A	129.88
869	Excalibur_c11374_1126	1A	129.88
870	Excalibur_c22728_409	1A	129.88
871	Excalibur_c22728_610	1A	129.88
872	Excalibur_c2389_90	1A	129.88
873	Excalibur_c24041_287	1A	129.88
874	Excalibur_c24117_534	1A	129.88
875	Excalibur_c34268_81	1A	129.88
876	Excalibur_c35312_109	1A	129.88
877	Excalibur_c3789_967	1A	129.88
878	Excalibur_c44731_1000	1A	129.88
879	Excalibur_c55370_192	1A	129.88
880	Excalibur_c57766_92	1A	129.88
881	Excalibur_c6141_1337	1A	129.88
882	Excalibur_c6255_1119	1A	129.88
883	Excalibur_c63243_316	1A	129.88
884	Excalibur_c63753_211	1A	129.88
885	Excalibur_c64855_328	1A	129.88
886	Excalibur_c65280_322	1A	129.88
887	Excalibur_c7692_139	1A	129.88
888	Excalibur_rep_c106065_511	1A	129.88
889	Excalibur_rep_c106310_500	1A	129.88
890	Excalibur_rep_c69012_742	1A	129.88
891	GENE-0041_182	1A	129.88
892	GENE-0287_28	1A	129.88
893	GENE-0379_108	1A	129.88
894	GENE-0561_101	1A	129.88
895	GENE-0561_311	1A	129.88
896	GENE-2795_120	1A	129.88
897	IAAV1368	1A	129.88
898	IAAV1463	1A	129.88
899	IAAV1851	1A	129.88
900	IAAV2342	1A	129.88
901	IAAV3306	1A	129.88
902	IAAV3846	1A	129.88
903	IAAV3998	1A	129.88
904	IAAV5581	1A	129.88
905	IAAV5756	1A	129.88
906	IAAV742	1A	129.88
907	IAAV814	1A	129.88
908	IAAV839	1A	129.88
909	IAAV8458	1A	129.88
910	IAAV8664	1A	129.88
911	IAAV8824	1A	129.88
912	IAAV9022	1A	129.88
913	IACX7767	1A	129.88
914	IACX9106	1A	129.88
915	Ku_c2449_578	1A	129.88
916	Ku_c2742_638	1A	129.88
917	Ku_c2898_1247	1A	129.88
918	Ku_c2898_1284	1A	129.88
919	Ku_c2898_221	1A	129.88
920	Kukri_c12000_1447	1A	129.88
921	Kukri_c23382_1431	1A	129.88
922	Kukri_c24402_564	1A	129.88
923	Kukri_c24897_140	1A	129.88
924	Kukri_c25839_458	1A	129.88
925	Kukri_c25839_487	1A	129.88
926	Kukri_c26669_515	1A	129.88
927	Kukri_c29652_858	1A	129.88
928	Kukri_c31093_387	1A	129.88
929	Kukri_c33586_75	1A	129.88
930	Kukri_c4099_321	1A	129.88
931	Kukri_c43707_314	1A	129.88
932	Kukri_c46608_277	1A	129.88
933	Kukri_c50414_251	1A	129.88
934	Kukri_c6106_470	1A	129.88
935	Kukri_c8682_360	1A	129.88
936	Kukri_c93273_605	1A	129.88
937	Kukri_rep_c101218_200	1A	129.88
938	Kukri_rep_c81206_235	1A	129.88
939	Kukri_rep_c90849_211	1A	129.88
940	Ra_c11042_1500	1A	129.88
941	Ra_c12999_321	1A	129.88
942	Ra_c16532_425	1A	129.88
943	Ra_c16532_954	1A	129.88
944	Ra_c4140_287	1A	129.88
945	Ra_c5696_1556	1A	129.88
946	Ra_c7062_430	1A	129.88
947	RAC875_c10506_434	1A	129.88
948	RAC875_c18355_804	1A	129.88
949	RAC875_c19348_713	1A	129.88
950	RAC875_c2021_1417	1A	129.88
951	RAC875_c2021_898	1A	129.88
952	RAC875_c21620_1359	1A	129.88
953	RAC875_c2202_1097	1A	129.88
954	RAC875_c2313_410	1A	129.88
955	RAC875_c2313_887	1A	129.88
956	RAC875_c25442_231	1A	129.88
957	RAC875_c34623_813	1A	129.88
958	RAC875_c37025_2027	1A	129.88
959	RAC875_c39721_709	1A	129.88
960	RAC875_c40579_501	1A	129.88
961	RAC875_c42104_639	1A	129.88
962	RAC875_c42365_61	1A	129.88
963	RAC875_c43011_95	1A	129.88
964	RAC875_c4878_170	1A	129.88
965	RAC875_c53095_51	1A	129.88
966	RAC875_c61590_448	1A	129.88
967	RAC875_c6338_1887	1A	129.88
968	RAC875_c6338_2719	1A	129.88
969	RAC875_c7305_75	1A	129.88
970	RAC875_c7847_1352	1A	129.88
971	RAC875_c85778_184	1A	129.88
972	RAC875_rep_c107527_946	1A	129.88
973	RAC875_rep_c110052_194	1A	129.88
974	RAC875_rep_c111214_304	1A	129.88
975	RAC875_rep_c70404_755	1A	129.88
976	RAC875_rep_c72774_131	1A	129.88
977	RAC875_rep_c85118_294	1A	129.88
978	RFL_Contig5699_1155	1A	129.88
979	RFL_Contig5894_1307	1A	129.88
980	TA002846-0949	1A	129.88
981	TA003542-0511	1A	129.88
982	TA004365-0417	1A	129.88
983	Tdurum_contig15970_607	1A	129.88
984	Tdurum_contig16812_256	1A	129.88
985	Tdurum_contig20581_256	1A	129.88
986	Tdurum_contig27840_865	1A	129.88
987	Tdurum_contig27881_275	1A	129.88
988	Tdurum_contig45671_799	1A	129.88
989	Tdurum_contig53332_743	1A	129.88
990	BobWhite_c46349_402	1A	129.88
991	CAP11_c6014_160	1A	129.88
992	CAP8_rep_c7560_159	1A	129.88
993	Excalibur_c49588_76	1A	129.88
994	Excalibur_rep_c111311_58	1A	129.88
995	Kukri_c43730_841	1A	129.88
996	RAC875_c39125_365	1A	129.88
997	RAC875_c8515_653	1A	129.88
998	wsnp_Ex_c12352_19708127	1A	129.88
999	wsnp_Ex_c3572_6533892	1A	129.88
1000	wsnp_Ra_rep_c74936_72685894	1A	129.88
1001	wsnp_Ex_c3906_7086162	1A	129.88
1002	D_contig04348_649	1A	129.88
1003	Excalibur_c25273_149	1A	129.88
1004	GENE-0436_569	1A	129.88
1005	GENE-0486_187	1A	129.88
1006	Excalibur_c17872_137	1A	129.88
1007	RAC875_c15998_53	1A	129.88
1008	TA013367-0455	1A	129.88
1009	Excalibur_c33881_618	1A	129.88
1010	Excalibur_rep_c107489_168	1A	129.88
1011	GENE-0126_140	1A	129.88
1012	Kukri_rep_c106359_124	1A	129.88
1013	RAC875_c55052_604	1A	129.88
1014	wsnp_Ex_c8885_14842394	1A	129.88
1015	wsnp_BE518393A_Td_2_3	1A	129.88
1016	wsnp_Ex_c10595_17292077	1A	129.88
1017	wsnp_Ex_c11697_18821490	1A	129.88
1018	wsnp_Ex_c17684_26426785	1A	129.88
1019	wsnp_Ex_c2389_4477621	1A	129.88
1020	wsnp_Ex_c2389_4477880	1A	129.88
1021	wsnp_Ex_c2389_4478587	1A	129.88
1022	wsnp_Ex_c2389_4479047	1A	129.88
1023	wsnp_Ex_c3142_5808330	1A	129.88
1024	wsnp_Ex_c3142_5808713	1A	129.88
1025	wsnp_Ex_c591_1177097	1A	129.88
1026	wsnp_Ex_c6278_10941843	1A	129.88
1027	wsnp_Ex_c759_1493846	1A	129.88
1028	wsnp_Ex_c8666_14522816	1A	129.88
1029	wsnp_Ex_rep_c66318_64485410	1A	129.88
1030	wsnp_Ex_rep_c69775_68731015	1A	129.88
1031	wsnp_Ra_c6474_11298812	1A	129.88
1032	wsnp_Ku_rep_c101863_88951284	1A	129.88
1033	wsnp_RFL_Contig1313_407433	1A	129.88
1034	wsnp_Ra_c20032_29272825	1A	129.88
1035	wsnp_Ex_rep_c66382_64577768	1A	132.51
1036	wsnp_RFL_Contig373_3974834	1A	132.83
1037	wsnp_CAP11_c1029_611774	1A	133.81
1038	wsnp_BE605063A_Ta_2_2	1A	134.14
1039	wsnp_BE605063A_Ta_2_3	1A	134.14
1040	IAAV8777	1A	134.19
1041	BobWhite_c478_1386	1A	134.82
1042	BS00022156_51	1A	134.82
1043	BS00031200_51	1A	134.82
1044	BS00095100_51	1A	134.82
1045	CAP7_c3885_73	1A	134.82
1046	IAAV3552	1A	134.82
1047	IAAV4916	1A	134.82
1048	IACX10924	1A	134.82
1049	Kukri_c28532_103	1A	134.82
1050	Kukri_c609_328	1A	134.82
1051	Ra_c10580_1629	1A	134.82
1052	RAC875_c41581_176	1A	134.82
1053	RAC875_c49760_107	1A	134.82
1054	Tdurum_contig43360_1381	1A	134.82
1055	Tdurum_contig43360_1592	1A	134.82
1056	IACX7695	1A	134.82
1057	Ra_c2322_1067	1A	134.82
1058	Ra_c2322_174	1A	134.82
1059	Ra_c26970_1740	1A	134.82
1060	wsnp_Ex_c2178_4086161	1A	134.82
1061	wsnp_RFL_Contig2808_2585736	1A	134.82
1062	wsnp_Ku_c30921_40705731	1A	134.82
1063	Excalibur_c37474_179	1A	135.33
1064	Excalibur_c37474_242	1A	135.33
1065	Kukri_c27717_316	1A	135.33
1066	RAC875_rep_c105092_114	1A	135.33
1067	RFL_Contig5450_993	1A	135.33
1068	wsnp_Ex_c15188_23387523	1A	135.33
1069	wsnp_Ra_c34203_42948357	1A	135.33
1070	wsnp_Ra_c41581_48764320	1A	135.33
1071	GENE_0572_334	1A	135.83
1072	BS00026777_51	1A	135.83
1073	GENE-0405_237	1A	135.83
1074	RAC875_c65515_283	1A	135.83
1075	TA001042-0912	1A	135.83
1076	BS00048892_51	1A	135.83
1077	BS00072686_51	1A	135.83
1078	BS00101116_51	1A	135.83
1079	BS00062715_51	1A	135.83
1080	Excalibur_c7761_535	1A	135.83
1081	GENE-0458_254	1A	135.83
1082	GENE-0572_334	1A	135.83
1083	IACX872	1A	135.83
1084	JD_c49839_558	1A	135.83
1085	RAC875_c31364_576	1A	135.83
1086	RAC875_c45984_286	1A	135.83
1087	RAC875_c60610_118	1A	135.83
1088	RAC875_c95396_73	1A	135.83
1089	Tdurum_contig54929_517	1A	135.83
1090	Ku_c3569_595	1A	135.83
1091	Excalibur_rep_c110450_286	1A	135.83
1092	Tdurum_contig81558_272	1A	135.83
1093	IAAV2709	1A	135.83
1094	wsnp_Ex_c15188_23387754	1A	135.83
1095	wsnp_Ex_c1959_3692097	1A	135.83
1096	wsnp_Ku_rep_c71909_71634013	1A	135.83
1097	wsnp_Ex_rep_c104437_89154072	1A	135.83
1098	wsnp_RFL_Contig1270_363937	1A	135.83
1099	BS00009866_51	1A	136.33
1100	BS00085851_51	1A	136.33
1101	IACX8300	1A	136.33
1102	BS00064679_51	1A	136.83
1103	IACX542	1A	136.83
1104	wsnp_CAP7_c323_176386	1A	136.98
1105	wsnp_BE585780A_Ta_2_1	1A	137.03
1106	Tdurum_contig43093_1179	1A	137.25
1107	wsnp_Ex_c5634_9906981	1A	137.66
1108	wsnp_Ex_c5634_9907829	1A	137.66
1109	GENE-0099_460	1A	137.86
1110	Ra_c2322_732	1A	137.86
1111	BobWhite_c2506_332	1A	138.04
1112	BS00008865_51	1A	138.04
1113	Kukri_c2286_85	1A	138.04
1114	IACX7921	1A	138.13
1115	RFL_Contig5001_386	1A	138.49
1116	wsnp_Ex_c1427_2736441	1A	138.96
1117	GENE-0505_148	1A	139.05
1118	Tdurum_contig25797_564	1A	139.76
1119	Ku_c2898_783	1A	139.86
1120	Ra_c69908_1877	1A	139.86
1121	Kukri_c27717_755	1A	139.86
1122	wsnp_Ex_c10595_17291999	1A	139.86
1123	BS00004399_51	1A	139.93
1124	TA002594-0782	1A	140.24
1125	BobWhite_c37935_124	1A	140.43
1126	IACX18883	1A	140.43
1127	Excalibur_c59894_97	1A	140.43
1128	GENE-0106_229	1A	140.43
1129	RAC875_c42285_977	1A	140.99
1130	tplb0036k16_751	1A	140.99
1131	BobWhite_c30109_240	1A	141.4
1132	Ex_c12571_1531	1A	141.4
1133	Ex_c81067_195	1A	141.4
1134	Excalibur_c28678_478	1A	141.4
1135	Excalibur_c33567_363	1A	141.4
1136	Excalibur_c53069_54	1A	141.4
1137	GENE-0092_312	1A	141.4
1138	GENE-0468_115	1A	141.4
1139	IAAV7862	1A	141.4
1140	IACX592	1A	141.4
1141	Kukri_c20865_755	1A	141.4
1142	Kukri_c8397_524	1A	141.4
1143	Kukri_s100897_109	1A	141.4
1144	RAC875_c12847_2362	1A	141.4
1145	RAC875_c27993_1690	1A	141.4
1146	RAC875_c5081_756	1A	141.4
1147	RAC875_c68568_78	1A	141.4
1148	RAC875_rep_c116534_296	1A	141.4
1149	RFL_Contig345_777	1A	141.4
1150	Tdurum_contig18709_773	1A	141.4
1151	Tdurum_contig25641_409	1A	141.4
1152	Tdurum_contig42515_1245	1A	141.4
1153	Kukri_c8332_120	1A	141.4
1154	BS00000108	1A	141.6
1155	BS00000271	1A	141.6
1156	BS00010595	1A	141.6
1157	barc240	1A	141.6
1158	gpw2006	1A	141.6
1159	gpw3171	1A	141.6
1160	gpw5288	1A	141.6
1161	Kukri_c42043_311	1A	141.6
1162	GENE_0053_224	1A	141.6
1163	TA001772_0625	1A	141.6
1164	BobWhite_c37802_547	1A	141.6
1165	RFL_Contig3715_263	1A	141.6
1166	TA004725-0348	1A	141.6
1167	Ex_c12584_2014	1A	141.6
1168	Ex_c25689_1603	1A	141.6
1169	Ex_c25689_1606	1A	141.6
1170	Ex_c4242_1442	1A	141.6
1171	IAAV5939	1A	141.6
1172	JD_c63991_766	1A	141.6
1173	Ku_c23960_333	1A	141.6
1174	Kukri_rep_c101946_496	1A	141.6
1175	Ra_c54249_1031	1A	141.6
1176	RAC875_rep_c104557_1245	1A	141.6
1177	RFL_Contig530_2305	1A	141.6
1178	Tdurum_contig50221_210	1A	141.6
1179	Tdurum_contig92564_326	1A	141.6
1180	wsnp_Ex_c22963_32183009	1A	141.6
1181	Ex_c5759_663	1A	141.6
1182	GENE-1214_288	1A	141.6
1183	wsnp_Ex_c43454_49770425	1A	141.6
1184	wsnp_Ex_c7271_12483592	1A	141.6
1185	IACX219	1A	141.6
1186	Kukri_c23350_433	1A	141.6
1187	Tdurum_contig43203_318	1A	141.6
1188	Tdurum_contig99671_174	1A	141.6
1189	RAC875_c6664_63	1A	141.6
1190	wsnp_Ex_c10257_16825240	1A	141.6
1191	Tdurum_contig11090_290	1A	141.6
1192	wsnp_Ex_c22881_32098459	1A	141.6
1193	wsnp_Ku_c17243_26294668	1A	141.6
1194	wsnp_Ku_c3844_7053350	1A	141.6
1195	Ex_c14361_506	1A	141.65
1196	Ex_c4121_1205	1A	141.65
1197	Ex_c42595_2332	1A	141.65
1198	wsnp_Ex_c14361_22341570	1A	141.65
1199	BS00081455_51	1A	142.82
1200	RAC875_c8662_917	1A	143.05
1201	BS00004522_51	1A	143.06
1202	CAP8_c4897_397	1A	143.44
1203	Excalibur_c59486_172	1A	143.44
1204	Kukri_rep_c101316_375	1A	143.44
1205	RFL_Contig5001_1099	1A	143.44
1206	wsnp_Ex_c2840_5247386	1A	143.44
1207	Ku_c6979_182	1A	143.44
1208	Kukri_c47825_138	1A	143.44
1209	Ra_c11023_679	1A	143.44
1210	RAC875_c38417_246	1A	143.44
1211	wsnp_Ex_c3572_6531810	1A	143.44
1212	wsnp_Ex_rep_c101746_87053634	1A	143.76
1213	wsnp_Ra_c6182_10833256	1A	143.76
1214	wsnp_Ex_c18169_26977013	1A	144.43
1215	wsnp_BF475149A_Ta_2_1	1A	144.76
1216	wsnp_Ex_c4605_8241260	1A	144.76
1217	wsnp_Ku_c37925_46678703	1A	144.76
1218	BS00002000	1A	144.83
1219	BobWhite_c12841_56	1A	144.83
1220	BS00068358_51	1A	144.83
1221	BS00094681_51	1A	144.83
1222	IACX293	1A	144.83
1223	Kukri_c12165_1148	1A	144.83
1224	Kukri_c61766_907	1A	144.83
1225	Kukri_rep_c115954_137	1A	144.83
1226	RAC875_c25799_457	1A	144.83
1227	RAC875_c31168_238	1A	144.83
1228	Tdurum_contig55009_1153	1A	144.83
1229	Excalibur_rep_c107144_405	1A	144.83
1230	BobWhite_c39091_286	1A	144.83
1231	BS00021878_51	1A	144.83
1232	BS00041358_51	1A	144.83
1233	BS00065146_51	1A	144.83
1234	BS00110415_51	1A	144.83
1235	D_contig35755_111	1A	144.83
1236	Excalibur_rep_c113303_500	1A	144.83
1237	IAAV7551	1A	144.83
1238	RAC875_c10400_791	1A	144.83
1239	RAC875_c12808_182	1A	144.83
1240	RAC875_c24560_604	1A	144.83
1241	RAC875_c3751_96	1A	144.83
1242	BS00077199_51	1A	144.83
1243	BS00110766_51	1A	144.83
1244	Excalibur_c3565_2673	1A	144.83
1245	Kukri_rep_c106037_96	1A	144.83
1246	Excalibur_c44697_74	1A	144.83
1247	IACX4168	1A	144.83
1248	RAC875_c39721_351	1A	144.83
1249	Tdurum_contig100641_225	1A	144.83
1250	Tdurum_contig10250_272	1A	144.83
1251	wsnp_BE403956A_Ta_2_3	1A	144.83
1252	wsnp_Ex_c10100_16600633	1A	144.83
1253	wsnp_Ex_c3986_7217641	1A	144.83
1254	wsnp_Ex_c6817_11761300	1A	144.83
1255	wsnp_Ex_c25628_34888253	1A	144.83
1256	wsnp_Ex_c4605_8239915	1A	144.83
1257	wsnp_Ra_c4481_8119609	1A	144.83
1258	wsnp_Ex_c3565_6521098	1A	144.83
1259	wsnp_Ex_c4605_8240189	1A	144.83
1260	wsnp_Ex_rep_c101414_86781128	1A	144.83
1261	wsnp_Ex_c3565_6520901	1A	144.83
1262	wsnp_Ex_rep_c101414_86780996	1A	144.83
1263	wsnp_Ex_rep_c103087_88123733	1A	144.83
1264	wsnp_Ex_rep_c103087_88124573	1A	144.83
1265	wsnp_Ku_c37925_46679146	1A	144.83
1266	wsnp_Ex_c7360_12617987	1A	144.83
1267	wsnp_Ex_rep_c101414_86780813	1A	144.83
1268	wsnp_JD_c38260_27822778	1A	144.83
1269	Excalibur_c11273_284	1A	144.88
1270	wsnp_Ex_c14866_22995097	1A	144.88
1271	wsnp_Ex_c8364_14095508	1A	144.88
1272	Excalibur_c15098_591	1A	144.88
1273	wsnp_Ex_rep_c105541_89932598	1A	144.88
1274	BS00066336_51	1A	144.95
1275	Excalibur_c24041_794	1A	144.98
1276	Kukri_c54467_100	1A	144.98
1277	wsnp_Ex_rep_c69738_68695568	1A	144.98
1278	BS00011835_51	1A	145.07
1279	RAC875_c53748_52	1A	145.07
1280	BS00022201_51	1A	145.07
1281	Excalibur_c20133_87	1A	145.07
1282	Excalibur_rep_c88290_94	1A	145.07
1283	Kukri_c362_151	1A	145.07
1284	Kukri_c362_91	1A	145.07
1285	BS00102492_51	1A	145.07
1286	BS00028491_51	1A	145.23
1287	CAP12_c6266_339	1A	145.45
1288	IAAV5730	1A	145.48
1289	RFL_Contig921_337	1A	145.48
1290	GENE-0446_243	1A	145.54
1291	wsnp_JD_c24506_20670773	1A	145.57
1292	Ex_c12763_662	1A	145.79
1293	Excalibur_c102582_360	1A	145.79
1294	Excalibur_c14943_695	1A	145.79
1295	Excalibur_rep_c68424_255	1A	145.79
1296	Tdurum_contig41931_480	1A	145.79
1297	wsnp_Ex_c13564_21327699	1A	145.79
1298	wsnp_Ex_c1374_2630879	1A	145.79
1299	wsnp_Ex_c34260_42602746	1A	145.79
1300	wsnp_JD_c40990_29127031	1A	145.79
1301	wsnp_Ra_c18045_27024765	1A	145.79
1302	Ex_c6765_2118	1A	145.79
1303	IAAV749	1A	145.79
1304	RAC875_c18539_1159	1A	145.79
1305	wsnp_Ex_c3906_7086294	1A	145.79
1306	wsnp_Ex_c21592_30743815	1A	145.79
1307	wsnp_Ex_c33831_42253707	1A	145.79
1308	wsnp_Ex_c34260_42602649	1A	145.79
1309	wsnp_Ku_c67495_66513940	1A	145.79
1310	IAAV8147	1A	145.81
1311	BS00037255_51	1A	145.86
1312	CAP8_c806_297	1A	145.86
1313	Excalibur_c32608_64	1A	145.86
1314	Excalibur_s107771_77	1A	145.86
1315	Kukri_c4318_101	1A	145.86
1316	RAC875_c39165_148	1A	145.86
1317	TA003382-0407	1A	145.86
1318	GENE-0075_140	1A	145.86
1319	IACX500	1A	145.86
1320	wsnp_Ex_c44049_50205904	1A	145.94
1321	RFL_Contig4953_469	1A	145.98
1322	BobWhite_c24113_529	1A	146.04
1323	BS00067277_51	1A	146.04
1324	BS00076668_51	1A	146.04
1325	CAP11_c2984_419	1A	146.04
1326	IAAV7414	1A	146.04
1327	RAC875_c9965_354	1A	146.04
1328	RAC875_rep_c76047_63	1A	146.04
1329	tplb0032d09_1393	1A	146.04
1330	wsnp_Ex_c14733_22819350	1A	146.04
1331	wsnp_Ex_c14733_22819625	1A	146.04
1332	wsnp_RFL_Contig1736_858448	1A	146.04
1333	wsnp_Ex_c49829_54319220	1A	146.04
1334	wsnp_Ex_c7258_12461939	1A	146.04
1335	wsnp_Ex_c50235_54588957	1A	146.04
1336	wsnp_BF478737A_Ta_2_1	1A	146.06
1337	Kukri_c48434_88	1A	146.12
1338	Excalibur_s110878_142	1A	146.17
1339	Kukri_c56996_147	1A	146.17
1340	Kukri_rep_c99813_69	1A	146.17
1341	Tdurum_contig42129_2640	1A	146.18
1342	wsnp_Ex_c44049_50205457	1A	146.27
1343	Excalibur_c13058_241	1A	146.36
1344	wsnp_Ex_c34821_43076533	1A	146.36
1345	wsnp_Ku_c17726_26872129	1A	146.36
1346	IAAV7131	1A	146.36
1347	Kukri_c32885_145	1A	146.36
1348	Ra_c272_1632	1A	146.36
1349	RAC875_c41113_144	1A	146.36
1350	wsnp_Ex_c44049_50205614	1A	146.36
1351	BobWhite_c8428_346	1A	146.82
1352	Ex_c5759_628	1A	146.82
1353	Excalibur_rep_c86757_244	1A	146.82
1354	RAC875_rep_c71967_180	1A	147.49
1355	CAP8_c5157_55	1A	147.96
1356	RAC875_c3144_836	1A	148.27
1357	Excalibur_c58965_179	1A	148.63
1358	RAC875_rep_c117227_624	1A	149.05
1359	RAC875_rep_c113487_57	1A	149.09
1360	GENE-0053_224	1A	149.35
1361	GENE-0235_245	1A	149.35
1362	RAC875_rep_c117227_601	1A	149.35
1363	wsnp_Ex_c25628_34888439	1A	149.35
1364	wsnp_Ex_c35563_43690084	1A	149.35
1365	wsnp_Ex_c5543_9763520	1A	149.35
1366	wsnp_Ku_c47386_53862969	1A	149.35
1367	wsnp_Ra_c24776_34331660	1A	149.35
1368	Kukri_c67601_267	1A	149.73
1369	Tdurum_contig48416_335	1A	149.73
1370	BS00026015_51	1A	149.9
1371	Ex_c80400_458	1A	149.9
1372	Excalibur_c14494_854	1A	149.9
1373	Jagger_c6610_109	1A	149.9
1374	RAC875_c1080_523	1A	149.9
1375	Tdurum_contig10996_2485	1A	149.9
1376	wsnp_Ex_c15722_24074399	1A	149.9
1377	Kukri_c4495_138	1A	151.08
1378	Kukri_c55979_598	1A	151.62
1379	BobWhite_c4942_140	1A	152.04
1380	D_F5MV3MU01CTHG0_208	1A	152.04
1381	Kukri_rep_c96140_621	1A	152.04
1382	RAC875_c9833_297	1A	152.04
1383	RAC875_rep_c120648_589	1A	152.04
1384	Tdurum_contig102258_360	1A	152.04
1385	Tdurum_contig61854_349	1A	152.04
1386	Excalibur_rep_c84731_611	1A	152.04
1387	Excalibur_c65227_444	1A	152.04
1388	GENE-0283_330	1A	152.04
1389	Kukri_c29668_338	1A	152.04
1390	wsnp_Ku_c4413_8008008	1A	152.04
1391	wsnp_Ex_c6817_11762714	1A	152.04
1392	Excalibur_c19374_344	1A	152.34
1393	wsnp_Ex_rep_c66846_65240088	1A	152.74
1394	wsnp_Ku_c13449_21442684	1A	152.74
1395	wsnp_RFL_Contig345_3579099	1A	152.74
1396	Excalibur_c15013_208	1A	152.91
1397	wsnp_Ra_c11023_17980284	1A	152.97
1398	Tdurum_contig49788_1162	1A	152.98
1399	IAAV4099	1A	153.21
1400	Kukri_c35200_895	1A	153.7
1401	tplb0059e14_515	1A	153.7
1402	TA005242-0705	1A	154.14
1403	tplb0046g22_1351	1A	154.14
1404	Kukri_c19389_97	1A	154.19
1405	RAC875_c105730_397	1A	154.19
1406	wsnp_Ex_rep_c66562_64849366	1A	154.19
1407	BobWhite_rep_c63819_182	1A	154.74
1408	BS00040968_51	1A	154.74
1409	BS00067420_51	1A	154.74
1410	BS00087601_51	1A	154.74
1411	Excalibur_c2962_874	1A	154.74
1412	Tdurum_contig12007_393	1A	154.74
1413	Tdurum_contig31304_527	1A	154.74
1414	wsnp_Ex_c40595_47620787	1A	154.74
1415	Excalibur_c16292_1338	1A	154.74
1416	GENE-0491_632	1A	154.74
1417	RAC875_c9899_510	1A	154.74
1418	Kukri_rep_c69903_1525	1A	154.74
1419	RAC875_c24776_303	1A	155.14
1420	GENE-0126_115	1A	155.32
1421	D_GBUVHFX02GARI1_351	1A	155.63
1422	BobWhite_c300_174	1A	156.27
1423	D_GBUVHFX01COQEJ_254	1A	156.27
1424	Tdurum_contig62552_256	1A	156.27
1425	wsnp_Ku_c4018_7333828	1A	157.09
1426	Kukri_c20672_360	1A	157.34
1427	Excalibur_c13489_867	1A	158.12
1428	IAAV7203	1A	158.12
1429	Ra_c2895_591	1A	158.12
1430	wsnp_Ex_c572_1138339	1A	158.12
1431	wsnp_Ex_c572_1138770	1A	158.12
1432	wsnp_Ra_c2895_5488879	1A	158.12
1433	Kukri_c22434_513	1A	158.12
1434	wsnp_Ex_c572_1138503	1A	158.12
1435	wsnp_Ex_c4310_7770452	1A	159.34
1436	wsnp_Ra_c32175_41221223	1A	159.41
1437	Jagger_c1403_60	1A	160.23
1438	JD_c17158_393	1A	160.23
1439	BS00016654_51	1A	160.36
1440	IAAV9050	1A	160.36
1441	RAC875_c23442_221	1A	160.36
1442	TA003238-0490	1A	160.4
1443	RFL_Contig2270_2610	1A	160.58
1444	tplb0041a22_935	1A	160.75
1445	Tdurum_contig11999_293	1A	161.36
1446	wsnp_JD_c9291_10157217	1A	161.75
1447	GENE-0112_64	1A	162.11
1448	wsnp_Ex_c56097_58351893	1A	162.11
1449	wsnp_Ku_c557_1166684	1A	162.11
1450	wsnp_Ku_c2815_5317230	1A	162.32
1451	wsnp_Ra_c7818_13376644	1A	162.32
1452	wsnp_Ex_c12362_19720178	1A	162.32
1453	wsnp_Ex_c56097_58352130	1A	162.64
1454	wsnp_Ku_c10239_16988077	1A	162.98
1455	Ex_c28144_1843	1A	163.04
1456	RAC875_c15426_1713	1A	163.04
1457	BS00033469_51	1A	163.1
1458	Ra_c58315_265	1A	163.1
1459	Kukri_c10453_875	1A	163.1
1460	RAC875_c41275_131	1A	163.1
1461	Ex_c8514_1342	1A	163.1
1462	IACX3496	1A	163.1
1463	IAAV213	1A	163.1
1464	wsnp_Ex_c25734_34995416	1A	163.1
1465	BS00022958_51	1A	163.28
1466	Ra_c6038_588	1A	163.57
1467	CAP11_c654_240	1A	163.66
1468	RAC875_c23158_301	1A	163.66
1469	wsnp_Ex_rep_c73818_71733737	1A	163.66
1470	Kukri_c3582_87	1A	163.8
1471	RAC875_c25507_551	1A	163.8
1472	Kukri_c16745_75	1A	165.89
1473	Kukri_c24715_175	1A	166.39
1474	GENE_0410_71	1A	168.43
1475	BobWhite_rep_c49207_243	1A	168.94
1476	BS00063068_51	1A	168.94
1477	Excalibur_c13183_128	1A	168.94
1478	Excalibur_c56097_168	1A	168.94
1479	RAC875_c21625_246	1A	168.94
1480	BS00023126_51	1A	168.94
1481	wsnp_Ex_c16592_25117132	1A	168.94
1482	RAC875_c10835_144	1A	169.27
1483	RAC875_c47959_85	1A	170.83
1484	Kukri_c27785_400	1A	171.04
1485	RAC875_c53185_802	1A	171.04
1486	RAC875_c2734_135	1A	171.04
1487	wsnp_Ex_rep_c70358_69302556	1A	171.04
1488	wsnp_Ra_rep_c110367_93018635	1A	171.04
1489	wsnp_Ra_rep_c110367_93018722	1A	171.04
1490	Ku_c1571_1457	1A	171.29
1491	GENE_0112_64	1A	171.79
1492	BS00012283_51	1A	171.79
1493	BS00023101_51	1A	171.79
1494	BS00067421_51	1A	171.79
1495	IACX11070	1A	171.79
1496	IACX662	1A	171.79
1497	BS00021889_51	1A	171.79
1498	BS00087600_51	1A	171.79
1499	Excalibur_rep_c112145_271	1A	171.79
1500	BS00065676_51	1A	171.79
1501	Excalibur_c10167_1028	1A	171.79
1502	IAAV1225	1A	171.79
1503	Excalibur_c7033_159	1A	171.79
1504	wsnp_BE495786A_Ta_2_1	1A	171.79
1505	wsnp_Ex_c5216_9235964	1A	171.79
1506	wsnp_JD_c13903_13781269	1A	171.79
1507	wPt-9592	1A	171.79
1508	wsnp_BF428726A_Ta_2_5	1A	171.79
1509	BS00002216_51	1A	172.19
1510	IAAV2072	1A	172.19
1511	IACX4386	1A	172.19
1512	Kukri_c60564_136	1A	172.23
1513	Kukri_c10239_2186	1A	176.27
1514	BS00094925_51	1A	178.29
1515	IACX742	1A	179.29
1516	BS00067021_51	1A	179.62
1517	Kukri_c11595_537	1A	180.63
1518	BS00022698_51	1A	181.13
1519	RAC875_c94534_75	1A	181.13
1520	CAP7_c12435_63	1A	181.13
1521	GENE-0004_635	1A	181.13
1522	Kukri_c10065_415	1A	181.13
1523	RFL_Contig3203_1971	1A	181.13
1524	Excalibur_c30591_637	1A	181.59
1525	Tdurum_contig28296_243	1A	181.59
1526	CAP11_c1972_285	1A	181.85
1527	IACX4378	1A	181.85
1528	wsnp_Ex_c534_1058778	1A	181.85
1529	wsnp_Ku_c10065_16730445	1A	182.33
1530	wsnp_Ku_c21356_31093507	1A	182.33
1531	Ex_c16529_304	1A	182.7
1532	wsnp_Ex_c12336_19686808	1A	183.29
1533	RAC875_c42285_1007	1A	183.55
1534	IAAV3049	1A	183.72
1535	wsnp_Ex_c27940_37101775	1A	183.72
1536	wsnp_Ra_c12148_19539667	1A	183.72
1537	Ex_c5192_943	1A	183.84
1538	wsnp_Ku_c24239_34199356	1A	183.84
1539	wsnp_Ex_c44263_50363536	1A	183.84
1540	wsnp_Ex_c5192_9203100	1A	185.87
1541	wsnp_Ex_c5192_9203682	1A	185.87
1542	BS00033262_51	1A	186.85
1543	RAC875_c31276_1128	1A	186.85
1544	wsnp_Ex_c1216_2336458	1A	186.85
1545	wsnp_Ex_c12336_19687074	1A	186.85
1546	wsnp_Ex_c42282_48901677	1A	186.85
1547	wsnp_Ex_c4539_8148835	1A	186.85
1548	wsnp_Ex_c34344_42677130	1A	186.85
1549	wsnp_Ex_c42282_48901252	1A	186.85
1550	wsnp_Ex_c12165_19452361	1A	187.15
1551	wsnp_Ex_c8588_14419007	1A	187.15
1552	wsnp_Ku_c23926_33870364	1A	187.15
1553	wsnp_Ra_c37745_45806931	1A	187.47
1554	wsnp_Ex_c37470_45211843	1A	187.47
1555	BobWhite_c18881_338	1A	187.94
1556	BobWhite_c5356_1272	1A	187.94
1557	Excalibur_c32167_59	1A	187.94
1558	Kukri_c23926_409	1A	187.94
1559	BS00021714_51	1A	187.94
1560	BS00073585_51	1A	187.94
1561	CAP7_c6531_308	1A	187.94
1562	IACX11338	1A	187.94
1563	RAC875_c38916_66	1A	187.94
1564	RAC875_c43643_176	1A	187.94
1565	RFL_Contig4231_575	1A	187.94
1566	wsnp_Ex_c34344_42676379	1A	187.94
1567	wsnp_Ex_rep_c66628_64934660	1A	187.94
1568	wsnp_Ex_c34344_42677360	1A	188.82
1569	BobWhite_rep_c63278_349	1A	188.9
1570	Excalibur_rep_c66449_1588	1A	188.9
1571	Excalibur_c49421_443	1A	188.9
1572	Kukri_c52952_315	1A	188.92
1573	wsnp_Ex_c42282_48900922	1A	188.92
1574	wsnp_Ku_c39878_48218985	1A	188.92
1575	IAAV5406	1A	189
1576	Ku_c8351_2029	1A	189
1577	RAC875_c54380_249	1A	189
1578	wsnp_Ra_c16080_24638622	1A	189
1579	RAC875_c16080_777	1A	189.14
1580	CAP12_c2265_240	1A	190.06
1581	BobWhite_c38865_319	1A	190.72
1582	BS00021719_51	1A	190.89
1583	Kukri_c88698_296	1A	190.89
1584	RAC875_c86680_391	1A	190.89
1585	BS00022318_51	1A	191.05
1586	RAC875_c65388_140	1A	191.15
1587	BS00032112_51	1A	191.71
1588	Ex_c105443_895	1A	191.71
1589	Excalibur_rep_c110246_86	1A	191.71
1590	wsnp_Ex_rep_c68857_67737959	1A	191.71
1591	BobWhite_c12568_900	1A	191.78
1592	Excalibur_c34697_831	1A	191.78
1593	RAC875_c23081_141	1A	191.78
1594	wsnp_Ex_c21193_30320134	1A	191.78
1595	wsnp_Ex_c21336_30465618	1A	191.78
1596	Kukri_c25215_124	1A	192.04
1597	Ra_c4159_2716	1A	192.15
1598	wsnp_JD_c722_1080592	1A	192.41
1599	GENE-0410_71	1A	192.5
1600	BS00031066_51	1A	192.78
1601	BS00092585_51	1A	192.88
1602	RAC875_c19579_377	1A	193.04
1603	wsnp_Ex_rep_c105443_89868548	1A	193.04
1604	Excalibur_c35821_61	1A	193.47
1605	Excalibur_rep_c82767_175	1A	193.47
1606	Ku_c16913_363	1A	193.47
1607	wsnp_Ku_c16913_25885872	1A	193.47
1608	BS00022733_51	1A	193.53
1609	Ex_c4051_1826	1A	193.53
1610	IAAV8429	1A	193.53
1611	Ra_c7552_772	1A	193.53
1612	Ra_c9876_373	1A	193.53
1613	Ku_c16913_324	1A	193.53
1614	RAC875_c31419_80	1A	193.53
1615	Kukri_c16913_422	1A	193.53
1616	wsnp_Ex_c19294_28225846	1A	193.53
1617	wsnp_Ex_c35821_43892960	1A	193.53
1618	wsnp_Ra_c4664_8410628	1A	193.53
1619	IAAV1185	1A	194.48
1620	IAAV5535	1A	194.5
1621	Kukri_c1250_634	1A	194.76
1622	wsnp_JD_c10777_11374000	1A	195.62
1623	wsnp_Ex_c7447_12752449	1A	196.21
1624	BS00089894_51	1A	196.33
1625	Tdurum_contig11412_393	1A	196.33
1626	wsnp_Ex_c55986_58282517	1A	196.33
1627	Ra_c105707_788	1A	196.37
1628	IACX3047	1A	196.62
1629	Tdurum_contig32437_257	1A	197.34
1630	BS00021864_51	1A	197.37
1631	wsnp_Ex_rep_c109742_92411838	1A	197.46
1632	wsnp_Ku_c21316_31053745	1A	197.73
1633	wsnp_Ku_c21316_31053776	1A	197.73
1634	Excalibur_c52495_89	1A	197.81
1635	BS00100120_51	1A	197.9
1636	Excalibur_c15357_432	1A	198.18
1637	CAP12_c1906_217	1A	198.69
1638	wsnp_BE445113A_Ta_2_2	1A	198.69
1639	Kukri_c30322_414	1A	198.79
1640	RAC875_rep_c112044_340	1A	198.86
1641	TA004265_0757	1A	199.01
1642	BobWhite_c29908_113	1A	199.1
1643	IAAV8804	1A	199.1
1644	BS00094553_51	1A	199.1
1645	TA003955-1138	1A	199.1
1646	Kukri_rep_c117029_125	1A	199.1
1647	wsnp_BE445113A_Ta_2_1	1A	199.1
1648	wsnp_Ra_c3270_6136110	1A	199.1
1649	wsnp_Ra_c3270_6136601	1A	199.1
1650	Kukri_c58155_786	1A	199.22
1651	RAC875_c29540_391	1A	199.22
1652	Ku_c7975_644	1A	199.74
1653	Kukri_c13107_100	1A	199.74
1654	wsnp_Ku_c15214_23756800	1A	199.87
1655	BS00022432_51	1A	200.02
1656	Kukri_c18413_168	1A	200.02
1657	Kukri_c39377_286	1A	200.02
1658	Kukri_rep_c69614_1326	1A	200.02
1659	RAC875_c29540_1109	1A	200.02
1660	tplb0045g22_418	1A	200.02
1661	wsnp_Ra_c33025_41968284	1A	200.02
1662	BS00067652_51	1A	200.52
1663	Kukri_c53153_92	1A	200.52
1664	wsnp_BG314157A_Ta_2_1	1A	200.52
1665	Ra_c1311_1360	1A	201.54
1666	wsnp_Ra_c9209_15425473	1A	201.54
1667	wsnp_Ra_c11877_19161832	1A	201.54
1668	RFL_Contig3919_1348	1A	201.87
1669	wsnp_Ex_rep_c108951_91954190	1A	201.87
1670	wsnp_Ex_c3831_6965890	1A	202.48
1671	wsnp_Ex_c3293_6072122	1A	202.85
1672	wsnp_Ku_c10292_17066821	1A	204.21
1673	BS00065325_51	1A	204.4
1674	RFL_Contig22_387	1A	204.4
1675	RAC875_c24047_284	1A	204.4
1676	TA004265-0757	1A	204.4
1677	wsnp_BM140362A_Ta_2_2	1A	204.4
1678	BS00079103_51	1A	204.73
1679	RAC875_c37545_289	1A	205.66
1680	Tdurum_contig10572_626	1A	205.72
1681	RAC875_c49074_374	1A	205.77
1682	RAC875_c49074_458	1A	205.77
1683	BS00067742_51	1A	205.8
1684	Kukri_c48879_148	1A	205.89
1685	BS00030036_51	1A	206.5
1686	Kukri_c31891_1355	1A	206.5
1687	Kukri_rep_c111676_122	1A	206.5
1688	Ra_c108912_519	1A	206.5
1689	RFL_Contig3919_551	1A	206.5
1690	wsnp_Ex_c20489_29564938	1A	206.5
1691	BS00064638_51	1A	206.92
1692	Ku_c13107_579	1A	206.92
1693	Kukri_c37726_285	1A	206.96
1694	Tdurum_contig50499_858	1A	206.96
1695	BS00096721_51	1A	206.99
1696	BS00077432_51	1A	208.51
1697	Ex_c2848_957	1A	209.32
1698	Kukri_c29039_315	1A	209.5
1699	IACX5793	1A	209.62
1700	IACX5960	1A	209.62
1701	BS00000269_51	1A	210.17
1702	Excalibur_c16203_451	1A	211.25
1703	TA001450-1081	1A	211.5
1704	Excalibur_c37298_689	1A	211.71
1705	BS00091479_51	1A	212.24
1706	RAC875_c49948_217	1A	212.84
1707	wsnp_Ex_c6452_11213329	1A	212.93
1708	Kukri_c43410_348	1A	213.01
1709	RAC875_c27417_150	1A	213.01
1710	BS00065601_51	1A	213.14
1711	CAP7_c1083_283	1A	213.14
1712	Kukri_c12758_617	1A	213.14
1713	Kukri_c29121_226	1A	213.14
1714	Kukri_c53935_265	1A	213.14
1715	Kukri_rep_c105589_73	1A	213.14
1716	RAC875_c46551_339	1A	213.14
1717	wsnp_Ex_c3475_6362087	1A	213.14
1718	wsnp_Ku_c1642_3232242	1A	213.14
1719	Excalibur_c3429_652	1A	213.14
1720	IAAV332	1A	213.14
1721	Excalibur_c3429_236	1A	213.4
1722	RAC875_c100147_55	1A	213.4
1723	BS00065324_51	1A	222.72
1724	RFL_Contig22_617	1A	222.72
1725	BS00021728_51	1A	223.23
1726	RAC875_c29540_413	1A	223.23
1727	TA003063-0097	1A	223.23
1728	Excalibur_c3475_113	1A	224.24
1729	Excalibur_c3475_903	1A	224.24
1730	Excalibur_c65437_104	1A	224.24
1731	RAC875_c60514_90	1A	224.73
1732	BS00022220_51	1A	225.03
1733	GENE-0511_403	1A	225.03
1734	RAC875_c32452_55	1A	225.74
1735	BS00022173_51	1A	225.76
1736	BS00079538_51	1A	225.76
1737	BS00069145_51	1A	225.76
1738	BS00081395_51	1A	225.76
1739	wsnp_CAP12_c1960_972031	1A	225.76
1740	GENE_3454_74	1A	227.27
1741	BobWhite_c46007_582	1A	227.77
1742	BS00088035_51	1A	227.77
1743	wsnp_Ex_c32590_41222878	1A	227.77
1744	BobWhite_c14587_51	1A	228.14
1745	Excalibur_c14911_546	1A	228.14
1746	BS00012525_51	1A	228.14
1747	Tdurum_contig57101_1160	1A	228.14
1748	Tdurum_contig57101_505	1A	228.14
1749	Tdurum_contig57101_936	1A	228.14
1750	BS00066071_51	1A	228.14
1751	Tdurum_contig57101_1616	1A	228.14
1752	Tdurum_contig57101_742	1A	228.14
1753	BS00088136_51	1A	228.72
1754	TA002402-1350	1A	228.72
1755	RAC875_c32979_440	1A	229.28
1756	Excalibur_c50394_199	1A	231.17
1757	Tdurum_contig28774_365	1A	231.26
1758	wsnp_Ex_c22284_31478675	1A	233.12
1759	Ku_c1313_1673	1A	233.18
1760	Kukri_c1313_1158	1A	233.18
1761	Kukri_c54678_88	1A	233.64
1762	wsnp_Ex_c26098_35349418	1A	233.64
1763	GENE-3454_74	1A	234.49
1764	IAAV6234	1A	234.49
1765	Ku_c10813_1122	1A	234.49
1766	Ra_c64515_242	1A	234.49
1767	JD_c107_16	1A	234.64
1768	wsnp_JD_c6544_7697578	1A	234.64
1769	Jagger_c5280_407	1A	235.04
1770	Kukri_rep_c109473_80	1A	235.04
1771	Ku_c809_2419	1A	235.04
1772	wsnp_Ex_c1997_3756118	1A	235.04
1773	wsnp_Ex_c1997_3757496	1A	235.04
1774	wsnp_Ex_c1997_3757721	1A	235.04
1775	wsnp_JD_c6544_7697235	1A	235.04
1776	wsnp_JD_c6544_7697412	1A	235.04
1777	wsnp_Ex_c1997_3755945	1A	235.45
1778	wsnp_Ex_c1997_3757415	1A	235.45
1779	wsnp_Ex_c1997_3757508	1A	235.45
1780	wsnp_Ex_c1997_3757177	1A	235.45
1781	wsnp_JD_c107_174016	1A	235.45
1782	Kukri_c49170_655	1A	235.51
1783	RAC875_c80876_67	1A	235.51
1784	Kukri_c12984_465	1A	235.87
1785	Tdurum_contig57101_1349	1A	236.09
1786	CAP12_c1979_117	1A	236.64
1787	TA002402_1350	1A	238.04
1788	wsnp_Ku_c23012_32893918	1A	238.54
1789	Excalibur_c44668_382	1A	239.46
1790	wsnp_Ex_c8376_14113519	1A	240.03
1791	Excalibur_c51845_186	1A	241.4
1792	BobWhite_c11946_277	1A	241.56
1793	BS00022788_51	1A	241.56
1794	wsnp_BM137879A_Ta_2_1	1A	241.56
1795	wsnp_Ex_c15088_23268345	1A	241.56
1796	Ex_c15768_799	1A	242.01
1797	Excalibur_c1845_4911	1A	242.01
1798	Excalibur_c1845_718	1A	242.01
1799	Excalibur_c65755_51	1A	242.01
1800	IAAV1142	1A	242.01
1801	Kukri_c28695_269	1A	242.01
1802	RAC875_c12993_127	1A	242.01
1803	RAC875_c12993_201	1A	242.01
1804	RAC875_c45115_340	1A	242.01
1805	RAC875_c45115_509	1A	242.01
1806	Kukri_c44509_515	1A	242.01
1807	Ra_c24793_726	1A	242.01
1808	wsnp_Ex_c1845_3472790	1A	242.01
1809	Excalibur_c52725_585	1A	242.26
1810	wsnp_Ex_c9722_16062937	1A	242.26
1811	Ra_c112300_429	1A	242.5
1812	RAC875_c16149_1170	1A	242.5
1813	RAC875_c16149_298	1A	242.5
1814	wsnp_Ex_c13186_20822127	1A	242.5
1815	wsnp_Ku_c21364_31103315	1A	242.5
1816	RAC875_c93814_292	1A	242.99
1817	Kukri_c56494_585	1A	243.08
1818	BobWhite_c14158_112	1A	243.3
1819	Excalibur_c49946_169	1A	243.3
1820	Kukri_c37343_250	1A	243.36
1821	wsnp_JG_c3720_1558699	1A	243.58
1822	Excalibur_c5033_587	1A	243.63
1823	Kukri_c18017_1696	1A	243.63
1824	RAC875_c18839_403	1A	243.63
1825	Excalibur_c29605_535	1A	244.29
1826	BobWhite_c104_89	1A	245.48
1827	BobWhite_c12977_65	1A	245.48
1828	BobWhite_c26212_208	1A	245.48
1829	tplb0031d22_1107	1A	245.48
1830	wsnp_BE517729A_Ta_2_1	1A	245.48
1831	IAAV2694	1A	245.58
1832	BS00063778_51	1A	245.96
1833	BS00065784_51	1A	246.09
1834	RAC875_c57061_313	1A	246.24
1835	BobWhite_c27438_81	1A	246.41
1836	BS00011146_51	1A	246.41
1837	CAP12_c3602_91	1A	246.41
1838	Excalibur_c3145_70	1A	246.41
1839	Excalibur_rep_c69456_172	1A	246.41
1840	Kukri_c377_2406	1A	246.41
1841	RAC875_c1230_279	1A	246.41
1842	wsnp_Ex_c1145_2199269	1A	246.41
1843	Ku_c17322_2436	1A	246.41
1844	RAC875_rep_c120644_74	1A	246.41
1845	wsnp_Ku_c5210_9290700	1A	246.41
1846	wsnp_Ex_c3749_6828492	1A	246.74
1847	Jagger_c5111_190	1A	247.94
1848	BS00062876_51	1A	248.15
1849	BS00065430_51	1A	248.41
1850	wsnp_Ku_c5210_9289260	1A	248.41
1851	Excalibur_c8396_396	1A	248.8
1852	wsnp_Ku_c17322_26392311	1A	249.15
1853	wsnp_Ex_c43228_49605281	1A	249.48
1854	BS00039377_51	1A	249.81
1855	CAP7_c1891_230	1A	249.81
1856	Kukri_c67383_102	1A	249.81
1857	RAC875_c8482_160	1A	249.81
1858	wsnp_Ex_c3258_6004611	1A	249.81
1859	wsnp_Ex_rep_c68085_66839109	1A	249.81
1860	wsnp_Ra_c11594_18777085	1A	249.81
1861	BS00009808_51	1A	249.92
1862	RFL_Contig4781_1792	1A	250.07
1863	BS00034278_51	1A	250.16
1864	GENE-0392_97	1A	250.16
1865	Jagger_c3646_235	1A	250.16
1866	wsnp_Ex_c20495_29571203	1A	250.16
1867	wsnp_Ex_c3145_5812670	1A	250.16
1868	wsnp_Ex_rep_c68493_67320068	1A	250.16
1869	BS00039378_51	1A	250.24
1870	CAP11_c1021_200	1A	250.24
1871	CAP7_c12113_171	1A	250.53
1872	Tdurum_contig12576_159	1A	250.53
1873	wsnp_Ex_rep_c68493_67319880	1A	250.97
1874	RAC875_c15564_729	1A	251.18
1875	wsnp_Ex_rep_c104894_89466993	1A	251.18
1876	CAP7_c11581_78	1A	251.29
1877	RAC875_c10083_800	1A	251.43
1878	wsnp_Ex_c4685_8377545	1A	251.63
1879	BS00009459	1A	251.84
1880	GENE_0392_97	1A	251.84
1881	BobWhite_c96_170	1A	251.84
1882	wsnp_Ex_c5060_8985678	1A	251.84
1883	BobWhite_c3319_141	1A	252
1884	RAC875_rep_c95460_302	1A	252.21
1885	GENE-0527_92	1A	253.22
1886	IACX7716	1A	253.22
1887	Ku_c12688_352	1A	253.55
1888	wsnp_BG263358A_Ta_2_1	1A	253.55
1889	Excalibur_c7113_2258	1A	253.72
1890	Tdurum_contig13020_136	1A	253.78
1891	wsnp_JD_c7581_8666052	1A	253.92
1892	wsnp_BG263358A_Ta_2_3	1A	254.3
1893	IACX1873	1A	254.66
1894	BobWhite_c18184_107	1A	255.41
1895	BS00087588_51	1A	255.41
1896	BS00065750_51	1A	256.44
1897	Kukri_c84024_375	1A	257
1898	IAAV8743	1A	257.14
1899	wsnp_RFL_Contig1109_136771	1A	257.5
1900	wsnp_Ra_rep_c95460_83855592	1A	258.22
1901	wsnp_Ku_c33917_43336069	1A	258.88
1902	BobWhite_c26122_129	1A	258.92
1903	BobWhite_c28971_184	1A	258.92
1904	BS00065114_51	1A	258.92
1905	BS00087589_51	1A	258.92
1906	CAP8_c2578_452	1A	258.92
1907	Excalibur_c7370_179	1A	258.92
1908	Excalibur_c8301_1555	1A	258.92
1909	IACX11345	1A	258.92
1910	RAC875_c15918_407	1A	258.92
1911	RAC875_c31031_387	1A	258.92
1912	TA005181-0473	1A	258.92
1913	TA005587-0433	1A	258.92
1914	Tdurum_contig44112_1609	1A	258.92
1915	Tdurum_contig44112_1850	1A	258.92
1916	Tdurum_contig48037_385	1A	258.92
1917	Tdurum_contig48037_499	1A	258.92
1918	Tdurum_contig57566_809	1A	258.92
1919	Tdurum_contig79608_369	1A	258.92
1920	Tdurum_contig79608_437	1A	258.92
1921	wsnp_Ra_c15564_23999084	1A	258.92
1922	wsnp_Ku_c33917_43336035	1A	258.92
1923	Tdurum_contig10572_840	1A	258.96
1924	Excalibur_c39257_634	1A	259.1
1925	CAP7_c4879_249	1A	259.3
1926	BS00028146_51	1A	259.6
1927	wsnp_Ex_c6563_11378915	1A	259.6
1928	Kukri_c45512_193	1A	259.98
1929	RAC875_c15975_1208	1A	260.01
1930	BS00009104_51	1A	260.45
1931	Excalibur_c1066_303	1A	260.45
1932	Kukri_c13091_1140	1A	260.45
1933	Tdurum_contig29437_126	1A	260.45
1934	Tdurum_contig57566_1035	1A	260.45
1935	Tdurum_contig57566_1653	1A	260.45
1936	BobWhite_c13039_184	1A	260.75
1937	Tdurum_contig47620_592	1A	260.75
1938	Kukri_c49463_154	1A	260.75
1939	RAC875_c102343_204	1A	260.75
1940	Tdurum_contig10572_201	1A	260.75
1941	Tdurum_contig10572_453	1A	260.75
1942	Tdurum_contig10572_580	1A	260.75
1943	wsnp_Ex_c6563_11378565	1A	260.75
1944	wsnp_Ex_c6563_11378632	1A	260.78
1945	wsnp_CAP7_c3472_1623955	1A	261.19
1946	BobWhite_c13761_242	1A	261.82
1947	BS00012042_51	1A	261.82
1948	Excalibur_c14859_394	1A	261.82
1949	GENE-3046_367	1A	261.82
1950	RAC875_c37031_312	1A	261.82
1951	RAC875_rep_c102893_780	1A	261.82
1952	Tdurum_contig57566_827	1A	261.82
1953	wsnp_JD_c13384_13393159	1A	261.82
1954	BS00022239_51	1A	261.91
1955	Kukri_c57770_705	1A	262
1956	Excalibur_c45861_189	1A	262.25
1957	BS00022396_51	1A	262.45
1958	BS00088350_51	1A	262.56
1959	wsnp_BG606986A_Ta_2_1	1A	262.56
1960	wsnp_BG606986A_Ta_2_4	1A	262.89
1961	RAC875_c25814_361	1A	263.39
1962	BS00039795_51	1A	264.9
1963	BS00081002_51	1A	266.42
1964	BS00110130_51	1A	266.42
1965	Tdurum_contig21329_326	1A	266.94
1966	Ex_c4060_510	1A	268.01
1967	RAC875_c6798_467	1A	268.01
1968	BS00022261_51	1A	268.52
1969	BS00107306_51	1A	268.52
1970	RAC875_c39401_502	1A	268.52
1971	BS00109991_51	1A	268.52
1972	GENE-0262_431	1A	268.52
1973	BS00110627_51	1A	268.78
1974	BS00022848_51	1A	269.49
1975	Excalibur_c47013_1503	1A	269.49
1976	Tdurum_contig10492_617	1A	269.54
1977	RAC875_c56690_320	1A	269.76
1978	BobWhite_c16206_317	1A	270.24
1979	BS00020241_51	1A	270.24
1980	BS00073413_51	1A	270.46
1981	GENE_0069_468	1A	270.97
1982	BS00075532_51	1A	270.97
1983	RAC875_c120509_133	1A	271.07
1984	wsnp_Ra_c22110_31550370	1A	271.07
1985	Excalibur_c97157_137	1A	271.33
1986	Excalibur_c97157_65	1A	271.33
1987	BobWhite_c23632_322	1A	271.83
1988	GENE-0069_107	1A	271.83
1989	GENE-0069_468	1A	271.83
1990	RAC875_c23168_480	1A	271.83
1991	Tdurum_contig21114_255	1A	272.34
1992	RAC875_c21411_162	1A	272.72
1993	IACX5994	1A	272.98
1994	Kukri_c7119_392	1A	272.98
1995	wsnp_Ex_c33452_41938013	1A	272.98
1996	wsnp_Ex_c33452_41938159	1A	272.98
1997	GENE_0033_233	1A	275.02
[truncated: 50,610 more rows]
